# Supplementary material for: The GlycoPaSER Prototype as a Real-Time N-Glycopeptide Identification Tool Based on the PaSER Parallel Computing Platform
Source: Int J Mol Sci. 2023 Apr 26;24(9):7869. doi: 10.3390/ijms24097869 (PMC10178020; doi:10.3390/ijms24097869)
Supplement: Supplementary file 1 [file ijms-24-07869-s001.zip]

Archive with 5 entries (5 files):
- glycoPaSER_CE_results.tsv
- glycoPaSER_controle_results.tsv
- GlyGen_mapped_glycoproteome.tsv
- MSFragger_controle_results.tsv
- supplementary figures s1-s6.pdf
