# Supplementary material for: The GlycoPaSER Prototype as a Real-Time N-Glycopeptide Identification Tool Based on the PaSER Parallel Computing Platform
Source: Int J Mol Sci. 2023 Apr 26;24(9):7869. doi: 10.3390/ijms24097869 (PMC10178020; doi:10.3390/ijms24097869)
Supplement: Supplementary file 1 [file ijms-24-07869-s001.zip › glycoPaSER_CE_results.tsv]

sample_name	is_unique	low_scan	high_scan	charge	x_corr	delta_cn	conf	mass_plus_hydrogen	calc_mass_plus_hydrogen	ppm	total_intensity	sequence	pi	measured_im_value	predicted_im_value	im_score	peptide_moiety_mz	corrected_ook0	ion_mobility	ret_time	locus	loci	glycan_moiety_mr	precursor_mz	composition
Glyco_CE0_Slot1_01_1_8610	False	9435	9435	4	1.8544	1.0	100.0	3569.7876	3569.7773	2.9	179205.0	R.FKDLGEENFKALVLIAFAQYLQQCPFEDHV.K	4.58	0.94695	1.1157		893.20276	893.20276	0.9469511	973.5549	sp|P02768|ALBU_HUMAN	sp|P02768|ALBU_HUMAN
Glyco_CE0_Slot1_01_1_8610	False	9101	9101	5	0.8413	0.8346	100.0	3697.8955	3697.8723	6.3	13991.0	R.FKDLGEENFKALVLIAFAQYLQQCPFEDHVK.L	5.0	0.9794			740.38538	740.38538	0.9793973	938.5609	sp|P02768|ALBU_HUMAN	sp|P02768|ALBU_HUMAN
Glyco_CE0_Slot1_01_1_8610	False	9771	9771	3	3.5444	0.9353	100.0	3294.6228	3294.614	2.7	727123.0	K.DLGEENFKALVLIAFAQYLQQCPFEDHV.K	4.25	1.10973	1.199		1098.87952	1098.87952	1.1097335	1009.7172	sp|P02768|ALBU_HUMAN	sp|P02768|ALBU_HUMAN
Glyco_CE0_Slot1_01_1_8610	False	9775	9775	3	3.4069	0.9238	100.0	3294.625	3294.614	3.3	534992.0	K.DLGEENFKALVLIAFAQYLQQCPFEDHV.K	4.25	1.0784	1.199		1098.88025	1098.88025	1.0783983	1009.7172	sp|P02768|ALBU_HUMAN	sp|P02768|ALBU_HUMAN
Glyco_CE0_Slot1_01_1_8610	False	9767	9767	4	2.6479	1.0	100.0	3294.6328	3294.614	5.7	1423899.0	K.DLGEENFKALVLIAFAQYLQQCPFEDHV.K	4.25	1.013	1.0542		824.41406	824.41406	1.013004	1008.5505	sp|P02768|ALBU_HUMAN	sp|P02768|ALBU_HUMAN
Glyco_CE0_Slot1_01_1_8610	False	9772	9772	4	3.2756	1.0	100.0	3294.632	3294.614	5.5	256145.0	K.DLGEENFKALVLIAFAQYLQQCPFEDHV.K	4.25	1.01277	1.0542		824.41388	824.41388	1.0127703	1009.7172	sp|P02768|ALBU_HUMAN	sp|P02768|ALBU_HUMAN
Glyco_CE0_Slot1_01_1_8610	False	9782	9782	4	3.6856	1.0	100.0	3295.6243	3294.614	2.1	242346.0	K.DLGEENFKALVLIAFAQYLQQCPFEDHV.K	4.25	0.97457	1.0542		824.66193	824.66193	0.97456694	1010.8832	sp|P02768|ALBU_HUMAN	sp|P02768|ALBU_HUMAN
Glyco_CE0_Slot1_01_1_8610	False	9386	9386	3	2.6489	0.7395	100.0	3422.718	3422.709	2.6	157585.0	K.DLGEENFKALVLIAFAQYLQQCPFEDHVK.L	4.58	1.31338	1.2889		1141.57788	1141.57788	1.3133798	967.7214	sp|P02768|ALBU_HUMAN	sp|P02768|ALBU_HUMAN
Glyco_CE0_Slot1_01_1_8610	False	9381	9381	4	3.2387	0.9383	100.0	3422.7349	3422.709	7.6	657435.0	K.DLGEENFKALVLIAFAQYLQQCPFEDHVK.L	4.58	1.04473	1.0685		856.43958	856.43958	1.0447328	966.5551	sp|P02768|ALBU_HUMAN	sp|P02768|ALBU_HUMAN
Glyco_CE0_Slot1_01_1_8610	False	9385	9385	4	2.7605	1.0	100.0	3423.7375	3422.709	7.4	810539.0	K.DLGEENFKALVLIAFAQYLQQCPFEDHVK.L	4.58	1.02472	1.0685		856.69025	856.69025	1.0247246	966.5551	sp|P02768|ALBU_HUMAN	sp|P02768|ALBU_HUMAN
Glyco_CE0_Slot1_01_1_8610	False	9400	9400	4	1.4839	1.0	100.0	3422.7124	3422.709	1.0	171904.0	K.DLGEENFKALVLIAFAQYLQQCPFEDHVK.L	4.58	1.01006	1.0685		856.43396	856.43396	1.0100586	968.8885	sp|P02768|ALBU_HUMAN	sp|P02768|ALBU_HUMAN
Glyco_CE0_Slot1_01_1_8610	False	9382	9382	5	1.2796	1.0	100.0	3422.7231	3422.709	4.1	45305.0	K.DLGEENFKALVLIAFAQYLQQCPFEDHVK.L	4.58	0.93487			685.35089	685.35089	0.93486536	966.5551	sp|P02768|ALBU_HUMAN	sp|P02768|ALBU_HUMAN
Glyco_CE0_Slot1_01_1_8610	False	8114	8114	2	1.7627	0.6173	100.0	945.5765	945.5768	-0.3	116521.0	K.ALVLIAFAQ.Y	6.12	0.82832	0.8297		473.29214	473.29214	0.8283221	852.2374	sp|P02768|ALBU_HUMAN	sp|P02768|ALBU_HUMAN
Glyco_CE0_Slot1_01_1_8610	False	8123	8123	2	1.9246	0.6669	100.0	945.57513	945.5768	-1.7	81939.0	K.ALVLIAFAQ.Y	6.12	0.83332	0.8297		473.29147	473.29147	0.83331954	853.4051	sp|P02768|ALBU_HUMAN	sp|P02768|ALBU_HUMAN
Glyco_CE0_Slot1_01_1_8610	False	9925	9925	2	1.9337	0.8878	100.0	1221.7246	1221.7241	0.4	48527.0	K.ALVLIAFAQYL.Q	6.12	0.94604	0.9658		611.36621	611.36621	0.9460448	1033.0458	sp|P02768|ALBU_HUMAN	sp|P02768|ALBU_HUMAN
Glyco_CE0_Slot1_01_1_8610	False	9514	9514	2	1.9129	0.6859	100.0	1349.7855	1349.7827	2.1	274612.0	K.ALVLIAFAQYLQ.Q	6.12	1.0264	1.0206		675.39667	675.39667	1.0263995	981.7196	sp|P02768|ALBU_HUMAN	sp|P02768|ALBU_HUMAN
Glyco_CE0_Slot1_01_1_8610	False	9520	9520	2	3.3991	0.768	100.0	1349.787	1349.7827	3.2	17904.0	K.ALVLIAFAQYLQ.Q	6.12	0.95895	1.0206		675.3974	675.3974	0.958946	981.7196	sp|P02768|ALBU_HUMAN	sp|P02768|ALBU_HUMAN
Glyco_CE0_Slot1_01_1_8610	False	9532	9532	2	2.8887	0.8409	100.0	1349.7905	1349.7827	5.8	29352.0	K.ALVLIAFAQYLQ.Q	6.12	0.95361	1.0206		675.39917	675.39917	0.95360744	982.8856	sp|P02768|ALBU_HUMAN	sp|P02768|ALBU_HUMAN
Glyco_CE0_Slot1_01_1_8610	False	9548	9548	2	2.2694	0.5919	100.0	1349.7844	1349.7827	1.3	83058.0	K.ALVLIAFAQYLQ.Q	6.12	1.04345	1.0206		675.39612	675.39612	1.0434525	984.0527	sp|P02768|ALBU_HUMAN	sp|P02768|ALBU_HUMAN
Glyco_CE0_Slot1_01_1_8610	False	9394	9394	2	2.7456	0.7637	100.0	1477.8494	1477.8413	5.5	90877.0	K.ALVLIAFAQYLQQ.C	6.12	1.09186	1.0748		739.42859	739.42859	1.0918621	967.7214	sp|P02768|ALBU_HUMAN	sp|P02768|ALBU_HUMAN
Glyco_CE0_Slot1_01_1_8610	False	10009	10009	2	3.0272	0.9716	100.0	1882.001	1881.9932	4.2	245310.0	K.ALVLIAFAQYLQQCPF.E	6.12	1.20898	1.2198		941.50439	941.50439	1.2089763	1042.3781	sp|P02768|ALBU_HUMAN	sp|P02768|ALBU_HUMAN
Glyco_CE0_Slot1_01_1_8610	False	10014	10014	2	2.6587	1.0	100.0	1881.9974	1881.9932	2.3	216847.0	K.ALVLIAFAQYLQQCPF.E	6.12	1.21115	1.2198		941.50262	941.50262	1.2111547	1043.5446	sp|P02768|ALBU_HUMAN	sp|P02768|ALBU_HUMAN
Glyco_CE0_Slot1_01_1_8610	False	10019	10019	2	2.9316	1.0	100.0	1881.9983	1881.9932	2.7	55256.0	K.ALVLIAFAQYLQQCPF.E	6.12	1.14211	1.2198		941.50305	941.50305	1.1421148	1043.5446	sp|P02768|ALBU_HUMAN	sp|P02768|ALBU_HUMAN
Glyco_CE0_Slot1_01_1_8610	False	10022	10022	2	1.9672	1.0	100.0	1881.9935	1881.9932	0.2	164147.0	K.ALVLIAFAQYLQQCPF.E	6.12	1.13125	1.2198		941.50067	941.50067	1.1312479	1044.7114	sp|P02768|ALBU_HUMAN	sp|P02768|ALBU_HUMAN
Glyco_CE0_Slot1_01_1_8610	False	9722	9722	2	2.5433	0.9167	100.0	2126.0652	2126.0627	1.1	188277.0	K.ALVLIAFAQYLQQCPFED.H	3.55	1.22217	1.2669		1063.5365	1063.5365	1.2221669	1001.5508	sp|P02768|ALBU_HUMAN	sp|P02768|ALBU_HUMAN
Glyco_CE0_Slot1_01_1_8610	False	9727	9727	2	3.5014	1.0	100.0	2126.0667	2126.0627	1.8	124643.0	K.ALVLIAFAQYLQQCPFED.H	3.55	1.22199	1.2669		1063.53723	1063.53723	1.2219852	1002.7165	sp|P02768|ALBU_HUMAN	sp|P02768|ALBU_HUMAN
Glyco_CE0_Slot1_01_1_8610	False	9730	9730	3	2.728	1.0	100.0	2126.0671	2126.0627	2.1	109134.0	K.ALVLIAFAQYLQQCPFED.H	3.55	0.91175	0.91		709.36096	709.36096	0.9117532	1002.7165	sp|P02768|ALBU_HUMAN	sp|P02768|ALBU_HUMAN
Glyco_CE0_Slot1_01_1_8610	False	9352	9352	2	4.3298	0.9061	100.0	2263.1228	2263.1216	0.5	253195.0	K.ALVLIAFAQYLQQCPFEDH.V	4.46	1.35713	1.3207		1132.06531	1132.06531	1.3571289	963.0559	sp|P02768|ALBU_HUMAN	sp|P02768|ALBU_HUMAN
Glyco_CE0_Slot1_01_1_8610	False	9362	9362	2	4.6586	0.8767	100.0	2263.127	2263.1216	2.4	192022.0	K.ALVLIAFAQYLQQCPFEDH.V	4.46	1.24325	1.3207		1132.06738	1132.06738	1.2432452	964.222	sp|P02768|ALBU_HUMAN	sp|P02768|ALBU_HUMAN
Glyco_CE0_Slot1_01_1_8610	False	9368	9368	2	3.7371	1.0	100.0	2263.1235	2263.1216	0.9	184770.0	K.ALVLIAFAQYLQQCPFEDH.V	4.46	1.21002	1.3207		1132.06567	1132.06567	1.2100219	964.222	sp|P02768|ALBU_HUMAN	sp|P02768|ALBU_HUMAN
Glyco_CE0_Slot1_01_1_8610	False	9355	9355	3	3.3571	0.8558	100.0	2263.131	2263.1216	4.2	290901.0	K.ALVLIAFAQYLQQCPFEDH.V	4.46	0.97166	0.9399		755.04895	755.04895	0.9716556	963.0559	sp|P02768|ALBU_HUMAN	sp|P02768|ALBU_HUMAN
Glyco_CE0_Slot1_01_1_8610	False	9358	9358	3	2.424	1.0	100.0	2263.1318	2263.1216	4.5	485789.0	K.ALVLIAFAQYLQQCPFEDH.V	4.46	0.93875	0.9399		755.04919	755.04919	0.93874544	963.0559	sp|P02768|ALBU_HUMAN	sp|P02768|ALBU_HUMAN
Glyco_CE0_Slot1_01_1_8610	False	10018	10018	2	5.1013	0.9327	100.0	2362.1892	2362.19	-0.3	28298.0	K.ALVLIAFAQYLQQCPFEDHV.K	4.46	1.24833	1.3523		1181.59851	1181.59851	1.2483267	1043.5446	sp|P02768|ALBU_HUMAN	sp|P02768|ALBU_HUMAN
Glyco_CE0_Slot1_01_1_8610	False	10021	10021	2	4.2458	0.9688	100.0	2362.2053	2362.19	6.5	92475.0	K.ALVLIAFAQYLQQCPFEDHV.K	4.46	1.24557	1.3523		1181.60657	1181.60657	1.2455696	1044.7114	sp|P02768|ALBU_HUMAN	sp|P02768|ALBU_HUMAN
Glyco_CE0_Slot1_01_1_8610	False	10028	10028	2	4.8227	0.9254	100.0	2362.1812	2362.19	-3.7	88007.0	K.ALVLIAFAQYLQQCPFEDHV.K	4.46	1.24535	1.3523		1181.59448	1181.59448	1.245346	1045.8781	sp|P02768|ALBU_HUMAN	sp|P02768|ALBU_HUMAN
Glyco_CE0_Slot1_01_1_8610	False	10036	10036	2	4.3816	0.9747	100.0	2362.1987	2362.19	3.7	91840.0	K.ALVLIAFAQYLQQCPFEDHV.K	4.46	1.24867	1.3523		1181.60327	1181.60327	1.2486686	1047.0441	sp|P02768|ALBU_HUMAN	sp|P02768|ALBU_HUMAN
Glyco_CE0_Slot1_01_1_8610	False	10042	10042	2	4.4014	0.9533	100.0	2362.1965	2362.19	2.8	92400.0	K.ALVLIAFAQYLQQCPFEDHV.K	4.46	1.24557	1.3523		1181.60217	1181.60217	1.2455722	1048.2107	sp|P02768|ALBU_HUMAN	sp|P02768|ALBU_HUMAN
Glyco_CE0_Slot1_01_1_8610	False	10048	10048	2	4.6904	0.9357	100.0	2362.1929	2362.19	1.2	86113.0	K.ALVLIAFAQYLQQCPFEDHV.K	4.46	1.24968	1.3523		1181.60034	1181.60034	1.2496791	1049.3766	sp|P02768|ALBU_HUMAN	sp|P02768|ALBU_HUMAN
Glyco_CE0_Slot1_01_1_8610	False	10053	10053	2	3.7106	1.0	100.0	2362.2007	2362.19	4.5	89486.0	K.ALVLIAFAQYLQQCPFEDHV.K	4.46	1.24574	1.3523		1181.60425	1181.60425	1.245743	1050.543	sp|P02768|ALBU_HUMAN	sp|P02768|ALBU_HUMAN
Glyco_CE0_Slot1_01_1_8610	False	10058	10058	2	4.2991	0.9785	100.0	2362.1836	2362.19	-2.7	86533.0	K.ALVLIAFAQYLQQCPFEDHV.K	4.46	1.24747	1.3523		1181.5957	1181.5957	1.2474699	1051.7103	sp|P02768|ALBU_HUMAN	sp|P02768|ALBU_HUMAN
Glyco_CE0_Slot1_01_1_8610	False	10064	10064	2	3.9198	0.9641	100.0	2362.1855	2362.19	-1.9	87194.0	K.ALVLIAFAQYLQQCPFEDHV.K	4.46	1.24539	1.3523		1181.59668	1181.59668	1.2453892	1052.8757	sp|P02768|ALBU_HUMAN	sp|P02768|ALBU_HUMAN
Glyco_CE0_Slot1_01_1_8610	False	10100	10100	2	3.5591	1.0	100.0	2362.1902	2362.19	0.1	100445.0	K.ALVLIAFAQYLQQCPFEDHV.K	4.46	1.25049	1.3523		1181.599	1181.599	1.2504883	1059.8752	sp|P02768|ALBU_HUMAN	sp|P02768|ALBU_HUMAN
Glyco_CE0_Slot1_01_1_8610	False	10107	10107	2	3.2124	1.0	100.0	2363.2075	2362.19	6.0	93077.0	K.ALVLIAFAQYLQQCPFEDHV.K	4.46	1.25468	1.3523		1182.10767	1182.10767	1.2546792	1061.0409	sp|P02768|ALBU_HUMAN	sp|P02768|ALBU_HUMAN
Glyco_CE0_Slot1_01_1_8610	False	10113	10113	2	2.6397	1.0	100.0	2362.2107	2362.19	8.8	104767.0	K.ALVLIAFAQYLQQCPFEDHV.K	4.46	1.25969	1.3523		1181.60925	1181.60925	1.259687	1062.2079	sp|P02768|ALBU_HUMAN	sp|P02768|ALBU_HUMAN
Glyco_CE0_Slot1_01_1_8610	False	10123	10123	2	3.5204	1.0	100.0	2362.1953	2362.19	2.3	125584.0	K.ALVLIAFAQYLQQCPFEDHV.K	4.46	1.26398	1.3523		1181.60156	1181.60156	1.2639785	1064.541	sp|P02768|ALBU_HUMAN	sp|P02768|ALBU_HUMAN
Glyco_CE0_Slot1_01_1_8610	False	10136	10136	2	3.0813	1.0	100.0	2362.1943	2362.19	1.9	143313.0	K.ALVLIAFAQYLQQCPFEDHV.K	4.46	1.2618	1.3523		1181.60107	1181.60107	1.2617992	1066.8729	sp|P02768|ALBU_HUMAN	sp|P02768|ALBU_HUMAN
Glyco_CE0_Slot1_01_1_8610	False	9521	9521	2	2.1525	0.4959	100.0	2362.1912	2362.19	0.5	2586419.0	K.ALVLIAFAQYLQQCPFEDHV.K	4.46	1.37911	1.3523		1181.59949	1181.59949	1.3791116	982.8856	sp|P02768|ALBU_HUMAN	sp|P02768|ALBU_HUMAN
Glyco_CE0_Slot1_01_1_8610	False	9522	9522	2	3.618	0.8743	100.0	2362.192	2362.19	0.8	730194.0	K.ALVLIAFAQYLQQCPFEDHV.K	4.46	1.25067	1.3523		1181.59985	1181.59985	1.2506734	982.8856	sp|P02768|ALBU_HUMAN	sp|P02768|ALBU_HUMAN
Glyco_CE0_Slot1_01_1_8610	False	9530	9530	2	4.5955	0.9076	100.0	2362.1973	2362.19	3.1	248051.0	K.ALVLIAFAQYLQQCPFEDHV.K	4.46	1.19759	1.3523		1181.60254	1181.60254	1.197587	982.8856	sp|P02768|ALBU_HUMAN	sp|P02768|ALBU_HUMAN
Glyco_CE0_Slot1_01_1_8610	False	9534	9534	2	3.2544	0.8592	100.0	2362.1936	2362.19	1.6	660428.0	K.ALVLIAFAQYLQQCPFEDHV.K	4.46	1.38055	1.3523		1181.60071	1181.60071	1.3805531	984.0527	sp|P02768|ALBU_HUMAN	sp|P02768|ALBU_HUMAN
Glyco_CE0_Slot1_01_1_8610	False	9535	9535	2	3.3105	0.7532	100.0	2362.195	2362.19	2.2	1188603.0	K.ALVLIAFAQYLQQCPFEDHV.K	4.46	1.25335	1.3523		1181.60144	1181.60144	1.2533506	984.0527	sp|P02768|ALBU_HUMAN	sp|P02768|ALBU_HUMAN
Glyco_CE0_Slot1_01_1_8610	False	9541	9541	2	3.2107	0.8284	100.0	2362.193	2362.19	1.3	987631.0	K.ALVLIAFAQYLQQCPFEDHV.K	4.46	1.41547	1.3523		1181.60046	1181.60046	1.4154749	984.0527	sp|P02768|ALBU_HUMAN	sp|P02768|ALBU_HUMAN
Glyco_CE0_Slot1_01_1_8610	False	9554	9554	2	2.4904	0.7059	100.0	2362.1948	2362.19	2.1	1906442.0	K.ALVLIAFAQYLQQCPFEDHV.K	4.46	1.42038	1.3523		1181.60132	1181.60132	1.4203789	985.2191	sp|P02768|ALBU_HUMAN	sp|P02768|ALBU_HUMAN
Glyco_CE0_Slot1_01_1_8610	False	9555	9555	2	4.0888	0.8957	100.0	2362.2007	2362.19	4.5	580918.0	K.ALVLIAFAQYLQQCPFEDHV.K	4.46	1.31225	1.3523		1181.60425	1181.60425	1.312248	985.2191	sp|P02768|ALBU_HUMAN	sp|P02768|ALBU_HUMAN
Glyco_CE0_Slot1_01_1_8610	False	9579	9579	2	2.8745	0.7635	100.0	2364.2073	2362.19	4.5	1382120.0	K.ALVLIAFAQYLQQCPFEDHV.K	4.46	1.3803	1.3523		1182.60754	1182.60754	1.3802952	986.3849	sp|P02768|ALBU_HUMAN	sp|P02768|ALBU_HUMAN
Glyco_CE0_Slot1_01_1_8610	False	9611	9611	2	4.1772	0.8857	100.0	2362.193	2362.19	1.3	300042.0	K.ALVLIAFAQYLQQCPFEDHV.K	4.46	1.18873	1.3523		1181.60046	1181.60046	1.1887325	987.5515	sp|P02768|ALBU_HUMAN	sp|P02768|ALBU_HUMAN
Glyco_CE0_Slot1_01_1_8610	False	9647	9647	2	4.6348	0.8997	100.0	2362.1956	2362.19	2.4	98345.0	K.ALVLIAFAQYLQQCPFEDHV.K	4.46	1.39691	1.3523		1181.60168	1181.60168	1.3969139	991.0526	sp|P02768|ALBU_HUMAN	sp|P02768|ALBU_HUMAN
Glyco_CE0_Slot1_01_1_8610	False	9665	9665	2	4.7369	0.8385	100.0	2363.1982	2362.19	2.1	11392.0	K.ALVLIAFAQYLQQCPFEDHV.K	4.46	1.37339	1.3523		1182.10303	1182.10303	1.3733915	992.2194	sp|P02768|ALBU_HUMAN	sp|P02768|ALBU_HUMAN
Glyco_CE0_Slot1_01_1_8610	False	9762	9762	2	4.4819	0.9282	100.0	2362.1912	2362.19	0.5	188019.0	K.ALVLIAFAQYLQQCPFEDHV.K	4.46	1.24987	1.3523		1181.59949	1181.59949	1.2498732	1008.5505	sp|P02768|ALBU_HUMAN	sp|P02768|ALBU_HUMAN
Glyco_CE0_Slot1_01_1_8610	False	9770	9770	2	4.4764	0.931	100.0	2363.1848	2362.19	-3.6	206408.0	K.ALVLIAFAQYLQQCPFEDHV.K	4.46	1.24775	1.3523		1182.09631	1182.09631	1.2477468	1009.7172	sp|P02768|ALBU_HUMAN	sp|P02768|ALBU_HUMAN
Glyco_CE0_Slot1_01_1_8610	False	9805	9805	2	3.956	1.0	100.0	2362.18	2362.19	-4.2	159539.0	K.ALVLIAFAQYLQQCPFEDHV.K	4.46	1.21596	1.3523		1181.59387	1181.59387	1.215955	1014.3829	sp|P02768|ALBU_HUMAN	sp|P02768|ALBU_HUMAN
Glyco_CE0_Slot1_01_1_8610	False	9810	9810	2	4.1673	0.898	100.0	2363.1816	2362.19	-4.9	176348.0	K.ALVLIAFAQYLQQCPFEDHV.K	4.46	1.27984	1.3523		1182.09473	1182.09473	1.2798432	1015.549	sp|P02768|ALBU_HUMAN	sp|P02768|ALBU_HUMAN
Glyco_CE0_Slot1_01_1_8610	False	9819	9819	2	3.5752	1.0	100.0	2363.1785	2362.19	-6.3	115368.0	K.ALVLIAFAQYLQQCPFEDHV.K	4.46	1.21199	1.3523		1182.09314	1182.09314	1.2119923	1016.7155	sp|P02768|ALBU_HUMAN	sp|P02768|ALBU_HUMAN
Glyco_CE0_Slot1_01_1_8610	False	9836	9836	2	3.5574	1.0	100.0	2362.2031	2362.19	5.6	113143.0	K.ALVLIAFAQYLQQCPFEDHV.K	4.46	1.21697	1.3523		1181.60547	1181.60547	1.2169653	1019.0486	sp|P02768|ALBU_HUMAN	sp|P02768|ALBU_HUMAN
Glyco_CE0_Slot1_01_1_8610	False	9999	9999	2	4.4908	0.9582	100.0	2362.1936	2362.19	1.6	95842.0	K.ALVLIAFAQYLQQCPFEDHV.K	4.46	1.24506	1.3523		1181.60071	1181.60071	1.2450591	1041.2114	sp|P02768|ALBU_HUMAN	sp|P02768|ALBU_HUMAN
Glyco_CE0_Slot1_01_1_8610	False	10121	10121	3	2.6457	1.0	100.0	2362.1975	2362.19	3.2	222998.0	K.ALVLIAFAQYLQQCPFEDHV.K	4.46	1.00127	0.9598		788.07104	788.07104	1.0012707	1063.3745	sp|P02768|ALBU_HUMAN	sp|P02768|ALBU_HUMAN
Glyco_CE0_Slot1_01_1_8610	False	10128	10128	3	3.4465	1.0	100.0	2362.2073	2362.19	7.3	168552.0	K.ALVLIAFAQYLQQCPFEDHV.K	4.46	1.00032	0.9598		788.07428	788.07428	1.000323	1064.541	sp|P02768|ALBU_HUMAN	sp|P02768|ALBU_HUMAN
Glyco_CE0_Slot1_01_1_8610	False	10139	10139	3	2.1566	1.0	100.0	2362.197	2362.19	3.0	225538.0	K.ALVLIAFAQYLQQCPFEDHV.K	4.46	1.00492	0.9598		788.07092	788.07092	1.0049232	1066.8729	sp|P02768|ALBU_HUMAN	sp|P02768|ALBU_HUMAN
Glyco_CE0_Slot1_01_1_8610	False	10170	10170	3	3.0379	1.0	100.0	2362.2021	2362.19	5.2	325905.0	K.ALVLIAFAQYLQQCPFEDHV.K	4.46	1.01167	0.9598		788.07263	788.07263	1.0116656	1071.5415	sp|P02768|ALBU_HUMAN	sp|P02768|ALBU_HUMAN
Glyco_CE0_Slot1_01_1_8610	False	10178	10178	3	3.4153	0.9782	100.0	2362.2087	2362.19	8.0	110344.0	K.ALVLIAFAQYLQQCPFEDHV.K	4.46	1.01984	0.9598		788.07483	788.07483	1.0198427	1072.7076	sp|P02768|ALBU_HUMAN	sp|P02768|ALBU_HUMAN
Glyco_CE0_Slot1_01_1_8610	False	10179	10179	3	2.5675	0.9675	100.0	2362.1956	2362.19	2.4	389624.0	K.ALVLIAFAQYLQQCPFEDHV.K	4.46	1.01535	0.9598		788.07037	788.07037	1.015346	1073.8739	sp|P02768|ALBU_HUMAN	sp|P02768|ALBU_HUMAN
Glyco_CE0_Slot1_01_1_8610	False	10245	10245	3	2.4874	1.0	100.0	2362.2007	2362.19	4.5	250527.0	K.ALVLIAFAQYLQQCPFEDHV.K	4.46	1.00006	0.9598		788.07214	788.07214	1.0000628	1085.5382	sp|P02768|ALBU_HUMAN	sp|P02768|ALBU_HUMAN
Glyco_CE0_Slot1_01_1_8610	False	10306	10306	3	3.1227	1.0	100.0	2362.1995	2362.19	4.0	162092.0	K.ALVLIAFAQYLQQCPFEDHV.K	4.46	0.98287	0.9598		788.07172	788.07172	0.9828748	1099.536	sp|P02768|ALBU_HUMAN	sp|P02768|ALBU_HUMAN
Glyco_CE0_Slot1_01_1_8610	False	9427	9427	3	2.1833	0.9426	100.0	2362.2073	2362.19	7.3	333232.0	K.ALVLIAFAQYLQQCPFEDHV.K	4.46	0.99547	0.9598		788.07434	788.07434	0.99546796	972.3876	sp|P02768|ALBU_HUMAN	sp|P02768|ALBU_HUMAN
Glyco_CE0_Slot1_01_1_8610	False	9438	9438	3	2.6332	1.0	100.0	2362.1936	2362.19	1.6	34323.0	K.ALVLIAFAQYLQQCPFEDHV.K	4.46	0.9956	0.9598		788.06976	788.06976	0.9956036	973.5549	sp|P02768|ALBU_HUMAN	sp|P02768|ALBU_HUMAN
Glyco_CE0_Slot1_01_1_8610	False	9524	9524	3	3.437	0.7379	100.0	2362.2007	2362.19	4.5	723934.0	K.ALVLIAFAQYLQQCPFEDHV.K	4.46	0.99957	0.9598		788.07208	788.07208	0.999565	982.8856	sp|P02768|ALBU_HUMAN	sp|P02768|ALBU_HUMAN
Glyco_CE0_Slot1_01_1_8610	False	9563	9563	3	3.7177	0.903	100.0	2362.2004	2362.19	4.4	331054.0	K.ALVLIAFAQYLQQCPFEDHV.K	4.46	0.91371	0.9598		788.07202	788.07202	0.9137127	985.2191	sp|P02768|ALBU_HUMAN	sp|P02768|ALBU_HUMAN
Glyco_CE0_Slot1_01_1_8610	False	9566	9566	3	3.0722	0.7235	100.0	2364.2114	2362.19	6.2	913779.0	K.ALVLIAFAQYLQQCPFEDHV.K	4.46	0.94706	0.9598		788.74237	788.74237	0.94705915	985.2191	sp|P02768|ALBU_HUMAN	sp|P02768|ALBU_HUMAN
Glyco_CE0_Slot1_01_1_8610	False	9581	9581	3	2.5481	0.6864	100.0	2364.2117	2362.19	6.4	1354680.0	K.ALVLIAFAQYLQQCPFEDHV.K	4.46	1.0748	0.9598		788.74243	788.74243	1.0747966	986.3849	sp|P02768|ALBU_HUMAN	sp|P02768|ALBU_HUMAN
Glyco_CE0_Slot1_01_1_8610	False	9623	9623	3	2.926	0.8021	100.0	2364.202	2362.19	2.2	343174.0	K.ALVLIAFAQYLQQCPFEDHV.K	4.46	1.0408	0.9598		788.7392	788.7392	1.0408047	988.7186	sp|P02768|ALBU_HUMAN	sp|P02768|ALBU_HUMAN
Glyco_CE0_Slot1_01_1_8610	False	9639	9639	3	3.0795	0.9203	100.0	2364.2031	2362.19	2.7	754686.0	K.ALVLIAFAQYLQQCPFEDHV.K	4.46	1.02175	0.9598		788.73956	788.73956	1.0217533	989.8858	sp|P02768|ALBU_HUMAN	sp|P02768|ALBU_HUMAN
Glyco_CE0_Slot1_01_1_8610	False	9720	9720	3	2.9254	1.0	100.0	2362.2063	2362.19	6.9	52667.0	K.ALVLIAFAQYLQQCPFEDHV.K	4.46	0.95735	0.9598		788.07397	788.07397	0.95734847	1000.3845	sp|P02768|ALBU_HUMAN	sp|P02768|ALBU_HUMAN
Glyco_CE0_Slot1_01_1_8610	False	9764	9764	3	2.9563	0.9166	100.0	2362.1921	2362.19	0.9	221305.0	K.ALVLIAFAQYLQQCPFEDHV.K	4.46	1.00228	0.9598		788.06927	788.06927	1.002278	1008.5505	sp|P02768|ALBU_HUMAN	sp|P02768|ALBU_HUMAN
Glyco_CE0_Slot1_01_1_8610	False	9821	9821	3	2.5705	0.8604	100.0	2364.1938	2362.19	-1.2	577847.0	K.ALVLIAFAQYLQQCPFEDHV.K	4.46	0.9943	0.9598		788.73651	788.73651	0.99429965	1016.7155	sp|P02768|ALBU_HUMAN	sp|P02768|ALBU_HUMAN
Glyco_CE0_Slot1_01_1_8610	False	9930	9930	3	3.026	0.8144	100.0	2362.2	2362.19	4.2	64328.0	K.ALVLIAFAQYLQQCPFEDHV.K	4.46	0.99977	0.9598		788.0719	788.0719	0.9997677	1033.0458	sp|P02768|ALBU_HUMAN	sp|P02768|ALBU_HUMAN
Glyco_CE0_Slot1_01_1_8610	False	9935	9935	3	3.2956	0.9792	100.0	2362.1987	2362.19	3.7	200028.0	K.ALVLIAFAQYLQQCPFEDHV.K	4.46	1.00093	0.9598		788.07147	788.07147	1.0009309	1034.2131	sp|P02768|ALBU_HUMAN	sp|P02768|ALBU_HUMAN
Glyco_CE0_Slot1_01_1_8610	False	9958	9958	3	3.5931	0.9241	100.0	2362.202	2362.19	5.1	121681.0	K.ALVLIAFAQYLQQCPFEDHV.K	4.46	0.99947	0.9598		788.07251	788.07251	0.99947107	1035.38	sp|P02768|ALBU_HUMAN	sp|P02768|ALBU_HUMAN
Glyco_CE0_Slot1_01_1_8610	False	9968	9968	3	3.3184	0.8852	100.0	2362.203	2362.19	5.5	121936.0	K.ALVLIAFAQYLQQCPFEDHV.K	4.46	1.00015	0.9598		788.07281	788.07281	1.0001488	1036.5463	sp|P02768|ALBU_HUMAN	sp|P02768|ALBU_HUMAN
Glyco_CE0_Slot1_01_1_8610	False	9983	9983	3	3.2821	0.9977	100.0	2362.1987	2362.19	3.7	218809.0	K.ALVLIAFAQYLQQCPFEDHV.K	4.46	0.99952	0.9598		788.07147	788.07147	0.9995228	1038.8792	sp|P02768|ALBU_HUMAN	sp|P02768|ALBU_HUMAN
Glyco_CE0_Slot1_01_1_8610	False	8984	8984	2	3.5885	0.8941	100.0	2490.2905	2490.285	2.3	2061794.0	K.ALVLIAFAQYLQQCPFEDHVK.L	5.63	1.47163	1.4368		1245.64917	1245.64917	1.4716258	930.3957	sp|P02768|ALBU_HUMAN	sp|P02768|ALBU_HUMAN
Glyco_CE0_Slot1_01_1_8610	False	9003	9003	2	4.3685	0.8172	100.0	2490.2896	2490.285	1.9	263217.0	K.ALVLIAFAQYLQQCPFEDHVK.L	5.63	1.47228	1.4368		1245.64868	1245.64868	1.4722768	931.5627	sp|P02768|ALBU_HUMAN	sp|P02768|ALBU_HUMAN
Glyco_CE0_Slot1_01_1_8610	False	9076	9076	2	4.2992	0.7739	100.0	2490.2947	2490.285	3.9	59672.0	K.ALVLIAFAQYLQQCPFEDHVK.L	5.63	1.40624	1.4368		1245.65125	1245.65125	1.4062444	936.2275	sp|P02768|ALBU_HUMAN	sp|P02768|ALBU_HUMAN
Glyco_CE0_Slot1_01_1_8610	False	10182	10182	3	0.522	1.0	100.0	2490.3	2490.285	6.1	145160.0	K.ALVLIAFAQYLQQCPFEDHVK.L	5.63	1.07407	1.014		830.77191	830.77191	1.0740658	1073.8739	sp|P02768|ALBU_HUMAN	sp|P02768|ALBU_HUMAN
Glyco_CE0_Slot1_01_1_8610	False	8992	8992	3	1.8634	0.8362	100.0	2490.3062	2490.285	8.5	2617999.0	K.ALVLIAFAQYLQQCPFEDHVK.L	5.63	1.04441	1.014		830.77393	830.77393	1.0444076	930.3957	sp|P02768|ALBU_HUMAN	sp|P02768|ALBU_HUMAN
Glyco_CE0_Slot1_01_1_8610	False	9005	9005	3	2.1686	0.7242	100.0	2490.3096	2490.285	9.9	3377871.0	K.ALVLIAFAQYLQQCPFEDHVK.L	5.63	1.05515	1.014		830.77509	830.77509	1.0551534	931.5627	sp|P02768|ALBU_HUMAN	sp|P02768|ALBU_HUMAN
Glyco_CE0_Slot1_01_1_8610	False	9015	9015	3	3.1899	0.7607	100.0	2490.308	2490.285	9.3	889937.0	K.ALVLIAFAQYLQQCPFEDHVK.L	5.63	1.00228	1.014		830.7746	830.7746	1.002281	931.5627	sp|P02768|ALBU_HUMAN	sp|P02768|ALBU_HUMAN
Glyco_CE0_Slot1_01_1_8610	False	9106	9106	3	2.7382	0.9902	100.0	2490.2932	2490.285	3.3	466214.0	K.ALVLIAFAQYLQQCPFEDHVK.L	5.63	1.02195	1.014		830.76965	830.76965	1.0219451	939.7269	sp|P02768|ALBU_HUMAN	sp|P02768|ALBU_HUMAN
Glyco_CE0_Slot1_01_1_8610	False	9257	9257	3	1.8969	1.0	100.0	2490.2927	2490.285	3.1	224577.0	K.ALVLIAFAQYLQQCPFEDHVK.L	5.63	1.0381	1.014		830.76947	830.76947	1.038103	953.7243	sp|P02768|ALBU_HUMAN	sp|P02768|ALBU_HUMAN
Glyco_CE0_Slot1_01_1_8610	False	9265	9265	3	1.6332	1.0	100.0	2490.2925	2490.285	3.0	128601.0	K.ALVLIAFAQYLQQCPFEDHVK.L	5.63	1.0398	1.014		830.76935	830.76935	1.0398014	954.8908	sp|P02768|ALBU_HUMAN	sp|P02768|ALBU_HUMAN
Glyco_CE0_Slot1_01_1_8610	False	9282	9282	3	1.3301	1.0	100.0	2490.304	2490.285	7.6	168272.0	K.ALVLIAFAQYLQQCPFEDHVK.L	5.63	1.04305	1.014		830.77319	830.77319	1.043045	956.0576	sp|P02768|ALBU_HUMAN	sp|P02768|ALBU_HUMAN
Glyco_CE0_Slot1_01_1_8610	False	9340	9340	3	0.9844	1.0	100.0	2491.294	2490.285	2.3	173666.0	K.ALVLIAFAQYLQQCPFEDHVK.L	5.63	1.02768	1.014		831.10321	831.10321	1.0276788	960.7236	sp|P02768|ALBU_HUMAN	sp|P02768|ALBU_HUMAN
Glyco_CE0_Slot1_01_1_8610	False	9377	9377	3	1.892	0.9479	100.0	2490.2915	2490.285	2.6	27271.0	K.ALVLIAFAQYLQQCPFEDHVK.L	5.63	1.04015	1.014		830.76904	830.76904	1.0401473	965.3898	sp|P02768|ALBU_HUMAN	sp|P02768|ALBU_HUMAN
Glyco_CE0_Slot1_01_1_8610	False	9006	9006	4	1.3528	0.519	100.0	2490.3105	2490.285	10.3	5231.0	K.ALVLIAFAQYLQQCPFEDHVK.L	5.63	0.91509	0.8884		623.3335	623.3335	0.9150923	931.5627	sp|P02768|ALBU_HUMAN	sp|P02768|ALBU_HUMAN
Glyco_CE0_Slot1_01_1_8610	False	9068	9068	4	0.4353	0.1565	99.3127147766323	2490.303	2490.285	7.3	3081.0	K.ALVLIAFAQYLQQCPFEDHVK.L	5.63	0.87876	0.8884		623.3316	623.3316	0.8787601	935.0605	sp|P02768|ALBU_HUMAN	sp|P02768|ALBU_HUMAN
Glyco_CE0_Slot1_01_1_8610	False	9079	9079	4	0.6242	0.3777	99.64912280701755	2490.2913	2490.285	2.5	4698.0	K.ALVLIAFAQYLQQCPFEDHVK.L	5.63	0.89379	0.8884		623.32867	623.32867	0.8937875	936.2275	sp|P02768|ALBU_HUMAN	sp|P02768|ALBU_HUMAN
Glyco_CE0_Slot1_01_1_8610	False	8652	8652	5	0.2479	1.0	85.71428571428571	2818.4976	2816.4805	3.7	31708.0	K.ALVLIAFAQYLQQCPFEDHVKLVN.E	5.63	0.84863			564.5058	564.5058	0.84863335	894.2301	sp|P02768|ALBU_HUMAN	sp|P02768|ALBU_HUMAN
Glyco_CE0_Slot1_01_1_8610	False	9031	9031	3	2.9158	1.0	100.0	2306.1775	2306.1638	5.9	306740.0	L.VLIAFAQYLQQCPFEDHVK.L	5.63	0.99769	0.9611		769.39771	769.39771	0.9976946	932.729	sp|P02768|ALBU_HUMAN	sp|P02768|ALBU_HUMAN
Glyco_CE0_Slot1_01_1_8610	False	9056	9056	2	0.6706	0.3892	97.38562091503267	2207.1018	2207.0955	2.9	3404.0	V.LIAFAQYLQQCPFEDHVK.L	5.63	1.31722	1.3015		1104.05481	1104.05481	1.317217	933.8942	sp|P02768|ALBU_HUMAN	sp|P02768|ALBU_HUMAN
Glyco_CE0_Slot1_01_1_8610	False	9038	9038	3	3.6406	0.8246	100.0	2207.1052	2207.0955	4.4	73373.0	V.LIAFAQYLQQCPFEDHVK.L	5.63	0.97647	0.933		736.3736	736.3736	0.9764663	932.729	sp|P02768|ALBU_HUMAN	sp|P02768|ALBU_HUMAN
Glyco_CE0_Slot1_01_1_8610	False	9067	9067	3	2.2744	0.8236	100.0	2207.1099	2207.0955	6.5	13423.0	V.LIAFAQYLQQCPFEDHVK.L	5.63	0.95881	0.933		736.37518	736.37518	0.95881116	935.0605	sp|P02768|ALBU_HUMAN	sp|P02768|ALBU_HUMAN
Glyco_CE0_Slot1_01_1_8610	False	9046	9046	2	1.8583	0.9004	100.0	2094.0212	2094.0112	4.8	52428.0	L.IAFAQYLQQCPFEDHVK.L	5.63	1.2511	1.2369		1047.51453	1047.51453	1.2511002	933.8942	sp|P02768|ALBU_HUMAN	sp|P02768|ALBU_HUMAN
Glyco_CE0_Slot1_01_1_8610	False	9026	9026	2	3.1029	0.9679	100.0	1980.9247	1980.9272	-1.3	153172.0	I.AFAQYLQQCPFEDHVK.L	5.63	1.20789	1.1896		990.96625	990.96625	1.2078928	932.729	sp|P02768|ALBU_HUMAN	sp|P02768|ALBU_HUMAN
Glyco_CE0_Slot1_01_1_8610	False	9057	9057	2	0.8136	1.0	100.0	1980.9229	1980.9272	-2.2	36094.0	I.AFAQYLQQCPFEDHVK.L	5.63	1.20486	1.1896		990.96533	990.96533	1.2048576	933.8942	sp|P02768|ALBU_HUMAN	sp|P02768|ALBU_HUMAN
Glyco_CE0_Slot1_01_1_8610	False	9029	9029	3	2.6071	0.8806	100.0	1980.9424	1980.9272	7.6	195474.0	I.AFAQYLQQCPFEDHVK.L	5.63	0.86489	0.8774		660.98602	660.98602	0.8648882	932.729	sp|P02768|ALBU_HUMAN	sp|P02768|ALBU_HUMAN
Glyco_CE0_Slot1_01_1_8610	False	9034	9034	3	2.2213	0.76	100.0	1762.8319	1762.8218	5.7	44418.0	F.AQYLQQCPFEDHVK.L	5.63	0.83247	0.8252		588.28253	588.28253	0.8324661	932.729	sp|P02768|ALBU_HUMAN	sp|P02768|ALBU_HUMAN
Glyco_CE0_Slot1_01_1_8610	False	9039	9039	2	1.6625	0.9554	100.0	1691.7904	1691.7845	3.5	260037.0	A.QYLQQCPFEDHVK.L	5.63	1.09323	1.0788		846.39911	846.39911	1.0932349	932.729	sp|P02768|ALBU_HUMAN	sp|P02768|ALBU_HUMAN
Glyco_CE0_Slot1_01_1_8610	False	9041	9041	2	2.7207	0.7879	100.0	1563.7375	1563.7261	7.3	80838.0	Q.YLQQCPFEDHVK.L	5.63	1.01374	1.0401		782.37268	782.37268	1.01374	932.729	sp|P02768|ALBU_HUMAN	sp|P02768|ALBU_HUMAN
Glyco_CE0_Slot1_01_1_8610	False	9044	9044	2	0.6154	0.4691	97.41935483870968	1563.7349	1563.7261	5.6	15840.0	Q.YLQQCPFEDHVK.L	5.63	0.98016	1.0401		782.37134	782.37134	0.9801632	932.729	sp|P02768|ALBU_HUMAN	sp|P02768|ALBU_HUMAN
Glyco_CE0_Slot1_01_1_8610	False	9053	9053	2	1.569	0.9252	100.0	1563.74	1563.7261	8.9	73941.0	Q.YLQQCPFEDHVK.L	5.63	1.05113	1.0401		782.3739	782.3739	1.0511317	933.8942	sp|P02768|ALBU_HUMAN	sp|P02768|ALBU_HUMAN
Glyco_CE0_Slot1_01_1_8610	False	9032	9032	2	2.1234	0.6762	100.0	1400.6714	1400.6627	6.2	108861.0	Y.LQQCPFEDHVK.L	5.63	0.98699	0.9847		700.8396	700.8396	0.9869856	932.729	sp|P02768|ALBU_HUMAN	sp|P02768|ALBU_HUMAN
Glyco_CE0_Slot1_01_1_8610	False	9040	9040	2	0.9622	0.6622	99.30555555555556	1287.5842	1287.5786	4.4	606130.0	L.QQCPFEDHVK.L	5.63	0.96309	0.9285		644.29602	644.29602	0.9630891	932.729	sp|P02768|ALBU_HUMAN	sp|P02768|ALBU_HUMAN
Glyco_CE0_Slot1_01_1_8610	False	7081	7081	3	2.172	1.0	100.0	2522.1829	2522.169	5.5	255429.0	R.LVRPEVDVMCTAFHDNEETFL.K	4.25	0.97015	0.949		841.39948	841.39948	0.9701543	764.7524	sp|P02768|ALBU_HUMAN	sp|P02768|ALBU_HUMAN
Glyco_CE0_Slot1_01_1_8610	True	8439	8439	3	2.9385	0.9998	100.0	1742.8975	1742.894	2.0	55181.0	R.HPYFYAPELLFFAK.R	7.25	0.90516	0.8673		581.6377	581.6377	0.9051565	875.5667	sp|P02768|ALBU_HUMAN	sp|P02768|ALBU_HUMAN
Glyco_CE0_Slot1_01_1_8610	True	8446	8446	3	2.8251	0.76	100.0	1742.9009	1742.894	3.9	17925.0	R.HPYFYAPELLFFAK.R	7.25	0.87388	0.8673		581.63885	581.63885	0.8738789	875.5667	sp|P02768|ALBU_HUMAN	sp|P02768|ALBU_HUMAN
Glyco_CE0_Slot1_01_1_8610	True	8451	8451	3	2.5498	0.8362	100.0	1742.8938	1742.894	-0.1	34750.0	R.HPYFYAPELLFFAK.R	7.25	0.87132	0.8673		581.63647	581.63647	0.8713191	876.7338	sp|P02768|ALBU_HUMAN	sp|P02768|ALBU_HUMAN
Glyco_CE0_Slot1_01_1_8610	False	1746	1746	3	3.6041	0.7434	100.0	2086.8496	2086.8374	5.8	111879.0	K.VHTECCHGDLLECADDR.A	4.58	0.89234	0.8538		696.28845	696.28845	0.8923387	452.1229	sp|P02768|ALBU_HUMAN	sp|P02768|ALBU_HUMAN
Glyco_CE0_Slot1_01_1_8610	False	781	781	3	2.9556	0.8247	100.0	2086.8474	2086.8374	4.8	43699.0	K.VHTECCHGDLLECADDR.A	4.58	0.88643	0.8538		696.28766	696.28766	0.886428	365.8024	sp|P02768|ALBU_HUMAN	sp|P02768|ALBU_HUMAN
Glyco_CE0_Slot1_01_1_8610	False	791	791	3	2.9336	0.7598	100.0	2086.843	2086.8374	2.7	61731.0	K.VHTECCHGDLLECADDR.A	4.58	0.88639	0.8538		696.28619	696.28619	0.88638663	366.9688	sp|P02768|ALBU_HUMAN	sp|P02768|ALBU_HUMAN
Glyco_CE0_Slot1_01_1_8610	False	809	809	3	3.6703	0.8662	100.0	2086.8438	2086.8374	3.0	103661.0	K.VHTECCHGDLLECADDR.A	4.58	0.88604	0.8538		696.28644	696.28644	0.88603944	369.3026	sp|P02768|ALBU_HUMAN	sp|P02768|ALBU_HUMAN
Glyco_CE0_Slot1_01_1_8610	False	1715	1715	4	0.4953	1.0	99.63369963369964	2086.8396	2086.8374	1.1	58184.0	K.VHTECCHGDLLECADDR.A	4.58	0.79526	0.8088		522.46576	522.46576	0.7952617	448.6236	sp|P02768|ALBU_HUMAN	sp|P02768|ALBU_HUMAN
Glyco_CE0_Slot1_01_1_8610	False	799	799	4	0.7558	0.2131	99.64664310954063	2086.8425	2086.8374	2.5	5169.0	K.VHTECCHGDLLECADDR.A	4.58	0.79457	0.8088		522.46649	522.46649	0.7945684	368.1349	sp|P02768|ALBU_HUMAN	sp|P02768|ALBU_HUMAN
Glyco_CE0_Slot1_01_1_8610	False	6336	6336	5	0.547	1.0	95.0	3563.6653	3563.6404	7.0	16863.0	L.LEKSHCIAEVEN(203.07938)DEM(15.994915)PADLPSLAADFVESK.D	4.2	0.87177			713.53931	713.53931	0.871768	716.9262	sp|P02768|ALBU_HUMAN	sp|P02768|ALBU_HUMAN
Glyco_CE0_Slot1_01_1_8610	False	8022	8022	2	2.8405	0.7185	100.0	2847.2537	2845.218	10.2	58613.0	K.(-17.0265)SHCIAEVENDEM(15.994915)PADLPSLAADFVES.K	3.69	1.43113			1424.13074	1424.13074	1.4311298	844.0728	sp|P02768|ALBU_HUMAN	sp|P02768|ALBU_HUMAN
Glyco_CE0_Slot1_01_1_8610	False	7973	7973	2	4.5748	0.8244	100.0	2846.2522	2846.2495	0.9	100094.0	K.SHCIAEVENDEMPADLPSLAADFVES.K	3.69	1.42128	1.3962		1423.63	1423.63	1.4212847	838.2403	sp|P02768|ALBU_HUMAN	sp|P02768|ALBU_HUMAN
Glyco_CE0_Slot1_01_1_8610	False	7987	7987	2	3.9952	0.872	100.0	2846.25	2846.2495	0.2	146093.0	K.SHCIAEVENDEMPADLPSLAADFVES.K	3.69	1.41997	1.3962		1423.62891	1423.62891	1.4199686	840.5729	sp|P02768|ALBU_HUMAN	sp|P02768|ALBU_HUMAN
Glyco_CE0_Slot1_01_1_8610	False	7692	7692	2	3.5455	0.8554	100.0	2974.345	2974.3445	0.2	110263.0	K.SHCIAEVENDEMPADLPSLAADFVESK.D	4.03	1.43786	1.4335		1487.67639	1487.67639	1.4378623	813.743	sp|P02768|ALBU_HUMAN	sp|P02768|ALBU_HUMAN
Glyco_CE0_Slot1_01_1_8610	False	7711	7711	2	4.103	0.8607	100.0	2975.3408	2974.3445	-2.4	137344.0	K.SHCIAEVENDEMPADLPSLAADFVESK.D	4.03	1.4482	1.4335		1488.17432	1488.17432	1.4482021	814.911	sp|P02768|ALBU_HUMAN	sp|P02768|ALBU_HUMAN
Glyco_CE0_Slot1_01_1_8610	False	7733	7733	2	2.5593	0.6918	100.0	2975.3533	2974.3445	1.8	22215.0	K.SHCIAEVENDEMPADLPSLAADFVESK.D	4.03	1.43708	1.4335		1488.18054	1488.18054	1.4370846	816.0765	sp|P02768|ALBU_HUMAN	sp|P02768|ALBU_HUMAN
Glyco_CE0_Slot1_01_1_8610	False	7736	7736	2	2.0863	0.7891	100.0	2974.354	2974.3445	3.2	56889.0	K.SHCIAEVENDEMPADLPSLAADFVESK.D	4.03	1.44659	1.4335		1487.68091	1487.68091	1.4465902	817.2432	sp|P02768|ALBU_HUMAN	sp|P02768|ALBU_HUMAN
Glyco_CE0_Slot1_01_1_8610	False	7756	7756	2	1.4312	0.7859	100.0	2974.3394	2974.3445	-1.7	22476.0	K.SHCIAEVENDEMPADLPSLAADFVESK.D	4.03	1.43941	1.4335		1487.67358	1487.67358	1.4394113	818.4094	sp|P02768|ALBU_HUMAN	sp|P02768|ALBU_HUMAN
Glyco_CE0_Slot1_01_1_8610	False	7662	7662	3	3.5683	0.8889	100.0	2974.361	2974.3445	5.6	617734.0	K.SHCIAEVENDEMPADLPSLAADFVESK.D	4.03	1.00056	1.0267		992.12555	992.12555	1.0005647	811.4108	sp|P02768|ALBU_HUMAN	sp|P02768|ALBU_HUMAN
Glyco_CE0_Slot1_01_1_8610	False	7683	7683	3	4.0218	0.8945	100.0	2974.363	2974.3445	6.2	570692.0	K.SHCIAEVENDEMPADLPSLAADFVESK.D	4.03	0.99205	1.0267		992.12622	992.12622	0.99204725	812.5773	sp|P02768|ALBU_HUMAN	sp|P02768|ALBU_HUMAN
Glyco_CE0_Slot1_01_1_8610	False	7706	7706	3	3.4061	0.7911	100.0	2974.3647	2974.3445	6.8	884831.0	K.SHCIAEVENDEMPADLPSLAADFVESK.D	4.03	0.97001	1.0267		992.12683	992.12683	0.9700131	813.743	sp|P02768|ALBU_HUMAN	sp|P02768|ALBU_HUMAN
Glyco_CE0_Slot1_01_1_8610	False	7753	7753	3	3.9976	0.9361	100.0	2974.361	2974.3445	5.6	229771.0	K.SHCIAEVENDEMPADLPSLAADFVESK.D	4.03	1.00821	1.0267		992.12561	992.12561	1.0082113	818.4094	sp|P02768|ALBU_HUMAN	sp|P02768|ALBU_HUMAN
Glyco_CE0_Slot1_01_1_8610	False	5739	5739	3	0.2965	1.0	64.8936170212766	2463.0747	2463.112	-15.2	295966.0	E.(-17.0265)VEN(203.07938)DEMPADLPSLAADFVESK.D	3.8	0.99327			821.69678	821.69678	0.9932711	683.0989	sp|P02768|ALBU_HUMAN	sp|P02768|ALBU_HUMAN
Glyco_CE0_Slot1_01_1_8610	False	6397	6397	2	3.592	0.7577	100.0	1690.8147	1690.8357	-12.4	19093.0	E.MPADLPSLAADFVESK.D	4.14	1.10522	1.0877		845.91125	845.91125	1.1052158	720.4266	sp|P02768|ALBU_HUMAN	sp|P02768|ALBU_HUMAN
Glyco_CE0_Slot1_01_1_8610	False	6411	6411	2	2.9155	0.7007	100.0	1690.8385	1690.8357	1.7	19429.0	E.MPADLPSLAADFVESK.D	4.14	1.10676	1.0877		845.92316	845.92316	1.1067647	721.593	sp|P02768|ALBU_HUMAN	sp|P02768|ALBU_HUMAN
Glyco_CE0_Slot1_01_1_8610	False	6436	6436	2	3.1954	0.7073	100.0	1690.8431	1690.8357	4.4	15398.0	E.MPADLPSLAADFVESK.D	4.14	1.10446	1.0877		845.92548	845.92548	1.1044635	722.7593	sp|P02768|ALBU_HUMAN	sp|P02768|ALBU_HUMAN
Glyco_CE0_Slot1_01_1_8610	False	6463	6463	2	4.2512	0.7953	100.0	1690.841	1690.8357	3.1	21355.0	E.MPADLPSLAADFVESK.D	4.14	1.10596	1.0877		845.92438	845.92438	1.1059644	723.9254	sp|P02768|ALBU_HUMAN	sp|P02768|ALBU_HUMAN
Glyco_CE0_Slot1_01_1_8610	False	6481	6481	2	4.0437	0.776	100.0	1690.8439	1690.8357	4.8	16883.0	E.MPADLPSLAADFVESK.D	4.14	1.10583	1.0877		845.92584	845.92584	1.1058266	725.0919	sp|P02768|ALBU_HUMAN	sp|P02768|ALBU_HUMAN
Glyco_CE0_Slot1_01_1_8610	False	6495	6495	2	2.87	0.8735	100.0	1690.8331	1690.8357	-1.5	65228.0	E.MPADLPSLAADFVESK.D	4.14	1.10864	1.0877		845.92047	845.92047	1.1086434	726.259	sp|P02768|ALBU_HUMAN	sp|P02768|ALBU_HUMAN
Glyco_CE0_Slot1_01_1_8610	False	6131	6131	2	3.6035	0.6606	100.0	1559.7981	1559.7952	1.9	274437.0	M.PADLPSLAADFVESK.D	4.14	1.05701	1.0424		780.40295	780.40295	1.0570078	706.4282	sp|P02768|ALBU_HUMAN	sp|P02768|ALBU_HUMAN
Glyco_CE0_Slot1_01_1_8610	False	6178	6178	2	3.3785	0.5951	100.0	1559.7997	1559.7952	2.9	109976.0	M.PADLPSLAADFVESK.D	4.14	1.06373	1.0424		780.40375	780.40375	1.0637293	708.7612	sp|P02768|ALBU_HUMAN	sp|P02768|ALBU_HUMAN
Glyco_CE0_Slot1_01_1_8610	False	6407	6407	2	3.5664	0.7751	100.0	1559.8009	1559.7952	3.7	233529.0	M.PADLPSLAADFVESK.D	4.14	1.07704	1.0424		780.40436	780.40436	1.0770409	721.593	sp|P02768|ALBU_HUMAN	sp|P02768|ALBU_HUMAN
Glyco_CE0_Slot1_01_1_8610	False	6437	6437	2	3.0608	0.7592	100.0	1560.8029	1559.7952	2.8	60500.0	M.PADLPSLAADFVESK.D	4.14	1.02131	1.0424		780.90533	780.90533	1.0213144	722.7593	sp|P02768|ALBU_HUMAN	sp|P02768|ALBU_HUMAN
Glyco_CE0_Slot1_01_1_8610	False	6455	6455	2	3.2749	0.6027	100.0	1560.8029	1559.7952	2.8	381509.0	M.PADLPSLAADFVESK.D	4.14	1.03247	1.0424		780.90533	780.90533	1.032475	723.9254	sp|P02768|ALBU_HUMAN	sp|P02768|ALBU_HUMAN
Glyco_CE0_Slot1_01_1_8610	False	6469	6469	2	3.561	0.7126	100.0	1560.8029	1559.7952	2.8	274242.0	M.PADLPSLAADFVESK.D	4.14	1.05134	1.0424		780.90533	780.90533	1.0513434	725.0919	sp|P02768|ALBU_HUMAN	sp|P02768|ALBU_HUMAN
Glyco_CE0_Slot1_01_1_8610	False	6432	6432	3	1.2042	0.4827	100.0	1559.8112	1559.7952	10.3	4808.0	M.PADLPSLAADFVESK.D	4.14	0.89167	0.8591		520.60895	520.60895	0.8916703	722.7593	sp|P02768|ALBU_HUMAN	sp|P02768|ALBU_HUMAN
Glyco_CE0_Slot1_01_1_8610	False	6447	6447	1	2.4398	0.4833	100.0	866.4254	866.4254	0.0	55050.0	L.AADFVESK.D	4.46	1.12936			866.42542	866.42542	1.1293559	723.9254	sp|P02768|ALBU_HUMAN	sp|P02768|ALBU_HUMAN
Glyco_CE0_Slot1_01_1_8610	False	6442	6442	2	0.9797	0.6352	99.3103448275862	866.4275	866.4254	2.4	10739.0	L.AADFVESK.D	4.46	0.79883	0.7527		433.71768	433.71768	0.79882866	722.7593	sp|P02768|ALBU_HUMAN	sp|P02768|ALBU_HUMAN
Glyco_CE0_Slot1_01_1_8610	False	6454	6454	2	1.3736	0.6631	100.0	866.4238	866.4254	-1.8	10443.0	L.AADFVESK.D	4.46	0.79742	0.7527		433.71582	433.71582	0.7974241	723.9254	sp|P02768|ALBU_HUMAN	sp|P02768|ALBU_HUMAN
Glyco_CE0_Slot1_01_1_8610	False	6772	6772	3	0.6722	0.4615	95.1923076923077	866.43396	866.4254	9.9	12551.0	L.AADFVESK.D	4.46	0.83982	0.6923		289.48322	289.48322	0.83981913	743.7552	sp|P02768|ALBU_HUMAN	sp|P02768|ALBU_HUMAN	1783.7122440135636	816.3608355581753
Glyco_CE0_Slot1_01_1_8610	False	6781	6781	3	0.6791	0.5291	98.01980198019803	866.42053	866.4254	-5.6	11747.0	L.AADFVESK.D	4.46	0.83869	0.6923		289.47873	289.47873	0.83868825	744.9229	sp|P02768|ALBU_HUMAN	sp|P02768|ALBU_HUMAN	1783.7226382112258	816.359815125669
Glyco_CE0_Slot1_01_1_8610	False	6468	6468	1	1.9557	0.366	100.0	795.38806	795.3883	-0.3	112499.0	A.ADFVESK.D	4.46	1.14805			795.38806	795.38806	1.1480533	725.0919	sp|P02768|ALBU_HUMAN	sp|P02768|ALBU_HUMAN
Glyco_CE0_Slot1_01_1_8610	False	6488	6488	1	1.6815	0.3426	100.0	795.38947	795.3883	1.5	20119.0	A.ADFVESK.D	4.46	1.13339			795.38947	795.38947	1.1333851	726.259	sp|P02768|ALBU_HUMAN	sp|P02768|ALBU_HUMAN
Glyco_CE0_Slot1_01_1_8610	False	6435	6435	1	1.2135	0.3589	100.0	724.3521	724.3512	1.3	174722.0	A.DFVESK.D	4.46	1.21005			724.35211	724.35211	1.210054	722.7593	sp|P02768|ALBU_HUMAN	sp|P02768|ALBU_HUMAN
Glyco_CE0_Slot1_01_1_8610	False	6446	6446	1	1.2268	0.4789	100.0	724.3498	724.3512	-1.9	254222.0	A.DFVESK.D	4.46	1.21319			724.34979	724.34979	1.2131901	723.9254	sp|P02768|ALBU_HUMAN	sp|P02768|ALBU_HUMAN
Glyco_CE0_Slot1_01_1_8610	False	8236	8236	4	2.3667	0.8766	100.0	2802.3308	2802.3267	1.5	75627.0	K.DVCKNYAEAKDVFLGMFLYEYAR.R	4.89	0.86501	0.9732		701.33856	701.33856	0.8650115	861.5698	sp|P02768|ALBU_HUMAN	sp|P02768|ALBU_HUMAN
Glyco_CE0_Slot1_01_1_8610	False	8254	8254	4	2.3182	0.7971	100.0	2802.336	2802.3267	3.3	41816.0	K.DVCKNYAEAKDVFLGMFLYEYAR.R	4.89	0.86647	0.9732		701.33984	701.33984	0.8664663	862.7357	sp|P02768|ALBU_HUMAN	sp|P02768|ALBU_HUMAN
Glyco_CE0_Slot1_01_1_8610	False	9094	9094	2	2.0794	1.0	100.0	2144.0098	2144.0044	2.5	152706.0	K.NYAEAKDVFLGMFLYEYA.R	4.14	1.2141	1.223		1072.50879	1072.50879	1.2140992	938.5609	sp|P02768|ALBU_HUMAN	sp|P02768|ALBU_HUMAN
Glyco_CE0_Slot1_01_1_8610	False	8556	8556	2	4.443	0.7698	100.0	2300.1035	2300.1055	-0.8	242849.0	K.NYAEAKDVFLGMFLYEYAR.R	4.72	1.3113	1.2952		1150.55566	1150.55566	1.3113006	884.8996	sp|P02768|ALBU_HUMAN	sp|P02768|ALBU_HUMAN
Glyco_CE0_Slot1_01_1_8610	False	8554	8554	3	2.7103	0.7401	100.0	2300.114	2300.1055	3.7	465090.0	K.NYAEAKDVFLGMFLYEYAR.R	4.72	1.01854	0.9816		767.37659	767.37659	1.018538	883.733	sp|P02768|ALBU_HUMAN	sp|P02768|ALBU_HUMAN
Glyco_CE0_Slot1_01_1_8610	False	8555	8555	3	2.4257	0.6837	100.0	2300.1133	2300.1055	3.4	765658.0	K.NYAEAKDVFLGMFLYEYAR.R	4.72	0.93841	0.9816		767.37634	767.37634	0.9384111	883.733	sp|P02768|ALBU_HUMAN	sp|P02768|ALBU_HUMAN
Glyco_CE0_Slot1_01_1_8610	False	8558	8558	3	3.0705	0.8513	100.0	2300.1191	2300.1055	5.9	349057.0	K.NYAEAKDVFLGMFLYEYAR.R	4.72	1.05547	0.9816		767.3783	767.3783	1.0554684	884.8996	sp|P02768|ALBU_HUMAN	sp|P02768|ALBU_HUMAN
Glyco_CE0_Slot1_01_1_8610	False	8559	8559	3	3.0638	0.8407	100.0	2300.114	2300.1055	3.7	279456.0	K.NYAEAKDVFLGMFLYEYAR.R	4.72	0.9393	0.9816		767.37653	767.37653	0.9392975	884.8996	sp|P02768|ALBU_HUMAN	sp|P02768|ALBU_HUMAN
Glyco_CE0_Slot1_01_1_8610	False	8578	8578	4	0.2428	0.6372	99.32203389830508	2300.1194	2300.1055	6.1	10343.0	K.NYAEAKDVFLGMFLYEYAR.R	4.72	0.90094	0.8752		575.78571	575.78571	0.9009429	886.0663	sp|P02768|ALBU_HUMAN	sp|P02768|ALBU_HUMAN
Glyco_CE0_Slot1_01_1_8610	False	8010	8010	3	3.1994	0.7843	100.0	2456.2139	2456.2068	2.9	905464.0	K.NYAEAKDVFLGMFLYEYARR.H	6.56	1.08926	1.0494		819.40985	819.40985	1.0892593	842.9061	sp|P02768|ALBU_HUMAN	sp|P02768|ALBU_HUMAN
Glyco_CE0_Slot1_01_1_8610	False	8015	8015	4	1.1455	0.8712	100.0	2456.2126	2456.2068	2.4	16012.0	K.NYAEAKDVFLGMFLYEYARR.H	6.56	0.92476	0.908		614.80902	614.80902	0.9247555	842.9061	sp|P02768|ALBU_HUMAN	sp|P02768|ALBU_HUMAN
Glyco_CE0_Slot1_01_1_8610	False	8018	8018	4	1.3974	0.8903	100.0	2456.211	2456.2068	1.7	24881.0	K.NYAEAKDVFLGMFLYEYARR.H	6.56	0.94404	0.908		614.80859	614.80859	0.944043	842.9061	sp|P02768|ALBU_HUMAN	sp|P02768|ALBU_HUMAN
Glyco_CE0_Slot1_01_1_8610	False	8042	8042	4	0.4816	1.0	99.63503649635037	2456.217	2456.2068	4.2	19600.0	K.NYAEAKDVFLGMFLYEYARR.H	6.56	0.89071	0.908		614.81012	614.81012	0.89071476	845.239	sp|P02768|ALBU_HUMAN	sp|P02768|ALBU_HUMAN
Glyco_CE0_Slot1_01_1_8610	False	9659	9659	1	1.9507	0.7947	100.0	1396.6515	1396.6493	1.6	79649.0	K.DVFLGMFLYEY.A	3.55	1.74665			1396.65149	1396.65149	1.7466496	992.2194	sp|P02768|ALBU_HUMAN	sp|P02768|ALBU_HUMAN
Glyco_CE0_Slot1_01_1_8610	False	9680	9680	1	1.9114	0.5493	100.0	1467.6871	1467.6864	0.5	505171.0	K.DVFLGMFLYEYA.R	3.55	1.77754			1467.68713	1467.68713	1.7775434	995.7186	sp|P02768|ALBU_HUMAN	sp|P02768|ALBU_HUMAN
Glyco_CE0_Slot1_01_1_8610	False	9688	9688	1	1.6806	0.6489	100.0	1467.6876	1467.6864	0.8	360353.0	K.DVFLGMFLYEYA.R	3.55	1.78046			1467.68762	1467.68762	1.7804576	996.8853	sp|P02768|ALBU_HUMAN	sp|P02768|ALBU_HUMAN
Glyco_CE0_Slot1_01_1_8610	False	9696	9696	1	2.1508	0.7825	100.0	1469.6926	1467.6864	-0.3	262783.0	K.DVFLGMFLYEYA.R	3.55	1.77537			1469.69263	1469.69263	1.7753669	996.8853	sp|P02768|ALBU_HUMAN	sp|P02768|ALBU_HUMAN
Glyco_CE0_Slot1_01_1_8610	False	9698	9698	1	2.3834	0.8345	100.0	1469.6926	1467.6864	-0.3	290384.0	K.DVFLGMFLYEYA.R	3.55	1.78139			1469.69263	1469.69263	1.7813928	998.0511	sp|P02768|ALBU_HUMAN	sp|P02768|ALBU_HUMAN
Glyco_CE0_Slot1_01_1_8610	False	9749	9749	1	1.3357	0.8524	100.0	1467.6848	1467.6864	-1.1	135686.0	K.DVFLGMFLYEYA.R	3.55	1.76411			1467.68481	1467.68481	1.7641066	1006.2166	sp|P02768|ALBU_HUMAN	sp|P02768|ALBU_HUMAN
Glyco_CE0_Slot1_01_1_8610	False	9787	9787	1	1.9741	0.8207	100.0	1468.6886	1467.6864	-0.8	52938.0	K.DVFLGMFLYEYA.R	3.55	1.78191			1468.6886	1468.6886	1.7819113	1012.0499	sp|P02768|ALBU_HUMAN	sp|P02768|ALBU_HUMAN
Glyco_CE0_Slot1_01_1_8610	False	9795	9795	1	1.8351	0.73	100.0	1468.6943	1467.6864	3.1	61158.0	K.DVFLGMFLYEYA.R	3.55	1.78242			1468.69434	1468.69434	1.7824237	1013.2167	sp|P02768|ALBU_HUMAN	sp|P02768|ALBU_HUMAN
Glyco_CE0_Slot1_01_1_8610	False	9834	9834	1	1.7705	0.7875	100.0	1468.6924	1467.6864	1.8	49191.0	K.DVFLGMFLYEYA.R	3.55	1.78064			1468.69238	1468.69238	1.7806357	1019.0486	sp|P02768|ALBU_HUMAN	sp|P02768|ALBU_HUMAN
Glyco_CE0_Slot1_01_1_8610	False	9851	9851	1	1.4572	0.8448	100.0	1467.6881	1467.6864	1.2	53724.0	K.DVFLGMFLYEYA.R	3.55	1.77657			1467.68811	1467.68811	1.7765676	1021.3824	sp|P02768|ALBU_HUMAN	sp|P02768|ALBU_HUMAN
Glyco_CE0_Slot1_01_1_8610	False	9859	9859	1	2.0654	0.8706	100.0	1467.6882	1467.6864	1.2	51149.0	K.DVFLGMFLYEYA.R	3.55	1.77791			1467.68823	1467.68823	1.7779071	1022.5485	sp|P02768|ALBU_HUMAN	sp|P02768|ALBU_HUMAN
Glyco_CE0_Slot1_01_1_8610	False	9881	9881	1	2.3305	0.8651	100.0	1467.6884	1467.6864	1.3	44959.0	K.DVFLGMFLYEYA.R	3.55	1.77892			1467.68835	1467.68835	1.7789233	1026.0476	sp|P02768|ALBU_HUMAN	sp|P02768|ALBU_HUMAN
Glyco_CE0_Slot1_01_1_8610	False	9888	9888	1	1.6893	0.8936	100.0	1467.6868	1467.6864	0.2	46156.0	K.DVFLGMFLYEYA.R	3.55	1.77456			1467.68677	1467.68677	1.7745591	1027.213	sp|P02768|ALBU_HUMAN	sp|P02768|ALBU_HUMAN
Glyco_CE0_Slot1_01_1_8610	False	9693	9693	2	1.8673	0.9667	100.0	1467.6926	1467.6864	4.2	297205.0	K.DVFLGMFLYEYA.R	3.55	1.00015	1.0185		734.35022	734.35022	1.0001458	996.8853	sp|P02768|ALBU_HUMAN	sp|P02768|ALBU_HUMAN
Glyco_CE0_Slot1_01_1_8610	False	9697	9697	2	1.5099	0.8718	100.0	1467.6906	1467.6864	2.8	119372.0	K.DVFLGMFLYEYA.R	3.55	0.96557	1.0185		734.34918	734.34918	0.96556526	996.8853	sp|P02768|ALBU_HUMAN	sp|P02768|ALBU_HUMAN
Glyco_CE0_Slot1_01_1_8610	False	8934	8934	1	2.1808	0.6725	100.0	1483.6913	1483.6814	6.7	10968.0	K.DVFLGM(15.994915)FLYEYA.R	3.55	1.78037			1483.69128	1483.69128	1.7803663	926.8925	sp|P02768|ALBU_HUMAN	sp|P02768|ALBU_HUMAN
Glyco_CE0_Slot1_01_1_8610	False	8915	8915	1	1.7576	1.0	0.0	1623.792	1623.7876	2.7	1425320.0	K.DVFLGMFLYEYAR.R	4.46	1.78442			1623.79199	1623.79199	1.78442	926.8925	sp|P02768|ALBU_HUMAN	sp|P02768|ALBU_HUMAN
Glyco_CE0_Slot1_01_1_8610	False	8937	8937	1	1.4657	0.8466	0.0	1624.7913	1623.7876	0.2	805555.0	K.DVFLGMFLYEYAR.R	4.46	1.78352			1624.79126	1624.79126	1.7835218	928.058	sp|P02768|ALBU_HUMAN	sp|P02768|ALBU_HUMAN
Glyco_CE0_Slot1_01_1_8610	False	10000	10000	2	2.0445	0.5782	100.0	1624.798	1623.7876	4.3	395860.0	K.DVFLGMFLYEYAR.R	4.46	1.06726	1.0832		812.90289	812.90289	1.0672601	1041.2114	sp|P02768|ALBU_HUMAN	sp|P02768|ALBU_HUMAN
Glyco_CE0_Slot1_01_1_8610	False	10049	10049	2	2.575	0.6179	100.0	1623.7938	1623.7876	3.8	222988.0	K.DVFLGMFLYEYAR.R	4.46	1.13745	1.0832		812.40082	812.40082	1.1374532	1049.3766	sp|P02768|ALBU_HUMAN	sp|P02768|ALBU_HUMAN
Glyco_CE0_Slot1_01_1_8610	False	10059	10059	2	1.8113	0.7802	100.0	1623.7905	1623.7876	1.8	196791.0	K.DVFLGMFLYEYAR.R	4.46	1.09754	1.0832		812.39917	812.39917	1.0975398	1051.7103	sp|P02768|ALBU_HUMAN	sp|P02768|ALBU_HUMAN
Glyco_CE0_Slot1_01_1_8610	False	10129	10129	2	2.2522	0.6916	100.0	1623.7942	1623.7876	4.1	221800.0	K.DVFLGMFLYEYAR.R	4.46	1.15379	1.0832		812.401	812.401	1.1537865	1065.7079	sp|P02768|ALBU_HUMAN	sp|P02768|ALBU_HUMAN
Glyco_CE0_Slot1_01_1_8610	False	10160	10160	2	0.6903	0.5924	100.0	1624.7961	1623.7876	3.2	653183.0	K.DVFLGMFLYEYAR.R	4.46	1.1263	1.0832		812.90198	812.90198	1.1262975	1070.3737	sp|P02768|ALBU_HUMAN	sp|P02768|ALBU_HUMAN
Glyco_CE0_Slot1_01_1_8610	False	10184	10184	2	2.8422	0.7194	100.0	1623.7947	1623.7876	4.4	48268.0	K.DVFLGMFLYEYAR.R	4.46	1.14716	1.0832		812.40125	812.40125	1.1471633	1075.0408	sp|P02768|ALBU_HUMAN	sp|P02768|ALBU_HUMAN
Glyco_CE0_Slot1_01_1_8610	False	10196	10196	2	2.0133	0.7719	100.0	1623.7927	1623.7876	3.2	362122.0	K.DVFLGMFLYEYAR.R	4.46	1.11252	1.0832		812.40027	812.40027	1.1125152	1077.3726	sp|P02768|ALBU_HUMAN	sp|P02768|ALBU_HUMAN
Glyco_CE0_Slot1_01_1_8610	False	10220	10220	2	1.7284	0.8134	100.0	1623.7943	1623.7876	4.1	178579.0	K.DVFLGMFLYEYAR.R	4.46	1.12837	1.0832		812.40106	812.40106	1.1283742	1080.8729	sp|P02768|ALBU_HUMAN	sp|P02768|ALBU_HUMAN
Glyco_CE0_Slot1_01_1_8610	False	10296	10296	2	2.4344	0.6873	100.0	1623.794	1623.7876	3.9	170197.0	K.DVFLGMFLYEYAR.R	4.46	1.09479	1.0832		812.40088	812.40088	1.0947889	1097.2026	sp|P02768|ALBU_HUMAN	sp|P02768|ALBU_HUMAN
Glyco_CE0_Slot1_01_1_8610	False	10305	10305	2	2.1968	0.7173	100.0	1624.7898	1623.7876	-0.7	231319.0	K.DVFLGMFLYEYAR.R	4.46	1.1259	1.0832		812.8988	812.8988	1.1259035	1099.536	sp|P02768|ALBU_HUMAN	sp|P02768|ALBU_HUMAN
Glyco_CE0_Slot1_01_1_8610	False	10318	10318	2	2.3078	0.722	100.0	1624.7959	1623.7876	3.0	337777.0	K.DVFLGMFLYEYAR.R	4.46	1.06311	1.0832		812.90186	812.90186	1.0631106	1103.0354	sp|P02768|ALBU_HUMAN	sp|P02768|ALBU_HUMAN
Glyco_CE0_Slot1_01_1_8610	False	10330	10330	2	2.6017	0.743	100.0	1623.7913	1623.7876	2.3	184293.0	K.DVFLGMFLYEYAR.R	4.46	1.0757	1.0832		812.39954	812.39954	1.0757009	1106.5348	sp|P02768|ALBU_HUMAN	sp|P02768|ALBU_HUMAN
Glyco_CE0_Slot1_01_1_8610	False	8910	8910	2	1.6539	0.5003	100.0	1623.7947	1623.7876	4.4	3655673.0	K.DVFLGMFLYEYAR.R	4.46	1.11385	1.0832		812.40125	812.40125	1.1138544	925.7247	sp|P02768|ALBU_HUMAN	sp|P02768|ALBU_HUMAN
Glyco_CE0_Slot1_01_1_8610	False	8914	8914	2	0.8915	0.4637	100.0	1623.7928	1623.7876	3.2	3451899.0	K.DVFLGMFLYEYAR.R	4.46	1.15597	1.0832		812.40033	812.40033	1.1559697	925.7247	sp|P02768|ALBU_HUMAN	sp|P02768|ALBU_HUMAN
Glyco_CE0_Slot1_01_1_8610	False	8918	8918	2	0.9996	0.5154	100.0	1623.8052	1623.7876	10.8	2050829.0	K.DVFLGMFLYEYAR.R	4.46	1.11639	1.0832		812.40649	812.40649	1.1163882	926.8925	sp|P02768|ALBU_HUMAN	sp|P02768|ALBU_HUMAN
Glyco_CE0_Slot1_01_1_8610	False	8923	8923	2	1.9261	0.7735	100.0	1623.8021	1623.7876	8.9	1970603.0	K.DVFLGMFLYEYAR.R	4.46	1.15755	1.0832		812.40497	812.40497	1.1575524	926.8925	sp|P02768|ALBU_HUMAN	sp|P02768|ALBU_HUMAN
Glyco_CE0_Slot1_01_1_8610	False	8926	8926	2	1.1721	0.7262	100.0	1624.8073	1623.7876	10.0	1876797.0	K.DVFLGMFLYEYAR.R	4.46	1.09462	1.0832		812.90753	812.90753	1.0946248	926.8925	sp|P02768|ALBU_HUMAN	sp|P02768|ALBU_HUMAN
Glyco_CE0_Slot1_01_1_8610	False	9114	9114	2	0.7031	1.0	100.0	1623.7972	1623.7876	5.9	499331.0	K.DVFLGMFLYEYAR.R	4.46	1.08017	1.0832		812.40253	812.40253	1.0801713	940.8933	sp|P02768|ALBU_HUMAN	sp|P02768|ALBU_HUMAN
Glyco_CE0_Slot1_01_1_8610	False	9221	9221	2	1.0302	1.0	100.0	1623.7944	1623.7876	4.2	307013.0	K.DVFLGMFLYEYAR.R	4.46	1.09719	1.0832		812.40112	812.40112	1.09719	951.3912	sp|P02768|ALBU_HUMAN	sp|P02768|ALBU_HUMAN
Glyco_CE0_Slot1_01_1_8610	False	9225	9225	2	2.9553	0.6842	100.0	1623.7971	1623.7876	5.9	135540.0	K.DVFLGMFLYEYAR.R	4.46	1.15075	1.0832		812.40247	812.40247	1.1507547	951.3912	sp|P02768|ALBU_HUMAN	sp|P02768|ALBU_HUMAN
Glyco_CE0_Slot1_01_1_8610	False	9234	9234	2	1.2838	1.0	100.0	1624.794	1623.7876	1.8	668596.0	K.DVFLGMFLYEYAR.R	4.46	1.07772	1.0832		812.90088	812.90088	1.0777247	951.3912	sp|P02768|ALBU_HUMAN	sp|P02768|ALBU_HUMAN
Glyco_CE0_Slot1_01_1_8610	False	9275	9275	2	2.0476	0.7791	100.0	1623.7955	1623.7876	4.9	148319.0	K.DVFLGMFLYEYAR.R	4.46	1.16671	1.0832		812.40167	812.40167	1.1667082	956.0576	sp|P02768|ALBU_HUMAN	sp|P02768|ALBU_HUMAN
Glyco_CE0_Slot1_01_1_8610	False	9451	9451	2	2.7052	0.7127	100.0	1623.795	1623.7876	4.6	200834.0	K.DVFLGMFLYEYAR.R	4.46	1.14616	1.0832		812.40143	812.40143	1.146157	975.8875	sp|P02768|ALBU_HUMAN	sp|P02768|ALBU_HUMAN
Glyco_CE0_Slot1_01_1_8610	False	9482	9482	2	2.3834	0.8065	100.0	1623.793	1623.7876	3.3	245422.0	K.DVFLGMFLYEYAR.R	4.46	1.09881	1.0832		812.40039	812.40039	1.0988082	978.2199	sp|P02768|ALBU_HUMAN	sp|P02768|ALBU_HUMAN
Glyco_CE0_Slot1_01_1_8610	False	9528	9528	2	1.986	0.6786	100.0	1624.7972	1623.7876	3.9	304395.0	K.DVFLGMFLYEYAR.R	4.46	1.07288	1.0832		812.90253	812.90253	1.0728824	982.8856	sp|P02768|ALBU_HUMAN	sp|P02768|ALBU_HUMAN
Glyco_CE0_Slot1_01_1_8610	False	9606	9606	2	2.4576	0.7618	100.0	1624.7952	1623.7876	2.6	224053.0	K.DVFLGMFLYEYAR.R	4.46	1.13251	1.0832		812.90149	812.90149	1.1325085	987.5515	sp|P02768|ALBU_HUMAN	sp|P02768|ALBU_HUMAN
Glyco_CE0_Slot1_01_1_8610	False	9715	9715	2	1.8416	0.7708	100.0	1623.7906	1623.7876	1.9	205018.0	K.DVFLGMFLYEYAR.R	4.46	1.13951	1.0832		812.39923	812.39923	1.1395135	1000.3845	sp|P02768|ALBU_HUMAN	sp|P02768|ALBU_HUMAN
Glyco_CE0_Slot1_01_1_8610	False	9728	9728	2	2.4494	0.8419	100.0	1623.7931	1623.7876	3.4	176445.0	K.DVFLGMFLYEYAR.R	4.46	1.09877	1.0832		812.40045	812.40045	1.0987672	1002.7165	sp|P02768|ALBU_HUMAN	sp|P02768|ALBU_HUMAN
Glyco_CE0_Slot1_01_1_8610	False	9778	9778	2	2.1755	0.6255	100.0	1624.7991	1623.7876	5.0	245590.0	K.DVFLGMFLYEYAR.R	4.46	1.07469	1.0832		812.90344	812.90344	1.0746868	1009.7172	sp|P02768|ALBU_HUMAN	sp|P02768|ALBU_HUMAN
Glyco_CE0_Slot1_01_1_8610	False	9798	9798	2	0.9184	0.8721	100.0	1624.7997	1623.7876	5.4	408735.0	K.DVFLGMFLYEYAR.R	4.46	1.07087	1.0832		812.90375	812.90375	1.0708717	1013.2167	sp|P02768|ALBU_HUMAN	sp|P02768|ALBU_HUMAN
Glyco_CE0_Slot1_01_1_8610	False	9832	9832	2	2.2023	0.8298	100.0	1624.797	1623.7876	3.7	309173.0	K.DVFLGMFLYEYAR.R	4.46	1.12719	1.0832		812.9024	812.9024	1.1271924	1017.8824	sp|P02768|ALBU_HUMAN	sp|P02768|ALBU_HUMAN
Glyco_CE0_Slot1_01_1_8610	False	9876	9876	2	2.2946	0.7403	100.0	1623.7932	1623.7876	3.5	239496.0	K.DVFLGMFLYEYAR.R	4.46	1.13933	1.0832		812.40051	812.40051	1.1393274	1024.8801	sp|P02768|ALBU_HUMAN	sp|P02768|ALBU_HUMAN
Glyco_CE0_Slot1_01_1_8610	False	9891	9891	2	2.817	0.7258	100.0	1623.7948	1623.7876	4.4	236271.0	K.DVFLGMFLYEYAR.R	4.46	1.09847	1.0832		812.40131	812.40131	1.098467	1027.213	sp|P02768|ALBU_HUMAN	sp|P02768|ALBU_HUMAN
Glyco_CE0_Slot1_01_1_8610	False	8931	8931	3	1.9998	0.7658	100.0	1623.7943	1623.7876	4.1	32526.0	K.DVFLGMFLYEYAR.R	4.46	0.89005	0.8262		541.93665	541.93665	0.89005286	926.8925	sp|P02768|ALBU_HUMAN	sp|P02768|ALBU_HUMAN
Glyco_CE0_Slot1_01_1_8610	False	8943	8943	3	1.3263	0.5776	100.0	1623.7948	1623.7876	4.4	8521.0	K.DVFLGMFLYEYAR.R	4.46	0.89669	0.8262		541.93683	541.93683	0.8966926	928.058	sp|P02768|ALBU_HUMAN	sp|P02768|ALBU_HUMAN
Glyco_CE0_Slot1_01_1_8610	False	8995	8995	3	1.1309	0.6645	100.0	1623.7954	1623.7876	4.8	5411.0	K.DVFLGMFLYEYAR.R	4.46	0.91553	0.8262		541.93701	541.93701	0.9155338	930.3957	sp|P02768|ALBU_HUMAN	sp|P02768|ALBU_HUMAN
Glyco_CE0_Slot1_01_1_8610	False	9011	9011	3	1.3349	0.68	100.0	1623.797	1623.7876	5.8	6498.0	K.DVFLGMFLYEYAR.R	4.46	0.9328	0.8262		541.93756	541.93756	0.9328034	931.5627	sp|P02768|ALBU_HUMAN	sp|P02768|ALBU_HUMAN
Glyco_CE0_Slot1_01_1_8610	False	8291	8291	2	1.6131	0.6159	100.0	1639.7917	1639.7825	5.7	420820.0	K.DVFLGM(15.994915)FLYEYAR.R	4.46	1.11154	1.0715		820.39978	820.39978	1.1115406	865.0695	sp|P02768|ALBU_HUMAN	sp|P02768|ALBU_HUMAN
Glyco_CE0_Slot1_01_1_8610	False	8723	8723	2	1.8973	0.7127	100.0	1639.7845	1639.7825	1.3	23277.0	K.DVFLGM(15.994915)FLYEYAR.R	4.46	1.10052	1.0715		820.39618	820.39618	1.1005218	901.2292	sp|P02768|ALBU_HUMAN	sp|P02768|ALBU_HUMAN
Glyco_CE0_Slot1_01_1_8610	False	8757	8757	2	2.3482	0.8202	100.0	1639.7906	1639.7825	5.0	78829.0	K.DVFLGM(15.994915)FLYEYAR.R	4.46	1.11518	1.0715		820.39923	820.39923	1.1151785	905.8951	sp|P02768|ALBU_HUMAN	sp|P02768|ALBU_HUMAN
Glyco_CE0_Slot1_01_1_8610	False	8448	8448	2	3.448	0.7544	100.0	1779.8981	1779.8887	5.3	282846.0	K.DVFLGMFLYEYARR.H	6.56	1.216	1.1712		890.45294	890.45294	1.2160007	876.7338	sp|P02768|ALBU_HUMAN	sp|P02768|ALBU_HUMAN
Glyco_CE0_Slot1_01_1_8610	False	8432	8432	3	1.3236	0.6086	100.0	1779.8907	1779.8887	1.2	33788.0	K.DVFLGMFLYEYARR.H	6.56	0.93228	0.8554		593.96881	593.96881	0.9322791	875.5667	sp|P02768|ALBU_HUMAN	sp|P02768|ALBU_HUMAN
Glyco_CE0_Slot1_01_1_8610	False	8551	8551	3	0.621	0.3262	99.30313588850174	1779.8976	1779.8887	5.0	8526.0	K.DVFLGMFLYEYARR.H	6.56	0.91642	0.8554		593.97107	593.97107	0.9164181	883.733	sp|P02768|ALBU_HUMAN	sp|P02768|ALBU_HUMAN
Glyco_CE0_Slot1_01_1_8610	False	8310	8310	2	0.3458	0.7856	92.7710843373494	2015.9734	2014.0004	-16.7	236610.0	K.DVFLGMFLYEYARRHP.D	7.33	1.18963	1.2584		1008.4906	1008.4906	1.1896325	866.2357	sp|P02768|ALBU_HUMAN	sp|P02768|ALBU_HUMAN
Glyco_CE0_Slot1_01_1_8610	False	8886	8886	4	0.8626	0.8557	100.0	3072.6318	3072.6128	6.2	136448.0	K.DVFLGMFLYEYARRHPDYSVVLLLR.L	7.33	0.95092	0.9667		768.91382	768.91382	0.95092225	924.559	sp|P02768|ALBU_HUMAN	sp|P02768|ALBU_HUMAN
Glyco_CE0_Slot1_01_1_8610	False	8741	8741	2	2.133	0.2978	100.0	1508.7693	1508.7606	5.7	357554.0	D.VFLGMFLYEYAR.R	6.56	1.09388	1.0494		754.88855	754.88855	1.0938772	903.5629	sp|P02768|ALBU_HUMAN	sp|P02768|ALBU_HUMAN
Glyco_CE0_Slot1_01_1_8610	False	8970	8970	2	2.0513	0.4987	100.0	1409.7031	1409.6923	7.7	152845.0	V.FLGMFLYEYAR.R	6.56	1.0598	1.0011		705.35547	705.35547	1.0598009	929.225	sp|P02768|ALBU_HUMAN	sp|P02768|ALBU_HUMAN
Glyco_CE0_Slot1_01_1_8610	False	8974	8974	1	1.0118	0.4491	100.0	961.47815	961.4778	0.4	40137.0	M.FLYEYAR.R	6.56	1.33001			961.47815	961.47815	1.3300091	929.225	sp|P02768|ALBU_HUMAN	sp|P02768|ALBU_HUMAN
Glyco_CE0_Slot1_01_1_8610	False	8975	8975	1	0.9697	0.6097	100.0	961.479	961.4778	1.3	60010.0	M.FLYEYAR.R	6.56	1.24325			961.479	961.479	1.2432516	929.225	sp|P02768|ALBU_HUMAN	sp|P02768|ALBU_HUMAN
Glyco_CE0_Slot1_01_1_8610	False	5756	5756	3	3.8333	0.7587	100.0	1467.8511	1467.843	5.5	43628.0	R.RHPDYSVVLLLR.L	9.08	0.8561	0.8114		489.95557	489.95557	0.856097	684.2664	sp|P02768|ALBU_HUMAN	sp|P02768|ALBU_HUMAN
Glyco_CE0_Slot1_01_1_8610	False	6592	6592	2	0.5931	1.0	100.0	1780.059	1780.0592	-0.1	203499.0	R.RHPDYSVVLLLRLAK.T	10.01	1.13552	1.1676		890.53339	890.53339	1.1355177	733.2576	sp|P02768|ALBU_HUMAN	sp|P02768|ALBU_HUMAN
Glyco_CE0_Slot1_01_1_8610	False	6596	6596	3	3.5272	0.7632	100.0	1780.0691	1780.0592	5.6	115828.0	R.RHPDYSVVLLLRLAK.T	10.01	0.93662	0.8805		594.02826	594.02826	0.93661636	733.2576	sp|P02768|ALBU_HUMAN	sp|P02768|ALBU_HUMAN
Glyco_CE0_Slot1_01_1_8610	False	6558	6558	4	0.7918	0.6927	100.0	1780.0514	1780.0592	-4.4	8454.0	R.RHPDYSVVLLLRLAK.T	10.01	0.82012	0.7898		445.76874	445.76874	0.8201186	730.9248	sp|P02768|ALBU_HUMAN	sp|P02768|ALBU_HUMAN
Glyco_CE0_Slot1_01_1_8610	False	6579	6579	4	0.4292	0.4045	99.3103448275862	1780.0634	1780.0592	2.3	2986.0	R.RHPDYSVVLLLRLAK.T	10.01	0.82478	0.7898		445.77173	445.77173	0.824785	732.0902	sp|P02768|ALBU_HUMAN	sp|P02768|ALBU_HUMAN
Glyco_CE0_Slot1_01_1_8610	False	6515	6515	2	2.329	0.7457	100.0	1311.7471	1311.742	3.9	23213.0	R.HPDYSVVLLLR.L	7.33	1.02166	0.9704		656.37744	656.37744	1.0216575	727.4258	sp|P02768|ALBU_HUMAN	sp|P02768|ALBU_HUMAN
Glyco_CE0_Slot1_01_1_8610	False	6472	6472	3	0.7124	0.7915	100.0	1311.7421	1311.742	0.1	11339.0	R.HPDYSVVLLLR.L	7.33	0.80698	0.7768		437.91925	437.91925	0.80697745	725.0919	sp|P02768|ALBU_HUMAN	sp|P02768|ALBU_HUMAN
Glyco_CE0_Slot1_01_1_8610	False	7139	7139	2	2.4019	0.7891	100.0	1623.9637	1623.958	3.5	262804.0	R.HPDYSVVLLLRLAK.T	8.8	1.14243	1.1268		812.48578	812.48578	1.1424347	769.418	sp|P02768|ALBU_HUMAN	sp|P02768|ALBU_HUMAN
Glyco_CE0_Slot1_01_1_8610	False	7127	7127	3	2.1759	0.9839	100.0	1623.9655	1623.958	4.6	113333.0	R.HPDYSVVLLLRLAK.T	8.8	0.88627	0.8525		541.99371	541.99371	0.8862672	768.2511	sp|P02768|ALBU_HUMAN	sp|P02768|ALBU_HUMAN
Glyco_CE0_Slot1_01_1_8610	False	7154	7154	3	2.851	0.8797	100.0	1623.9657	1623.958	4.7	40315.0	R.HPDYSVVLLLRLAK.T	8.8	0.88853	0.8525		541.99377	541.99377	0.8885304	770.5847	sp|P02768|ALBU_HUMAN	sp|P02768|ALBU_HUMAN
Glyco_CE0_Slot1_01_1_8610	False	8427	8427	2	0.3529	1.0	100.0	2589.4285	2589.4287	-0.1	46937.0	R.HPDYSVVLLLRLAKTYETTLEK.C	7.25	1.5752	1.4496		1295.21814	1295.21814	1.5751995	875.5667	sp|P02768|ALBU_HUMAN	sp|P02768|ALBU_HUMAN
Glyco_CE0_Slot1_01_1_8610	False	8414	8414	3	1.2666	1.0	100.0	2589.444	2589.4287	5.9	398881.0	R.HPDYSVVLLLRLAKTYETTLEK.C	7.25	1.11061	1.05		863.81995	863.81995	1.1106077	874.4006	sp|P02768|ALBU_HUMAN	sp|P02768|ALBU_HUMAN
Glyco_CE0_Slot1_01_1_8610	False	8400	8400	4	1.2615	1.0	100.0	2589.4414	2589.4287	4.9	17142.0	R.HPDYSVVLLLRLAKTYETTLEK.C	7.25	0.91248	0.9262		648.11621	648.11621	0.91247904	873.2342	sp|P02768|ALBU_HUMAN	sp|P02768|ALBU_HUMAN
Glyco_CE0_Slot1_01_1_8610	False	8416	8416	4	1.053	0.9411	100.0	2589.4436	2589.4287	5.8	16388.0	R.HPDYSVVLLLRLAKTYETTLEK.C	7.25	0.91676	0.9262		648.11676	648.11676	0.91675735	874.4006	sp|P02768|ALBU_HUMAN	sp|P02768|ALBU_HUMAN
Glyco_CE0_Slot1_01_1_8610	False	6473	6473	2	1.1103	0.7382	100.0	1078.6342	1077.6302	0.5	112434.0	P.DYSVVLLLR.L	6.56	1.03767	0.8845		539.82098	539.82098	1.0376686	725.0919	sp|P02768|ALBU_HUMAN	sp|P02768|ALBU_HUMAN	437.18924690145593	656.3759176064784
Glyco_CE0_Slot1_01_1_8610	False	7238	7238	2	1.8215	0.6491	100.0	1077.6329	1077.6302	2.5	250237.0	P.DYSVVLLLR.L	6.56	0.93695	0.8845		539.32037	539.32037	0.9369453	776.4164	sp|P02768|ALBU_HUMAN	sp|P02768|ALBU_HUMAN
Glyco_CE0_Slot1_01_1_8610	False	5474	5474	2	2.9701	0.8538	100.0	1657.7611	1657.7526	5.2	185286.0	K.QNCELFEQLGEYK.F	4.14	1.05963	1.0658		829.38446	829.38446	1.0596273	666.7688	sp|P02768|ALBU_HUMAN	sp|P02768|ALBU_HUMAN
Glyco_CE0_Slot1_01_1_8610	False	3407	3407	3	0.2227	0.4916	34.6820809248555	2306.0105	2304.0125	-3.8	38368.0	K.(-17.0265)QN(203.07938)CELFEQLGEYKFQNA.L	4.14	1.00697			769.34204	769.34204	1.0069714	553.6151	sp|P02768|ALBU_HUMAN	sp|P02768|ALBU_HUMAN	1023.3694948809348	1042.1053850194648
Glyco_CE0_Slot1_01_1_8610	False	7126	7126	4	2.268	1.0	100.0	2991.5203	2991.5032	5.7	294500.0	K.QNCELFEQLGEYKFQNALLVRYTK.K	6.56	1.01181	0.9998		748.63593	748.63593	1.0118052	768.2511	sp|P02768|ALBU_HUMAN	sp|P02768|ALBU_HUMAN
Glyco_CE0_Slot1_01_1_8610	False	7129	7129	4	3.0119	1.0	100.0	2992.5227	2991.5032	5.4	424482.0	K.QNCELFEQLGEYKFQNALLVRYTK.K	6.56	0.99051	0.9998		748.88654	748.88654	0.99051183	768.2511	sp|P02768|ALBU_HUMAN	sp|P02768|ALBU_HUMAN
Glyco_CE0_Slot1_01_1_8610	False	3865	3865	2	2.2405	0.7589	100.0	1639.9437	1639.9377	3.6	173828.0	K.KVPQVSTPTLVEVSR.N	9.08	1.07147	1.0646		820.47577	820.47577	1.0714686	580.4442	sp|P02768|ALBU_HUMAN	sp|P02768|ALBU_HUMAN
Glyco_CE0_Slot1_01_1_8610	False	3836	3836	3	3.3282	0.8929	100.0	1639.9414	1639.9377	2.2	107193.0	K.KVPQVSTPTLVEVSR.N	9.08	0.80151	0.8066		547.31903	547.31903	0.8015116	579.2775	sp|P02768|ALBU_HUMAN	sp|P02768|ALBU_HUMAN
Glyco_CE0_Slot1_01_1_8610	False	3840	3840	3	2.7142	0.9003	100.0	1639.9475	1639.9377	6.0	162386.0	K.KVPQVSTPTLVEVSR.N	9.08	0.8907	0.8066		547.32104	547.32104	0.8906964	579.2775	sp|P02768|ALBU_HUMAN	sp|P02768|ALBU_HUMAN
Glyco_CE0_Slot1_01_1_8610	False	3844	3844	3	2.0293	0.7077	100.0	1639.945	1639.9377	4.4	125582.0	K.KVPQVSTPTLVEVSR.N	9.08	0.92485	0.8066		547.32019	547.32019	0.92484635	579.2775	sp|P02768|ALBU_HUMAN	sp|P02768|ALBU_HUMAN
Glyco_CE0_Slot1_01_1_8610	False	9440	9440	2	3.6825	0.9625	100.0	2390.1228	2390.119	1.6	104264.0	R.MPCAEDYLSVVLNQLCVLHE.K	4.14	1.27591	1.31		1195.56531	1195.56531	1.2759094	974.7209	sp|P02768|ALBU_HUMAN	sp|P02768|ALBU_HUMAN
Glyco_CE0_Slot1_01_1_8610	False	9446	9446	3	1.6254	1.0	100.0	2390.125	2390.119	2.6	108056.0	R.MPCAEDYLSVVLNQLCVLHE.K	4.14	0.99894	1.0554		797.38019	797.38019	0.998936	974.7209	sp|P02768|ALBU_HUMAN	sp|P02768|ALBU_HUMAN
Glyco_CE0_Slot1_01_1_8610	False	8932	8932	2	3.2912	0.7751	100.0	2518.2266	2518.2139	5.0	105808.0	R.MPCAEDYLSVVLNQLCVLHEK.T	4.72	1.5051	1.4293		1259.61719	1259.61719	1.5051024	926.8925	sp|P02768|ALBU_HUMAN	sp|P02768|ALBU_HUMAN
Glyco_CE0_Slot1_01_1_8610	False	8938	8938	2	4.2722	0.8485	100.0	2518.2192	2518.2139	2.1	120223.0	R.MPCAEDYLSVVLNQLCVLHEK.T	4.72	1.50711	1.4293		1259.61353	1259.61353	1.5071113	928.058	sp|P02768|ALBU_HUMAN	sp|P02768|ALBU_HUMAN
Glyco_CE0_Slot1_01_1_8610	False	8957	8957	2	1.0277	0.6087	100.0	2518.22	2518.2139	2.4	2270.0	R.MPCAEDYLSVVLNQLCVLHEK.T	4.72	1.41667	1.4293		1259.61389	1259.61389	1.4166676	928.058	sp|P02768|ALBU_HUMAN	sp|P02768|ALBU_HUMAN
Glyco_CE0_Slot1_01_1_8610	False	9009	9009	2	2.2217	0.6836	100.0	2519.2148	2518.2139	-0.9	13403.0	R.MPCAEDYLSVVLNQLCVLHEK.T	4.72	1.5119	1.4293		1260.11133	1260.11133	1.5119039	931.5627	sp|P02768|ALBU_HUMAN	sp|P02768|ALBU_HUMAN
Glyco_CE0_Slot1_01_1_8610	False	8911	8911	3	2.8344	0.9109	100.0	2518.2263	2518.2139	4.9	2725478.0	R.MPCAEDYLSVVLNQLCVLHEK.T	4.72	1.06287	1.0714		840.08069	840.08069	1.0628719	925.7247	sp|P02768|ALBU_HUMAN	sp|P02768|ALBU_HUMAN
Glyco_CE0_Slot1_01_1_8610	False	8924	8924	3	3.2483	0.8339	100.0	2518.2373	2518.2139	9.3	1134337.0	R.MPCAEDYLSVVLNQLCVLHEK.T	4.72	1.06469	1.0714		840.08429	840.08429	1.0646889	926.8925	sp|P02768|ALBU_HUMAN	sp|P02768|ALBU_HUMAN
Glyco_CE0_Slot1_01_1_8610	False	8966	8966	3	2.9314	0.8666	100.0	2518.238	2518.2139	9.6	2149223.0	R.MPCAEDYLSVVLNQLCVLHEK.T	4.72	1.05666	1.0714		840.08453	840.08453	1.056664	929.225	sp|P02768|ALBU_HUMAN	sp|P02768|ALBU_HUMAN
Glyco_CE0_Slot1_01_1_8610	False	9027	9027	3	3.1649	0.966	100.0	2518.2146	2518.2139	0.3	393307.0	R.MPCAEDYLSVVLNQLCVLHEK.T	4.72	1.08807	1.0714		840.07678	840.07678	1.0880749	932.729	sp|P02768|ALBU_HUMAN	sp|P02768|ALBU_HUMAN
Glyco_CE0_Slot1_01_1_8610	False	9082	9082	3	2.4126	1.0	100.0	2519.213	2518.2139	-1.7	407786.0	R.MPCAEDYLSVVLNQLCVLHEK.T	4.72	1.06309	1.0714		840.40955	840.40955	1.0630893	936.2275	sp|P02768|ALBU_HUMAN	sp|P02768|ALBU_HUMAN
Glyco_CE0_Slot1_01_1_8610	False	9093	9093	3	1.706	1.0	100.0	2519.214	2518.2139	-1.2	171470.0	R.MPCAEDYLSVVLNQLCVLHEK.T	4.72	1.05807	1.0714		840.40991	840.40991	1.0580707	937.3943	sp|P02768|ALBU_HUMAN	sp|P02768|ALBU_HUMAN
Glyco_CE0_Slot1_01_1_8610	False	8947	8947	4	2.689	0.8288	100.0	2518.2246	2518.2139	4.3	60869.0	R.MPCAEDYLSVVLNQLCVLHEK.T	4.72	0.88548	0.9026		630.31201	630.31201	0.88548315	928.058	sp|P02768|ALBU_HUMAN	sp|P02768|ALBU_HUMAN
Glyco_CE0_Slot1_01_1_8610	False	8699	8699	4	2.3842	0.998	100.0	3173.5776	3173.5427	11.0	154660.0	R.MPCAEDYLSVVLNQLCVLHEKTPVSDR.V	4.89	0.99567	1.0122		794.15027	794.15027	0.995665	898.8975	sp|P02768|ALBU_HUMAN	sp|P02768|ALBU_HUMAN
Glyco_CE0_Slot1_01_1_8610	False	8703	8703	4	2.4253	0.7865	100.0	3173.5715	3173.5427	9.1	356075.0	R.MPCAEDYLSVVLNQLCVLHEKTPVSDR.V	4.89	0.99742	1.0122		794.14874	794.14874	0.9974237	900.0632	sp|P02768|ALBU_HUMAN	sp|P02768|ALBU_HUMAN
Glyco_CE0_Slot1_01_1_8610	False	8704	8704	5	1.8865	1.0	100.0	3173.564	3173.5427	6.7	63573.0	R.MPCAEDYLSVVLNQLCVLHEKTPVSDR.V	4.89	0.89349			635.51904	635.51904	0.8934905	900.0632	sp|P02768|ALBU_HUMAN	sp|P02768|ALBU_HUMAN
Glyco_CE0_Slot1_01_1_8610	False	8728	8728	3	2.5353	1.0	100.0	2387.1843	2387.1733	4.6	374134.0	M.PCAEDYLSVVLNQLCVLHEK.T	4.72	1.05657	1.0547		796.39996	796.39996	1.0565665	902.3951	sp|P02768|ALBU_HUMAN	sp|P02768|ALBU_HUMAN
Glyco_CE0_Slot1_01_1_8610	False	8737	8737	3	3.2797	0.8334	100.0	2387.189	2387.1733	6.5	172654.0	M.PCAEDYLSVVLNQLCVLHEK.T	4.72	1.05137	1.0547		796.40155	796.40155	1.0513672	903.5629	sp|P02768|ALBU_HUMAN	sp|P02768|ALBU_HUMAN
Glyco_CE0_Slot1_01_1_8610	False	8747	8747	3	2.9638	0.9575	100.0	2389.1968	2387.1733	7.0	243612.0	M.PCAEDYLSVVLNQLCVLHEK.T	4.72	1.04191	1.0547		797.0708	797.0708	1.0419098	903.5629	sp|P02768|ALBU_HUMAN	sp|P02768|ALBU_HUMAN
Glyco_CE0_Slot1_01_1_8610	False	8750	8750	3	3.9988	0.9256	100.0	2389.1963	2387.1733	6.8	149108.0	M.PCAEDYLSVVLNQLCVLHEK.T	4.72	1.03113	1.0547		797.07068	797.07068	1.0311286	904.7297	sp|P02768|ALBU_HUMAN	sp|P02768|ALBU_HUMAN
Glyco_CE0_Slot1_01_1_8610	False	8758	8758	3	2.5298	0.8768	100.0	2387.1978	2387.1733	10.2	71938.0	M.PCAEDYLSVVLNQLCVLHEK.T	4.72	1.03629	1.0547		796.40448	796.40448	1.0362877	905.8951	sp|P02768|ALBU_HUMAN	sp|P02768|ALBU_HUMAN
Glyco_CE0_Slot1_01_1_8610	False	8570	8570	2	3.7593	0.8735	100.0	2290.1243	2290.1206	1.6	250242.0	P.CAEDYLSVVLNQLCVLHEK.T	4.72	1.38609	1.3612		1145.56604	1145.56604	1.3860866	886.0663	sp|P02768|ALBU_HUMAN	sp|P02768|ALBU_HUMAN
Glyco_CE0_Slot1_01_1_8610	False	8562	8562	3	3.058	0.951	100.0	2290.133	2290.1206	5.4	687078.0	P.CAEDYLSVVLNQLCVLHEK.T	4.72	1.03505	1.0039		764.04956	764.04956	1.0350456	884.8996	sp|P02768|ALBU_HUMAN	sp|P02768|ALBU_HUMAN
Glyco_CE0_Slot1_01_1_8610	False	8573	8573	3	3.8632	0.9358	100.0	2290.1384	2290.1206	7.8	478438.0	P.CAEDYLSVVLNQLCVLHEK.T	4.72	1.03657	1.0039		764.05133	764.05133	1.0365669	886.0663	sp|P02768|ALBU_HUMAN	sp|P02768|ALBU_HUMAN
Glyco_CE0_Slot1_01_1_8610	False	8590	8590	3	3.1262	1.0	100.0	2292.1335	2290.1206	2.7	198684.0	P.CAEDYLSVVLNQLCVLHEK.T	4.72	1.05705	1.0039		764.71637	764.71637	1.0570537	888.3982	sp|P02768|ALBU_HUMAN	sp|P02768|ALBU_HUMAN
Glyco_CE0_Slot1_01_1_8610	False	8544	8544	2	4.3288	0.7875	100.0	2130.096	2130.0898	2.9	74356.0	C.AEDYLSVVLNQLCVLHEK.T	4.72	1.31257	1.3008		1065.55188	1065.55188	1.3125688	883.733	sp|P02768|ALBU_HUMAN	sp|P02768|ALBU_HUMAN
Glyco_CE0_Slot1_01_1_8610	False	8540	8540	3	2.8932	0.6986	100.0	2130.104	2130.0898	6.6	346572.0	C.AEDYLSVVLNQLCVLHEK.T	4.72	0.99727	0.9497		710.70654	710.70654	0.99727494	882.5669	sp|P02768|ALBU_HUMAN	sp|P02768|ALBU_HUMAN
Glyco_CE0_Slot1_01_1_8610	False	5017	5017	3	3.4809	0.792	100.0	1910.9473	1910.9316	8.2	76458.0	R.RPCFSALEVDETYVPK.E	4.72	0.94174	0.8909		637.6543	637.6543	0.9417392	639.9359	sp|P02768|ALBU_HUMAN	sp|P02768|ALBU_HUMAN
Glyco_CE0_Slot1_01_1_8610	False	5028	5028	3	2.771	0.8405	100.0	1910.9386	1910.9316	3.6	140187.0	R.RPCFSALEVDETYVPK.E	4.72	0.94496	0.8909		637.65143	637.65143	0.9449566	641.1035	sp|P02768|ALBU_HUMAN	sp|P02768|ALBU_HUMAN
Glyco_CE0_Slot1_01_1_8610	False	6294	6294	2	1.9787	0.8869	100.0	1701.73	1701.7213	5.1	552024.0	K.EFNAETFTFHADIC.T	4.14	1.0906	1.0782		851.3689	851.3689	1.0905997	714.5943	sp|P02768|ALBU_HUMAN	sp|P02768|ALBU_HUMAN
Glyco_CE0_Slot1_01_1_8610	False	7415	7415	2	1.4874	1.0	100.0	1915.868	1915.8531	7.8	73410.0	K.EFNAETFTFHADICTL.S	4.14	1.15995	1.1576		958.43793	958.43793	1.159952	790.4137	sp|P02768|ALBU_HUMAN	sp|P02768|ALBU_HUMAN
Glyco_CE0_Slot1_01_1_8610	False	6954	6954	2	2.8717	0.8442	100.0	2002.8923	2002.8851	3.6	181978.0	K.EFNAETFTFHADICTLS.E	4.14	1.17967	1.1788		1001.95007	1001.95007	1.1796654	755.4202	sp|P02768|ALBU_HUMAN	sp|P02768|ALBU_HUMAN
Glyco_CE0_Slot1_01_1_8610	False	6941	6941	2	2.7795	0.5433	100.0	2131.9355	2131.9277	3.7	18860.0	K.EFNAETFTFHADICTLSE.K	3.96	1.20719	1.2104		1066.47168	1066.47168	1.2071921	754.2541	sp|P02768|ALBU_HUMAN	sp|P02768|ALBU_HUMAN
Glyco_CE0_Slot1_01_1_8610	False	6946	6946	2	3.2527	0.7643	100.0	2131.9277	2131.9277	0.0	16288.0	K.EFNAETFTFHADICTLSE.K	3.96	1.20285	1.2104		1066.46777	1066.46777	1.2028491	755.4202	sp|P02768|ALBU_HUMAN	sp|P02768|ALBU_HUMAN
Glyco_CE0_Slot1_01_1_8610	False	10008	10008	2	2.7165	0.6598	100.0	2260.0269	2260.0227	1.8	121582.0	K.EFNAETFTFHADICTLSEK.E	4.4	1.34706	1.2917		1130.51733	1130.51733	1.3470609	1042.3781	sp|P02768|ALBU_HUMAN	sp|P02768|ALBU_HUMAN
Glyco_CE0_Slot1_01_1_8610	False	10013	10013	2	5.4887	0.8084	100.0	2260.0247	2260.0227	0.9	128176.0	K.EFNAETFTFHADICTLSEK.E	4.4	1.34727	1.2917		1130.51624	1130.51624	1.3472661	1043.5446	sp|P02768|ALBU_HUMAN	sp|P02768|ALBU_HUMAN
Glyco_CE0_Slot1_01_1_8610	False	10020	10020	2	5.2498	0.8358	100.0	2260.0208	2260.0227	-0.9	86063.0	K.EFNAETFTFHADICTLSEK.E	4.4	1.34888	1.2917		1130.51428	1130.51428	1.3488789	1044.7114	sp|P02768|ALBU_HUMAN	sp|P02768|ALBU_HUMAN
Glyco_CE0_Slot1_01_1_8610	False	10027	10027	2	4.4488	0.8018	100.0	2260.0217	2260.0227	-0.4	92999.0	K.EFNAETFTFHADICTLSEK.E	4.4	1.34613	1.2917		1130.51477	1130.51477	1.3461266	1045.8781	sp|P02768|ALBU_HUMAN	sp|P02768|ALBU_HUMAN
Glyco_CE0_Slot1_01_1_8610	False	10035	10035	2	3.7665	0.7739	100.0	2260.023	2260.0227	0.1	108559.0	K.EFNAETFTFHADICTLSEK.E	4.4	1.3489	1.2917		1130.51538	1130.51538	1.348902	1047.0441	sp|P02768|ALBU_HUMAN	sp|P02768|ALBU_HUMAN
Glyco_CE0_Slot1_01_1_8610	False	10047	10047	2	4.278	0.8445	100.0	2260.022	2260.0227	-0.3	106225.0	K.EFNAETFTFHADICTLSEK.E	4.4	1.34538	1.2917		1130.51489	1130.51489	1.34538	1049.3766	sp|P02768|ALBU_HUMAN	sp|P02768|ALBU_HUMAN
Glyco_CE0_Slot1_01_1_8610	False	10052	10052	2	4.9349	0.8414	100.0	2260.0269	2260.0227	1.8	92656.0	K.EFNAETFTFHADICTLSEK.E	4.4	1.34414	1.2917		1130.51733	1130.51733	1.3441364	1050.543	sp|P02768|ALBU_HUMAN	sp|P02768|ALBU_HUMAN
Glyco_CE0_Slot1_01_1_8610	False	10057	10057	2	4.7532	0.7916	100.0	2261.0244	2260.0227	-0.7	102815.0	K.EFNAETFTFHADICTLSEK.E	4.4	1.34636	1.2917		1131.01611	1131.01611	1.3463583	1051.7103	sp|P02768|ALBU_HUMAN	sp|P02768|ALBU_HUMAN
Glyco_CE0_Slot1_01_1_8610	False	10077	10077	2	5.6728	0.8446	100.0	2260.018	2260.0227	-2.1	127964.0	K.EFNAETFTFHADICTLSEK.E	4.4	1.34892	1.2917		1130.51294	1130.51294	1.348918	1056.375	sp|P02768|ALBU_HUMAN	sp|P02768|ALBU_HUMAN
Glyco_CE0_Slot1_01_1_8610	False	10082	10082	2	5.6693	0.8419	100.0	2260.0254	2260.0227	1.2	116020.0	K.EFNAETFTFHADICTLSEK.E	4.4	1.34696	1.2917		1130.5166	1130.5166	1.3469596	1057.5414	sp|P02768|ALBU_HUMAN	sp|P02768|ALBU_HUMAN
Glyco_CE0_Slot1_01_1_8610	False	10088	10088	2	5.663	0.8255	100.0	2260.0256	2260.0227	1.3	157162.0	K.EFNAETFTFHADICTLSEK.E	4.4	1.34919	1.2917		1130.51672	1130.51672	1.3491874	1058.7076	sp|P02768|ALBU_HUMAN	sp|P02768|ALBU_HUMAN
Glyco_CE0_Slot1_01_1_8610	False	10099	10099	2	5.6318	0.8457	100.0	2260.0283	2260.0227	2.5	148285.0	K.EFNAETFTFHADICTLSEK.E	4.4	1.34931	1.2917		1130.51807	1130.51807	1.3493129	1059.8752	sp|P02768|ALBU_HUMAN	sp|P02768|ALBU_HUMAN
Glyco_CE0_Slot1_01_1_8610	False	10106	10106	2	5.691	0.7807	100.0	2260.0276	2260.0227	2.2	192109.0	K.EFNAETFTFHADICTLSEK.E	4.4	1.35223	1.2917		1130.5177	1130.5177	1.3522257	1061.0409	sp|P02768|ALBU_HUMAN	sp|P02768|ALBU_HUMAN
Glyco_CE0_Slot1_01_1_8610	False	6102	6102	2	4.1376	0.871	100.0	2260.0234	2260.0227	0.3	781542.0	K.EFNAETFTFHADICTLSEK.E	4.4	1.34476	1.2917		1130.51562	1130.51562	1.34476	705.2628	sp|P02768|ALBU_HUMAN	sp|P02768|ALBU_HUMAN
Glyco_CE0_Slot1_01_1_8610	False	6123	6123	2	4.897	0.8425	100.0	2260.029	2260.0227	2.8	1128849.0	K.EFNAETFTFHADICTLSEK.E	4.4	1.34815	1.2917		1130.51843	1130.51843	1.3481523	706.4282	sp|P02768|ALBU_HUMAN	sp|P02768|ALBU_HUMAN
Glyco_CE0_Slot1_01_1_8610	False	6147	6147	2	4.6895	0.8001	100.0	2260.0256	2260.0227	1.3	124377.0	K.EFNAETFTFHADICTLSEK.E	4.4	1.25636	1.2917		1130.51672	1130.51672	1.2563591	707.5953	sp|P02768|ALBU_HUMAN	sp|P02768|ALBU_HUMAN
Glyco_CE0_Slot1_01_1_8610	False	6217	6217	2	5.8586	0.7876	100.0	2261.0225	2260.0227	-1.6	133506.0	K.EFNAETFTFHADICTLSEK.E	4.4	1.26367	1.2917		1131.01514	1131.01514	1.2636722	711.0939	sp|P02768|ALBU_HUMAN	sp|P02768|ALBU_HUMAN
Glyco_CE0_Slot1_01_1_8610	False	6552	6552	2	4.9758	0.8285	100.0	2260.027	2260.0227	1.9	146124.0	K.EFNAETFTFHADICTLSEK.E	4.4	1.34273	1.2917		1130.51746	1130.51746	1.342734	730.9248	sp|P02768|ALBU_HUMAN	sp|P02768|ALBU_HUMAN
Glyco_CE0_Slot1_01_1_8610	False	6945	6945	2	5.2676	0.8306	100.0	2260.027	2260.0227	1.9	210568.0	K.EFNAETFTFHADICTLSEK.E	4.4	1.34518	1.2917		1130.51746	1130.51746	1.3451824	755.4202	sp|P02768|ALBU_HUMAN	sp|P02768|ALBU_HUMAN
Glyco_CE0_Slot1_01_1_8610	False	6985	6985	2	5.4621	0.8233	100.0	2261.0237	2260.0227	-1.1	178081.0	K.EFNAETFTFHADICTLSEK.E	4.4	1.34517	1.2917		1131.01575	1131.01575	1.3451749	757.7531	sp|P02768|ALBU_HUMAN	sp|P02768|ALBU_HUMAN
Glyco_CE0_Slot1_01_1_8610	False	7093	7093	2	4.9008	0.8662	100.0	2261.0293	2260.0227	1.4	156855.0	K.EFNAETFTFHADICTLSEK.E	4.4	1.34188	1.2917		1131.01855	1131.01855	1.3418825	765.9181	sp|P02768|ALBU_HUMAN	sp|P02768|ALBU_HUMAN
Glyco_CE0_Slot1_01_1_8610	False	7334	7334	2	5.1786	0.8783	100.0	2260.0251	2260.0227	1.1	184261.0	K.EFNAETFTFHADICTLSEK.E	4.4	1.3468	1.2917		1130.51648	1130.51648	1.3468031	785.7486	sp|P02768|ALBU_HUMAN	sp|P02768|ALBU_HUMAN
Glyco_CE0_Slot1_01_1_8610	False	7348	7348	2	3.7111	0.7358	100.0	2260.0261	2260.0227	1.5	47129.0	K.EFNAETFTFHADICTLSEK.E	4.4	1.34567	1.2917		1130.51697	1130.51697	1.3456721	786.9143	sp|P02768|ALBU_HUMAN	sp|P02768|ALBU_HUMAN
Glyco_CE0_Slot1_01_1_8610	False	7365	7365	2	4.7831	0.7834	100.0	2260.029	2260.0227	2.8	67334.0	K.EFNAETFTFHADICTLSEK.E	4.4	1.34656	1.2917		1130.51843	1130.51843	1.3465577	788.0811	sp|P02768|ALBU_HUMAN	sp|P02768|ALBU_HUMAN
Glyco_CE0_Slot1_01_1_8610	False	7384	7384	2	4.8942	0.8722	100.0	2260.028	2260.0227	2.4	175955.0	K.EFNAETFTFHADICTLSEK.E	4.4	1.34789	1.2917		1130.51794	1130.51794	1.3478906	789.248	sp|P02768|ALBU_HUMAN	sp|P02768|ALBU_HUMAN
Glyco_CE0_Slot1_01_1_8610	False	7693	7693	2	4.8992	0.7744	100.0	2260.0237	2260.0227	0.4	188602.0	K.EFNAETFTFHADICTLSEK.E	4.4	1.34615	1.2917		1130.51575	1130.51575	1.3461502	813.743	sp|P02768|ALBU_HUMAN	sp|P02768|ALBU_HUMAN
Glyco_CE0_Slot1_01_1_8610	False	7712	7712	2	5.3698	0.8293	100.0	2260.0315	2260.0227	3.9	183781.0	K.EFNAETFTFHADICTLSEK.E	4.4	1.34681	1.2917		1130.51965	1130.51965	1.346808	814.911	sp|P02768|ALBU_HUMAN	sp|P02768|ALBU_HUMAN
Glyco_CE0_Slot1_01_1_8610	False	7980	7980	2	5.0683	0.8094	100.0	2260.024	2260.0227	0.5	118958.0	K.EFNAETFTFHADICTLSEK.E	4.4	1.35042	1.2917		1130.51587	1130.51587	1.3504165	839.4075	sp|P02768|ALBU_HUMAN	sp|P02768|ALBU_HUMAN
Glyco_CE0_Slot1_01_1_8610	False	8008	8008	2	4.5462	0.797	100.0	2260.0276	2260.0227	2.2	141143.0	K.EFNAETFTFHADICTLSEK.E	4.4	1.34971	1.2917		1130.5177	1130.5177	1.349714	842.9061	sp|P02768|ALBU_HUMAN	sp|P02768|ALBU_HUMAN
Glyco_CE0_Slot1_01_1_8610	False	8436	8436	2	5.2835	0.8652	100.0	2260.0264	2260.0227	1.6	114688.0	K.EFNAETFTFHADICTLSEK.E	4.4	1.3644	1.2917		1130.51709	1130.51709	1.3644004	875.5667	sp|P02768|ALBU_HUMAN	sp|P02768|ALBU_HUMAN
Glyco_CE0_Slot1_01_1_8610	False	8447	8447	2	4.0535	0.8419	100.0	2260.0215	2260.0227	-0.5	98756.0	K.EFNAETFTFHADICTLSEK.E	4.4	1.36956	1.2917		1130.51465	1130.51465	1.3695623	876.7338	sp|P02768|ALBU_HUMAN	sp|P02768|ALBU_HUMAN
Glyco_CE0_Slot1_01_1_8610	False	8508	8508	2	2.5331	0.6506	100.0	2260.0332	2260.0227	4.6	13096.0	K.EFNAETFTFHADICTLSEK.E	4.4	1.35782	1.2917		1130.52051	1130.52051	1.357815	880.2324	sp|P02768|ALBU_HUMAN	sp|P02768|ALBU_HUMAN
Glyco_CE0_Slot1_01_1_8610	False	8510	8510	2	4.7391	0.805	100.0	2260.0247	2260.0227	0.9	131162.0	K.EFNAETFTFHADICTLSEK.E	4.4	1.36018	1.2917		1130.51624	1130.51624	1.3601807	881.3989	sp|P02768|ALBU_HUMAN	sp|P02768|ALBU_HUMAN
Glyco_CE0_Slot1_01_1_8610	False	8787	8787	2	5.2686	0.802	100.0	2261.0342	2260.0227	3.6	72979.0	K.EFNAETFTFHADICTLSEK.E	4.4	1.35091	1.2917		1131.021	1131.021	1.3509101	910.5618	sp|P02768|ALBU_HUMAN	sp|P02768|ALBU_HUMAN
Glyco_CE0_Slot1_01_1_8610	False	8795	8795	2	5.3894	0.8009	100.0	2261.026	2260.0227	-0.1	86603.0	K.EFNAETFTFHADICTLSEK.E	4.4	1.35379	1.2917		1131.01685	1131.01685	1.3537877	911.7274	sp|P02768|ALBU_HUMAN	sp|P02768|ALBU_HUMAN
Glyco_CE0_Slot1_01_1_8610	False	8806	8806	2	4.9308	0.8213	100.0	2260.026	2260.0227	1.4	130858.0	K.EFNAETFTFHADICTLSEK.E	4.4	1.3513	1.2917		1130.51685	1130.51685	1.3512996	912.8936	sp|P02768|ALBU_HUMAN	sp|P02768|ALBU_HUMAN
Glyco_CE0_Slot1_01_1_8610	False	8813	8813	2	5.3785	0.8333	100.0	2260.0227	2260.0227	0.0	163074.0	K.EFNAETFTFHADICTLSEK.E	4.4	1.34871	1.2917		1130.51526	1130.51526	1.3487059	914.0601	sp|P02768|ALBU_HUMAN	sp|P02768|ALBU_HUMAN
Glyco_CE0_Slot1_01_1_8610	False	8820	8820	2	4.4757	0.8821	100.0	2260.028	2260.0227	2.4	127048.0	K.EFNAETFTFHADICTLSEK.E	4.4	1.35129	1.2917		1130.51794	1130.51794	1.351294	915.2269	sp|P02768|ALBU_HUMAN	sp|P02768|ALBU_HUMAN
Glyco_CE0_Slot1_01_1_8610	False	8826	8826	2	5.0275	0.849	100.0	2260.0305	2260.0227	3.5	133897.0	K.EFNAETFTFHADICTLSEK.E	4.4	1.35268	1.2917		1130.51917	1130.51917	1.3526764	916.3942	sp|P02768|ALBU_HUMAN	sp|P02768|ALBU_HUMAN
Glyco_CE0_Slot1_01_1_8610	False	8833	8833	2	4.8859	0.8653	100.0	2260.0273	2260.0227	2.1	135808.0	K.EFNAETFTFHADICTLSEK.E	4.4	1.35514	1.2917		1130.51758	1130.51758	1.3551382	917.5607	sp|P02768|ALBU_HUMAN	sp|P02768|ALBU_HUMAN
Glyco_CE0_Slot1_01_1_8610	False	8845	8845	2	4.9992	0.8538	100.0	2260.026	2260.0227	1.4	164883.0	K.EFNAETFTFHADICTLSEK.E	4.4	1.35797	1.2917		1130.51685	1130.51685	1.3579669	919.893	sp|P02768|ALBU_HUMAN	sp|P02768|ALBU_HUMAN
Glyco_CE0_Slot1_01_1_8610	False	8852	8852	2	4.6098	0.8	100.0	2260.0266	2260.0227	1.7	157072.0	K.EFNAETFTFHADICTLSEK.E	4.4	1.35296	1.2917		1130.51721	1130.51721	1.3529623	921.0603	sp|P02768|ALBU_HUMAN	sp|P02768|ALBU_HUMAN
Glyco_CE0_Slot1_01_1_8610	False	9025	9025	2	3.1646	0.7118	100.0	2261.028	2260.0227	0.9	164390.0	K.EFNAETFTFHADICTLSEK.E	4.4	1.35309	1.2917		1131.01794	1131.01794	1.3530865	932.729	sp|P02768|ALBU_HUMAN	sp|P02768|ALBU_HUMAN
Glyco_CE0_Slot1_01_1_8610	False	9151	9151	2	5.1766	0.8713	100.0	2260.026	2260.0227	1.4	104782.0	K.EFNAETFTFHADICTLSEK.E	4.4	1.35137	1.2917		1130.51685	1130.51685	1.3513685	945.5587	sp|P02768|ALBU_HUMAN	sp|P02768|ALBU_HUMAN
Glyco_CE0_Slot1_01_1_8610	False	9161	9161	2	4.5153	0.8013	100.0	2260.0237	2260.0227	0.4	206181.0	K.EFNAETFTFHADICTLSEK.E	4.4	1.35153	1.2917		1130.51575	1130.51575	1.3515319	946.7264	sp|P02768|ALBU_HUMAN	sp|P02768|ALBU_HUMAN
Glyco_CE0_Slot1_01_1_8610	False	9173	9173	2	4.2733	0.7467	100.0	2260.0247	2260.0227	0.9	146017.0	K.EFNAETFTFHADICTLSEK.E	4.4	1.35199	1.2917		1130.51624	1130.51624	1.3519883	947.8923	sp|P02768|ALBU_HUMAN	sp|P02768|ALBU_HUMAN
Glyco_CE0_Slot1_01_1_8610	False	9183	9183	2	5.3957	0.8639	100.0	2260.0266	2260.0227	1.7	111943.0	K.EFNAETFTFHADICTLSEK.E	4.4	1.34824	1.2917		1130.51721	1130.51721	1.3482386	949.058	sp|P02768|ALBU_HUMAN	sp|P02768|ALBU_HUMAN
Glyco_CE0_Slot1_01_1_8610	False	9215	9215	2	2.5324	0.6331	100.0	2260.0288	2260.0227	2.7	11638.0	K.EFNAETFTFHADICTLSEK.E	4.4	1.35066	1.2917		1130.51831	1130.51831	1.3506632	950.2244	sp|P02768|ALBU_HUMAN	sp|P02768|ALBU_HUMAN
Glyco_CE0_Slot1_01_1_8610	False	9219	9219	2	5.0339	0.8636	100.0	2261.031	2260.0227	2.2	164423.0	K.EFNAETFTFHADICTLSEK.E	4.4	1.34993	1.2917		1131.01941	1131.01941	1.3499322	951.3912	sp|P02768|ALBU_HUMAN	sp|P02768|ALBU_HUMAN
Glyco_CE0_Slot1_01_1_8610	False	9238	9238	2	5.162	0.8393	100.0	2260.025	2260.0227	1.0	110508.0	K.EFNAETFTFHADICTLSEK.E	4.4	1.34975	1.2917		1130.51636	1130.51636	1.3497462	952.5589	sp|P02768|ALBU_HUMAN	sp|P02768|ALBU_HUMAN
Glyco_CE0_Slot1_01_1_8610	False	9250	9250	2	4.7203	0.8811	100.0	2261.0269	2260.0227	0.4	102806.0	K.EFNAETFTFHADICTLSEK.E	4.4	1.34957	1.2917		1131.01733	1131.01733	1.3495686	953.7243	sp|P02768|ALBU_HUMAN	sp|P02768|ALBU_HUMAN
Glyco_CE0_Slot1_01_1_8610	False	9262	9262	2	3.9596	0.8692	100.0	2260.0222	2260.0227	-0.2	163350.0	K.EFNAETFTFHADICTLSEK.E	4.4	1.34953	1.2917		1130.51501	1130.51501	1.3495271	954.8908	sp|P02768|ALBU_HUMAN	sp|P02768|ALBU_HUMAN
Glyco_CE0_Slot1_01_1_8610	False	9288	9288	2	3.845	0.8184	100.0	2260.0278	2260.0227	2.3	44799.0	K.EFNAETFTFHADICTLSEK.E	4.4	1.35497	1.2917		1130.51782	1130.51782	1.3549664	957.2231	sp|P02768|ALBU_HUMAN	sp|P02768|ALBU_HUMAN
Glyco_CE0_Slot1_01_1_8610	False	9378	9378	2	2.591	0.6704	100.0	2260.0164	2260.0227	-2.8	195642.0	K.EFNAETFTFHADICTLSEK.E	4.4	1.35469	1.2917		1130.51208	1130.51208	1.3546867	966.5551	sp|P02768|ALBU_HUMAN	sp|P02768|ALBU_HUMAN
Glyco_CE0_Slot1_01_1_8610	False	9397	9397	2	4.6827	0.8384	100.0	2260.0242	2260.0227	0.6	102269.0	K.EFNAETFTFHADICTLSEK.E	4.4	1.34937	1.2917		1130.51599	1130.51599	1.3493737	968.8885	sp|P02768|ALBU_HUMAN	sp|P02768|ALBU_HUMAN
Glyco_CE0_Slot1_01_1_8610	False	9408	9408	2	5.2806	0.8672	100.0	2260.0244	2260.0227	0.8	99962.0	K.EFNAETFTFHADICTLSEK.E	4.4	1.35105	1.2917		1130.51611	1130.51611	1.351046	970.0554	sp|P02768|ALBU_HUMAN	sp|P02768|ALBU_HUMAN
Glyco_CE0_Slot1_01_1_8610	False	9416	9416	2	5.1761	0.8422	100.0	2261.0247	2260.0227	-0.6	103494.0	K.EFNAETFTFHADICTLSEK.E	4.4	1.3503	1.2917		1131.01624	1131.01624	1.3503001	971.2218	sp|P02768|ALBU_HUMAN	sp|P02768|ALBU_HUMAN
Glyco_CE0_Slot1_01_1_8610	False	9424	9424	2	3.0094	0.6992	100.0	2260.0244	2260.0227	0.8	101784.0	K.EFNAETFTFHADICTLSEK.E	4.4	1.35173	1.2917		1130.51611	1130.51611	1.3517314	972.3876	sp|P02768|ALBU_HUMAN	sp|P02768|ALBU_HUMAN
Glyco_CE0_Slot1_01_1_8610	False	9431	9431	2	4.4731	0.7961	100.0	2260.0283	2260.0227	2.5	120542.0	K.EFNAETFTFHADICTLSEK.E	4.4	1.35056	1.2917		1130.51807	1130.51807	1.3505552	973.5549	sp|P02768|ALBU_HUMAN	sp|P02768|ALBU_HUMAN
Glyco_CE0_Slot1_01_1_8610	False	9462	9462	2	3.2763	0.6805	100.0	2260.0264	2260.0227	1.6	44406.0	K.EFNAETFTFHADICTLSEK.E	4.4	1.35111	1.2917		1130.51709	1130.51709	1.3511109	975.8875	sp|P02768|ALBU_HUMAN	sp|P02768|ALBU_HUMAN
Glyco_CE0_Slot1_01_1_8610	False	9465	9465	2	4.5166	0.7713	100.0	2260.0256	2260.0227	1.3	53480.0	K.EFNAETFTFHADICTLSEK.E	4.4	1.35074	1.2917		1130.51672	1130.51672	1.350738	977.0532	sp|P02768|ALBU_HUMAN	sp|P02768|ALBU_HUMAN
Glyco_CE0_Slot1_01_1_8610	False	9492	9492	2	4.0874	0.8252	100.0	2260.0176	2260.0227	-2.3	44818.0	K.EFNAETFTFHADICTLSEK.E	4.4	1.35058	1.2917		1130.5127	1130.5127	1.3505841	978.2199	sp|P02768|ALBU_HUMAN	sp|P02768|ALBU_HUMAN
Glyco_CE0_Slot1_01_1_8610	False	9517	9517	2	2.1178	0.6495	100.0	2260.0254	2260.0227	1.2	56845.0	K.EFNAETFTFHADICTLSEK.E	4.4	1.34667	1.2917		1130.5166	1130.5166	1.3466731	981.7196	sp|P02768|ALBU_HUMAN	sp|P02768|ALBU_HUMAN
Glyco_CE0_Slot1_01_1_8610	False	9571	9571	2	3.3108	0.7193	100.0	2260.0288	2260.0227	2.7	99504.0	K.EFNAETFTFHADICTLSEK.E	4.4	1.34826	1.2917		1130.51831	1130.51831	1.348255	985.2191	sp|P02768|ALBU_HUMAN	sp|P02768|ALBU_HUMAN
Glyco_CE0_Slot1_01_1_8610	False	9631	9631	2	2.8986	0.7478	100.0	2260.0225	2260.0227	-0.1	22227.0	K.EFNAETFTFHADICTLSEK.E	4.4	1.3537	1.2917		1130.51514	1130.51514	1.3536963	988.7186	sp|P02768|ALBU_HUMAN	sp|P02768|ALBU_HUMAN
Glyco_CE0_Slot1_01_1_8610	False	9637	9637	2	4.629	0.8277	100.0	2260.0266	2260.0227	1.7	97911.0	K.EFNAETFTFHADICTLSEK.E	4.4	1.3505	1.2917		1130.51721	1130.51721	1.3504963	989.8858	sp|P02768|ALBU_HUMAN	sp|P02768|ALBU_HUMAN
Glyco_CE0_Slot1_01_1_8610	False	9666	9666	2	5.3464	0.844	100.0	2260.0293	2260.0227	2.9	96742.0	K.EFNAETFTFHADICTLSEK.E	4.4	1.34894	1.2917		1130.51855	1130.51855	1.3489352	993.3847	sp|P02768|ALBU_HUMAN	sp|P02768|ALBU_HUMAN
Glyco_CE0_Slot1_01_1_8610	False	9673	9673	2	4.8078	0.7784	100.0	2260.033	2260.0227	4.5	102462.0	K.EFNAETFTFHADICTLSEK.E	4.4	1.34591	1.2917		1130.52039	1130.52039	1.3459071	994.5514	sp|P02768|ALBU_HUMAN	sp|P02768|ALBU_HUMAN
Glyco_CE0_Slot1_01_1_8610	False	9681	9681	2	4.4025	0.8468	100.0	2260.0215	2260.0227	-0.5	120196.0	K.EFNAETFTFHADICTLSEK.E	4.4	1.34846	1.2917		1130.51465	1130.51465	1.3484579	995.7186	sp|P02768|ALBU_HUMAN	sp|P02768|ALBU_HUMAN
Glyco_CE0_Slot1_01_1_8610	False	9690	9690	2	3.6897	0.7166	100.0	2260.025	2260.0227	1.0	121929.0	K.EFNAETFTFHADICTLSEK.E	4.4	1.34682	1.2917		1130.51636	1130.51636	1.3468236	996.8853	sp|P02768|ALBU_HUMAN	sp|P02768|ALBU_HUMAN
Glyco_CE0_Slot1_01_1_8610	False	9699	9699	2	4.9511	0.8308	100.0	2260.0203	2260.0227	-1.1	133043.0	K.EFNAETFTFHADICTLSEK.E	4.4	1.34639	1.2917		1130.51404	1130.51404	1.346393	998.0511	sp|P02768|ALBU_HUMAN	sp|P02768|ALBU_HUMAN
Glyco_CE0_Slot1_01_1_8610	False	9713	9713	2	3.9269	0.8609	100.0	2260.0293	2260.0227	2.9	100366.0	K.EFNAETFTFHADICTLSEK.E	4.4	1.35017	1.2917		1130.51855	1130.51855	1.3501655	1000.3845	sp|P02768|ALBU_HUMAN	sp|P02768|ALBU_HUMAN
Glyco_CE0_Slot1_01_1_8610	False	9721	9721	2	4.3779	0.875	100.0	2260.0269	2260.0227	1.8	102446.0	K.EFNAETFTFHADICTLSEK.E	4.4	1.35171	1.2917		1130.51733	1130.51733	1.3517082	1001.5508	sp|P02768|ALBU_HUMAN	sp|P02768|ALBU_HUMAN
Glyco_CE0_Slot1_01_1_8610	False	9726	9726	2	4.4273	0.8622	100.0	2260.0168	2260.0227	-2.6	154597.0	K.EFNAETFTFHADICTLSEK.E	4.4	1.35285	1.2917		1130.51233	1130.51233	1.3528477	1002.7165	sp|P02768|ALBU_HUMAN	sp|P02768|ALBU_HUMAN
Glyco_CE0_Slot1_01_1_8610	False	9734	9734	2	4.6877	0.8075	100.0	2260.0251	2260.0227	1.1	121118.0	K.EFNAETFTFHADICTLSEK.E	4.4	1.35292	1.2917		1130.51648	1130.51648	1.3529179	1003.8835	sp|P02768|ALBU_HUMAN	sp|P02768|ALBU_HUMAN
Glyco_CE0_Slot1_01_1_8610	False	9756	9756	2	4.3542	0.8755	100.0	2260.0215	2260.0227	-0.5	91248.0	K.EFNAETFTFHADICTLSEK.E	4.4	1.3497	1.2917		1130.51465	1130.51465	1.3497049	1007.3826	sp|P02768|ALBU_HUMAN	sp|P02768|ALBU_HUMAN
Glyco_CE0_Slot1_01_1_8610	False	9761	9761	2	4.6739	0.8702	100.0	2260.0237	2260.0227	0.4	94996.0	K.EFNAETFTFHADICTLSEK.E	4.4	1.34634	1.2917		1130.51575	1130.51575	1.3463402	1008.5505	sp|P02768|ALBU_HUMAN	sp|P02768|ALBU_HUMAN
Glyco_CE0_Slot1_01_1_8610	False	9769	9769	2	5.0799	0.8546	100.0	2260.0312	2260.0227	3.8	100091.0	K.EFNAETFTFHADICTLSEK.E	4.4	1.34987	1.2917		1130.51953	1130.51953	1.349871	1009.7172	sp|P02768|ALBU_HUMAN	sp|P02768|ALBU_HUMAN
Glyco_CE0_Slot1_01_1_8610	False	9779	9779	2	5.7864	0.8485	100.0	2260.0186	2260.0227	-1.8	112313.0	K.EFNAETFTFHADICTLSEK.E	4.4	1.3481	1.2917		1130.51318	1130.51318	1.3480967	1010.8832	sp|P02768|ALBU_HUMAN	sp|P02768|ALBU_HUMAN
Glyco_CE0_Slot1_01_1_8610	False	9788	9788	2	4.3495	0.7989	100.0	2260.036	2260.0227	5.8	145949.0	K.EFNAETFTFHADICTLSEK.E	4.4	1.3503	1.2917		1130.52185	1130.52185	1.3503035	1012.0499	sp|P02768|ALBU_HUMAN	sp|P02768|ALBU_HUMAN
Glyco_CE0_Slot1_01_1_8610	False	9796	9796	2	4.9493	0.8515	100.0	2260.0225	2260.0227	-0.1	82297.0	K.EFNAETFTFHADICTLSEK.E	4.4	1.35385	1.2917		1130.51514	1130.51514	1.3538483	1013.2167	sp|P02768|ALBU_HUMAN	sp|P02768|ALBU_HUMAN
Glyco_CE0_Slot1_01_1_8610	False	9804	9804	2	4.7939	0.8307	100.0	2260.0261	2260.0227	1.5	91577.0	K.EFNAETFTFHADICTLSEK.E	4.4	1.34754	1.2917		1130.51697	1130.51697	1.3475369	1014.3829	sp|P02768|ALBU_HUMAN	sp|P02768|ALBU_HUMAN
Glyco_CE0_Slot1_01_1_8610	False	9817	9817	2	1.9575	0.5679	100.0	2260.0234	2260.0227	0.3	9693.0	K.EFNAETFTFHADICTLSEK.E	4.4	1.35083	1.2917		1130.51562	1130.51562	1.3508322	1015.549	sp|P02768|ALBU_HUMAN	sp|P02768|ALBU_HUMAN
Glyco_CE0_Slot1_01_1_8610	False	9818	9818	2	5.1637	0.8082	100.0	2260.0269	2260.0227	1.8	107764.0	K.EFNAETFTFHADICTLSEK.E	4.4	1.34797	1.2917		1130.51733	1130.51733	1.3479719	1016.7155	sp|P02768|ALBU_HUMAN	sp|P02768|ALBU_HUMAN
Glyco_CE0_Slot1_01_1_8610	False	9826	9826	2	4.6509	0.7905	100.0	2260.0205	2260.0227	-1.0	90160.0	K.EFNAETFTFHADICTLSEK.E	4.4	1.3461	1.2917		1130.51416	1130.51416	1.346101	1017.8824	sp|P02768|ALBU_HUMAN	sp|P02768|ALBU_HUMAN
Glyco_CE0_Slot1_01_1_8610	False	9835	9835	2	3.0567	0.6653	100.0	2260.0227	2260.0227	0.0	145085.0	K.EFNAETFTFHADICTLSEK.E	4.4	1.34818	1.2917		1130.51526	1130.51526	1.3481841	1019.0486	sp|P02768|ALBU_HUMAN	sp|P02768|ALBU_HUMAN
Glyco_CE0_Slot1_01_1_8610	False	9844	9844	2	4.5119	0.8368	100.0	2260.025	2260.0227	1.0	135848.0	K.EFNAETFTFHADICTLSEK.E	4.4	1.3504	1.2917		1130.51636	1130.51636	1.3504	1020.2146	sp|P02768|ALBU_HUMAN	sp|P02768|ALBU_HUMAN
Glyco_CE0_Slot1_01_1_8610	False	9870	9870	2	4.5645	0.8484	100.0	2260.0227	2260.0227	0.0	89837.0	K.EFNAETFTFHADICTLSEK.E	4.4	1.34766	1.2917		1130.51526	1130.51526	1.3476567	1023.7151	sp|P02768|ALBU_HUMAN	sp|P02768|ALBU_HUMAN
Glyco_CE0_Slot1_01_1_8610	False	9889	9889	2	4.7495	0.7994	100.0	2260.0325	2260.0227	4.3	115613.0	K.EFNAETFTFHADICTLSEK.E	4.4	1.34846	1.2917		1130.52014	1130.52014	1.3484617	1027.213	sp|P02768|ALBU_HUMAN	sp|P02768|ALBU_HUMAN
Glyco_CE0_Slot1_01_1_8610	False	9896	9896	2	4.9942	0.85	100.0	2260.0208	2260.0227	-0.9	114550.0	K.EFNAETFTFHADICTLSEK.E	4.4	1.34655	1.2917		1130.51428	1130.51428	1.3465456	1028.3796	sp|P02768|ALBU_HUMAN	sp|P02768|ALBU_HUMAN
Glyco_CE0_Slot1_01_1_8610	False	9904	9904	2	2.85	0.7012	100.0	2260.0261	2260.0227	1.5	97259.0	K.EFNAETFTFHADICTLSEK.E	4.4	1.34862	1.2917		1130.51697	1130.51697	1.3486246	1029.5475	sp|P02768|ALBU_HUMAN	sp|P02768|ALBU_HUMAN
Glyco_CE0_Slot1_01_1_8610	False	9910	9910	2	2.7982	0.6232	100.0	2260.026	2260.0227	1.4	96716.0	K.EFNAETFTFHADICTLSEK.E	4.4	1.34783	1.2917		1130.51685	1130.51685	1.3478347	1030.7123	sp|P02768|ALBU_HUMAN	sp|P02768|ALBU_HUMAN
Glyco_CE0_Slot1_01_1_8610	False	9971	9971	2	4.4502	0.8343	100.0	2260.0225	2260.0227	-0.1	93548.0	K.EFNAETFTFHADICTLSEK.E	4.4	1.34987	1.2917		1130.51514	1130.51514	1.3498657	1037.7113	sp|P02768|ALBU_HUMAN	sp|P02768|ALBU_HUMAN
Glyco_CE0_Slot1_01_1_8610	False	9980	9980	2	4.3082	0.7863	100.0	2260.0261	2260.0227	1.5	90440.0	K.EFNAETFTFHADICTLSEK.E	4.4	1.34811	1.2917		1130.51697	1130.51697	1.3481122	1038.8792	sp|P02768|ALBU_HUMAN	sp|P02768|ALBU_HUMAN
Glyco_CE0_Slot1_01_1_8610	False	9997	9997	2	4.2311	0.7705	100.0	2260.028	2260.0227	2.4	36953.0	K.EFNAETFTFHADICTLSEK.E	4.4	1.34623	1.2917		1130.51794	1130.51794	1.3462315	1040.0442	sp|P02768|ALBU_HUMAN	sp|P02768|ALBU_HUMAN
Glyco_CE0_Slot1_01_1_8610	False	10002	10002	3	1.8621	0.7139	100.0	2260.0283	2260.0227	2.5	105542.0	K.EFNAETFTFHADICTLSEK.E	4.4	0.91573	0.9115		754.01465	754.01465	0.9157315	1041.2114	sp|P02768|ALBU_HUMAN	sp|P02768|ALBU_HUMAN
Glyco_CE0_Slot1_01_1_8610	False	10016	10016	3	2.4063	0.7138	100.0	2262.0376	2260.0227	3.6	546643.0	K.EFNAETFTFHADICTLSEK.E	4.4	0.91448	0.9115		754.68445	754.68445	0.9144764	1043.5446	sp|P02768|ALBU_HUMAN	sp|P02768|ALBU_HUMAN
Glyco_CE0_Slot1_01_1_8610	False	10131	10131	3	2.8628	0.7676	100.0	2260.0298	2260.0227	3.1	108663.0	K.EFNAETFTFHADICTLSEK.E	4.4	0.91544	0.9115		754.01514	754.01514	0.91543573	1065.7079	sp|P02768|ALBU_HUMAN	sp|P02768|ALBU_HUMAN
Glyco_CE0_Slot1_01_1_8610	False	10147	10147	3	2.1152	0.6321	100.0	2262.0347	2260.0227	2.3	858448.0	K.EFNAETFTFHADICTLSEK.E	4.4	0.92026	0.9115		754.68341	754.68341	0.9202554	1068.0399	sp|P02768|ALBU_HUMAN	sp|P02768|ALBU_HUMAN
Glyco_CE0_Slot1_01_1_8610	False	10167	10167	3	2.4358	0.8014	100.0	2262.0347	2260.0227	2.3	398283.0	K.EFNAETFTFHADICTLSEK.E	4.4	0.93953	0.9115		754.68347	754.68347	0.939528	1070.3737	sp|P02768|ALBU_HUMAN	sp|P02768|ALBU_HUMAN
Glyco_CE0_Slot1_01_1_8610	False	10199	10199	3	2.7191	0.6995	100.0	2260.0273	2260.0227	2.1	96284.0	K.EFNAETFTFHADICTLSEK.E	4.4	0.84172	0.9115		754.01434	754.01434	0.8417153	1077.3726	sp|P02768|ALBU_HUMAN	sp|P02768|ALBU_HUMAN
Glyco_CE0_Slot1_01_1_8610	False	10223	10223	3	3.2473	0.7273	100.0	2260.0293	2260.0227	2.9	102271.0	K.EFNAETFTFHADICTLSEK.E	4.4	0.82484	0.9115		754.01501	754.01501	0.8248416	1080.8729	sp|P02768|ALBU_HUMAN	sp|P02768|ALBU_HUMAN
Glyco_CE0_Slot1_01_1_8610	False	10249	10249	3	3.3421	0.8978	100.0	2260.0303	2260.0227	3.3	65367.0	K.EFNAETFTFHADICTLSEK.E	4.4	0.89445	0.9115		754.01532	754.01532	0.89445084	1085.5382	sp|P02768|ALBU_HUMAN	sp|P02768|ALBU_HUMAN
Glyco_CE0_Slot1_01_1_8610	False	10254	10254	3	2.227	0.6472	100.0	2262.035	2260.0227	2.4	751391.0	K.EFNAETFTFHADICTLSEK.E	4.4	0.84091	0.9115		754.68353	754.68353	0.8409133	1086.7041	sp|P02768|ALBU_HUMAN	sp|P02768|ALBU_HUMAN
Glyco_CE0_Slot1_01_1_8610	False	10257	10257	3	2.6128	0.692	100.0	2262.0352	2260.0227	2.5	200166.0	K.EFNAETFTFHADICTLSEK.E	4.4	0.81836	0.9115		754.68359	754.68359	0.81835926	1086.7041	sp|P02768|ALBU_HUMAN	sp|P02768|ALBU_HUMAN
Glyco_CE0_Slot1_01_1_8610	False	10276	10276	3	2.232	0.9097	100.0	2260.0366	2260.0227	6.2	63198.0	K.EFNAETFTFHADICTLSEK.E	4.4	0.91598	0.9115		754.01746	754.01746	0.91598105	1092.5364	sp|P02768|ALBU_HUMAN	sp|P02768|ALBU_HUMAN
Glyco_CE0_Slot1_01_1_8610	False	10277	10277	3	2.9983	0.7081	100.0	2262.0303	2260.0227	0.4	528187.0	K.EFNAETFTFHADICTLSEK.E	4.4	0.81218	0.9115		754.68201	754.68201	0.81218064	1092.5364	sp|P02768|ALBU_HUMAN	sp|P02768|ALBU_HUMAN
Glyco_CE0_Slot1_01_1_8610	False	10290	10290	3	2.3759	0.6695	100.0	2262.0344	2260.0227	2.2	550576.0	K.EFNAETFTFHADICTLSEK.E	4.4	0.81689	0.9115		754.68335	754.68335	0.8168938	1094.8699	sp|P02768|ALBU_HUMAN	sp|P02768|ALBU_HUMAN
Glyco_CE0_Slot1_01_1_8610	False	10313	10313	3	2.5153	0.7603	100.0	2262.0312	2260.0227	0.8	36174.0	K.EFNAETFTFHADICTLSEK.E	4.4	0.82478	0.9115		754.68231	754.68231	0.82478285	1100.7015	sp|P02768|ALBU_HUMAN	sp|P02768|ALBU_HUMAN
Glyco_CE0_Slot1_01_1_8610	False	10328	10328	3	2.373	0.8904	100.0	2260.0237	2260.0227	0.4	95010.0	K.EFNAETFTFHADICTLSEK.E	4.4	0.8304	0.9115		754.01312	754.01312	0.8304005	1105.3688	sp|P02768|ALBU_HUMAN	sp|P02768|ALBU_HUMAN
Glyco_CE0_Slot1_01_1_8610	False	6110	6110	3	2.4942	0.6849	100.0	2260.0383	2260.0227	6.9	1286566.0	K.EFNAETFTFHADICTLSEK.E	4.4	0.9201	0.9115		754.01801	754.01801	0.920103	705.2628	sp|P02768|ALBU_HUMAN	sp|P02768|ALBU_HUMAN
Glyco_CE0_Slot1_01_1_8610	False	6127	6127	3	1.7391	0.6772	100.0	2260.041	2260.0227	8.1	3523176.0	K.EFNAETFTFHADICTLSEK.E	4.4	0.9308	0.9115		754.01886	754.01886	0.93080103	706.4282	sp|P02768|ALBU_HUMAN	sp|P02768|ALBU_HUMAN
Glyco_CE0_Slot1_01_1_8610	False	6143	6143	3	1.5706	0.7167	100.0	2262.05	2260.0227	9.1	3997797.0	K.EFNAETFTFHADICTLSEK.E	4.4	0.96799	0.9115		754.68854	754.68854	0.9679872	706.4282	sp|P02768|ALBU_HUMAN	sp|P02768|ALBU_HUMAN
Glyco_CE0_Slot1_01_1_8610	False	6151	6151	3	1.9623	0.6794	100.0	2262.058	2260.0227	12.7	993722.0	K.EFNAETFTFHADICTLSEK.E	4.4	0.89173	0.9115		754.69122	754.69122	0.89172786	707.5953	sp|P02768|ALBU_HUMAN	sp|P02768|ALBU_HUMAN
Glyco_CE0_Slot1_01_1_8610	False	6154	6154	3	2.4704	0.7091	100.0	2262.0566	2260.0227	12.0	3062404.0	K.EFNAETFTFHADICTLSEK.E	4.4	0.92486	0.9115		754.6908	754.6908	0.92486286	707.5953	sp|P02768|ALBU_HUMAN	sp|P02768|ALBU_HUMAN
Glyco_CE0_Slot1_01_1_8610	False	6253	6253	3	2.2494	0.7907	100.0	2260.0361	2260.0227	5.9	387176.0	K.EFNAETFTFHADICTLSEK.E	4.4	0.97019	0.9115		754.01727	754.01727	0.9701874	712.2607	sp|P02768|ALBU_HUMAN	sp|P02768|ALBU_HUMAN
Glyco_CE0_Slot1_01_1_8610	False	6300	6300	3	2.1937	0.886	100.0	2260.0388	2260.0227	7.1	49705.0	K.EFNAETFTFHADICTLSEK.E	4.4	0.98718	0.9115		754.01819	754.01819	0.9871776	714.5943	sp|P02768|ALBU_HUMAN	sp|P02768|ALBU_HUMAN
Glyco_CE0_Slot1_01_1_8610	False	6557	6557	3	1.9752	0.7394	100.0	2260.037	2260.0227	6.4	318217.0	K.EFNAETFTFHADICTLSEK.E	4.4	0.92456	0.9115		754.01758	754.01758	0.9245563	730.9248	sp|P02768|ALBU_HUMAN	sp|P02768|ALBU_HUMAN
Glyco_CE0_Slot1_01_1_8610	False	7017	7017	3	2.7903	0.924	100.0	2260.039	2260.0227	7.2	181475.0	K.EFNAETFTFHADICTLSEK.E	4.4	0.92284	0.9115		754.01825	754.01825	0.9228439	758.9195	sp|P02768|ALBU_HUMAN	sp|P02768|ALBU_HUMAN
Glyco_CE0_Slot1_01_1_8610	False	7314	7314	3	3.1183	0.9198	100.0	2260.0398	2260.0227	7.6	248359.0	K.EFNAETFTFHADICTLSEK.E	4.4	0.91834	0.9115		754.01849	754.01849	0.9183425	783.4152	sp|P02768|ALBU_HUMAN	sp|P02768|ALBU_HUMAN
Glyco_CE0_Slot1_01_1_8610	False	7623	7623	3	2.2532	0.7698	100.0	2260.0303	2260.0227	3.3	250417.0	K.EFNAETFTFHADICTLSEK.E	4.4	0.91582	0.9115		754.01532	754.01532	0.9158168	807.9111	sp|P02768|ALBU_HUMAN	sp|P02768|ALBU_HUMAN
Glyco_CE0_Slot1_01_1_8610	False	7920	7920	3	2.1873	0.8753	100.0	2260.0374	2260.0227	6.5	151228.0	K.EFNAETFTFHADICTLSEK.E	4.4	0.91005	0.9115		754.01764	754.01764	0.9100518	832.4082	sp|P02768|ALBU_HUMAN	sp|P02768|ALBU_HUMAN
Glyco_CE0_Slot1_01_1_8610	False	8176	8176	3	2.3247	0.8181	100.0	2260.031	2260.0227	3.7	185587.0	K.EFNAETFTFHADICTLSEK.E	4.4	0.91373	0.9115		754.01556	754.01556	0.91372913	856.9033	sp|P02768|ALBU_HUMAN	sp|P02768|ALBU_HUMAN
Glyco_CE0_Slot1_01_1_8610	False	8514	8514	3	2.3006	0.7393	100.0	2260.0325	2260.0227	4.3	211437.0	K.EFNAETFTFHADICTLSEK.E	4.4	0.9167	0.9115		754.01605	754.01605	0.91670287	881.3989	sp|P02768|ALBU_HUMAN	sp|P02768|ALBU_HUMAN
Glyco_CE0_Slot1_01_1_8610	False	8648	8648	3	3.0047	0.7605	100.0	2262.035	2260.0227	2.4	45169.0	K.EFNAETFTFHADICTLSEK.E	4.4	0.90331	0.9115		754.68353	754.68353	0.9033068	893.0636	sp|P02768|ALBU_HUMAN	sp|P02768|ALBU_HUMAN
Glyco_CE0_Slot1_01_1_8610	False	8759	8759	3	3.1826	0.8653	100.0	2260.0261	2260.0227	1.5	123970.0	K.EFNAETFTFHADICTLSEK.E	4.4	0.91489	0.9115		754.01392	754.01392	0.91489184	905.8951	sp|P02768|ALBU_HUMAN	sp|P02768|ALBU_HUMAN
Glyco_CE0_Slot1_01_1_8610	False	8791	8791	3	1.4766	1.0	100.0	2260.0432	2260.0227	9.1	98386.0	K.EFNAETFTFHADICTLSEK.E	4.4	0.98315	0.9115		754.01965	754.01965	0.9831461	910.5618	sp|P02768|ALBU_HUMAN	sp|P02768|ALBU_HUMAN
Glyco_CE0_Slot1_01_1_8610	False	8824	8824	3	2.2727	0.6987	100.0	2262.0347	2260.0227	2.3	597910.0	K.EFNAETFTFHADICTLSEK.E	4.4	0.91797	0.9115		754.68341	754.68341	0.9179748	915.2269	sp|P02768|ALBU_HUMAN	sp|P02768|ALBU_HUMAN
Glyco_CE0_Slot1_01_1_8610	False	8830	8830	3	1.7731	0.7657	100.0	2262.0288	2260.0227	-0.3	591487.0	K.EFNAETFTFHADICTLSEK.E	4.4	0.91764	0.9115		754.68152	754.68152	0.9176362	916.3942	sp|P02768|ALBU_HUMAN	sp|P02768|ALBU_HUMAN
Glyco_CE0_Slot1_01_1_8610	False	8977	8977	3	2.1432	0.8681	100.0	2260.0344	2260.0227	5.2	183185.0	K.EFNAETFTFHADICTLSEK.E	4.4	0.93115	0.9115		754.01672	754.01672	0.931153	929.225	sp|P02768|ALBU_HUMAN	sp|P02768|ALBU_HUMAN
Glyco_CE0_Slot1_01_1_8610	False	9054	9054	3	1.8322	0.804	100.0	2260.0315	2260.0227	3.9	165554.0	K.EFNAETFTFHADICTLSEK.E	4.4	0.9566	0.9115		754.01569	754.01569	0.9566037	933.8942	sp|P02768|ALBU_HUMAN	sp|P02768|ALBU_HUMAN
Glyco_CE0_Slot1_01_1_8610	False	9129	9129	3	2.5999	0.7532	100.0	2262.0342	2260.0227	2.1	59143.0	K.EFNAETFTFHADICTLSEK.E	4.4	0.9163	0.9115		754.68329	754.68329	0.9163012	942.0599	sp|P02768|ALBU_HUMAN	sp|P02768|ALBU_HUMAN
Glyco_CE0_Slot1_01_1_8610	False	9133	9133	3	2.8346	0.7695	100.0	2260.0276	2260.0227	2.2	138774.0	K.EFNAETFTFHADICTLSEK.E	4.4	0.91606	0.9115		754.0144	754.0144	0.9160624	943.2264	sp|P02768|ALBU_HUMAN	sp|P02768|ALBU_HUMAN
Glyco_CE0_Slot1_01_1_8610	False	9213	9213	3	3.0785	0.8494	100.0	2260.0356	2260.0227	5.7	117908.0	K.EFNAETFTFHADICTLSEK.E	4.4	0.89696	0.9115		754.01709	754.01709	0.8969647	950.2244	sp|P02768|ALBU_HUMAN	sp|P02768|ALBU_HUMAN
Glyco_CE0_Slot1_01_1_8610	False	9266	9266	3	2.483	0.8535	100.0	2262.0344	2260.0227	2.2	580964.0	K.EFNAETFTFHADICTLSEK.E	4.4	0.92383	0.9115		754.68335	754.68335	0.92382807	954.8908	sp|P02768|ALBU_HUMAN	sp|P02768|ALBU_HUMAN
Glyco_CE0_Slot1_01_1_8610	False	9390	9390	3	2.9983	0.868	100.0	2260.0286	2260.0227	2.6	121808.0	K.EFNAETFTFHADICTLSEK.E	4.4	0.91368	0.9115		754.01471	754.01471	0.9136845	967.7214	sp|P02768|ALBU_HUMAN	sp|P02768|ALBU_HUMAN
Glyco_CE0_Slot1_01_1_8610	False	9407	9407	3	2.7615	0.8102	100.0	2262.0303	2260.0227	0.4	55728.0	K.EFNAETFTFHADICTLSEK.E	4.4	0.90565	0.9115		754.68201	754.68201	0.90565383	968.8885	sp|P02768|ALBU_HUMAN	sp|P02768|ALBU_HUMAN
Glyco_CE0_Slot1_01_1_8610	False	9439	9439	3	2.5252	0.783	100.0	2262.0337	2260.0227	1.9	113122.0	K.EFNAETFTFHADICTLSEK.E	4.4	0.91495	0.9115		754.68311	754.68311	0.9149512	973.5549	sp|P02768|ALBU_HUMAN	sp|P02768|ALBU_HUMAN
Glyco_CE0_Slot1_01_1_8610	False	9491	9491	3	2.3753	0.8144	100.0	2262.0293	2260.0227	-0.1	420966.0	K.EFNAETFTFHADICTLSEK.E	4.4	0.91012	0.9115		754.68164	754.68164	0.9101195	978.2199	sp|P02768|ALBU_HUMAN	sp|P02768|ALBU_HUMAN
Glyco_CE0_Slot1_01_1_8610	False	9525	9525	3	2.4726	0.8727	100.0	2262.0244	2260.0227	-2.2	396388.0	K.EFNAETFTFHADICTLSEK.E	4.4	0.91593	0.9115		754.68005	754.68005	0.9159349	982.8856	sp|P02768|ALBU_HUMAN	sp|P02768|ALBU_HUMAN
Glyco_CE0_Slot1_01_1_8610	False	9545	9545	3	2.3248	0.7412	100.0	2262.0347	2260.0227	2.3	50376.0	K.EFNAETFTFHADICTLSEK.E	4.4	0.92144	0.9115		754.68347	754.68347	0.9214443	984.0527	sp|P02768|ALBU_HUMAN	sp|P02768|ALBU_HUMAN
Glyco_CE0_Slot1_01_1_8610	False	9663	9663	3	2.9621	0.8701	100.0	2260.0283	2260.0227	2.5	124591.0	K.EFNAETFTFHADICTLSEK.E	4.4	0.91519	0.9115		754.01465	754.01465	0.9151886	992.2194	sp|P02768|ALBU_HUMAN	sp|P02768|ALBU_HUMAN
Glyco_CE0_Slot1_01_1_8610	False	9755	9755	3	2.6995	0.8325	100.0	2262.032	2260.0227	1.1	197542.0	K.EFNAETFTFHADICTLSEK.E	4.4	0.9256	0.9115		754.68256	754.68256	0.92560077	1006.2166	sp|P02768|ALBU_HUMAN	sp|P02768|ALBU_HUMAN
Glyco_CE0_Slot1_01_1_8610	False	9765	9765	3	2.3154	0.7993	100.0	2262.0295	2260.0227	0.1	499342.0	K.EFNAETFTFHADICTLSEK.E	4.4	0.92984	0.9115		754.6817	754.6817	0.9298406	1008.5505	sp|P02768|ALBU_HUMAN	sp|P02768|ALBU_HUMAN
Glyco_CE0_Slot1_01_1_8610	False	9773	9773	3	2.548	0.7352	100.0	2262.033	2260.0227	1.6	492409.0	K.EFNAETFTFHADICTLSEK.E	4.4	0.92207	0.9115		754.68286	754.68286	0.92207456	1009.7172	sp|P02768|ALBU_HUMAN	sp|P02768|ALBU_HUMAN
Glyco_CE0_Slot1_01_1_8610	False	9791	9791	3	2.3195	0.8017	100.0	2262.0342	2260.0227	2.1	543032.0	K.EFNAETFTFHADICTLSEK.E	4.4	0.93165	0.9115		754.68329	754.68329	0.9316509	1012.0499	sp|P02768|ALBU_HUMAN	sp|P02768|ALBU_HUMAN
Glyco_CE0_Slot1_01_1_8610	False	9800	9800	3	2.3049	0.6853	100.0	2262.0332	2260.0227	1.7	524721.0	K.EFNAETFTFHADICTLSEK.E	4.4	0.90508	0.9115		754.68292	754.68292	0.90508324	1013.2167	sp|P02768|ALBU_HUMAN	sp|P02768|ALBU_HUMAN
Glyco_CE0_Slot1_01_1_8610	False	9822	9822	3	2.6963	0.8197	100.0	2260.0251	2260.0227	1.1	114387.0	K.EFNAETFTFHADICTLSEK.E	4.4	0.91467	0.9115		754.01361	754.01361	0.9146735	1016.7155	sp|P02768|ALBU_HUMAN	sp|P02768|ALBU_HUMAN
Glyco_CE0_Slot1_01_1_8610	False	9900	9900	3	2.378	0.7888	100.0	2262.0337	2260.0227	1.9	605662.0	K.EFNAETFTFHADICTLSEK.E	4.4	0.91522	0.9115		754.68311	754.68311	0.91522044	1028.3796	sp|P02768|ALBU_HUMAN	sp|P02768|ALBU_HUMAN
Glyco_CE0_Slot1_01_1_8610	False	9907	9907	3	2.485	0.7828	100.0	2262.037	2260.0227	3.4	528662.0	K.EFNAETFTFHADICTLSEK.E	4.4	0.91864	0.9115		754.68427	754.68427	0.91863596	1029.5475	sp|P02768|ALBU_HUMAN	sp|P02768|ALBU_HUMAN
Glyco_CE0_Slot1_01_1_8610	False	9914	9914	3	2.3709	0.7277	100.0	2262.034	2260.0227	2.0	580067.0	K.EFNAETFTFHADICTLSEK.E	4.4	0.91751	0.9115		754.68317	754.68317	0.91751415	1030.7123	sp|P02768|ALBU_HUMAN	sp|P02768|ALBU_HUMAN
Glyco_CE0_Slot1_01_1_8610	False	9984	9984	3	2.7	0.7665	100.0	2262.029	2260.0227	-0.2	483948.0	K.EFNAETFTFHADICTLSEK.E	4.4	0.92298	0.9115		754.68158	754.68158	0.92297655	1038.8792	sp|P02768|ALBU_HUMAN	sp|P02768|ALBU_HUMAN
Glyco_CE0_Slot1_01_1_8610	False	6016	6016	3	0.6958	1.0	100.0	2915.4006	2914.404	-2.3	328783.0	K.EFNAETFTFHADICTLSEKERQIK.K	5.0	1.09212	1.097		972.47211	972.47211	1.0921227	699.4304	sp|P02768|ALBU_HUMAN	sp|P02768|ALBU_HUMAN
Glyco_CE0_Slot1_01_1_8610	False	6024	6024	3	0.988	0.5866	100.0	2915.3992	2914.404	-2.8	178364.0	K.EFNAETFTFHADICTLSEKERQIK.K	5.0	1.11007	1.097		972.47162	972.47162	1.1100655	700.5959	sp|P02768|ALBU_HUMAN	sp|P02768|ALBU_HUMAN
Glyco_CE0_Slot1_01_1_8610	False	5114	5114	2	0.8848	0.1912	98.01324503311258	1983.9188	1983.9116	3.6	1858.0	F.NAETFTFHADICTLSEK.E	4.72	1.19495	1.2089		992.46332	992.46332	1.1949505	644.6024	sp|P02768|ALBU_HUMAN	sp|P02768|ALBU_HUMAN
Glyco_CE0_Slot1_01_1_8610	False	6162	6162	2	4.7445	0.8379	100.0	1983.9109	1983.9116	-0.4	66982.0	F.NAETFTFHADICTLSEK.E	4.72	1.19954	1.2089		992.45935	992.45935	1.1995367	707.5953	sp|P02768|ALBU_HUMAN	sp|P02768|ALBU_HUMAN
Glyco_CE0_Slot1_01_1_8610	False	6187	6187	2	1.8735	0.6179	100.0	1984.9238	1983.9116	4.5	14977.0	F.NAETFTFHADICTLSEK.E	4.72	1.19937	1.2089		992.96582	992.96582	1.1993695	708.7612	sp|P02768|ALBU_HUMAN	sp|P02768|ALBU_HUMAN
Glyco_CE0_Slot1_01_1_8610	False	6877	6877	3	1.3096	0.7412	100.0	1983.9167	1983.9116	2.6	274302.0	F.NAETFTFHADICTLSEK.E	4.72	0.9396	0.8486		661.97748	661.97748	0.93959516	750.7543	sp|P02768|ALBU_HUMAN	sp|P02768|ALBU_HUMAN	479.20325919138565	754.0187687593959
Glyco_CE0_Slot1_01_1_8610	False	9195	9195	3	1.6001	0.5225	100.0	1984.9081	1983.9116	-3.5	14966.0	F.NAETFTFHADICTLSEK.E	4.72	0.92731	0.8486		662.30792	662.30792	0.92730695	949.058	sp|P02768|ALBU_HUMAN	sp|P02768|ALBU_HUMAN	481.2095755595741	754.6846357557927
Glyco_CE0_Slot1_01_1_8610	False	6183	6183	2	1.2584	0.6809	100.0	1869.8723	1869.8688	1.9	26440.0	N.AETFTFHADICTLSEK.E	4.72	1.12417	1.1609		935.44006	935.44006	1.1241742	708.7612	sp|P02768|ALBU_HUMAN	sp|P02768|ALBU_HUMAN
Glyco_CE0_Slot1_01_1_8610	False	6156	6156	2	3.0988	0.7643	100.0	1798.8357	1798.8317	2.2	132778.0	A.ETFTFHADICTLSEK.E	4.72	1.07758	1.1294		899.92175	899.92175	1.0775778	707.5953	sp|P02768|ALBU_HUMAN	sp|P02768|ALBU_HUMAN
Glyco_CE0_Slot1_01_1_8610	False	6163	6163	2	4.2416	0.7569	100.0	1798.8335	1798.8317	1.0	129082.0	A.ETFTFHADICTLSEK.E	4.72	1.10933	1.1294		899.92065	899.92065	1.1093258	707.5953	sp|P02768|ALBU_HUMAN	sp|P02768|ALBU_HUMAN
Glyco_CE0_Slot1_01_1_8610	False	6166	6166	2	3.5999	0.8164	100.0	1798.8372	1798.8317	3.1	129652.0	A.ETFTFHADICTLSEK.E	4.72	1.05725	1.1294		899.92249	899.92249	1.0572475	707.5953	sp|P02768|ALBU_HUMAN	sp|P02768|ALBU_HUMAN
Glyco_CE0_Slot1_01_1_8610	False	6149	6149	2	3.5357	0.8057	100.0	1669.7914	1669.7891	1.4	151736.0	E.TFTFHADICTLSEK.E	5.63	1.08335	1.093		835.3996	835.3996	1.0833472	707.5953	sp|P02768|ALBU_HUMAN	sp|P02768|ALBU_HUMAN
Glyco_CE0_Slot1_01_1_8610	False	6153	6153	2	3.8477	0.7696	100.0	1669.7925	1669.7891	2.0	135613.0	E.TFTFHADICTLSEK.E	5.63	1.04804	1.093		835.40015	835.40015	1.048039	707.5953	sp|P02768|ALBU_HUMAN	sp|P02768|ALBU_HUMAN
Glyco_CE0_Slot1_01_1_8610	False	6168	6168	2	2.9587	0.5191	100.0	1568.7466	1568.7413	3.3	142373.0	T.FTFHADICTLSEK.E	5.63	1.06174	1.0521		784.8772	784.8772	1.0617402	707.5953	sp|P02768|ALBU_HUMAN	sp|P02768|ALBU_HUMAN
Glyco_CE0_Slot1_01_1_8610	False	6184	6184	2	3.161	0.7103	100.0	1568.7466	1568.7413	3.3	160089.0	T.FTFHADICTLSEK.E	5.63	1.03039	1.0521		784.8772	784.8772	1.0303932	708.7612	sp|P02768|ALBU_HUMAN	sp|P02768|ALBU_HUMAN
Glyco_CE0_Slot1_01_1_8610	False	6164	6164	2	2.9766	0.7922	100.0	1421.6766	1421.673	2.6	87973.0	F.TFHADICTLSEK.E	5.63	1.03264	0.9969		711.34222	711.34222	1.0326447	707.5953	sp|P02768|ALBU_HUMAN	sp|P02768|ALBU_HUMAN
Glyco_CE0_Slot1_01_1_8610	False	7824	7824	2	4.0001	0.0669	100.0	2679.2761	2679.2725	1.4	197486.0	K.DYFPEPVTVSWNSGALTSGVHTFPA.V	4.46	1.33341	1.3622		1340.14197	1340.14197	1.3334091	824.2433	sp|P01857|IGHG1_HUMAN	sp|P01857|IGHG1_HUMAN, sp|P0DOX5|IGG1_HUMAN
Glyco_CE0_Slot1_01_1_8610	False	7843	7843	2	3.9684	0.8413	100.0	2679.275	2679.2725	0.9	227085.0	K.DYFPEPVTVSWNSGALTSGVHTFPA.V	4.46	1.35218	1.3622		1340.14136	1340.14136	1.3521779	825.4095	sp|P01857|IGHG1_HUMAN	sp|P01857|IGHG1_HUMAN, sp|P0DOX5|IGG1_HUMAN
Glyco_CE0_Slot1_01_1_8610	False	7863	7863	2	4.0323	0.9782	100.0	2680.2793	2679.2725	1.3	391740.0	K.DYFPEPVTVSWNSGALTSGVHTFPA.V	4.46	1.37459	1.3622		1340.64355	1340.64355	1.3745855	826.5749	sp|P01857|IGHG1_HUMAN	sp|P01857|IGHG1_HUMAN, sp|P0DOX5|IGG1_HUMAN
Glyco_CE0_Slot1_01_1_8610	False	7864	7864	2	3.5886	0.8301	100.0	2680.2798	2679.2725	1.5	73482.0	K.DYFPEPVTVSWNSGALTSGVHTFPA.V	4.46	1.26429	1.3622		1340.6438	1340.6438	1.2642919	826.5749	sp|P01857|IGHG1_HUMAN	sp|P01857|IGHG1_HUMAN, sp|P0DOX5|IGG1_HUMAN
Glyco_CE0_Slot1_01_1_8610	False	7909	7909	2	2.0208	0.585	100.0	2680.2751	2679.2725	-0.2	28392.0	K.DYFPEPVTVSWNSGALTSGVHTFPA.V	4.46	1.34641	1.3622		1340.64148	1340.64148	1.3464087	831.2416	sp|P01857|IGHG1_HUMAN	sp|P01857|IGHG1_HUMAN, sp|P0DOX5|IGG1_HUMAN
Glyco_CE0_Slot1_01_1_8610	False	7859	7859	3	2.8082	0.9694	100.0	2679.2732	2679.2725	0.3	54502.0	K.DYFPEPVTVSWNSGALTSGVHTFPA.V	4.46	1.14539	1.0814		893.76294	893.76294	1.1453894	825.4095	sp|P01857|IGHG1_HUMAN	sp|P01857|IGHG1_HUMAN, sp|P0DOX5|IGG1_HUMAN
Glyco_CE0_Slot1_01_1_8610	False	7865	7865	3	1.615	1.0	100.0	2679.28	2679.2725	2.8	261280.0	K.DYFPEPVTVSWNSGALTSGVHTFPA.V	4.46	1.14692	1.0814		893.76526	893.76526	1.1469156	826.5749	sp|P01857|IGHG1_HUMAN	sp|P01857|IGHG1_HUMAN, sp|P0DOX5|IGG1_HUMAN
Glyco_CE0_Slot1_01_1_8610	False	5733	5733	2	3.8449	0.7908	100.0	2010.9355	2010.9324	1.6	67521.0	R.TPEVTCVVVDVSHEDPEV.K	3.86	1.18617	1.1767		1005.97168	1005.97168	1.1861708	681.9341	sp|P01857|IGHG1_HUMAN	sp|P01857|IGHG1_HUMAN, sp|P0DOX5|IGG1_HUMAN
Glyco_CE0_Slot1_01_1_8610	False	4710	4710	2	5.0971	0.3452	100.0	2139.0295	2139.0273	1.0	324963.0	R.TPEVTCVVVDVSHEDPEVK.F	4.25	1.23769	1.2696		1070.01868	1070.01868	1.2376935	624.7715	sp|P01857|IGHG1_HUMAN	sp|P01857|IGHG1_HUMAN, sp|P0DOX5|IGG1_HUMAN
Glyco_CE0_Slot1_01_1_8610	False	4731	4731	2	4.4818	0.3711	100.0	2139.0317	2139.0273	2.1	160300.0	R.TPEVTCVVVDVSHEDPEVK.F	4.25	1.27804	1.2696		1070.01978	1070.01978	1.2780361	624.7715	sp|P01857|IGHG1_HUMAN	sp|P01857|IGHG1_HUMAN, sp|P0DOX5|IGG1_HUMAN
Glyco_CE0_Slot1_01_1_8610	False	4739	4739	2	5.0652	0.3456	100.0	2139.0247	2139.0273	-1.3	176549.0	R.TPEVTCVVVDVSHEDPEVK.F	4.25	1.27129	1.2696		1070.01624	1070.01624	1.2712909	625.9384	sp|P01857|IGHG1_HUMAN	sp|P01857|IGHG1_HUMAN, sp|P0DOX5|IGG1_HUMAN
Glyco_CE0_Slot1_01_1_8610	False	4723	4723	3	3.6175	0.5154	100.0	2139.0405	2139.0273	6.2	262393.0	R.TPEVTCVVVDVSHEDPEVK.F	4.25	0.96959	0.9379		713.68536	713.68536	0.96958697	624.7715	sp|P01857|IGHG1_HUMAN	sp|P01857|IGHG1_HUMAN, sp|P0DOX5|IGG1_HUMAN
Glyco_CE0_Slot1_01_1_8610	False	4742	4742	3	3.7732	0.0773	100.0	2139.0405	2139.0273	6.2	205187.0	R.TPEVTCVVVDVSHEDPEVK.F	4.25	0.94386	0.9379		713.68542	713.68542	0.9438562	625.9384	sp|P01857|IGHG1_HUMAN	sp|P01857|IGHG1_HUMAN, sp|P0DOX5|IGG1_HUMAN
Glyco_CE0_Slot1_01_1_8610	False	4884	4884	2	3.0769	0.9999	100.0	1677.811	1677.802	5.4	30793.0	K.FNWYVDGVEVHNAK.T	5.63	1.13979	1.1079		839.40942	839.40942	1.1397942	634.1035	sp|P01857|IGHG1_HUMAN	sp|P01857|IGHG1_HUMAN, sp|P0DOX5|IGG1_HUMAN
Glyco_CE0_Slot1_01_1_8610	False	8462	8462	2	2.9763	0.0966	100.0	1622.8999	1622.89	6.1	81995.0	R.VVSVLTVLHQDWLN.G	5.36	1.07803	1.0901		811.95386	811.95386	1.0780294	876.7338	sp|P01857|IGHG1_HUMAN	sp|P01857|IGHG1_HUMAN, sp|P0DOX5|IGG1_HUMAN
Glyco_CE0_Slot1_01_1_8610	False	8469	8469	2	2.6239	0.8276	100.0	1622.8984	1622.89	5.2	218299.0	R.VVSVLTVLHQDWLN.G	5.36	1.07983	1.0901		811.95312	811.95312	1.0798323	877.9009	sp|P01857|IGHG1_HUMAN	sp|P01857|IGHG1_HUMAN, sp|P0DOX5|IGG1_HUMAN
Glyco_CE0_Slot1_01_1_8610	False	7765	7765	2	3.8313	0.894	100.0	1808.9962	1808.0065	-7.5	209146.0	R.VVSVLTVLHQDWLNGK.E	7.33	1.1672	1.1893		905.00201	905.00201	1.167197	819.576	sp|P01857|IGHG1_HUMAN	sp|P01857|IGHG1_HUMAN, sp|P0DOX5|IGG1_HUMAN
Glyco_CE0_Slot1_01_1_8610	False	7804	7804	2	4.3373	0.8399	100.0	1808.0029	1808.0065	-2.0	83139.0	R.VVSVLTVLHQDWLNGK.E	7.33	1.18484	1.1893		904.50537	904.50537	1.1848373	821.9087	sp|P01857|IGHG1_HUMAN	sp|P01857|IGHG1_HUMAN, sp|P0DOX5|IGG1_HUMAN
Glyco_CE0_Slot1_01_1_8610	False	7814	7814	2	4.2167	0.8701	100.0	1808.0118	1808.0065	3.0	130436.0	R.VVSVLTVLHQDWLNGK.E	7.33	1.18687	1.1893		904.50983	904.50983	1.1868683	823.0765	sp|P01857|IGHG1_HUMAN	sp|P01857|IGHG1_HUMAN, sp|P0DOX5|IGG1_HUMAN
Glyco_CE0_Slot1_01_1_8610	False	7910	7910	2	3.2551	0.9992	100.0	1808.9994	1808.0065	-5.8	135543.0	R.VVSVLTVLHQDWLNGK.E	7.33	1.18236	1.1893		905.0036	905.0036	1.1823622	831.2416	sp|P01857|IGHG1_HUMAN	sp|P01857|IGHG1_HUMAN, sp|P0DOX5|IGG1_HUMAN
Glyco_CE0_Slot1_01_1_8610	False	7754	7754	3	1.3225	0.7814	100.0	1809.002	1808.0065	-4.4	61462.0	R.VVSVLTVLHQDWLNGK.E	7.33	0.90711	0.8366		603.67255	603.67255	0.90711147	818.4094	sp|P01857|IGHG1_HUMAN	sp|P01857|IGHG1_HUMAN, sp|P0DOX5|IGG1_HUMAN
Glyco_CE0_Slot1_01_1_8610	False	7770	7770	3	1.4058	0.1382	100.0	1809.0009	1808.0065	-5.0	35659.0	R.VVSVLTVLHQDWLNGK.E	7.33	0.90962	0.8366		603.67218	603.67218	0.9096208	819.576	sp|P01857|IGHG1_HUMAN	sp|P01857|IGHG1_HUMAN, sp|P0DOX5|IGG1_HUMAN
Glyco_CE0_Slot1_01_1_8610	False	7795	7795	3	1.4461	0.8385	100.0	1808.0073	1808.0065	0.5	60529.0	R.VVSVLTVLHQDWLNGK.E	7.33	0.87251	0.8366		603.341	603.341	0.8725137	821.9087	sp|P01857|IGHG1_HUMAN	sp|P01857|IGHG1_HUMAN, sp|P0DOX5|IGG1_HUMAN
Glyco_CE0_Slot1_01_1_8610	False	7803	7803	3	2.0841	0.8202	100.0	1808.0095	1808.0065	1.7	76141.0	R.VVSVLTVLHQDWLNGK.E	7.33	0.91387	0.8366		603.34174	603.34174	0.9138732	821.9087	sp|P01857|IGHG1_HUMAN	sp|P01857|IGHG1_HUMAN, sp|P0DOX5|IGG1_HUMAN
Glyco_CE0_Slot1_01_1_8610	False	7811	7811	3	2.071	0.9999	100.0	1808.0101	1808.0065	2.0	57946.0	R.VVSVLTVLHQDWLNGK.E	7.33	0.86985	0.8366		603.34192	603.34192	0.8698462	823.0765	sp|P01857|IGHG1_HUMAN	sp|P01857|IGHG1_HUMAN, sp|P0DOX5|IGG1_HUMAN
Glyco_CE0_Slot1_01_1_8610	False	6234	6234	2	3.1172	0.5694	100.0	2545.1099	2544.1313	-9.8	27584.0	K.GFYPSDIAVEWESNGQPENNYK.T	3.96	1.28562	1.2887		1273.05884	1273.05884	1.2856157	711.0939	sp|P01857|IGHG1_HUMAN	sp|P01857|IGHG1_HUMAN, sp|P0DOX5|IGG1_HUMAN
Glyco_CE0_Slot1_01_1_8610	False	6239	6239	2	3.0315	0.9994	100.0	2545.1406	2544.1313	2.3	33421.0	K.GFYPSDIAVEWESNGQPENNYK.T	3.96	1.29222	1.2887		1273.07422	1273.07422	1.292219	712.2607	sp|P01857|IGHG1_HUMAN	sp|P01857|IGHG1_HUMAN, sp|P0DOX5|IGG1_HUMAN
Glyco_CE0_Slot1_01_1_8610	False	6262	6262	2	3.7602	0.5118	100.0	2544.126	2544.1313	-2.1	123971.0	K.GFYPSDIAVEWESNGQPENNYK.T	3.96	1.28844	1.2887		1272.56689	1272.56689	1.2884437	713.4272	sp|P01857|IGHG1_HUMAN	sp|P01857|IGHG1_HUMAN, sp|P0DOX5|IGG1_HUMAN
Glyco_CE0_Slot1_01_1_8610	False	6282	6282	2	3.2072	0.1486	100.0	2546.1204	2544.1313	-7.0	88943.0	K.GFYPSDIAVEWESNGQPENNYK.T	3.96	1.27896	1.2887		1273.56409	1273.56409	1.2789619	714.5943	sp|P01857|IGHG1_HUMAN	sp|P01857|IGHG1_HUMAN, sp|P0DOX5|IGG1_HUMAN
Glyco_CE0_Slot1_01_1_8610	False	6892	6892	2	0.99	0.6603	100.0	1873.9175	1873.9218	-2.3	55847.0	K.TTPPVLDSDGSFFLYSK.L	4.46	1.13669	1.1404		937.46265	937.46265	1.1366874	751.921	sp|P01857|IGHG1_HUMAN	sp|P01857|IGHG1_HUMAN, sp|P0DOX5|IGG1_HUMAN
Glyco_CE0_Slot1_01_1_8610	False	7231	7231	2	0.3124	0.2646	100.0	2430.242	2430.244	-0.8	75649.0	K.TTPPVLDSDGSFFLYSKLTVDK.S	4.72	1.29895	1.3493		1215.62488	1215.62488	1.2989502	776.4164	sp|P01857|IGHG1_HUMAN	sp|P01857|IGHG1_HUMAN, sp|P0DOX5|IGG1_HUMAN
Glyco_CE0_Slot1_01_1_8610	False	7233	7233	3	0.4332	0.9999	99.64285714285714	2430.2517	2430.244	3.2	56949.0	K.TTPPVLDSDGSFFLYSKLTVDK.S	4.72	1.07724	1.0138		810.7558	810.7558	1.0772443	776.4164	sp|P01857|IGHG1_HUMAN	sp|P01857|IGHG1_HUMAN, sp|P0DOX5|IGG1_HUMAN
Glyco_CE0_Slot1_01_1_8610	False	4435	4435	4	0.7645	0.9995	100.0	2801.2878	2801.267	7.4	107239.0	R.WQQGNVFSCSVMHEALHNHYTQK.S	7.49	0.92868	0.9304		701.07782	701.07782	0.9286829	610.7725	sp|P01857|IGHG1_HUMAN	sp|P01857|IGHG1_HUMAN, sp|P0DOX5|IGG1_HUMAN
Glyco_CE0_Slot1_01_1_8610	False	4852	4852	3	2.9842	0.9991	100.0	1508.7141	1508.7063	5.2	61781.0	V.MHEALHNHYTQK.S	7.49	0.77614	0.7805		503.5766	503.5766	0.7761398	631.771	sp|P01857|IGHG1_HUMAN	sp|P01857|IGHG1_HUMAN, sp|P0DOX5|IGG1_HUMAN
Glyco_CE0_Slot1_01_1_8610	True	8879	8879	2	2.7987	0.8734	100.0	2222.0005	2221.9958	2.1	298220.0	K.EPCVESLVSQYFQTVTDYG.K	3.47	1.21915	1.2294		1111.50415	1111.50415	1.2191546	924.559	sp|P02652|APOA2_HUMAN	sp|P02652|APOA2_HUMAN
Glyco_CE0_Slot1_01_1_8610	True	8927	8927	2	3.4279	0.6947	100.0	2224.004	2221.9958	0.6	12155.0	K.EPCVESLVSQYFQTVTDYG.K	3.47	1.20322	1.2294		1112.50586	1112.50586	1.2032241	926.8925	sp|P02652|APOA2_HUMAN	sp|P02652|APOA2_HUMAN
Glyco_CE0_Slot1_01_1_8610	True	8689	8689	2	4.2758	0.4012	100.0	2350.0945	2350.0908	1.6	367959.0	K.EPCVESLVSQYFQTVTDYGK.D	4.14	1.26945	1.2743		1175.55115	1175.55115	1.2694521	898.8975	sp|P02652|APOA2_HUMAN	sp|P02652|APOA2_HUMAN
Glyco_CE0_Slot1_01_1_8610	True	8701	8701	2	4.5144	0.4675	100.0	2350.0957	2350.0908	2.1	124785.0	K.EPCVESLVSQYFQTVTDYGK.D	4.14	1.26868	1.2743		1175.55176	1175.55176	1.2686813	900.0632	sp|P02652|APOA2_HUMAN	sp|P02652|APOA2_HUMAN
Glyco_CE0_Slot1_01_1_8610	True	8698	8698	3	3.0348	0.8831	100.0	2350.0952	2350.0908	1.9	62850.0	K.EPCVESLVSQYFQTVTDYGK.D	4.14	1.08247	0.9947		784.03693	784.03693	1.0824713	898.8975	sp|P02652|APOA2_HUMAN	sp|P02652|APOA2_HUMAN
Glyco_CE0_Slot1_01_1_8610	True	8702	8702	3	2.3811	0.9279	100.0	2350.102	2350.0908	4.8	62752.0	K.EPCVESLVSQYFQTVTDYGK.D	4.14	1.08284	0.9947		784.03925	784.03925	1.0828422	900.0632	sp|P02652|APOA2_HUMAN	sp|P02652|APOA2_HUMAN
Glyco_CE0_Slot1_01_1_8610	True	8720	8720	3	2.4469	0.9374	100.0	2350.1104	2350.0908	8.3	58937.0	K.EPCVESLVSQYFQTVTDYGK.D	4.14	0.99489	0.9947		784.04199	784.04199	0.99488795	901.2292	sp|P02652|APOA2_HUMAN	sp|P02652|APOA2_HUMAN
Glyco_CE0_Slot1_01_1_8610	True	8020	8020	2	3.8361	0.8538	100.0	2124.0059	2123.9954	4.9	139148.0	P.CVESLVSQYFQTVTDYGK.D	4.46	1.21149	1.2147		1062.50684	1062.50684	1.2114851	842.9061	sp|P02652|APOA2_HUMAN	sp|P02652|APOA2_HUMAN
Glyco_CE0_Slot1_01_1_8610	True	8031	8031	2	2.8801	0.9744	100.0	2124.0042	2123.9954	4.1	188957.0	P.CVESLVSQYFQTVTDYGK.D	4.46	1.21506	1.2147		1062.50598	1062.50598	1.2150642	844.0728	sp|P02652|APOA2_HUMAN	sp|P02652|APOA2_HUMAN
Glyco_CE0_Slot1_01_1_8610	True	8038	8038	2	4.7579	0.8286	100.0	2123.9963	2123.9954	0.5	33129.0	P.CVESLVSQYFQTVTDYGK.D	4.46	1.3239	1.2147		1062.50208	1062.50208	1.3238959	845.239	sp|P02652|APOA2_HUMAN	sp|P02652|APOA2_HUMAN
Glyco_CE0_Slot1_01_1_8610	True	10143	10143	2	3.1649	0.7399	100.0	2385.2048	2385.1973	3.2	286034.0	K.AGTELVNFLSYFVELGTQPATQ.-	3.55	1.33448	1.3001		1193.10632	1193.10632	1.3344846	1068.0399	sp|P02652|APOA2_HUMAN	sp|P02652|APOA2_HUMAN
Glyco_CE0_Slot1_01_1_8610	False	2876	2876	2	0.758	0.2751	100.0	2677.277	2677.27	2.6	32062.0	K.VQWKVDNALQSGNSQESVTEQDSK.D	4.4	1.32261	1.3414		1339.14246	1339.14246	1.3226079	527.9474	sp|P01834|IGKC_HUMAN	sp|P01834|IGKC_HUMAN, sp|P0DOX7|IGK_HUMAN
Glyco_CE0_Slot1_01_1_8610	False	2880	2880	3	3.4032	0.8555	100.0	2677.282	2677.27	4.5	61606.0	K.VQWKVDNALQSGNSQESVTEQDSK.D	4.4	0.94337	0.9666		893.09924	893.09924	0.94337416	527.9474	sp|P01834|IGKC_HUMAN	sp|P01834|IGKC_HUMAN, sp|P0DOX7|IGK_HUMAN
Glyco_CE0_Slot1_01_1_8610	False	2944	2944	3	2.1778	0.86	100.0	2677.2976	2677.27	10.3	42043.0	K.VQWKVDNALQSGNSQESVTEQDSK.D	4.4	0.82652	0.9666		893.10443	893.10443	0.826525	530.2813	sp|P01834|IGKC_HUMAN	sp|P01834|IGKC_HUMAN, sp|P0DOX7|IGK_HUMAN
Glyco_CE0_Slot1_01_1_8610	False	2927	2927	4	2.8341	1.0	100.0	2677.2715	2677.27	0.5	52751.0	K.VQWKVDNALQSGNSQESVTEQDSK.D	4.4	0.95932	0.9296		670.07373	670.07373	0.9593223	529.1147	sp|P01834|IGKC_HUMAN	sp|P01834|IGKC_HUMAN, sp|P0DOX7|IGK_HUMAN
Glyco_CE0_Slot1_01_1_8610	False	2947	2947	4	2.337	0.7949	100.0	2677.2737	2677.27	1.4	15830.0	K.VQWKVDNALQSGNSQESVTEQDSK.D	4.4	0.95913	0.9296		670.07428	670.07428	0.95913446	530.2813	sp|P01834|IGKC_HUMAN	sp|P01834|IGKC_HUMAN, sp|P0DOX7|IGK_HUMAN
Glyco_CE0_Slot1_01_1_8610	False	5196	5196	4	2.7571	1.0	100.0	4161.02	4161.0107	2.2	983746.0	K.VQWKVDNALQSGNSQESVTEQDSKDSTYSLSSTLTLSK.A	4.57	1.21609	1.0056		1041.01086	1041.01086	1.2160896	650.4346	sp|P01834|IGKC_HUMAN	sp|P01834|IGKC_HUMAN, sp|P0DOX7|IGK_HUMAN
Glyco_CE0_Slot1_01_1_8610	False	5215	5215	4	1.9585	1.0	100.0	4161.0146	4161.0107	0.9	94419.0	K.VQWKVDNALQSGNSQESVTEQDSKDSTYSLSSTLTLSK.A	4.57	1.15502	1.0056		1041.00952	1041.00952	1.1550162	651.6025	sp|P01834|IGKC_HUMAN	sp|P01834|IGKC_HUMAN, sp|P0DOX7|IGK_HUMAN
Glyco_CE0_Slot1_01_1_8610	False	160	160	2	4.1698	0.7756	100.0	2135.9724	2135.9688	1.7	10767.0	K.VDNALQSGNSQESVTEQDSK.D	3.96	1.15575	1.1793		1068.49011	1068.49011	1.1557541	35.2444	sp|P01834|IGKC_HUMAN	sp|P01834|IGKC_HUMAN, sp|P0DOX7|IGK_HUMAN
Glyco_CE0_Slot1_01_1_8610	False	4480	4480	3	3.5974	0.9779	100.0	3619.7131	3619.7092	1.1	318635.0	K.VDNALQSGNSQESVTEQDSKDSTYSLSSTLTLSK.A	4.25	1.18996	1.1436		1207.24292	1207.24292	1.1899585	613.1047	sp|P01834|IGKC_HUMAN	sp|P01834|IGKC_HUMAN, sp|P0DOX7|IGK_HUMAN
Glyco_CE0_Slot1_01_1_8610	False	4494	4494	3	3.1403	0.978	100.0	3619.712	3619.7092	0.7	214109.0	K.VDNALQSGNSQESVTEQDSKDSTYSLSSTLTLSK.A	4.25	1.14174	1.1436		1207.24255	1207.24255	1.1417382	613.1047	sp|P01834|IGKC_HUMAN	sp|P01834|IGKC_HUMAN, sp|P0DOX7|IGK_HUMAN
Glyco_CE0_Slot1_01_1_8610	False	4515	4515	3	3.4542	0.9785	100.0	3619.7153	3619.7092	1.7	208638.0	K.VDNALQSGNSQESVTEQDSKDSTYSLSSTLTLSK.A	4.25	1.19068	1.1436		1207.24365	1207.24365	1.1906848	614.2722	sp|P01834|IGKC_HUMAN	sp|P01834|IGKC_HUMAN, sp|P0DOX7|IGK_HUMAN
Glyco_CE0_Slot1_01_1_8610	False	4516	4516	3	1.9905	0.8771	100.0	3619.72	3619.7092	3.0	122051.0	K.VDNALQSGNSQESVTEQDSKDSTYSLSSTLTLSK.A	4.25	1.10624	1.1436		1207.24524	1207.24524	1.1062373	614.2722	sp|P01834|IGKC_HUMAN	sp|P01834|IGKC_HUMAN, sp|P0DOX7|IGK_HUMAN
Glyco_CE0_Slot1_01_1_8610	False	4520	4520	3	2.9261	0.9546	100.0	3619.7156	3619.7092	1.8	120659.0	K.VDNALQSGNSQESVTEQDSKDSTYSLSSTLTLSK.A	4.25	1.15273	1.1436		1207.24377	1207.24377	1.1527262	614.2722	sp|P01834|IGKC_HUMAN	sp|P01834|IGKC_HUMAN, sp|P0DOX7|IGK_HUMAN
Glyco_CE0_Slot1_01_1_8610	False	4485	4485	4	2.24	1.0	100.0	3619.7107	3619.7092	0.4	463467.0	K.VDNALQSGNSQESVTEQDSKDSTYSLSSTLTLSK.A	4.25	1.11307	1.1492		905.68353	905.68353	1.1130677	613.1047	sp|P01834|IGKC_HUMAN	sp|P01834|IGKC_HUMAN, sp|P0DOX7|IGK_HUMAN
Glyco_CE0_Slot1_01_1_8610	False	4511	4511	4	1.795	1.0	100.0	3619.7336	3619.7092	6.7	1079856.0	K.VDNALQSGNSQESVTEQDSKDSTYSLSSTLTLSK.A	4.25	1.11708	1.1492		905.68927	905.68927	1.1170819	614.2722	sp|P01834|IGKC_HUMAN	sp|P01834|IGKC_HUMAN, sp|P0DOX7|IGK_HUMAN
Glyco_CE0_Slot1_01_1_8610	False	4315	4315	4	2.2438	1.0	100.0	4225.987	4225.974	3.0	334034.0	K.VDNALQSGNSQESVTEQDSKDSTYSLSSTLTLSKADYEK.H	4.28	1.18779	1.19		1057.25256	1057.25256	1.1877912	606.1063	sp|P01834|IGKC_HUMAN	sp|P01834|IGKC_HUMAN, sp|P0DOX7|IGK_HUMAN
Glyco_CE0_Slot1_01_1_8610	False	4340	4340	4	1.0647	0.6929	100.0	4225.99	4225.974	3.8	259611.0	K.VDNALQSGNSQESVTEQDSKDSTYSLSSTLTLSKADYEK.H	4.28	1.11911	1.19		1057.25342	1057.25342	1.119113	606.1063	sp|P01834|IGKC_HUMAN	sp|P01834|IGKC_HUMAN, sp|P0DOX7|IGK_HUMAN
Glyco_CE0_Slot1_01_1_8610	False	4344	4344	4	2.5061	1.0	100.0	4225.9907	4225.974	3.9	842490.0	K.VDNALQSGNSQESVTEQDSKDSTYSLSSTLTLSKADYEK.H	4.28	1.19317	1.19		1057.25354	1057.25354	1.1931709	607.2725	sp|P01834|IGKC_HUMAN	sp|P01834|IGKC_HUMAN, sp|P0DOX7|IGK_HUMAN
Glyco_CE0_Slot1_01_1_8610	False	4736	4736	1	2.305	0.5674	0.0	1502.7592	1502.7584	0.5	348634.0	K.DSTYSLSSTLTLSK.A	6.56	1.777			1502.75916	1502.75916	1.7769998	625.9384	sp|P01834|IGKC_HUMAN	sp|P01834|IGKC_HUMAN, sp|P0DOX7|IGK_HUMAN
Glyco_CE0_Slot1_01_1_8610	False	4689	4689	2	2.2677	0.7626	100.0	1502.7653	1502.7584	4.5	720932.0	K.DSTYSLSSTLTLSK.A	6.56	1.04418	1.0254		751.88654	751.88654	1.0441787	623.6052	sp|P01834|IGKC_HUMAN	sp|P01834|IGKC_HUMAN, sp|P0DOX7|IGK_HUMAN
Glyco_CE0_Slot1_01_1_8610	False	4712	4712	2	2.399	0.7991	100.0	1502.7697	1502.7584	7.5	828339.0	K.DSTYSLSSTLTLSK.A	6.56	1.04819	1.0254		751.88873	751.88873	1.0481927	624.7715	sp|P01834|IGKC_HUMAN	sp|P01834|IGKC_HUMAN, sp|P0DOX7|IGK_HUMAN
Glyco_CE0_Slot1_01_1_8610	False	4510	4510	2	2.5615	0.6836	100.0	2109.0288	2109.0234	2.5	41401.0	K.DSTYSLSSTLTLSKADYEK.H	4.72	1.25315	1.279		1055.01831	1055.01831	1.2531455	614.2722	sp|P01834|IGKC_HUMAN	sp|P01834|IGKC_HUMAN, sp|P0DOX7|IGK_HUMAN
Glyco_CE0_Slot1_01_1_8610	False	4535	4535	2	2.1618	0.6804	100.0	2109.0273	2109.0234	1.9	29877.0	K.DSTYSLSSTLTLSKADYEK.H	4.72	1.24989	1.279		1055.01758	1055.01758	1.249892	615.438	sp|P01834|IGKC_HUMAN	sp|P01834|IGKC_HUMAN, sp|P0DOX7|IGK_HUMAN
Glyco_CE0_Slot1_01_1_8610	False	4548	4548	3	1.8827	0.8279	100.0	2109.0344	2109.0234	5.2	22833.0	K.DSTYSLSSTLTLSKADYEK.H	4.72	0.98172	0.9262		703.68335	703.68335	0.981725	615.438	sp|P01834|IGKC_HUMAN	sp|P01834|IGKC_HUMAN, sp|P0DOX7|IGK_HUMAN
Glyco_CE0_Slot1_01_1_8610	False	7824	7824	2	4.0001	0.8417	100.0	2679.2761	2679.2725	1.4	197486.0	K.DYFPEPVTVSWNSGALTSGVHTFPA.V	4.46	1.33341	1.3622		1340.14197	1340.14197	1.3334091	824.2433	sp|P01861|IGHG4_HUMAN	sp|P01861|IGHG4_HUMAN
Glyco_CE0_Slot1_01_1_8610	False	7843	7843	2	3.9684	0.8413	100.0	2679.275	2679.2725	0.9	227085.0	K.DYFPEPVTVSWNSGALTSGVHTFPA.V	4.46	1.35218	1.3622		1340.14136	1340.14136	1.3521779	825.4095	sp|P01861|IGHG4_HUMAN	sp|P01861|IGHG4_HUMAN
Glyco_CE0_Slot1_01_1_8610	False	7863	7863	2	4.0323	0.9782	100.0	2680.2793	2679.2725	1.3	391740.0	K.DYFPEPVTVSWNSGALTSGVHTFPA.V	4.46	1.37459	1.3622		1340.64355	1340.64355	1.3745855	826.5749	sp|P01861|IGHG4_HUMAN	sp|P01861|IGHG4_HUMAN
Glyco_CE0_Slot1_01_1_8610	False	7864	7864	2	3.5886	0.8301	100.0	2680.2798	2679.2725	1.5	73482.0	K.DYFPEPVTVSWNSGALTSGVHTFPA.V	4.46	1.26429	1.3622		1340.6438	1340.6438	1.2642919	826.5749	sp|P01861|IGHG4_HUMAN	sp|P01861|IGHG4_HUMAN
Glyco_CE0_Slot1_01_1_8610	False	7909	7909	2	2.0208	0.8181	100.0	2680.2751	2679.2725	-0.2	28392.0	K.DYFPEPVTVSWNSGALTSGVHTFPA.V	4.46	1.34641	1.3622		1340.64148	1340.64148	1.3464087	831.2416	sp|P01861|IGHG4_HUMAN	sp|P01861|IGHG4_HUMAN
Glyco_CE0_Slot1_01_1_8610	False	7859	7859	3	2.8082	0.9694	100.0	2679.2732	2679.2725	0.3	54502.0	K.DYFPEPVTVSWNSGALTSGVHTFPA.V	4.46	1.14539	1.0814		893.76294	893.76294	1.1453894	825.4095	sp|P01861|IGHG4_HUMAN	sp|P01861|IGHG4_HUMAN
Glyco_CE0_Slot1_01_1_8610	False	7865	7865	3	1.615	1.0	100.0	2679.28	2679.2725	2.8	261280.0	K.DYFPEPVTVSWNSGALTSGVHTFPA.V	4.46	1.14692	1.0814		893.76526	893.76526	1.1469156	826.5749	sp|P01861|IGHG4_HUMAN	sp|P01861|IGHG4_HUMAN
Glyco_CE0_Slot1_01_1_8610	True	8846	8846	4	0.4554	1.0	99.63636363636364	5056.551	5056.5464	0.9	298528.0	K.DYFPEPVTVSWNSGALTSGVHTFPAVLQSSGLYSLSSVVTVPSSSLGTK.T	5.63	1.16407	1.3321		1264.89355	1264.89355	1.1640705	919.893	sp|P01861|IGHG4_HUMAN	sp|P01861|IGHG4_HUMAN
Glyco_CE0_Slot1_01_1_8610	True	7012	7012	2	4.2714	0.8523	100.0	2396.29	2396.2917	-0.7	56979.0	A.VLQSSGLYSLSSVVTVPSSSLGTK.T	8.8	1.31555	1.3273		1198.64893	1198.64893	1.3155451	758.9195	sp|P01861|IGHG4_HUMAN	sp|P01861|IGHG4_HUMAN
Glyco_CE0_Slot1_01_1_8610	False	4884	4884	2	3.0769	0.7162	100.0	1677.811	1677.802	5.4	30793.0	Q.FNWYVDGVEVHNAK.T	5.63	1.13979	1.1079		839.40942	839.40942	1.1397942	634.1035	sp|P01861|IGHG4_HUMAN	sp|P01861|IGHG4_HUMAN
Glyco_CE0_Slot1_01_1_8610	False	8462	8462	2	2.9763	0.8623	100.0	1622.8999	1622.89	6.1	81995.0	R.VVSVLTVLHQDWLN.G	5.36	1.07803	1.0901		811.95386	811.95386	1.0780294	876.7338	sp|P01861|IGHG4_HUMAN	sp|P01861|IGHG4_HUMAN
Glyco_CE0_Slot1_01_1_8610	False	8469	8469	2	2.6239	0.8276	100.0	1622.8984	1622.89	5.2	218299.0	R.VVSVLTVLHQDWLN.G	5.36	1.07983	1.0901		811.95312	811.95312	1.0798323	877.9009	sp|P01861|IGHG4_HUMAN	sp|P01861|IGHG4_HUMAN
Glyco_CE0_Slot1_01_1_8610	False	7765	7765	2	3.8313	0.894	100.0	1808.9962	1808.0065	-7.5	209146.0	R.VVSVLTVLHQDWLNGK.E	7.33	1.1672	1.1893		905.00201	905.00201	1.167197	819.576	sp|P01861|IGHG4_HUMAN	sp|P01861|IGHG4_HUMAN
Glyco_CE0_Slot1_01_1_8610	False	7804	7804	2	4.3373	0.8399	100.0	1808.0029	1808.0065	-2.0	83139.0	R.VVSVLTVLHQDWLNGK.E	7.33	1.18484	1.1893		904.50537	904.50537	1.1848373	821.9087	sp|P01861|IGHG4_HUMAN	sp|P01861|IGHG4_HUMAN
Glyco_CE0_Slot1_01_1_8610	False	7814	7814	2	4.2167	0.8701	100.0	1808.0118	1808.0065	3.0	130436.0	R.VVSVLTVLHQDWLNGK.E	7.33	1.18687	1.1893		904.50983	904.50983	1.1868683	823.0765	sp|P01861|IGHG4_HUMAN	sp|P01861|IGHG4_HUMAN
Glyco_CE0_Slot1_01_1_8610	False	7910	7910	2	3.2551	0.8174	100.0	1808.9994	1808.0065	-5.8	135543.0	R.VVSVLTVLHQDWLNGK.E	7.33	1.18236	1.1893		905.0036	905.0036	1.1823622	831.2416	sp|P01861|IGHG4_HUMAN	sp|P01861|IGHG4_HUMAN
Glyco_CE0_Slot1_01_1_8610	False	7754	7754	3	1.3225	0.7814	100.0	1809.002	1808.0065	-4.4	61462.0	R.VVSVLTVLHQDWLNGK.E	7.33	0.90711	0.8366		603.67255	603.67255	0.90711147	818.4094	sp|P01861|IGHG4_HUMAN	sp|P01861|IGHG4_HUMAN
Glyco_CE0_Slot1_01_1_8610	False	7770	7770	3	1.4058	0.6271	100.0	1809.0009	1808.0065	-5.0	35659.0	R.VVSVLTVLHQDWLNGK.E	7.33	0.90962	0.8366		603.67218	603.67218	0.9096208	819.576	sp|P01861|IGHG4_HUMAN	sp|P01861|IGHG4_HUMAN
Glyco_CE0_Slot1_01_1_8610	False	7795	7795	3	1.4461	0.8385	100.0	1808.0073	1808.0065	0.5	60529.0	R.VVSVLTVLHQDWLNGK.E	7.33	0.87251	0.8366		603.341	603.341	0.8725137	821.9087	sp|P01861|IGHG4_HUMAN	sp|P01861|IGHG4_HUMAN
Glyco_CE0_Slot1_01_1_8610	False	7803	7803	3	2.0841	0.8202	100.0	1808.0095	1808.0065	1.7	76141.0	R.VVSVLTVLHQDWLNGK.E	7.33	0.91387	0.8366		603.34174	603.34174	0.9138732	821.9087	sp|P01861|IGHG4_HUMAN	sp|P01861|IGHG4_HUMAN
Glyco_CE0_Slot1_01_1_8610	False	7811	7811	3	2.071	1.0	100.0	1808.0101	1808.0065	2.0	57946.0	R.VVSVLTVLHQDWLNGK.E	7.33	0.86985	0.8366		603.34192	603.34192	0.8698462	823.0765	sp|P01861|IGHG4_HUMAN	sp|P01861|IGHG4_HUMAN
Glyco_CE0_Slot1_01_1_8610	False	6234	6234	2	3.1172	0.5694	100.0	2545.1099	2544.1313	-9.8	27584.0	K.GFYPSDIAVEWESNGQPENNYK.T	3.96	1.28562	1.2887		1273.05884	1273.05884	1.2856157	711.0939	sp|P01861|IGHG4_HUMAN	sp|P01861|IGHG4_HUMAN
Glyco_CE0_Slot1_01_1_8610	False	6239	6239	2	3.0315	0.5769	100.0	2545.1406	2544.1313	2.3	33421.0	K.GFYPSDIAVEWESNGQPENNYK.T	3.96	1.29222	1.2887		1273.07422	1273.07422	1.292219	712.2607	sp|P01861|IGHG4_HUMAN	sp|P01861|IGHG4_HUMAN
Glyco_CE0_Slot1_01_1_8610	False	6262	6262	2	3.7602	0.5118	100.0	2544.126	2544.1313	-2.1	123971.0	K.GFYPSDIAVEWESNGQPENNYK.T	3.96	1.28844	1.2887		1272.56689	1272.56689	1.2884437	713.4272	sp|P01861|IGHG4_HUMAN	sp|P01861|IGHG4_HUMAN
Glyco_CE0_Slot1_01_1_8610	False	6282	6282	2	3.2072	0.1486	100.0	2546.1204	2544.1313	-7.0	88943.0	K.GFYPSDIAVEWESNGQPENNYK.T	3.96	1.27896	1.2887		1273.56409	1273.56409	1.2789619	714.5943	sp|P01861|IGHG4_HUMAN	sp|P01861|IGHG4_HUMAN
Glyco_CE0_Slot1_01_1_8610	True	4850	4850	5	0.224	1.0	99.30795847750865	3603.7466	3601.7063	9.3	65938.0	R.LTVDKSRWQEGNVFSCSVMHEALHNHYTQK.S	7.49	0.96351			721.5556	721.5556	0.9635057	631.771	sp|P01861|IGHG4_HUMAN	sp|P01861|IGHG4_HUMAN
Glyco_CE0_Slot1_01_1_8610	False	4852	4852	3	2.9842	0.7568	100.0	1508.7141	1508.7063	5.2	61781.0	V.MHEALHNHYTQK.S	7.49	0.77614	0.7805		503.5766	503.5766	0.7761398	631.771	sp|P01861|IGHG4_HUMAN	sp|P01861|IGHG4_HUMAN
Glyco_CE0_Slot1_01_1_8610	False	8662	8662	4	0.5562	1.0	95.1219512195122	2567.2476	2566.246	-0.7	60290.0	R.(-17.0265)QLAHQSN(203.07938)STNIFFSPVSIATAF.A	7.33	0.96644			642.56775	642.56775	0.96644044	895.3967	sp|P01009|A1AT_HUMAN	sp|P01009|A1AT_HUMAN	2204.7974223924302	1142.7472394746983	H5N4F0S2
Glyco_CE0_Slot1_01_1_8610	False	8671	8671	4	1.04	1.0	100.0	2567.2598	2566.246	4.0	161143.0	R.(-17.0265)QLAHQSN(203.07938)STNIFFSPVSIATAF.A	7.33	0.99307			642.5708	642.5708	0.99307466	896.563	sp|P01009|A1AT_HUMAN	sp|P01009|A1AT_HUMAN	2204.7949543233385	1142.7497098237634	H5N4F0S2
Glyco_CE0_Slot1_01_1_8610	False	8676	8676	4	1.4444	1.0	100.0	2566.2542	2566.246	3.1	43179.0	R.(-17.0265)QLAHQSN(203.07938)STNIFFSPVSIATAF.A	7.33	1.02526			642.3194	642.3194	1.025263	896.563	sp|P01009|A1AT_HUMAN	sp|P01009|A1AT_HUMAN	2204.783805612253	1142.7454774989076	H5N4F0S2
Glyco_CE0_Slot1_01_1_8610	False	8151	8151	4	0.2042	1.0	49.1891891891892	2584.2722	2583.2727	-1.5	162243.0	R.QLAHQSNSTN(203.07938)IFFSPVSIATAF.A	7.33	0.92781			646.82391	646.82391	0.9278095	855.7368	sp|P01009|A1AT_HUMAN	sp|P01009|A1AT_HUMAN	2204.7868455802363	1147.0007933182117	H5N4F0S2
Glyco_CE0_Slot1_01_1_8610	False	8158	8158	4	0.5529	0.8425	90.19607843137256	2584.277	2583.2727	0.4	366008.0	R.QLAHQSN(203.07938)STNIFFSPVSIATAF.A	7.33	0.96563			646.82513	646.82513	0.965632	855.7368	sp|P01009|A1AT_HUMAN	sp|P01009|A1AT_HUMAN	2204.7913008376568	1147.0031150522425	H5N4F0S2
Glyco_CE0_Slot1_01_1_8610	False	8186	8186	4	0.6603	1.0	100.0	2584.2744	2583.2727	-0.6	229934.0	R.QLAHQSNSTN(203.07938)IFFSPVSIATAF.A	7.33	0.93101			646.82446	646.82446	0.93101466	858.0701	sp|P01009|A1AT_HUMAN	sp|P01009|A1AT_HUMAN	2204.7787117607413	1146.9993167448756	H5N4F0S2
Glyco_CE0_Slot1_01_1_8610	False	9883	9883	4	0.3773	1.0	100.0	3384.7124	3384.7144	-0.6	81668.0	R.QLAHQSN(203.07938)STNIFFSPVSIATAFAMLSLGTK.A	9.08	1.24531			846.93396	846.93396	1.2453073	1026.0476	sp|P01009|A1AT_HUMAN	sp|P01009|A1AT_HUMAN	1912.677879407158	1274.3336088821857
Glyco_CE0_Slot1_01_1_8610	False	9890	9890	4	0.8465	1.0	100.0	3386.7087	3384.7144	-3.6	31500.0	R.QLAHQSN(203.07938)STNIFFSPVSIATAFAMLSLGTK.A	9.08	1.24011			847.43304	847.43304	1.2401081	1027.213	sp|P01009|A1AT_HUMAN	sp|P01009|A1AT_HUMAN	1913.6929396049416	1274.586416648655	H5N4F0S1
Glyco_CE0_Slot1_01_1_8610	False	9895	9895	4	0.4187	1.0	100.0	3385.7188	3384.7144	0.3	93040.0	R.QLAHQSN(203.07938)STNIFFSPVSIATAFAMLSLGTK.A	9.08	1.17256			847.18555	847.18555	1.1725614	1027.213	sp|P01009|A1AT_HUMAN	sp|P01009|A1AT_HUMAN	1913.6800156054296	1274.5857172962756	H5N4F0S1
Glyco_CE0_Slot1_01_1_8610	False	9922	9922	4	1.5604	1.0	100.0	3386.7234	3384.7144	0.7	299679.0	R.QLAHQSN(203.07938)STNIFFSPVSIATAFAMLSLGTK.A	9.08	1.21715			847.43671	847.43671	1.2171451	1033.0458	sp|P01009|A1AT_HUMAN	sp|P01009|A1AT_HUMAN	2203.76604265636	1347.108375575494
Glyco_CE0_Slot1_01_1_8610	False	9933	9933	4	0.9682	1.0	100.0	3385.7134	3384.7144	-1.3	167433.0	R.QLAHQSN(203.07938)STNIFFSPVSIATAFAMLSLGTK.A	9.08	1.22053			847.1842	847.1842	1.22053	1034.2131	sp|P01009|A1AT_HUMAN	sp|P01009|A1AT_HUMAN	2204.777855256068	1347.3588286901868	H5N4F0S2
Glyco_CE0_Slot1_01_1_8610	False	9970	9970	4	0.3834	1.0	100.0	3385.7124	3384.7144	-1.6	33989.0	R.QLAHQSN(203.07938)STNIFFSPVSIATAFAMLSLGTK.A	9.08	1.23353			847.18396	847.18396	1.2335335	1036.5463	sp|P01009|A1AT_HUMAN	sp|P01009|A1AT_HUMAN	2303.7252258912195	1372.0954340160258
Glyco_CE0_Slot1_01_1_8610	False	9977	9977	4	0.7105	1.0	100.0	3386.7725	3384.7144	15.2	34638.0	R.QLAHQSN(203.07938)STNIFFSPVSIATAFAMLSLGTK.A	9.08	1.23861			847.44897	847.44897	1.238613	1037.7113	sp|P01009|A1AT_HUMAN	sp|P01009|A1AT_HUMAN	2348.7855261481573	1383.8755269615326	H3N2F2S4
Glyco_CE0_Slot1_01_1_8610	False	9990	9990	4	0.7802	1.0	100.0	3386.7383	3384.7144	5.1	55976.0	R.QLAHQSN(203.07938)STNIFFSPVSIATAFAMLSLGTK.A	9.08	1.17642			847.44043	847.44043	1.1764158	1040.0442	sp|P01009|A1AT_HUMAN	sp|P01009|A1AT_HUMAN	2202.7502315033507	1346.8581125656178	H3N2F1S4
Glyco_CE0_Slot1_01_1_8610	False	9929	9929	5	1.4779	1.0	100.0	3386.7246	3384.7144	1.0	301804.0	R.QLAHQSN(203.07938)STNIFFSPVSIATAFAMLSLGTK.A	9.08	1.08845			678.15118	678.15118	1.0884495	1033.0458	sp|P01009|A1AT_HUMAN	sp|P01009|A1AT_HUMAN	2204.7706071238217	1078.089417052718	H5N4F0S2
Glyco_CE0_Slot1_01_1_8610	False	9934	9934	5	1.4042	1.0	100.0	3386.7202	3384.7144	-0.3	188974.0	R.QLAHQSNSTN(203.07938)IFFSPVSIATAFAMLSLGTK.A	9.08	1.1037			678.15033	678.15033	1.1037031	1034.2131	sp|P01009|A1AT_HUMAN	sp|P01009|A1AT_HUMAN	2204.7814359441127	1078.0907332328693	H5N4F0S2
Glyco_CE0_Slot1_01_1_8610	False	9941	9941	5	1.0158	1.0	100.0	3385.7185	3384.7144	0.2	235454.0	R.QLAHQSN(203.07938)STNIFFSPVSIATAFAMLSLGTK.A	9.08	1.02837			677.94995	677.94995	1.0283667	1034.2131	sp|P01009|A1AT_HUMAN	sp|P01009|A1AT_HUMAN	2204.782376334371	1078.0905611804776	H5N4F0S2
Glyco_CE0_Slot1_01_1_8610	False	9953	9953	5	0.6568	1.0	100.0	3386.7214	3384.7144	0.1	349508.0	R.QLAHQSN(203.07938)STNIFFSPVSIATAFAMLSLGTK.A	9.08	1.10658			678.15057	678.15057	1.1065766	1035.38	sp|P01009|A1AT_HUMAN	sp|P01009|A1AT_HUMAN	2206.783014576944	1078.4913227399848
Glyco_CE0_Slot1_01_1_8610	False	9974	9974	5	1.2539	1.0	100.0	3385.7153	3384.7144	-0.7	57918.0	R.QLAHQSN(203.07938)STNIFFSPVSIATAFAMLSLGTK.A	9.08	0.9255			677.94934	677.94934	0.925503	1037.7113	sp|P01009|A1AT_HUMAN	sp|P01009|A1AT_HUMAN	2204.7899302727906	1078.0914334544264	H5N4F0S2
Glyco_CE0_Slot1_01_1_8610	False	9976	9976	5	0.619	1.0	100.0	3386.7197	3384.7144	-0.4	222038.0	R.QLAHQSN(203.07938)STNIFFSPVSIATAFAMLSLGTK.A	9.08	1.02025			678.15021	678.15021	1.020247	1037.7113	sp|P01009|A1AT_HUMAN	sp|P01009|A1AT_HUMAN	2206.7936380612928	1078.4930376310476
Glyco_CE0_Slot1_01_1_8610	False	9991	9991	5	0.9875	1.0	100.0	3385.7148	3384.7144	-0.8	125046.0	R.QLAHQSNSTN(203.07938)IFFSPVSIATAFAMLSLGTK.A	9.08	1.0861			677.94922	677.94922	1.0861002	1040.0442	sp|P01009|A1AT_HUMAN	sp|P01009|A1AT_HUMAN	2204.7832553386115	1078.0900187011534	H5N4F0S2
Glyco_CE0_Slot1_01_1_8610	False	9996	9996	5	0.5308	1.0	100.0	3386.713	3384.7144	-2.4	159370.0	R.QLAHQSNSTN(203.07938)IFFSPVSIATAFAMLSLGTK.A	9.08	1.12468			678.14886	678.14886	1.1246794	1040.0442	sp|P01009|A1AT_HUMAN	sp|P01009|A1AT_HUMAN	2206.7883796621536	1078.4906683168183
Glyco_CE0_Slot1_01_1_8610	False	10158	10158	4	0.7161	1.0	100.0	2935.4778	2935.4758	0.7	121864.0	H.QSN(203.07938)STNIFFSPVSIATAFAMLSLGTK.A	9.08	0.97442			734.62531	734.62531	0.9744202	1069.2075	sp|P01009|A1AT_HUMAN	sp|P01009|A1AT_HUMAN	2204.8043103442105	1235.0565377575938	H5N4F0S2
Glyco_CE0_Slot1_01_1_8610	False	9973	9973	5	1.0478	1.0	100.0	2420.3005	2418.2625	13.0	258405.0	T.N(203.07938)IFFSPVSIATAFAMLSLGTK.A	9.08	1.06575			484.86636	484.86636	1.0657538	1037.7113	sp|P01009|A1AT_HUMAN	sp|P01009|A1AT_HUMAN	3173.2076117265915	1078.4919973026874
Glyco_CE0_Slot1_01_1_8610	False	9975	9975	2	1.877	1.0	100.0	1840.9958	1840.9877	4.4	96867.0	F.FSPVSIATAFAMLSLGTK.A	9.08	1.13826	1.2032		921.00183	921.00183	1.1382589	1037.7113	sp|P01009|A1AT_HUMAN	sp|P01009|A1AT_HUMAN
Glyco_CE0_Slot1_01_1_8610	False	7168	7168	3	0.605	1.0	94.28571428571428	2672.257	2672.2573	-0.1	37093.0	K.ADTHDEILEGLNFN(203.07938)LTEIPEAQ.I	3.8	1.21222			891.42426	891.42426	1.2122242	771.7502	sp|P01009|A1AT_HUMAN	sp|P01009|A1AT_HUMAN	2204.776718966593	1558.656705898849	H5N4F0S2
Glyco_CE0_Slot1_01_1_8610	False	8644	8644	4	0.2944	1.0	67.41573033707866	3740.8103	3738.802	0.4	205696.0	K.ADTHDEILEGLNFN(203.07938)LTEIPEAQIHEGFQELL.R	3.95	1.0169			935.95844	935.95844	1.0168961	893.0636	sp|P01009|A1AT_HUMAN	sp|P01009|A1AT_HUMAN	2204.79488421223	1435.8873280291205	H5N4F0S2
Glyco_CE0_Slot1_01_1_8610	False	7066	7066	2	4.8805	0.7578	100.0	2574.3374	2574.341	-1.4	125082.0	R.TLNQPDSQLQLTTGNGLFLSEGLK.L	4.46	1.34365	1.3574		1287.67261	1287.67261	1.3436507	763.5855	sp|P01009|A1AT_HUMAN	sp|P01009|A1AT_HUMAN
Glyco_CE0_Slot1_01_1_8610	False	7072	7072	3	2.7529	0.9964	100.0	2574.3481	2574.341	2.8	164609.0	R.TLNQPDSQLQLTTGNGLFLSEGLK.L	4.46	1.10097	1.0452		858.78796	858.78796	1.1009675	763.5855	sp|P01009|A1AT_HUMAN	sp|P01009|A1AT_HUMAN
Glyco_CE0_Slot1_01_1_8610	False	9740	9740	2	3.5103	0.7694	100.0	2090.1003	2090.0957	2.2	202681.0	K.ELDRDTVFALVNYIFFK.G	4.72	1.23357	1.2374		1045.55408	1045.55408	1.2335726	1005.0508	sp|P01009|A1AT_HUMAN	sp|P01009|A1AT_HUMAN
Glyco_CE0_Slot1_01_1_8610	False	9737	9737	3	2.1988	0.8025	100.0	2090.1025	2090.0957	3.3	71973.0	K.ELDRDTVFALVNYIFFK.G	4.72	0.92977	0.9551		697.37274	697.37274	0.9297704	1003.8835	sp|P01009|A1AT_HUMAN	sp|P01009|A1AT_HUMAN
Glyco_CE0_Slot1_01_1_8610	False	9742	9742	3	2.3784	0.7264	100.0	2090.1052	2090.0957	4.6	204588.0	K.ELDRDTVFALVNYIFFK.G	4.72	0.97905	0.9551		697.3736	697.3736	0.97905135	1005.0508	sp|P01009|A1AT_HUMAN	sp|P01009|A1AT_HUMAN
Glyco_CE0_Slot1_01_1_8610	False	9747	9747	3	2.1286	0.6174	100.0	2090.1	2090.0957	2.1	41902.0	K.ELDRDTVFALVNYIFFK.G	4.72	0.9308	0.9551		697.37189	697.37189	0.9308037	1005.0508	sp|P01009|A1AT_HUMAN	sp|P01009|A1AT_HUMAN
Glyco_CE0_Slot1_01_1_8610	False	9753	9753	3	1.9347	0.7537	100.0	2090.0967	2090.0957	0.5	37880.0	K.ELDRDTVFALVNYIFFK.G	4.72	0.93142	0.9551		697.37079	697.37079	0.931424	1006.2166	sp|P01009|A1AT_HUMAN	sp|P01009|A1AT_HUMAN
Glyco_CE0_Slot1_01_1_8610	False	9898	9898	2	2.4132	0.7351	100.0	1576.8447	1576.841	2.4	505555.0	R.DTVFALVNYIFFK.G	6.56	1.10264	1.0777		788.92627	788.92627	1.1026355	1028.3796	sp|P01009|A1AT_HUMAN	sp|P01009|A1AT_HUMAN
Glyco_CE0_Slot1_01_1_8610	False	9903	9903	2	2.0507	0.7768	100.0	1576.8452	1576.841	2.7	459547.0	R.DTVFALVNYIFFK.G	6.56	1.06646	1.0777		788.92651	788.92651	1.0664576	1028.3796	sp|P01009|A1AT_HUMAN	sp|P01009|A1AT_HUMAN
Glyco_CE0_Slot1_01_1_8610	False	9906	9906	2	2.4126	0.7761	100.0	1576.8492	1576.841	5.3	247478.0	R.DTVFALVNYIFFK.G	6.56	1.06511	1.0777		788.92853	788.92853	1.0651088	1029.5475	sp|P01009|A1AT_HUMAN	sp|P01009|A1AT_HUMAN
Glyco_CE0_Slot1_01_1_8610	False	6938	6938	2	0.7572	0.238	100.0	1959.9788	1958.9746	0.4	839134.0	K.YLGN(203.07938)ATAIFFLPDEGK.L	4.46	1.00927			980.49329	980.49329	1.0092671	754.2541	sp|P01009|A1AT_HUMAN	sp|P01009|A1AT_HUMAN	225.4517759764814	991.1794749867128
Glyco_CE0_Slot1_01_1_8610	False	6925	6925	3	0.4561	1.0	100.0	1958.9807	1958.9746	3.1	30453.0	K.YLGN(203.07938)ATAIFFLPDEGK.L	4.46	1.10023			653.66547	653.66547	1.1002322	754.2541	sp|P01009|A1AT_HUMAN	sp|P01009|A1AT_HUMAN	2204.782449227652	1320.8998446687056	H5N4F0S2
Glyco_CE0_Slot1_01_1_8610	False	6934	6934	3	0.2848	1.0	99.31972789115646	1959.9764	1958.9746	-0.8	27593.0	K.YLGN(203.07938)ATAIFFLPDEGK.L	4.46	1.05107			653.99738	653.99738	1.0510708	754.2541	sp|P01009|A1AT_HUMAN	sp|P01009|A1AT_HUMAN	2203.789897912201	1320.5675218073848
Glyco_CE0_Slot1_01_1_8610	False	6951	6951	3	0.5371	1.0	100.0	1959.9838	1958.9746	3.0	39965.0	K.YLGN(203.07938)ATAIFFLPDEGK.L	4.46	1.04094			653.99982	653.99982	1.040943	755.4202	sp|P01009|A1AT_HUMAN	sp|P01009|A1AT_HUMAN	2204.78248418118	1320.9008512229725	H5N4F0S2
Glyco_CE0_Slot1_01_1_8610	False	6963	6963	3	0.5749	1.0	100.0	1959.9822	1958.9746	2.1	194454.0	K.YLGN(203.07938)ATAIFFLPDEGK.L	4.46	1.15825			653.99927	653.99927	1.1582528	755.4202	sp|P01009|A1AT_HUMAN	sp|P01009|A1AT_HUMAN	2204.77039007562	1320.896253646533	H5N4F0S2
Glyco_CE0_Slot1_01_1_8610	False	6972	6972	3	0.4146	0.6734	99.28571428571429	1959.9775	1958.9746	-0.2	251830.0	K.YLGN(203.07938)ATAIFFLPDEGK.L	4.46	1.14114			653.99774	653.99774	1.1411434	756.5864	sp|P01009|A1AT_HUMAN	sp|P01009|A1AT_HUMAN	2204.777324469108	1320.897073105301	H5N4F0S2
Glyco_CE0_Slot1_01_1_8610	False	6909	6909	4	0.5856	0.8465	100.0	1959.9825	1958.9746	2.3	108441.0	K.YLGN(203.07938)ATAIFFLPDEGK.L	4.46	0.90522			490.75153	490.75153	0.9052234	753.0881	sp|P01009|A1AT_HUMAN	sp|P01009|A1AT_HUMAN	2204.792237593101	990.9297437859576	H5N4F0S2
Glyco_CE0_Slot1_01_1_8610	False	6920	6920	4	1.322	0.5633	100.0	1959.9775	1958.9746	-0.2	546731.0	K.YLGN(203.07938)ATAIFFLPDEGK.L	4.46	1.06408			490.75027	490.75027	1.0640806	753.0881	sp|P01009|A1AT_HUMAN	sp|P01009|A1AT_HUMAN	2204.7889531813544	990.9276566088624	H5N4F0S2
Glyco_CE0_Slot1_01_1_8610	False	6927	6927	4	0.8405	1.0	100.0	1959.9762	1958.9746	-0.9	156525.0	K.YLGN(203.07938)ATAIFFLPDEGK.L	4.46	0.87687			490.74994	490.74994	0.87686676	754.2541	sp|P01009|A1AT_HUMAN	sp|P01009|A1AT_HUMAN	2204.7987191118195	990.9297675033636	H5N4F0S2
Glyco_CE0_Slot1_01_1_8610	False	6929	6929	4	0.9264	0.5935	100.0	1959.9799	1958.9746	1.0	465724.0	K.YLGN(203.07938)ATAIFFLPDEGK.L	4.46	1.06144			490.75085	490.75085	1.0614433	754.2541	sp|P01009|A1AT_HUMAN	sp|P01009|A1AT_HUMAN	2204.7913949880613	990.9288627520256	H5N4F0S2
Glyco_CE0_Slot1_01_1_8610	False	6952	6952	4	1.1138	0.5117	100.0	1959.9819	1958.9746	2.0	220222.0	K.YLGN(203.07938)ATAIFFLPDEGK.L	4.46	0.93305			490.75137	490.75137	0.9330457	755.4202	sp|P01009|A1AT_HUMAN	sp|P01009|A1AT_HUMAN	2204.795861793878	990.9304963160962	H5N4F0S2
Glyco_CE0_Slot1_01_1_8610	False	6956	6956	4	0.9592	1.0	100.0	1959.9783	1958.9746	0.2	158298.0	K.YLGN(203.07938)ATAIFFLPDEGK.L	4.46	0.95874			490.75046	490.75046	0.958736	755.4202	sp|P01009|A1AT_HUMAN	sp|P01009|A1AT_HUMAN	2204.796487731271	990.9297295267932	H5N4F0S2
Glyco_CE0_Slot1_01_1_8610	False	8006	8006	4	1.5554	0.9865	100.0	2940.7002	2940.6768	8.0	24001.0	R.SASLHLPKLSITGTYDLKSVLGQLGITK.V	9.53	1.03226	1.0268		735.93091	735.93091	1.032259	841.7404	sp|P01009|A1AT_HUMAN	sp|P01009|A1AT_HUMAN
Glyco_CE0_Slot1_01_1_8610	False	8017	8017	4	1.346	1.0	100.0	2940.6917	2940.6768	5.1	42225.0	R.SASLHLPKLSITGTYDLKSVLGQLGITK.V	9.53	1.03305	1.0268		735.92877	735.92877	1.0330508	842.9061	sp|P01009|A1AT_HUMAN	sp|P01009|A1AT_HUMAN
Glyco_CE0_Slot1_01_1_8610	True	7564	7564	3	1.4885	0.7557	100.0	1855.9854	1855.9775	4.2	23283.0	K.FNKPFVFLMIEQNTK.S	8.8	0.85068	0.8498		619.33368	619.33368	0.85067827	803.2458	sp|P01009|A1AT_HUMAN	sp|P01009|A1AT_HUMAN
Glyco_CE0_Slot1_01_1_8610	True	7576	7576	3	1.0561	0.7499	100.0	1855.978	1855.9775	0.3	21253.0	K.FNKPFVFLMIEQNTK.S	8.8	0.85006	0.8498		619.33124	619.33124	0.850059	804.4124	sp|P01009|A1AT_HUMAN	sp|P01009|A1AT_HUMAN
Glyco_CE0_Slot1_01_1_8610	True	7582	7582	3	2.4158	0.8065	100.0	1855.9863	1855.9775	4.7	51952.0	K.FNKPFVFLMIEQNTK.S	8.8	0.89586	0.8498		619.33398	619.33398	0.8958623	804.4124	sp|P01009|A1AT_HUMAN	sp|P01009|A1AT_HUMAN
Glyco_CE0_Slot1_01_1_8610	True	8761	8761	2	1.3681	0.5008	100.0	1338.6857	1338.6763	7.0	77335.0	K.PFVFLMIEQNT.K	3.75	0.95205	0.9673		669.84674	669.84674	0.95205194	905.8951	sp|P01009|A1AT_HUMAN	sp|P01009|A1AT_HUMAN
Glyco_CE0_Slot1_01_1_8610	True	7933	7933	2	1.7882	0.5544	100.0	1466.7817	1466.7712	7.2	1137286.0	K.PFVFLMIEQNTK.S	6.56	1.02961	1.0221		733.89478	733.89478	1.0296125	833.5739	sp|P01009|A1AT_HUMAN	sp|P01009|A1AT_HUMAN
Glyco_CE0_Slot1_01_1_8610	True	7951	7951	2	1.9245	0.0012	100.0	1466.7808	1466.7712	6.5	272147.0	K.PFVFLMIEQNTK.S	6.56	1.02888	1.0221		733.89429	733.89429	1.0288757	835.9072	sp|P01009|A1AT_HUMAN	sp|P01009|A1AT_HUMAN
Glyco_CE0_Slot1_01_1_8610	True	7976	7976	2	2.084	0.9986	100.0	1466.7833	1466.7712	8.2	121381.0	K.PFVFLMIEQNTK.S	6.56	0.99831	1.0221		733.89557	733.89557	0.99831414	838.2403	sp|P01009|A1AT_HUMAN	sp|P01009|A1AT_HUMAN
Glyco_CE0_Slot1_01_1_8610	True	8503	8503	5	0.6767	0.8525	93.18181818181817	1305.6095	1305.6111	-1.2	42822.0	I.(-17.0265)N(203.07938)QNLPWGYK.H	8.8	1.28403			261.92816	261.92816	1.2840334	880.2324	sp|P02765|FETUA_HUMAN	sp|P02765|FETUA_HUMAN	4816.267323736479	1184.5657454683146
Glyco_CE0_Slot1_01_1_8610	True	9689	9689	2	0.9114	0.5122	98.63945578231292	3521.7092	3521.7144	-1.5	23763.0	K.VWPQQPSGELFEIEIDTLETTCHVLDPTPVA.R	3.8	1.66063	1.54		1761.35852	1761.35852	1.660626	996.8853	sp|P02765|FETUA_HUMAN	sp|P02765|FETUA_HUMAN
Glyco_CE0_Slot1_01_1_8610	True	9674	9674	3	0.4179	1.0	98.9795918367347	3521.7227	3521.7144	2.4	213637.0	K.VWPQQPSGELFEIEIDTLETTCHVLDPTPVA.R	3.8	1.18433	1.1959		1174.57947	1174.57947	1.184328	994.5514	sp|P02765|FETUA_HUMAN	sp|P02765|FETUA_HUMAN
Glyco_CE0_Slot1_01_1_8610	True	9682	9682	3	0.5266	1.0	100.0	3521.7239	3521.7144	2.7	212090.0	K.VWPQQPSGELFEIEIDTLETTCHVLDPTPVA.R	3.8	1.18965	1.1959		1174.57983	1174.57983	1.189653	995.7186	sp|P02765|FETUA_HUMAN	sp|P02765|FETUA_HUMAN
Glyco_CE0_Slot1_01_1_8610	True	9239	9239	3	0.6931	0.7292	100.0	3677.8235	3677.8154	2.2	468401.0	K.VWPQQPSGELFEIEIDTLETTCHVLDPTPVAR.C	4.12	1.21265	1.2028		1226.61304	1226.61304	1.2126465	952.5589	sp|P02765|FETUA_HUMAN	sp|P02765|FETUA_HUMAN
Glyco_CE0_Slot1_01_1_8610	True	9251	9251	3	0.3435	0.2426	99.31972789115646	3677.819	3677.8154	1.0	351047.0	K.VWPQQPSGELFEIEIDTLETTCHVLDPTPVAR.C	4.12	1.18274	1.2028		1226.61157	1226.61157	1.1827387	953.7243	sp|P02765|FETUA_HUMAN	sp|P02765|FETUA_HUMAN
Glyco_CE0_Slot1_01_1_8610	True	4406	4406	3	0.2037	0.2582	90.42553191489363	1975.9307	1974.9259	0.7	118309.0	K.VCQDCPLLAPLN(203.07938)DTR.V	4.46	1.15393			659.31543	659.31543	1.1539288	609.606	sp|P02765|FETUA_HUMAN	sp|P02765|FETUA_HUMAN	2204.76977229626	1326.2122096706864	H5N4F0S2
Glyco_CE0_Slot1_01_1_8610	True	4452	4452	3	0.3895	0.5771	98.7012987012987	1974.9332	1974.9259	3.7	201372.0	K.VCQDCPLLAPLN(203.07938)DTR.V	4.46	1.16199			658.98297	658.98297	1.1619929	611.9375	sp|P02765|FETUA_HUMAN	sp|P02765|FETUA_HUMAN	2204.7816928440798	1326.2170417425637	H5N4F0S2
Glyco_CE0_Slot1_01_1_8610	True	4453	4453	4	0.6802	0.7214	100.0	1974.9282	1974.9259	1.2	216776.0	K.VCQDCPLLAPLN(203.07938)DTR.V	4.46	1.01618			494.48795	494.48795	1.016178	611.9375	sp|P02765|FETUA_HUMAN	sp|P02765|FETUA_HUMAN	2204.786043395656	994.914611882666	H5N4F0S2
Glyco_CE0_Slot1_01_1_8610	True	4481	4481	4	0.9057	1.0	100.0	1974.9307	1974.9259	2.4	200164.0	K.VCQDCPLLAPLN(203.07938)DTR.V	4.46	1.04583			494.48856	494.48856	1.0458285	613.1047	sp|P02765|FETUA_HUMAN	sp|P02765|FETUA_HUMAN	2204.783433512692	994.91456464825	H5N4F0S2
Glyco_CE0_Slot1_01_1_8610	True	4904	4904	4	0.3405	0.4853	97.54601226993866	2569.2366	2568.2324	0.3	438197.0	K.AALAAFNAQNN(203.07938)GSNFQLEEISR.A	4.46	0.9301			643.065	643.065	0.9301003	635.2703	sp|P02765|FETUA_HUMAN	sp|P02765|FETUA_HUMAN	2204.7973389939	1143.24450275077	H5N4F0S2
Glyco_CE0_Slot1_01_1_8610	True	3479	3479	3	0.2657	0.3814	36.893203883495154	2243.043	2242.037	1.1	168002.0	A.AFNAQNN(203.07938)GSNFQLEEISR.A	4.46	1.18107			748.35291	748.35291	1.181072	558.2816	sp|P02765|FETUA_HUMAN	sp|P02765|FETUA_HUMAN	2207.784028417648	1416.2544544540956
Glyco_CE0_Slot1_01_1_8610	True	3476	3476	5	1.2518	0.817	100.0	2243.051	2242.037	4.7	33533.0	A.AFNAQNN(203.07938)GSNFQLEEISR.A	4.46	0.92559			449.41647	449.41647	0.92558527	558.2816	sp|P02765|FETUA_HUMAN	sp|P02765|FETUA_HUMAN	2204.787797372782	849.558160109746	H5N4F0S2
Glyco_CE0_Slot1_01_1_8610	True	7448	7448	2	4.2061	0.9999	100.0	2579.3132	2579.3062	2.7	140202.0	R.AQLVPLPPSTYVEFTVSGTDCVAK.E	4.46	1.40336	1.3663		1290.16052	1290.16052	1.4033631	793.9136	sp|P02765|FETUA_HUMAN	sp|P02765|FETUA_HUMAN
Glyco_CE0_Slot1_01_1_8610	True	7461	7461	2	1.9498	0.7486	100.0	2579.3137	2579.3062	2.9	13600.0	R.AQLVPLPPSTYVEFTVSGTDCVAK.E	4.46	1.42963	1.3663		1290.16077	1290.16077	1.4296278	793.9136	sp|P02765|FETUA_HUMAN	sp|P02765|FETUA_HUMAN
Glyco_CE0_Slot1_01_1_8610	True	7462	7462	2	0.841	0.0323	100.0	2579.307	2579.3062	0.3	6157.0	R.AQLVPLPPSTYVEFTVSGTDCVAK.E	4.46	1.32589	1.3663		1290.15735	1290.15735	1.3258878	793.9136	sp|P02765|FETUA_HUMAN	sp|P02765|FETUA_HUMAN
Glyco_CE0_Slot1_01_1_8610	True	7463	7463	2	3.6821	0.8393	100.0	2579.3086	2579.3062	0.9	112207.0	R.AQLVPLPPSTYVEFTVSGTDCVAK.E	4.46	1.37572	1.3663		1290.1582	1290.1582	1.3757201	795.0803	sp|P02765|FETUA_HUMAN	sp|P02765|FETUA_HUMAN
Glyco_CE0_Slot1_01_1_8610	True	7476	7476	2	4.111	0.794	100.0	2579.3096	2579.3062	1.3	105594.0	R.AQLVPLPPSTYVEFTVSGTDCVAK.E	4.46	1.42641	1.3663		1290.15869	1290.15869	1.4264103	796.2462	sp|P02765|FETUA_HUMAN	sp|P02765|FETUA_HUMAN
Glyco_CE0_Slot1_01_1_8610	True	7493	7493	2	3.2507	0.8869	100.0	2579.306	2579.3062	-0.1	87272.0	R.AQLVPLPPSTYVEFTVSGTDCVAK.E	4.46	1.33992	1.3663		1290.15686	1290.15686	1.3399204	797.4136	sp|P02765|FETUA_HUMAN	sp|P02765|FETUA_HUMAN
Glyco_CE0_Slot1_01_1_8610	True	7515	7515	2	3.0906	0.9999	100.0	2579.3088	2579.3062	1.0	73965.0	R.AQLVPLPPSTYVEFTVSGTDCVAK.E	4.46	1.33567	1.3663		1290.15833	1290.15833	1.3356724	799.7453	sp|P02765|FETUA_HUMAN	sp|P02765|FETUA_HUMAN
Glyco_CE0_Slot1_01_1_8610	True	7527	7527	2	2.308	0.9999	100.0	2580.31	2579.3062	0.2	60555.0	R.AQLVPLPPSTYVEFTVSGTDCVAK.E	4.46	1.39857	1.3663		1290.65894	1290.65894	1.3985705	800.9125	sp|P02765|FETUA_HUMAN	sp|P02765|FETUA_HUMAN
Glyco_CE0_Slot1_01_1_8610	True	7539	7539	2	1.8521	0.2116	100.0	2580.3052	2579.3062	-1.7	50683.0	R.AQLVPLPPSTYVEFTVSGTDCVAK.E	4.46	1.36098	1.3663		1290.65649	1290.65649	1.360984	802.0798	sp|P02765|FETUA_HUMAN	sp|P02765|FETUA_HUMAN
Glyco_CE0_Slot1_01_1_8610	True	7568	7568	2	0.5628	0.1458	100.0	2579.3064	2579.3062	0.1	9810.0	R.AQLVPLPPSTYVEFTVSGTDCVAK.E	4.46	1.34096	1.3663		1290.1571	1290.1571	1.3409604	803.2458	sp|P02765|FETUA_HUMAN	sp|P02765|FETUA_HUMAN
Glyco_CE0_Slot1_01_1_8610	True	7587	7587	2	1.4239	0.0493	100.0	2579.314	2579.3062	3.0	42083.0	R.AQLVPLPPSTYVEFTVSGTDCVAK.E	4.46	1.33899	1.3663		1290.16089	1290.16089	1.3389877	805.5792	sp|P02765|FETUA_HUMAN	sp|P02765|FETUA_HUMAN
Glyco_CE0_Slot1_01_1_8610	True	3208	3208	3	3.626	0.7788	100.0	2017.0774	2016.0695	2.3	151032.0	R.TVVQPSVGAAAGPVVPPCPGR.I	8.26	1.06349	0.9536		673.03101	673.03101	1.0634927	544.2787	sp|P02765|FETUA_HUMAN	sp|P02765|FETUA_HUMAN	859.307413958866	891.4403275339635	H1N2F0S1
Glyco_CE0_Slot1_01_1_8610	True	3111	3111	3	1.826	0.9999	100.0	1589.8372	1588.8264	4.6	144882.0	Q.PSVGAAAGPVVPPCPGR.I	8.26	1.10506	0.8447		530.61761	530.61761	1.1050587	539.6124	sp|P02765|FETUA_HUMAN	sp|P02765|FETUA_HUMAN	1286.5514491554254	891.4416133988591
Glyco_CE0_Slot1_01_1_8610	False	3319	3319	4	0.9051	0.9408	100.0	3349.55	3349.5388	3.4	50187.0	A.VDSGNDVTDIADDGCPKPPEIAHGYVEHSVR.Y	4.53	0.98113	1.0213		838.14337	838.14337	0.98112637	548.9449	sp|P00738|HPT_HUMAN	sp|P00738|HPT_HUMAN
Glyco_CE0_Slot1_01_1_8610	False	3262	3262	5	1.5569	1.0	100.0	3349.5579	3349.5388	5.7	115500.0	A.VDSGNDVTDIADDGCPKPPEIAHGYVEHSVR.Y	4.53	0.96683			670.71783	670.71783	0.9668271	546.6109	sp|P00738|HPT_HUMAN	sp|P00738|HPT_HUMAN
Glyco_CE0_Slot1_01_1_8610	False	3305	3305	5	2.3245	0.9836	100.0	3349.5571	3349.5388	5.5	47913.0	A.VDSGNDVTDIADDGCPKPPEIAHGYVEHSVR.Y	4.53	0.9361			670.71771	670.71771	0.936101	548.9449	sp|P00738|HPT_HUMAN	sp|P00738|HPT_HUMAN
Glyco_CE0_Slot1_01_1_8610	False	3359	3359	5	1.6671	1.0	100.0	3350.5527	3349.5388	3.2	31131.0	A.VDSGNDVTDIADDGCPKPPEIAHGYVEHSVR.Y	4.53	0.9574			670.91681	670.91681	0.9574047	551.2766	sp|P00738|HPT_HUMAN	sp|P00738|HPT_HUMAN
Glyco_CE0_Slot1_01_1_8610	True	2523	2523	4	2.689	1.0	100.0	2962.357	2962.3457	3.8	75938.0	K.LPECEADDGCPKPPEIAHGYVEHSVR.Y	4.7	1.00505	0.9996		741.34509	741.34509	1.0050496	508.1174	sp|P00738|HPT_HUMAN	sp|P00738|HPT_HUMAN
Glyco_CE0_Slot1_01_1_8610	True	2491	2491	5	1.6127	0.4048	100.0	2962.3667	2962.3457	7.1	162480.0	K.LPECEADDGCPKPPEIAHGYVEHSVR.Y	4.7	0.90896			593.2796	593.2796	0.9089561	505.7845	sp|P00738|HPT_HUMAN	sp|P00738|HPT_HUMAN
Glyco_CE0_Slot1_01_1_8610	False	5874	5874	5	0.4516	0.5247	65.26315789473685	3411.6516	3411.7366	-24.9	12358.0	P.WQAKM(15.994915)VSHHN(203.07938)LTTGATLINEQWLLTTAK.N	8.8	0.82606			683.1366	683.1366	0.82606125	691.2659	sp|P00738|HPT_HUMAN	sp|P00738|HPT_HUMAN	1384.5164361307156	919.424009461053	H1N1F1S3
Glyco_CE0_Slot1_01_1_8610	False	5779	5779	5	1.7119	1.0	100.0	2883.4753	2882.4717	0.1	272362.0	K.MVSHHN(203.07938)LTTGATLINEQWLLTTAK.N	7.41	1.03353			577.50134	577.50134	1.0335282	685.4324	sp|P00738|HPT_HUMAN	sp|P00738|HPT_HUMAN	2278.8316755286046	992.4518155824812	H6N5F0S1
Glyco_CE0_Slot1_01_1_8610	False	5789	5789	5	0.4829	1.0	100.0	2883.4768	2882.4717	0.6	143660.0	K.MVSHHN(203.07938)LTTGATLINEQWLLTTAK.N	7.41	1.0456			577.50165	577.50165	1.0455989	686.5983	sp|P00738|HPT_HUMAN	sp|P00738|HPT_HUMAN	2279.834891566476	992.6527600707632	H6N5F2S0
Glyco_CE0_Slot1_01_1_8610	False	5826	5826	5	1.6263	0.9956	100.0	2883.476	2882.4717	0.4	526701.0	K.MVSHHN(203.07938)LTTGATLINEQWLLTTAK.N	7.41	1.01353			577.50146	577.50146	1.0135251	688.9333	sp|P00738|HPT_HUMAN	sp|P00738|HPT_HUMAN	1913.697361447461	919.4250622873844	H5N4F0S1
Glyco_CE0_Slot1_01_1_8610	False	5832	5832	5	0.7138	1.0	100.0	2882.4722	2882.4717	0.2	118391.0	K.MVSHHN(203.07938)LTTGATLINEQWLLTTAK.N	7.41	1.03095			577.30072	577.30072	1.0309488	688.9333	sp|P00738|HPT_HUMAN	sp|P00738|HPT_HUMAN	2059.761339866745	948.6371168820302	H5N4F1S1
Glyco_CE0_Slot1_01_1_8610	False	5837	5837	5	0.4668	1.0	100.0	2882.4683	2882.4717	-1.2	115240.0	K.MVSHHN(203.07938)LTTGATLINEQWLLTTAK.N	7.41	1.04827			577.29993	577.29993	1.0482717	688.9333	sp|P00738|HPT_HUMAN	sp|P00738|HPT_HUMAN	2059.766767617584	948.6374216092112	H5N4F1S1
Glyco_CE0_Slot1_01_1_8610	False	5849	5849	5	1.9006	0.8384	100.0	2883.481	2882.4717	2.1	946542.0	K.MVSHHN(203.07938)LTTGATLINEQWLLTTAK.N	7.41	1.01556			577.50244	577.50244	1.0155627	690.0992	sp|P00738|HPT_HUMAN	sp|P00738|HPT_HUMAN	1913.7137734036737	919.4292899169436	H5N4F0S1
Glyco_CE0_Slot1_01_1_8610	False	5853	5853	5	1.2367	1.0	100.0	2883.4802	2882.4717	1.8	903415.0	K.MVSHHN(203.07938)LTTGATLINEQWLLTTAK.N	7.41	1.01343			577.50232	577.50232	1.0134342	690.0992	sp|P00738|HPT_HUMAN	sp|P00738|HPT_HUMAN	1911.712536405448	919.0289348690278	H3N2F1S3
Glyco_CE0_Slot1_01_1_8610	False	5856	5856	5	1.0639	1.0	100.0	2884.4595	2882.4717	-6.6	41901.0	K.MVSHHN(203.07938)LTTGATLINEQWLLTTAK.N	7.41	1.02284			577.69818	577.69818	1.022838	690.0992	sp|P00738|HPT_HUMAN	sp|P00738|HPT_HUMAN	2205.793236826431	977.840940989881	H5N4F2S1
Glyco_CE0_Slot1_01_1_8610	False	5965	5965	5	1.4602	0.9166	100.0	2883.48	2882.4717	1.7	974165.0	K.MVSHHN(203.07938)LTTGATLINEQWLLTTAK.N	7.41	1.0107			577.50226	577.50226	1.0106962	697.0964	sp|P00738|HPT_HUMAN	sp|P00738|HPT_HUMAN	2204.8024820627816	977.6468583365472	H5N4F0S2
Glyco_CE0_Slot1_01_1_8610	False	5784	5784	5	0.4784	1.0	100.0	2900.4758	2898.4666	0.9	50010.0	K.M(15.994915)VSHHN(203.07938)LTTGATLINEQWLLTTAK.N	7.41	1.01058			580.90143	580.90143	1.0105785	685.4324	sp|P00738|HPT_HUMAN	sp|P00738|HPT_HUMAN	1913.6868769544096	922.6229244302542	H5N4F0S1
Glyco_CE0_Slot1_01_1_8610	False	5901	5901	5	1.4598	1.0	100.0	2900.4697	2898.4666	-1.2	191808.0	K.M(15.994915)VSHHN(203.07938)LTTGATLINEQWLLTTAK.N	7.41	1.03033			580.90021	580.90021	1.0303336	692.4305	sp|P00738|HPT_HUMAN	sp|P00738|HPT_HUMAN	2204.799415339773	980.8441960418016	H5N4F0S2
Glyco_CE0_Slot1_01_1_8610	False	5895	5895	5	0.4209	1.0	83.33333333333334	2565.3342	2565.3308	1.3	120556.0	S.HHN(203.07938)LTTGATLINEQWLLTTAK.N	7.41	1.00046			513.87311	513.87311	1.0004625	692.4305	sp|P00738|HPT_HUMAN	sp|P00738|HPT_HUMAN	2204.804545638688	914.2181343790512	H5N4F0S2
Glyco_CE0_Slot1_01_1_8610	False	6311	6311	3	0.2256	0.038	32.82937365010798	1870.9955	1869.9956	-1.9	308242.0	K.VVLHPN(203.07938)YSQVDIGLI.K	5.36	1.10282			624.33704	624.33704	1.1028221	715.7604	sp|P00738|HPT_HUMAN	sp|P00738|HPT_HUMAN	2208.7958445076933	1292.5758526000611
Glyco_CE0_Slot1_01_1_8610	False	6265	6265	4	0.811	0.4372	87.03703703703704	1869.9967	1869.9956	0.6	229422.0	K.VVLHPN(203.07938)YSQVDIGLI.K	5.36	0.92992			468.25507	468.25507	0.9299174	713.4272	sp|P00738|HPT_HUMAN	sp|P00738|HPT_HUMAN	2204.7987440695447	968.6849075036814	H5N4F0S2
Glyco_CE0_Slot1_01_1_8610	False	6273	6273	4	0.2442	0.4101	34.18079096045198	1871.0006	1869.9956	0.9	124763.0	K.VVLHPN(203.07938)YSQVDIGLI.K	5.36	0.84877			468.50604	468.50604	0.8487749	713.4272	sp|P00738|HPT_HUMAN	sp|P00738|HPT_HUMAN	2204.778158895003	968.6807298448166	H5N4F0S2
Glyco_CE0_Slot1_01_1_8610	False	6306	6306	5	0.9145	0.666	100.0	1869.9915	1869.9956	-2.2	13109.0	K.VVLHPN(203.07938)YSQVDIGLI.K	5.36	0.85711			374.80457	374.80457	0.85710734	715.7604	sp|P00738|HPT_HUMAN	sp|P00738|HPT_HUMAN	2242.7463345617566	782.7379548840843
Glyco_CE0_Slot1_01_1_8610	False	5117	5117	5	1.1032	1.0	100.0	1999.0935	1998.0906	-0.2	60923.0	K.VVLHPN(203.07938)YSQVDIGLIK.L	7.33	0.90662			400.62497	400.62497	0.90661794	644.6024	sp|P00738|HPT_HUMAN	sp|P00738|HPT_HUMAN	2204.7984798931784	800.7687960174248	H5N4F0S2
Glyco_CE0_Slot1_01_1_8610	False	8557	8557	4	0.8071	1.0	100.0	3874.6846	3874.6702	3.7	158770.0	K.YQEDTCYGDAGSAFAVHDLEEDTWYATGILSFDK.S	3.95	1.17265	1.1895		969.427	969.427	1.1726524	884.8996	sp|P00738|HPT_HUMAN	sp|P00738|HPT_HUMAN
Glyco_CE0_Slot1_01_1_8610	False	7417	7417	2	5.1019	0.8117	100.0	2310.097	2310.0925	1.9	83981.0	F.AVHDLEEDTWYATGILSFDK.S	4.25	1.27009	1.2725		1155.55237	1155.55237	1.2700889	791.5804	sp|P00738|HPT_HUMAN	sp|P00738|HPT_HUMAN
Glyco_CE0_Slot1_01_1_8610	False	7432	7432	2	4.7339	0.8464	100.0	2310.098	2310.0925	2.3	37567.0	F.AVHDLEEDTWYATGILSFDK.S	4.25	1.26792	1.2725		1155.55286	1155.55286	1.2679217	792.747	sp|P00738|HPT_HUMAN	sp|P00738|HPT_HUMAN
Glyco_CE0_Slot1_01_1_8610	False	7824	7824	2	4.0001	0.8417	100.0	2679.2761	2679.2725	1.4	197486.0	K.DYFPEPVTVSWNSGALTSGVHTFPA.V	4.46	1.33341	1.3622		1340.14197	1340.14197	1.3334091	824.2433	sp|P01859|IGHG2_HUMAN	sp|P01859|IGHG2_HUMAN
Glyco_CE0_Slot1_01_1_8610	False	7843	7843	2	3.9684	0.8413	100.0	2679.275	2679.2725	0.9	227085.0	K.DYFPEPVTVSWNSGALTSGVHTFPA.V	4.46	1.35218	1.3622		1340.14136	1340.14136	1.3521779	825.4095	sp|P01859|IGHG2_HUMAN	sp|P01859|IGHG2_HUMAN
Glyco_CE0_Slot1_01_1_8610	False	7863	7863	2	4.0323	0.9782	100.0	2680.2793	2679.2725	1.3	391740.0	K.DYFPEPVTVSWNSGALTSGVHTFPA.V	4.46	1.37459	1.3622		1340.64355	1340.64355	1.3745855	826.5749	sp|P01859|IGHG2_HUMAN	sp|P01859|IGHG2_HUMAN
Glyco_CE0_Slot1_01_1_8610	False	7864	7864	2	3.5886	0.8301	100.0	2680.2798	2679.2725	1.5	73482.0	K.DYFPEPVTVSWNSGALTSGVHTFPA.V	4.46	1.26429	1.3622		1340.6438	1340.6438	1.2642919	826.5749	sp|P01859|IGHG2_HUMAN	sp|P01859|IGHG2_HUMAN
Glyco_CE0_Slot1_01_1_8610	False	7909	7909	2	2.0208	0.8181	100.0	2680.2751	2679.2725	-0.2	28392.0	K.DYFPEPVTVSWNSGALTSGVHTFPA.V	4.46	1.34641	1.3622		1340.64148	1340.64148	1.3464087	831.2416	sp|P01859|IGHG2_HUMAN	sp|P01859|IGHG2_HUMAN
Glyco_CE0_Slot1_01_1_8610	False	7859	7859	3	2.8082	0.9694	100.0	2679.2732	2679.2725	0.3	54502.0	K.DYFPEPVTVSWNSGALTSGVHTFPA.V	4.46	1.14539	1.0814		893.76294	893.76294	1.1453894	825.4095	sp|P01859|IGHG2_HUMAN	sp|P01859|IGHG2_HUMAN
Glyco_CE0_Slot1_01_1_8610	False	7865	7865	3	1.615	1.0	100.0	2679.28	2679.2725	2.8	261280.0	K.DYFPEPVTVSWNSGALTSGVHTFPA.V	4.46	1.14692	1.0814		893.76526	893.76526	1.1469156	826.5749	sp|P01859|IGHG2_HUMAN	sp|P01859|IGHG2_HUMAN
Glyco_CE0_Slot1_01_1_8610	False	5733	5733	2	3.8449	0.7908	100.0	2010.9355	2010.9324	1.6	67521.0	R.TPEVTCVVVDVSHEDPEV.Q	3.86	1.18617	1.1767		1005.97168	1005.97168	1.1861708	681.9341	sp|P01859|IGHG2_HUMAN	sp|P01859|IGHG2_HUMAN
Glyco_CE0_Slot1_01_1_8610	False	6788	6788	2	4.1247	0.2559	100.0	2286.0645	2286.0593	2.2	72994.0	R.TPEVTCVVVDVSHEDPEVQF.N	3.86	1.23514	1.2551		1143.53613	1143.53613	1.2351391	744.9229	sp|P01859|IGHG2_HUMAN	sp|P01859|IGHG2_HUMAN
Glyco_CE0_Slot1_01_1_8610	False	6804	6804	2	3.4041	0.2841	100.0	2286.0574	2286.0593	-0.9	29475.0	R.TPEVTCVVVDVSHEDPEVQF.N	3.86	1.23206	1.2551		1143.53259	1143.53259	1.2320583	746.0889	sp|P01859|IGHG2_HUMAN	sp|P01859|IGHG2_HUMAN
Glyco_CE0_Slot1_01_1_8610	True	7169	7169	4	1.6704	0.1026	100.0	3797.7844	3797.7751	2.4	301786.0	R.TPEVTCVVVDVSHEDPEVQFNWYVDGVEVHNAK.T	4.28	1.10349	1.1232		950.20197	950.20197	1.103493	771.7502	sp|P01859|IGHG2_HUMAN	sp|P01859|IGHG2_HUMAN
Glyco_CE0_Slot1_01_1_8610	True	7178	7178	4	2.4435	0.2538	100.0	3797.7886	3797.7751	3.5	448762.0	R.TPEVTCVVVDVSHEDPEVQFNWYVDGVEVHNAK.T	4.28	1.13695	1.1232		950.203	950.203	1.1369524	771.7502	sp|P01859|IGHG2_HUMAN	sp|P01859|IGHG2_HUMAN
Glyco_CE0_Slot1_01_1_8610	True	7242	7242	4	1.1151	0.261	100.0	3797.7866	3797.7751	3.0	32016.0	R.TPEVTCVVVDVSHEDPEVQFNWYVDGVEVHNAK.T	4.28	1.1202	1.1232		950.20251	950.20251	1.120198	776.4164	sp|P01859|IGHG2_HUMAN	sp|P01859|IGHG2_HUMAN
Glyco_CE0_Slot1_01_1_8610	False	4884	4884	2	3.0769	0.7162	100.0	1677.811	1677.802	5.4	30793.0	Q.FNWYVDGVEVHNAK.T	5.63	1.13979	1.1079		839.40942	839.40942	1.1397942	634.1035	sp|P01859|IGHG2_HUMAN	sp|P01859|IGHG2_HUMAN
Glyco_CE0_Slot1_01_1_8610	True	1997	1997	2	0.582	0.9185	62.5	1205.5051	1204.5005	1.1	24414.0	R.EEQFN(203.07938)STF.R	3.55	1.25845			603.25647	603.25647	1.2584511	471.952	sp|P01859|IGHG2_HUMAN	sp|P01859|IGHG2_HUMAN	1647.614392452773	1325.023935696756	H3N5F1S0
Glyco_CE0_Slot1_01_1_8610	True	2373	2373	2	0.5098	0.1136	0.0	1204.5046	1204.5005	3.4	10024.0	R.EEQFN(203.07938)STF.R	3.55	1.18293			602.75623	602.75623	1.1829308	497.6208	sp|P01859|IGHG2_HUMAN	sp|P01859|IGHG2_HUMAN	1403.5160306764797	1202.9745596978412	H4N3F1S0
Glyco_CE0_Slot1_01_1_8610	True	1932	1932	3	0.3618	0.0554	35.467980295566505	1204.5013	1204.5005	0.7	34217.0	R.EEQFN(203.07938)STF.R	3.55	0.94129			402.17233	402.17233	0.9412929	466.1202	sp|P01859|IGHG2_HUMAN	sp|P01859|IGHG2_HUMAN	1606.594364569644	870.0106515527485	H4N4F1S0
Glyco_CE0_Slot1_01_1_8610	True	2415	2415	3	0.5623	0.9999	90.38461538461539	1204.5002	1204.5005	-0.2	66294.0	R.EEQFN(203.07938)STF.R	3.55	0.91432			402.17197	402.17197	0.91431594	499.9533	sp|P01859|IGHG2_HUMAN	sp|P01859|IGHG2_HUMAN	1444.54600161352	815.9941674886959	H3N4F1S0
Glyco_CE0_Slot1_01_1_8610	True	2435	2435	3	0.6387	0.1625	62.601626016260155	1204.501	1204.5005	0.4	54907.0	R.EEQFN(203.07938)STF.R	3.55	0.94496			402.17221	402.17221	0.94495517	501.119	sp|P01859|IGHG2_HUMAN	sp|P01859|IGHG2_HUMAN	1647.623979891735	883.6870809987824	H3N5F1S0
Glyco_CE0_Slot1_01_1_8610	True	2439	2439	3	0.4981	0.109	41.88034188034189	1204.5	1204.5005	-0.4	17424.0	R.EEQFN(203.07938)STF.R	3.55	0.97472			402.17191	402.17191	0.97471935	501.119	sp|P01859|IGHG2_HUMAN	sp|P01859|IGHG2_HUMAN	1647.6196003130246	883.6853176902858	H3N5F1S0
Glyco_CE0_Slot1_01_1_8610	True	2444	2444	3	0.2538	0.2978	32.959641255605376	1204.5002	1204.5005	-0.2	78092.0	R.EEQFN(203.07938)STF.R	3.55	0.98067			402.17197	402.17197	0.9806687	502.2856	sp|P01859|IGHG2_HUMAN	sp|P01859|IGHG2_HUMAN	1647.6290447073025	883.6885076691593	H3N5F1S0
Glyco_CE0_Slot1_01_1_8610	True	394	394	3	0.3286	0.2367	93.88888888888889	1360.6031	1360.6016	1.2	25356.0	R.EEQFN(203.07938)STFR.V	4.46	0.94329			454.20627	454.20627	0.94329447	314.4781	sp|P01859|IGHG2_HUMAN	sp|P01859|IGHG2_HUMAN	1444.5396164759743	868.0263413686844	H3N4F1S0
Glyco_CE0_Slot1_01_1_8610	True	707	707	3	0.3028	0.5387	95.42857142857143	1360.6041	1360.6016	1.9	36526.0	R.EEQFN(203.07938)STFR.V	4.46	0.92834			454.2066	454.2066	0.92834306	358.8039	sp|P01859|IGHG2_HUMAN	sp|P01859|IGHG2_HUMAN	1606.591484135154	922.0439580720688	H4N4F1S0
Glyco_CE0_Slot1_01_1_8610	True	7658	7658	2	2.522	0.8997	100.0	1608.8838	1608.8744	5.8	413382.0	R.VVSVLTVVHQDWLN.G	5.36	1.08065	1.0804		804.9458	804.9458	1.0806525	811.4108	sp|P01859|IGHG2_HUMAN	sp|P01859|IGHG2_HUMAN
Glyco_CE0_Slot1_01_1_8610	True	6967	6967	2	3.2486	0.6389	100.0	1794.981	1793.9908	-7.4	100346.0	R.VVSVLTVVHQDWLNGK.E	7.33	1.15268	1.1814		897.99438	897.99438	1.1526811	756.5864	sp|P01859|IGHG2_HUMAN	sp|P01859|IGHG2_HUMAN
Glyco_CE0_Slot1_01_1_8610	True	7065	7065	2	3.4739	0.5494	100.0	1793.9916	1793.9908	0.4	14791.0	R.VVSVLTVVHQDWLNGK.E	7.33	1.17282	1.1814		897.49969	897.49969	1.1728199	762.4191	sp|P01859|IGHG2_HUMAN	sp|P01859|IGHG2_HUMAN
Glyco_CE0_Slot1_01_1_8610	True	6974	6974	3	1.3349	0.4292	100.0	1794.9858	1793.9908	-4.7	40668.0	R.VVSVLTVVHQDWLNGK.E	7.33	0.94194	0.8316		599.00049	599.00049	0.9419438	756.5864	sp|P01859|IGHG2_HUMAN	sp|P01859|IGHG2_HUMAN
Glyco_CE0_Slot1_01_1_8610	True	7058	7058	3	2.1125	0.9996	100.0	1794.0009	1793.9908	5.6	44439.0	R.VVSVLTVVHQDWLNGK.E	7.33	0.91826	0.8316		598.67218	598.67218	0.91825545	762.4191	sp|P01859|IGHG2_HUMAN	sp|P01859|IGHG2_HUMAN
Glyco_CE0_Slot1_01_1_8610	True	7064	7064	3	0.6778	1.0	100.0	1795.0034	1793.9908	5.1	22853.0	R.VVSVLTVVHQDWLNGK.E	7.33	0.88571	0.8316		599.00635	599.00635	0.88571435	762.4191	sp|P01859|IGHG2_HUMAN	sp|P01859|IGHG2_HUMAN
Glyco_CE0_Slot1_01_1_8610	True	7193	7193	3	1.1346	0.8841	100.0	1794.9811	1793.9908	-7.3	35340.0	R.VVSVLTVVHQDWLNGK.E	7.33	0.91834	0.8316		598.9989	598.9989	0.91833854	772.9173	sp|P01859|IGHG2_HUMAN	sp|P01859|IGHG2_HUMAN
Glyco_CE0_Slot1_01_1_8610	False	4435	4435	4	0.7645	0.8972	100.0	2801.2878	2801.267	7.4	107239.0	R.WQQGNVFSCSVMHEALHNHYTQK.S	7.49	0.92868	0.9304		701.07782	701.07782	0.9286829	610.7725	sp|P01859|IGHG2_HUMAN	sp|P01859|IGHG2_HUMAN
Glyco_CE0_Slot1_01_1_8610	False	4852	4852	3	2.9842	0.7568	100.0	1508.7141	1508.7063	5.2	61781.0	V.MHEALHNHYTQK.S	7.49	0.77614	0.7805		503.5766	503.5766	0.7761398	631.771	sp|P01859|IGHG2_HUMAN	sp|P01859|IGHG2_HUMAN
Glyco_CE0_Slot1_01_1_8610	True	4763	4763	2	5.8384	0.8435	100.0	2519.1208	2519.117	1.6	98553.0	R.NSVDELNNNVEAVSQTSSSSFQY.M	3.47	1.28685	1.2923		1260.06433	1260.06433	1.2868469	627.1046	sp|P02675|FIBB_HUMAN	sp|P02675|FIBB_HUMAN
Glyco_CE0_Slot1_01_1_8610	True	4787	4787	2	5.7617	0.8399	100.0	2519.1113	2519.117	-2.2	55392.0	R.NSVDELNNNVEAVSQTSSSSFQY.M	3.47	1.28612	1.2923		1260.05957	1260.05957	1.2861243	628.2714	sp|P02675|FIBB_HUMAN	sp|P02675|FIBB_HUMAN
Glyco_CE0_Slot1_01_1_8610	True	4818	4818	2	3.0542	0.7226	100.0	2519.1138	2519.117	-1.3	2514.0	R.NSVDELNNNVEAVSQTSSSSFQY.M	3.47	1.28933	1.2923		1260.06079	1260.06079	1.2893281	629.4375	sp|P02675|FIBB_HUMAN	sp|P02675|FIBB_HUMAN
Glyco_CE0_Slot1_01_1_8610	True	5611	5611	2	4.0286	0.8574	100.0	2650.1562	2650.1572	-0.4	590464.0	R.NSVDELNNNVEAVSQTSSSSFQYM.Y	3.47	1.33435	1.3289		1325.58203	1325.58203	1.3343496	676.1	sp|P02675|FIBB_HUMAN	sp|P02675|FIBB_HUMAN
Glyco_CE0_Slot1_01_1_8610	True	5630	5630	2	5.5518	0.87	100.0	2650.1567	2650.1572	-0.2	132766.0	R.NSVDELNNNVEAVSQTSSSSFQYM.Y	3.47	1.3341	1.3289		1325.58228	1325.58228	1.3340966	677.2669	sp|P02675|FIBB_HUMAN	sp|P02675|FIBB_HUMAN
Glyco_CE0_Slot1_01_1_8610	True	5884	5884	2	4.9256	0.7944	100.0	2651.1367	2650.1572	-9.0	29687.0	R.NSVDELNNNVEAVSQTSSSSFQYM.Y	3.47	1.33225	1.3289		1326.07227	1326.07227	1.3322523	692.4305	sp|P02675|FIBB_HUMAN	sp|P02675|FIBB_HUMAN
Glyco_CE0_Slot1_01_1_8610	True	6042	6042	2	4.3377	0.8639	100.0	2813.2222	2813.2207	0.5	128477.0	R.NSVDELNNNVEAVSQTSSSSFQYMY.L	3.47	1.36847	1.3684		1407.11499	1407.11499	1.3684666	701.7639	sp|P02675|FIBB_HUMAN	sp|P02675|FIBB_HUMAN
Glyco_CE0_Slot1_01_1_8610	True	7310	7310	2	3.8606	0.8388	100.0	2926.3005	2926.3047	-1.4	50465.0	R.NSVDELNNNVEAVSQTSSSSFQYMYL.L	3.47	1.41516	1.4076		1463.65417	1463.65417	1.4151565	783.4152	sp|P02675|FIBB_HUMAN	sp|P02675|FIBB_HUMAN
Glyco_CE0_Slot1_01_1_8610	True	7323	7323	2	4.0141	0.8174	100.0	2926.3162	2926.3047	3.9	19303.0	R.NSVDELNNNVEAVSQTSSSSFQYMYL.L	3.47	1.41699	1.4076		1463.66199	1463.66199	1.4169921	784.5817	sp|P02675|FIBB_HUMAN	sp|P02675|FIBB_HUMAN
Glyco_CE0_Slot1_01_1_8610	True	8214	8214	2	4.7482	0.235	100.0	3039.396	3039.3887	2.4	70218.0	R.NSVDELNNNVEAVSQTSSSSFQYMYLL.K	3.47	1.47106	1.4366		1520.2019	1520.2019	1.4710647	860.4026	sp|P02675|FIBB_HUMAN	sp|P02675|FIBB_HUMAN
Glyco_CE0_Slot1_01_1_8610	True	8231	8231	2	4.5874	0.8635	100.0	3039.3894	3039.3887	0.2	39312.0	R.NSVDELNNNVEAVSQTSSSSFQYMYLL.K	3.47	1.46604	1.4366		1520.19861	1520.19861	1.4660422	861.5698	sp|P02675|FIBB_HUMAN	sp|P02675|FIBB_HUMAN
Glyco_CE0_Slot1_01_1_8610	True	3255	3255	4	0.5212	0.2205	62.903225806451616	2946.403	2946.3464	19.2	269146.0	D.VSAQMEYCRTPCTVSCN(203.07938)IPVVSGK.E	7.86	0.90496			737.35663	737.35663	0.90495855	546.6109	sp|P02675|FIBB_HUMAN	sp|P02675|FIBB_HUMAN
Glyco_CE0_Slot1_01_1_8610	True	1439	1439	2	0.2682	0.0328	0.0	1612.6923	1612.6683	14.8	13692.0	K.(-17.0265)GGETSEM(15.994915)YLIQPDSS.V	3.47	1.44471			806.85004	806.85004	1.4447061	426.4613	sp|P02675|FIBB_HUMAN	sp|P02675|FIBB_HUMAN	1811.761672412928	1611.191160960576
Glyco_CE0_Slot1_01_1_8610	True	4305	4305	4	0.2878	1.0	64.58333333333334	2988.34	2986.3823	-16.4	156764.0	S.(-17.0265)VKPYRVYCDMN(203.07938)TENGGWTVIQNR.Q	8.22	0.98147			747.84088	747.84088	0.9814704	604.9404	sp|P02675|FIBB_HUMAN	sp|P02675|FIBB_HUMAN
Glyco_CE0_Slot1_01_1_8610	True	4675	4675	4	0.3815	0.4763	98.07692307692307	2097.938	2095.9382	-3.3	16822.0	R.GTAGNALMDGASQLMGEN(203.07938)R.T	4.46	1.05232			525.24036	525.24036	1.0523245	622.44	sp|P02675|FIBB_HUMAN	sp|P02675|FIBB_HUMAN	2204.780419090626	1025.1656281401454	H5N4F0S2
Glyco_CE0_Slot1_01_1_8610	True	4686	4686	4	0.3248	0.8871	99.29078014184397	2096.9456	2095.9382	1.9	181567.0	R.GTAGNALMDGASQLMGEN(203.07938)R.T	4.46	0.9696			524.99225	524.99225	0.969598	623.6052	sp|P02675|FIBB_HUMAN	sp|P02675|FIBB_HUMAN	2204.7824762341643	1025.1679944784646	H5N4F0S2
Glyco_CE0_Slot1_01_1_8610	True	2731	2731	4	0.7623	0.538	100.0	2112.9387	2111.933	1.1	33962.0	R.GTAGNALMDGASQLM(15.994915)GEN(203.07938)R.T	4.46	1.00585			528.99054	528.99054	1.0058454	518.6169	sp|P02675|FIBB_HUMAN	sp|P02675|FIBB_HUMAN	1913.693037598964	956.393929818363	H5N4F0S1
Glyco_CE0_Slot1_01_1_8610	True	3041	3041	4	1.0103	0.7089	100.0	1695.7662	1695.7677	-0.9	31009.0	N.ALMDGASQLMGEN(203.07938)R.T	4.46	0.94535			424.69745	424.69745	0.94534546	536.1133	sp|P02675|FIBB_HUMAN	sp|P02675|FIBB_HUMAN	1913.6954441668136	852.3514477589388	H5N4F0S1
Glyco_CE0_Slot1_01_1_8610	True	3065	3065	4	0.5949	0.9435	93.33333333333333	1695.765	1695.7677	-1.6	43251.0	N.ALMDGASQLMGEN(203.07938)R.T	4.46	1.00618			424.69714	424.69714	1.0061818	537.2797	sp|P02675|FIBB_HUMAN	sp|P02675|FIBB_HUMAN	2204.791077384093	925.1250759042242	H5N4F0S2
Glyco_CE0_Slot1_01_1_8610	True	1460	1460	2	0.3725	0.089	70.4225352112676	1506.6617	1505.6519	4.3	27692.0	Y.YWGGQYTWDMAK.H	6.56	1.18022	1.01		753.83478	753.83478	1.1802169	427.6273	sp|P02675|FIBB_HUMAN	sp|P02675|FIBB_HUMAN	1461.5316150545343	1382.560871116428
Glyco_CE0_Slot1_01_1_8610	True	570	570	3	0.2077	0.9997	70.0	1506.6636	1505.6519	5.6	27726.0	Y.YWGGQYTWDMAK.H	6.56	0.9842	0.7846		502.8931	502.8931	0.98420006	341.3075	sp|P02675|FIBB_HUMAN	sp|P02675|FIBB_HUMAN	1752.6309272608587	1019.0769539045416	H4N4F2S0
Glyco_CE0_Slot1_01_1_8610	True	8121	8121	4	0.4032	1.0	100.0	2602.3193	2600.3123	0.1	212875.0	K.GCVLLSYLN(203.07938)ETVTVSASLESVR.G	4.46	1.06969			651.33569	651.33569	1.0696853	853.4051	sp|P01023|A2MG_HUMAN	sp|P01023|A2MG_HUMAN	2059.761358816809	1115.0062083224243	H5N4F1S1
Glyco_CE0_Slot1_01_1_8610	True	8234	8234	4	0.8094	0.469	100.0	2602.3242	2600.3123	2.0	174766.0	K.GCVLLSYLN(203.07938)ETVTVSASLESVR.G	4.46	1.08767			651.33691	651.33691	1.0876654	861.5698	sp|P01023|A2MG_HUMAN	sp|P01023|A2MG_HUMAN	1913.688358849623	1078.4891504703633	H5N4F0S1
Glyco_CE0_Slot1_01_1_8610	True	8638	8638	2	3.6028	0.6169	100.0	2079.9824	2079.9692	6.3	48497.0	R.SLFTDLEAENDVLHCVAF.A	3.96	1.25921	1.2084		1040.49512	1040.49512	1.2592052	893.0636	sp|P01023|A2MG_HUMAN	sp|P01023|A2MG_HUMAN
Glyco_CE0_Slot1_01_1_8610	True	6284	6284	2	1.5558	0.8274	100.0	1697.8485	1697.8414	4.2	390133.0	K.SSSNEEVMFLTVQVK.G	4.46	1.07841	1.0752		849.42816	849.42816	1.0784124	714.5943	sp|P01023|A2MG_HUMAN	sp|P01023|A2MG_HUMAN
Glyco_CE0_Slot1_01_1_8610	True	7557	7557	4	1.169	1.0	100.0	2635.2913	2635.288	1.2	167716.0	K.IITILEEEMN(203.07938)VSVCGLYTYGK.P	4.14	1.05543			659.57867	659.57867	1.0554272	803.2458	sp|P01023|A2MG_HUMAN	sp|P01023|A2MG_HUMAN	1913.6941058633336	1087.2323808054584	H5N4F0S1
Glyco_CE0_Slot1_01_1_8610	True	3937	3937	3	3.9614	0.8187	100.0	2110.091	2110.0774	6.5	83223.0	K.LHTEAQIQEEGTVVELTGR.Q	4.4	0.90106	0.9079		704.03558	704.03558	0.90106064	583.9434	sp|P01023|A2MG_HUMAN	sp|P01023|A2MG_HUMAN
Glyco_CE0_Slot1_01_1_8610	True	3944	3944	3	2.824	0.9995	100.0	2110.0864	2110.0774	4.3	154375.0	K.LHTEAQIQEEGTVVELTGR.Q	4.4	0.89964	0.9079		704.03406	704.03406	0.89963996	585.1104	sp|P01023|A2MG_HUMAN	sp|P01023|A2MG_HUMAN
Glyco_CE0_Slot1_01_1_8610	True	4320	4320	3	0.8856	1.0	100.0	2435.0598	2433.0476	2.3	63688.0	R.GNEANYYSN(203.07938)ATTDEHGLVQF.S	4.14	1.23748			812.35852	812.35852	1.237476	606.1063	sp|P01023|A2MG_HUMAN	sp|P01023|A2MG_HUMAN	1694.6021598902616	1308.866085344857	H4N3F1S1
Glyco_CE0_Slot1_01_1_8610	True	4161	4161	4	0.2785	0.658	47.5	2434.054	2433.0476	1.2	106130.0	R.GNEANYYSN(203.07938)ATTDEHGLVQF.S	4.14	1.03979			609.26935	609.26935	1.0397881	599.1075	sp|P01023|A2MG_HUMAN	sp|P01023|A2MG_HUMAN	2059.7495106357383	1073.1868815395512	H5N4F1S1
Glyco_CE0_Slot1_01_1_8610	True	4346	4346	4	0.3383	1.0	74.07407407407408	2435.0503	2433.0476	-1.7	56525.0	R.GNEANYYSN(203.07938)ATTDEHGLVQF.S	4.14	1.00848			609.51843	609.51843	1.0084834	607.2725	sp|P01023|A2MG_HUMAN	sp|P01023|A2MG_HUMAN	2204.7807611706803	1109.4437733465356	H5N4F0S2
Glyco_CE0_Slot1_01_1_8610	True	4351	4351	4	0.2282	0.4881	36.82539682539683	2434.0505	2433.0476	-0.2	96610.0	R.GN(203.07938)EANYYSNATTDEHGLVQF.S	4.14	0.94659			609.26849	609.26849	0.94658935	607.2725	sp|P01023|A2MG_HUMAN	sp|P01023|A2MG_HUMAN	2204.78308611936	1109.4444320274924	H5N4F0S2
Glyco_CE0_Slot1_01_1_8610	True	4360	4360	4	0.327	1.0	68.23529411764706	2434.0557	2433.0476	1.9	94763.0	R.GNEANYYSN(203.07938)ATTDEHGLVQF.S	4.14	0.88767			609.26978	609.26978	0.8876721	607.2725	sp|P01023|A2MG_HUMAN	sp|P01023|A2MG_HUMAN	2204.7816079751483	1109.4453434764655	H5N4F0S2
Glyco_CE0_Slot1_01_1_8610	True	3684	3684	2	0.2808	0.0866	0.0	1797.9076	1796.9059	-0.9	37564.0	F.SIN(203.07938)TTNVMGTSLTVR.V	10.06	1.44165			899.4577	899.4577	1.441654	572.278	sp|P01023|A2MG_HUMAN	sp|P01023|A2MG_HUMAN	1581.5601788822662	1588.1980739973922	H6N3F0S0
Glyco_CE0_Slot1_01_1_8610	True	3764	3764	2	1.2175	0.9998	75.0	1796.9071	1796.9059	0.7	59852.0	F.SIN(203.07938)TTNVMGTSLTVR.V	10.06	1.33723			898.95746	898.95746	1.3372288	575.778	sp|P01023|A2MG_HUMAN	sp|P01023|A2MG_HUMAN	1216.4196234657798	1405.627563089453	H5N2F0S0
Glyco_CE0_Slot1_01_1_8610	True	3694	3694	3	0.3094	0.1426	34.27762039660056	1797.9109	1796.9059	0.9	60970.0	F.SIN(203.07938)TTNVMGTSLTVR.V	10.06	1.01619			599.97552	599.97552	1.0161909	572.278	sp|P01023|A2MG_HUMAN	sp|P01023|A2MG_HUMAN	1581.5583122985895	1059.135160692663	H6N3F0S0
Glyco_CE0_Slot1_01_1_8610	True	3747	3747	3	0.5461	0.5121	69.87951807228916	1796.9042	1796.9059	-1.0	198132.0	F.SIN(203.07938)TTNVMGTSLTVR.V	10.06	1.0523			599.63995	599.63995	1.052299	574.6111	sp|P01023|A2MG_HUMAN	sp|P01023|A2MG_HUMAN	1915.688762438194	1170.509759703376
Glyco_CE0_Slot1_01_1_8610	True	3767	3767	3	0.2223	0.1113	33.479212253829324	1796.9045	1796.9059	-0.7	218957.0	F.SIN(203.07938)TTNVMGTSLTVR.V	10.06	1.0769			599.64008	599.64008	1.076902	575.778	sp|P01023|A2MG_HUMAN	sp|P01023|A2MG_HUMAN	1913.686640099088	1169.8425172756656	H5N4F0S1
Glyco_CE0_Slot1_01_1_8610	True	3770	3770	3	0.5278	0.9999	91.83673469387756	1797.9093	1796.9059	0.0	177647.0	F.SIN(203.07938)TTNVMGTSLTVR.V	10.06	1.07595			599.97498	599.97498	1.0759465	575.778	sp|P01023|A2MG_HUMAN	sp|P01023|A2MG_HUMAN	1915.684904142364	1170.510142976933
Glyco_CE0_Slot1_01_1_8610	True	3772	3772	3	2.9857	0.723	100.0	1796.9099	1796.9059	2.2	230636.0	F.SIN(203.07938)TTNVMGTSLTVR.V	10.06	1.00338			599.64185	599.64185	1.0033842	575.778	sp|P01023|A2MG_HUMAN	sp|P01023|A2MG_HUMAN	1216.4323337917865	937.4261336367774	H5N2F0S0
Glyco_CE0_Slot1_01_1_8610	True	3796	3796	3	2.2605	0.6577	100.0	1797.9119	1796.9059	1.5	111653.0	F.SIN(203.07938)TTNVMGTSLTVR.V	10.06	1.008			599.97583	599.97583	1.0080012	576.9443	sp|P01023|A2MG_HUMAN	sp|P01023|A2MG_HUMAN	1216.4280129075755	937.4253834752528	H5N2F0S0
Glyco_CE0_Slot1_01_1_8610	True	3814	3814	3	2.6283	0.7648	100.0	1797.9166	1796.9059	4.1	75681.0	F.SIN(203.07938)TTNVMGTSLTVR.V	10.06	1.02517			599.97742	599.97742	1.0251654	578.1107	sp|P01023|A2MG_HUMAN	sp|P01023|A2MG_HUMAN	1216.4240566240017	937.4256315166195	H5N2F0S0
Glyco_CE0_Slot1_01_1_8610	True	3860	3860	3	0.5822	1.0	95.23809523809523	1796.9088	1796.9059	1.6	66042.0	F.SIN(203.07938)TTNVMGTSLTVR.V	10.06	1.02229			599.64148	599.64148	1.0222862	580.4442	sp|P01023|A2MG_HUMAN	sp|P01023|A2MG_HUMAN	1710.6046658238247	1102.149913945108	H5N3F0S1
Glyco_CE0_Slot1_01_1_8610	True	3904	3904	3	0.7993	0.8861	100.0	1797.9083	1796.9059	-0.5	63910.0	F.SIN(203.07938)TTNVMGTSLTVR.V	10.06	1.09812			599.97467	599.97467	1.0981184	582.7758	sp|P01023|A2MG_HUMAN	sp|P01023|A2MG_HUMAN	1548.5552207002063	1048.1332909096238	H4N3F0S1
Glyco_CE0_Slot1_01_1_8610	True	3750	3750	4	1.4615	0.209	100.0	1796.9061	1796.9059	0.1	141875.0	F.SIN(203.07938)TTNVMGTSLTVR.V	10.06	0.95989			449.98242	449.98242	0.9598949	574.6111	sp|P01023|A2MG_HUMAN	sp|P01023|A2MG_HUMAN	1913.6847169373077	877.6337519439977	H5N4F0S1
Glyco_CE0_Slot1_01_1_8610	True	3847	3847	4	1.0495	1.0	100.0	1797.9045	1796.9059	-2.6	60758.0	F.SIN(203.07938)TTNVMGTSLTVR.V	10.06	1.02231			450.23203	450.23203	1.022311	579.2775	sp|P01023|A2MG_HUMAN	sp|P01023|A2MG_HUMAN	2204.796199052232	950.4112331829114	H5N4F0S2
Glyco_CE0_Slot1_01_1_8610	True	3861	3861	4	0.5939	1.0	94.73684210526315	1797.9104	1796.9059	0.6	74449.0	F.SIN(203.07938)TTNVMGTSLTVR.V	10.06	0.93146			450.23349	450.23349	0.9314601	580.4442	sp|P01023|A2MG_HUMAN	sp|P01023|A2MG_HUMAN	1751.6316337643784	837.1215613687489	H4N4F0S1
Glyco_CE0_Slot1_01_1_8610	True	3742	3742	5	0.8554	0.9293	100.0	1798.9137	1796.9059	0.6	43974.0	F.SIN(203.07938)TTNVMGTSLTVR.V	10.06	1.01259			360.58902	360.58902	1.0125937	574.6111	sp|P01023|A2MG_HUMAN	sp|P01023|A2MG_HUMAN	3096.0860866608696	938.7903462953766
Glyco_CE0_Slot1_01_1_8610	True	5806	5806	4	0.4398	0.6761	94.4954128440367	3210.4058	3210.3896	5.0	271542.0	R.SPCYGYQWVSEEHEEAHHTAYLVFSPS.K	4.84	0.96215	1.0003		803.3573	803.3573	0.96215403	687.7653	sp|P01023|A2MG_HUMAN	sp|P01023|A2MG_HUMAN
Glyco_CE0_Slot1_01_1_8610	True	7240	7240	2	3.2842	0.7691	100.0	1376.772	1376.7646	5.3	64987.0	K.KLSFYYLIMAK.G	9.53	1.00717	1.0012		688.88989	688.88989	1.0071744	776.4164	sp|P01023|A2MG_HUMAN	sp|P01023|A2MG_HUMAN
Glyco_CE0_Slot1_01_1_8610	True	7224	7224	3	0.4	0.4058	99.31506849315068	1376.7639	1376.7646	-0.5	14808.0	K.KLSFYYLIMAK.G	9.53	0.82388	0.7761		459.5932	459.5932	0.8238757	775.2501	sp|P01023|A2MG_HUMAN	sp|P01023|A2MG_HUMAN
Glyco_CE0_Slot1_01_1_8610	True	8041	8041	2	1.5341	0.491	100.0	1248.6753	1248.6697	4.5	139432.0	K.LSFYYLIMAK.G	8.64	0.97757	0.9378		624.84155	624.84155	0.9775708	845.239	sp|P01023|A2MG_HUMAN	sp|P01023|A2MG_HUMAN
Glyco_CE0_Slot1_01_1_8610	True	8058	8058	2	1.6846	0.602	100.0	1248.6743	1248.6697	3.7	84794.0	K.LSFYYLIMAK.G	8.64	0.97607	0.9378		624.84106	624.84106	0.976069	846.4056	sp|P01023|A2MG_HUMAN	sp|P01023|A2MG_HUMAN
Glyco_CE0_Slot1_01_1_8610	True	9186	9186	3	1.4268	0.2529	100.0	2654.4917	2654.4763	5.8	146922.0	K.SDIAPVARLLIYAVLPTGDVIGDSAK.Y	4.72	1.00127	1.0655		885.50244	885.50244	1.0012711	949.058	sp|P01023|A2MG_HUMAN	sp|P01023|A2MG_HUMAN
Glyco_CE0_Slot1_01_1_8610	True	9203	9203	3	1.7279	0.1028	100.0	2654.4883	2654.4763	4.5	33545.0	K.SDIAPVARLLIYAVLPTGDVIGDSAK.Y	4.72	0.99454	1.0655		885.50128	885.50128	0.9945421	950.2244	sp|P01023|A2MG_HUMAN	sp|P01023|A2MG_HUMAN
Glyco_CE0_Slot1_01_1_8610	True	5836	5836	4	0.6686	1.0	100.0	3616.7136	3616.707	1.8	59748.0	K.SLGNVN(203.07938)FTVSAEALESQELCGTEVPSVPEHGR.K	4.25	1.18395			904.93427	904.93427	1.1839519	688.9333	sp|P01023|A2MG_HUMAN	sp|P01023|A2MG_HUMAN	1378.470942833619	1198.7821319149357	H6N2F0S0
Glyco_CE0_Slot1_01_1_8610	True	5871	5871	4	0.6992	0.998	100.0	3618.718	3616.707	1.2	215598.0	K.SLGNVN(203.07938)FTVSAEALESQELCGTEVPSVPEHGR.K	4.25	1.147			905.43536	905.43536	1.1470021	691.2659	sp|P01023|A2MG_HUMAN	sp|P01023|A2MG_HUMAN	1217.417595441129	1158.5199058308317
Glyco_CE0_Slot1_01_1_8610	True	5885	5885	4	0.7346	0.9998	100.0	3617.716	3616.707	1.6	148731.0	K.SLGNVN(203.07938)FTVSAEALESQELCGTEVPSVPEHGR.K	4.25	1.17675			905.18488	905.18488	1.176749	692.4305	sp|P01023|A2MG_HUMAN	sp|P01023|A2MG_HUMAN	1216.424179143613	1158.2710920574796	H5N2F0S0
Glyco_CE0_Slot1_01_1_8610	True	5944	5944	4	0.3863	0.9999	100.0	3617.7168	3616.707	1.8	44998.0	K.SLGNVN(203.07938)FTVSAEALESQELCGTEVPSVPEHGR.K	4.25	1.14581			905.18506	905.18506	1.1458137	695.9305	sp|P01023|A2MG_HUMAN	sp|P01023|A2MG_HUMAN	1216.4260693623282	1158.271723755494	H5N2F0S0
Glyco_CE0_Slot1_01_1_8610	True	5898	5898	5	0.5704	1.0	100.0	3618.7153	3616.707	0.4	191540.0	K.SLGNVN(203.07938)FTVSAEALESQELCGTEVPSVPEHGR.K	4.25	1.10556			724.54932	724.54932	1.1055619	692.4305	sp|P01023|A2MG_HUMAN	sp|P01023|A2MG_HUMAN	1872.6541308367252	1058.06428222656	H6N3F0S1
Glyco_CE0_Slot1_01_1_8610	True	5900	5900	5	0.4375	0.6943	99.23076923076923	3618.7117	3616.707	-0.6	256332.0	K.SLGNVN(203.07938)FTVSAEALESQELCGTEVPSVPEHGR.K	4.25	1.11359			724.54858	724.54858	1.1135864	692.4305	sp|P01023|A2MG_HUMAN	sp|P01023|A2MG_HUMAN	1874.662638456161	1058.4652477452394	H1N7F0S1
Glyco_CE0_Slot1_01_1_8610	True	5905	5905	5	0.2431	0.9998	98.65771812080537	3618.717	3616.707	0.9	107395.0	K.SLGNVN(203.07938)FTVSAEALESQELCGTEVPSVPEHGR.K	4.25	1.12593			724.54968	724.54968	1.1259313	693.5979	sp|P01023|A2MG_HUMAN	sp|P01023|A2MG_HUMAN	1914.6872622558712	1066.4712278831632	H5N4F2S0
Glyco_CE0_Slot1_01_1_8610	True	5939	5939	5	0.2473	1.0	99.32432432432432	3617.7156	3616.707	1.4	77281.0	K.SLGNVN(203.07938)FTVSAEALESQELCGTEVPSVPEHGR.K	4.25	1.08265			724.34937	724.34937	1.0826473	694.7643	sp|P01023|A2MG_HUMAN	sp|P01023|A2MG_HUMAN	1751.6474681906784	1033.8630031841046	H4N4F0S1
Glyco_CE0_Slot1_01_1_8610	True	6993	6993	3	0.3148	1.0	64.83516483516483	2383.2292	2383.2278	0.6	39271.0	N.IYVLDYLN(203.07938)ETQQLTPEIK.S	4.14	1.1631			795.08167	795.08167	1.1631011	757.7531	sp|P01023|A2MG_HUMAN	sp|P01023|A2MG_HUMAN	2205.785293744787	1462.6503232778532	H5N4F2S1
Glyco_CE0_Slot1_01_1_8610	True	6859	6859	4	0.6951	0.0141	65.78947368421053	2383.2275	2383.2278	-0.1	26870.0	N.IYVLDYLN(203.07938)ETQQLTPEIK.S	4.14	0.96902			596.56274	596.56274	0.96901643	749.5884	sp|P01023|A2MG_HUMAN	sp|P01023|A2MG_HUMAN	1913.6999687801565	1024.217915133746	H5N4F0S1
Glyco_CE0_Slot1_01_1_8610	True	6895	6895	4	0.2068	1.0	45.14563106796117	2384.238	2383.2278	2.9	58437.0	N.IYVLDYLN(203.07938)ETQQLTPEIK.S	4.14	0.97513			596.81537	596.81537	0.97512573	751.921	sp|P01023|A2MG_HUMAN	sp|P01023|A2MG_HUMAN	1913.6835340615835	1024.2163761787535	H5N4F0S1
Glyco_CE0_Slot1_01_1_8610	True	6902	6902	4	0.7512	0.7519	94.5945945945946	2384.2332	2383.2278	0.8	429449.0	N.IYVLDYLN(203.07938)ETQQLTPEIK.S	4.14	1.00274			596.81415	596.81415	1.0027442	753.0881	sp|P01023|A2MG_HUMAN	sp|P01023|A2MG_HUMAN	2204.8007183782047	1096.9944686030803	H5N4F0S2
Glyco_CE0_Slot1_01_1_8610	True	6916	6916	4	0.3824	0.9999	77.14285714285715	2384.2327	2383.2278	0.6	159351.0	N.IYVLDYLN(203.07938)ETQQLTPEIK.S	4.14	0.92388			596.81403	596.81403	0.9238752	753.0881	sp|P01023|A2MG_HUMAN	sp|P01023|A2MG_HUMAN	2204.792707946144	1096.9923293924012	H5N4F0S2
Glyco_CE0_Slot1_01_1_8610	True	6926	6926	4	0.4809	1.0	88.67924528301887	2384.23	2383.2278	-0.5	97265.0	N.IYVLDYLN(203.07938)ETQQLTPEIK.S	4.14	0.95474			596.81335	596.81335	0.9547388	754.2541	sp|P01023|A2MG_HUMAN	sp|P01023|A2MG_HUMAN	2204.7939823176284	1096.9920225476417	H5N4F0S2
Glyco_CE0_Slot1_01_1_8610	True	6935	6935	4	0.3279	1.0	67.81609195402298	2384.2305	2383.2278	-0.3	110777.0	N.IYVLDYLN(203.07938)ETQQLTPEIK.S	4.14	0.90818			596.81348	596.81348	0.9081846	754.2541	sp|P01023|A2MG_HUMAN	sp|P01023|A2MG_HUMAN	2204.7967287609454	1096.992817230003	H5N4F0S2
Glyco_CE0_Slot1_01_1_8610	True	6948	6948	4	1.52	0.8221	100.0	2384.234	2383.2278	1.2	161616.0	N.IYVLDYLN(203.07938)ETQQLTPEIK.S	4.14	0.99618			596.81433	596.81433	0.9961778	755.4202	sp|P01023|A2MG_HUMAN	sp|P01023|A2MG_HUMAN	2204.7984147953284	1096.9940933547412	H5N4F0S2
Glyco_CE0_Slot1_01_1_8610	True	6943	6943	5	1.2578	0.9037	100.0	2384.242	2383.2278	4.5	23633.0	N.IYVLDYLN(203.07938)ETQQLTPEIK.S	4.14	0.89822			477.65466	477.65466	0.89821804	754.2541	sp|P01023|A2MG_HUMAN	sp|P01023|A2MG_HUMAN	2204.789842730673	877.7967600036363	H5N4F0S2
Glyco_CE0_Slot1_01_1_8610	True	9175	9175	3	3.3659	0.8122	100.0	2388.2869	2388.271	6.6	408006.0	R.AYIFIDEAHITQALIWLSQR.Q	5.63	1.04827	1.0221		796.76752	796.76752	1.0482713	947.8923	sp|P01023|A2MG_HUMAN	sp|P01023|A2MG_HUMAN
Glyco_CE0_Slot1_01_1_8610	True	9179	9179	3	2.2557	1.0	100.0	2388.2878	2388.271	7.1	193447.0	R.AYIFIDEAHITQALIWLSQR.Q	5.63	1.02114	1.0221		796.76782	796.76782	1.0211407	947.8923	sp|P01023|A2MG_HUMAN	sp|P01023|A2MG_HUMAN
Glyco_CE0_Slot1_01_1_8610	False	5963	5963	2	2.9269	0.7981	100.0	2172.0735	2172.068	2.5	21764.0	K.QQNAQGGFSSTQDTVVALHAL.S	5.36	1.21592	1.24		1086.54065	1086.54065	1.2159221	697.0964	sp|P01023|A2MG_HUMAN	sp|P01023|A2MG_HUMAN
Glyco_CE0_Slot1_01_1_8610	False	5612	5612	2	1.655	0.7531	100.0	2259.1045	2259.1	1.9	23799.0	K.QQNAQGGFSSTQDTVVALHALS.K	5.36	1.23447	1.2627		1130.05615	1130.05615	1.2344725	676.1	sp|P01023|A2MG_HUMAN	sp|P01023|A2MG_HUMAN
Glyco_CE0_Slot1_01_1_8610	True	1635	1635	2	3.1407	0.7012	100.0	1511.774	1511.77	2.7	190618.0	K.AAQVTIQSSGTFSSK.F	9.08	1.01007	1.0167		756.39093	756.39093	1.0100687	439.2912	sp|P01023|A2MG_HUMAN	sp|P01023|A2MG_HUMAN
Glyco_CE0_Slot1_01_1_8610	True	1641	1641	2	2.8043	0.9999	100.0	1511.7689	1511.77	-0.7	195194.0	K.AAQVTIQSSGTFSSK.F	9.08	1.00872	1.0167		756.38837	756.38837	1.0087172	440.4584	sp|P01023|A2MG_HUMAN	sp|P01023|A2MG_HUMAN
Glyco_CE0_Slot1_01_1_8610	True	1905	1905	2	2.8632	0.5679	100.0	1511.7771	1511.77	4.7	168361.0	K.AAQVTIQSSGTFSSK.F	9.08	1.01258	1.0167		756.39246	756.39246	1.0125794	464.9542	sp|P01023|A2MG_HUMAN	sp|P01023|A2MG_HUMAN
Glyco_CE0_Slot1_01_1_8610	True	4975	4975	2	3.4084	0.7305	100.0	1840.9244	1840.9188	3.1	250099.0	K.AHTSFQISLSVSYTGSR.S	9.08	1.1397	1.1269		920.96613	920.96613	1.1397004	638.7692	sp|P01023|A2MG_HUMAN	sp|P01023|A2MG_HUMAN
Glyco_CE0_Slot1_01_1_8610	True	5570	5570	2	3.41	0.7359	100.0	1840.9238	1840.9188	2.7	16936.0	K.AHTSFQISLSVSYTGSR.S	9.08	1.13465	1.1269		920.96582	920.96582	1.134652	672.6012	sp|P01023|A2MG_HUMAN	sp|P01023|A2MG_HUMAN
Glyco_CE0_Slot1_01_1_8610	True	5613	5613	2	2.6342	0.7482	100.0	1840.9253	1840.9188	3.5	73331.0	K.AHTSFQISLSVSYTGSR.S	9.08	1.13858	1.1269		920.96655	920.96655	1.1385779	676.1	sp|P01023|A2MG_HUMAN	sp|P01023|A2MG_HUMAN
Glyco_CE0_Slot1_01_1_8610	True	5879	5879	2	0.4783	0.9999	100.0	1840.9204	1840.9188	0.9	116856.0	K.AHTSFQISLSVSYTGSR.S	9.08	1.13762	1.1269		920.96411	920.96411	1.1376219	691.2659	sp|P01023|A2MG_HUMAN	sp|P01023|A2MG_HUMAN
Glyco_CE0_Slot1_01_1_8610	True	7478	7478	2	1.2144	0.9999	100.0	1840.9332	1840.9188	7.8	33357.0	K.AHTSFQISLSVSYTGSR.S	9.08	1.14632	1.1269		920.97052	920.97052	1.1463155	796.2462	sp|P01023|A2MG_HUMAN	sp|P01023|A2MG_HUMAN
Glyco_CE0_Slot1_01_1_8610	True	10126	10126	3	1.123	0.8597	100.0	1840.9117	1840.9188	-3.8	49910.0	K.AHTSFQISLSVSYTGSR.S	9.08	0.86377	0.8731		614.30914	614.30914	0.8637736	1064.541	sp|P01023|A2MG_HUMAN	sp|P01023|A2MG_HUMAN
Glyco_CE0_Slot1_01_1_8610	True	10149	10149	3	0.8434	0.6155	100.0	1840.9193	1840.9188	0.3	18890.0	K.AHTSFQISLSVSYTGSR.S	9.08	0.85807	0.8731		614.31165	614.31165	0.85807306	1068.0399	sp|P01023|A2MG_HUMAN	sp|P01023|A2MG_HUMAN
Glyco_CE0_Slot1_01_1_8610	True	10156	10156	3	1.9652	0.8587	100.0	1840.9208	1840.9188	1.1	64382.0	K.AHTSFQISLSVSYTGSR.S	9.08	0.85806	0.8731		614.31213	614.31213	0.85805994	1069.2075	sp|P01023|A2MG_HUMAN	sp|P01023|A2MG_HUMAN
Glyco_CE0_Slot1_01_1_8610	True	4977	4977	3	2.3401	0.7083	100.0	1840.9304	1840.9188	6.3	79869.0	K.AHTSFQISLSVSYTGSR.S	9.08	0.96615	0.8731		614.31537	614.31537	0.9661499	638.7692	sp|P01023|A2MG_HUMAN	sp|P01023|A2MG_HUMAN
Glyco_CE0_Slot1_01_1_8610	True	7629	7629	3	0.4197	1.0	99.644128113879	1840.9303	1840.9188	6.2	38146.0	K.AHTSFQISLSVSYTGSR.S	9.08	0.85643	0.8731		614.31531	614.31531	0.85643476	807.9111	sp|P01023|A2MG_HUMAN	sp|P01023|A2MG_HUMAN
Glyco_CE0_Slot1_01_1_8610	True	8366	8366	3	0.6272	0.8311	100.0	1840.922	1840.9188	1.7	34363.0	K.AHTSFQISLSVSYTGSR.S	9.08	0.8629	0.8731		614.31256	614.31256	0.86289585	870.9012	sp|P01023|A2MG_HUMAN	sp|P01023|A2MG_HUMAN
Glyco_CE0_Slot1_01_1_8610	True	9098	9098	3	0.9844	0.8528	100.0	1840.9215	1840.9188	1.5	29995.0	K.AHTSFQISLSVSYTGSR.S	9.08	0.85842	0.8731		614.31238	614.31238	0.8584224	938.5609	sp|P01023|A2MG_HUMAN	sp|P01023|A2MG_HUMAN
Glyco_CE0_Slot1_01_1_8610	True	9116	9116	3	1.0563	0.435	100.0	1840.9183	1840.9188	-0.3	42239.0	K.AHTSFQISLSVSYTGSR.S	9.08	0.85973	0.8731		614.31134	614.31134	0.8597267	940.8933	sp|P01023|A2MG_HUMAN	sp|P01023|A2MG_HUMAN
Glyco_CE0_Slot1_01_1_8610	True	4600	4600	4	0.2435	0.4799	33.710407239819006	887.3775	885.38837	-19.8	1622.0	K.(-17.0265)M(15.994915)LERSNH.V	7.33	1.01829			222.60025	222.60025	1.0182945	618.9396	sp|P01023|A2MG_HUMAN	sp|P01023|A2MG_HUMAN	2881.231440851046	891.6382675638021
Glyco_CE0_Slot1_01_1_8610	True	4412	4412	3	1.7132	0.7124	100.0	1617.8552	1617.8483	4.3	15193.0	R.TEVSSNHVLIYLDK.V	5.63	0.8269	0.7981		539.95697	539.95697	0.8269036	609.606	sp|P01023|A2MG_HUMAN	sp|P01023|A2MG_HUMAN
Glyco_CE0_Slot1_01_1_8610	True	4428	4428	3	2.0712	0.9292	100.0	1617.8533	1617.8483	3.1	38674.0	R.TEVSSNHVLIYLDK.V	5.63	0.82852	0.7981		539.9563	539.9563	0.8285245	610.7725	sp|P01023|A2MG_HUMAN	sp|P01023|A2MG_HUMAN
Glyco_CE0_Slot1_01_1_8610	True	7166	7166	2	0.2393	0.2494	0.0	1358.6824	1358.6838	-1.1	19811.0	K.VSN(203.07938)QTLSLFF.T	6.12	1.45131			679.84509	679.84509	1.4513139	771.7502	sp|P01023|A2MG_HUMAN	sp|P01023|A2MG_HUMAN	2059.7459339158886	1608.1783607714603	H5N4F1S1
Glyco_CE0_Slot1_01_1_8610	True	7199	7199	2	0.4536	0.9999	44.11764705882353	1358.6829	1358.6838	-0.7	22112.0	K.VSN(203.07938)QTLSLFF.T	6.12	1.42544			679.84534	679.84534	1.4254383	774.0831	sp|P01023|A2MG_HUMAN	sp|P01023|A2MG_HUMAN	1913.6719777981627	1535.1416375334034	H5N4F0S1
Glyco_CE0_Slot1_01_1_8610	True	7213	7213	2	0.3742	0.0384	0.0	1358.6844	1358.6838	0.4	14268.0	K.VSN(203.07938)QTLSLFF.T	6.12	1.42382			679.84613	679.84613	1.4238198	775.2501	sp|P01023|A2MG_HUMAN	sp|P01023|A2MG_HUMAN	1913.669296704496	1535.1411083439195	H5N4F0S1
Glyco_CE0_Slot1_01_1_8610	True	7229	7229	2	0.3396	0.4986	0.0	1359.694	1358.6838	5.0	10609.0	K.VSN(203.07938)QTLSLFF.T	6.12	1.50401			680.35089	680.35089	1.5040064	776.4164	sp|P01023|A2MG_HUMAN	sp|P01023|A2MG_HUMAN	2059.731371216328	1608.1768851322042	H5N4F1S1
Glyco_CE0_Slot1_01_1_8610	True	7216	7216	3	0.4712	0.9998	81.25	1358.6847	1358.6838	0.6	123381.0	K.VSN(203.07938)QTLSLFF.T	6.12	1.06224			453.56677	453.56677	1.0622448	775.2501	sp|P01023|A2MG_HUMAN	sp|P01023|A2MG_HUMAN	2204.7810567724514	1120.8006621216246	H5N4F0S2
Glyco_CE0_Slot1_01_1_8610	True	6828	6828	2	0.3889	0.4915	0.0	1459.7411	1459.7316	6.5	8674.0	K.VSN(203.07938)QTLSLFFT.V	6.12	1.48219			730.37445	730.37445	1.4821942	748.4217	sp|P01023|A2MG_HUMAN	sp|P01023|A2MG_HUMAN	2059.734425092568	1658.7019520341826	H5N4F1S1
Glyco_CE0_Slot1_01_1_8610	True	9704	9704	2	2.9974	0.7351	100.0	2163.1843	2163.181	1.6	175895.0	K.VSNQTLSLFFTVLQDVPVR.D	6.56	1.22401	1.2588		1082.09607	1082.09607	1.224007	999.2171	sp|P01023|A2MG_HUMAN	sp|P01023|A2MG_HUMAN
Glyco_CE0_Slot1_01_1_8610	True	9714	9714	2	3.181	0.581	100.0	2163.186	2163.181	2.4	102941.0	K.VSNQTLSLFFTVLQDVPVR.D	6.56	1.22602	1.2588		1082.09692	1082.09692	1.2260153	1000.3845	sp|P01023|A2MG_HUMAN	sp|P01023|A2MG_HUMAN
Glyco_CE0_Slot1_01_1_8610	True	9706	9706	3	2.5612	0.5869	100.0	2163.184	2163.181	1.5	224893.0	K.VSNQTLSLFFTVLQDVPVR.D	6.56	0.98363	0.9567		721.73328	721.73328	0.9836307	999.2171	sp|P01023|A2MG_HUMAN	sp|P01023|A2MG_HUMAN
Glyco_CE0_Slot1_01_1_8610	True	9626	9626	3	0.537	0.1127	56.41025641025641	2210.1602	2210.1592	0.4	62688.0	K.VSN(203.07938)QTLSLFFTVLQDVPV.R	3.75	1.11505			737.39191	737.39191	1.1150477	988.7186	sp|P01023|A2MG_HUMAN	sp|P01023|A2MG_HUMAN	2059.741519767433	1356.2792554786836	H5N4F1S1
Glyco_CE0_Slot1_01_1_8610	True	9646	9646	3	0.3844	0.8194	68.18181818181817	2211.1587	2210.1592	-1.7	12774.0	K.VSN(203.07938)QTLSLFFTVLQDVPV.R	3.75	1.1624			737.72479	737.72479	1.1624024	989.8858	sp|P01023|A2MG_HUMAN	sp|P01023|A2MG_HUMAN	2204.7738909282234	1404.6229793395291	H5N4F0S2
Glyco_CE0_Slot1_01_1_8610	True	9649	9649	3	0.5766	0.9948	94.87179487179486	2211.1628	2210.1592	0.1	62876.0	K.VSN(203.07938)QTLSLFFTVLQDVPV.R	3.75	1.13525			737.72614	737.72614	1.1352538	991.0526	sp|P01023|A2MG_HUMAN	sp|P01023|A2MG_HUMAN	2204.7773880480045	1404.625486523611	H5N4F0S2
Glyco_CE0_Slot1_01_1_8610	True	8851	8851	4	0.7276	1.0	100.0	2367.2593	2366.2603	-1.8	169844.0	K.VSN(203.07938)QTLSLFFTVLQDVPVR.D	6.56	1.11358			592.57068	592.57068	1.1135803	919.893	sp|P01023|A2MG_HUMAN	sp|P01023|A2MG_HUMAN	1971.756204432559	1034.489865571638	H5N5F1S0
Glyco_CE0_Slot1_01_1_8610	True	8858	8858	4	0.4291	1.0	100.0	2367.2568	2366.2603	-2.9	101283.0	K.VSN(203.07938)QTLSLFFTVLQDVPVR.D	6.56	1.11471			592.57007	592.57007	1.1147062	921.0603	sp|P01023|A2MG_HUMAN	sp|P01023|A2MG_HUMAN	1971.7555278429584	1034.4890759542843	H5N5F1S0
Glyco_CE0_Slot1_01_1_8610	True	8861	8861	4	0.2892	0.9999	99.29577464788733	2368.2703	2366.2603	1.4	172838.0	K.VSN(203.07938)QTLSLFFTVLQDVPVR.D	6.56	1.10499			592.82343	592.82343	1.1049942	922.2255	sp|P01023|A2MG_HUMAN	sp|P01023|A2MG_HUMAN	1971.729755623549	1034.4859940738472	H5N5F1S0
Glyco_CE0_Slot1_01_1_8610	True	8875	8875	4	0.467	0.9999	100.0	2367.2646	2366.2603	0.4	611844.0	K.VSN(203.07938)QTLSLFFTVLQDVPVR.D	6.56	1.09389			592.57202	592.57202	1.0938873	923.3931	sp|P01023|A2MG_HUMAN	sp|P01023|A2MG_HUMAN	2059.7497092112867	1056.4896248535233	H5N4F1S1
Glyco_CE0_Slot1_01_1_8610	True	8880	8880	4	1.7136	0.0107	100.0	2368.2688	2366.2603	0.8	189719.0	K.VSN(203.07938)QTLSLFFTVLQDVPVR.D	6.56	1.09305			592.82306	592.82306	1.0930495	924.559	sp|P01023|A2MG_HUMAN	sp|P01023|A2MG_HUMAN	2059.747061225273	1056.4899702869784	H5N4F1S1
Glyco_CE0_Slot1_01_1_8610	True	8897	8897	4	1.3456	1.0	100.0	2367.2678	2366.2603	1.8	186736.0	K.VSN(203.07938)QTLSLFFTVLQDVPVR.D	6.56	1.10563			592.57281	592.57281	1.1056317	925.7247	sp|P01023|A2MG_HUMAN	sp|P01023|A2MG_HUMAN	2060.7543312852085	1056.7415688075355
Glyco_CE0_Slot1_01_1_8610	True	8906	8906	4	1.8549	0.9993	100.0	2367.2656	2366.2603	0.9	290834.0	K.VSN(203.07938)QTLSLFFTVLQDVPVR.D	6.56	1.05204			592.57227	592.57227	1.052036	925.7247	sp|P01023|A2MG_HUMAN	sp|P01023|A2MG_HUMAN	1913.680342615124	1019.9724995211916	H5N4F0S1
Glyco_CE0_Slot1_01_1_8610	True	8925	8925	4	1.4966	0.9352	100.0	2367.263	2366.2603	-0.3	57485.0	K.VSN(203.07938)QTLSLFFTVLQDVPVR.D	6.56	0.94412			592.57159	592.57159	0.94412416	926.8925	sp|P01023|A2MG_HUMAN	sp|P01023|A2MG_HUMAN	1913.693017382885	1019.9750063962728	H5N4F0S1
Glyco_CE0_Slot1_01_1_8610	True	8950	8950	4	1.1016	1.0	100.0	2366.262	2366.2603	0.7	96169.0	K.VSN(203.07938)QTLSLFFTVLQDVPVR.D	6.56	1.03671			592.32135	592.32135	1.0367132	928.058	sp|P01023|A2MG_HUMAN	sp|P01023|A2MG_HUMAN	1913.7034314103691	1019.9773503038856	H5N4F0S1
Glyco_CE0_Slot1_01_1_8610	True	8952	8952	4	1.1459	1.0	100.0	2367.272	2366.2603	3.5	35945.0	K.VSN(203.07938)QTLSLFFTVLQDVPVR.D	6.56	0.94107			592.57385	592.57385	0.94107354	928.058	sp|P01023|A2MG_HUMAN	sp|P01023|A2MG_HUMAN	1913.6848319447129	1019.9752062300212	H5N4F0S1
Glyco_CE0_Slot1_01_1_8610	True	8954	8954	4	1.358	1.0	100.0	2367.2695	2366.2603	2.5	80325.0	K.VSN(203.07938)QTLSLFFTVLQDVPVR.D	6.56	1.0593			592.57324	592.57324	1.0593022	928.058	sp|P01023|A2MG_HUMAN	sp|P01023|A2MG_HUMAN	2059.7575476683896	1056.4927911827351	H5N4F1S1
Glyco_CE0_Slot1_01_1_8610	True	9002	9002	4	0.9239	1.0	100.0	2367.2668	2366.2603	1.4	107833.0	K.VSN(203.07938)QTLSLFFTVLQDVPVR.D	6.56	0.94714			592.57257	592.57257	0.94713503	930.3957	sp|P01023|A2MG_HUMAN	sp|P01023|A2MG_HUMAN	2204.7897579791143	1092.750163672555	H5N4F0S2
Glyco_CE0_Slot1_01_1_8610	True	9018	9018	4	0.8693	1.0	100.0	2367.2686	2366.2603	2.1	46695.0	K.VSN(203.07938)QTLSLFFTVLQDVPVR.D	6.56	0.93363			592.573	592.573	0.9336319	931.5627	sp|P01023|A2MG_HUMAN	sp|P01023|A2MG_HUMAN	2204.7847326643414	1092.749344769694	H5N4F0S2
Glyco_CE0_Slot1_01_1_8610	True	8859	8859	2	4.5261	0.8878	100.0	2233.151	2233.142	3.9	67415.0	K.STAAMSTYTGIFTDQVLSVLK.G	6.56	1.28298	1.2879		1117.07935	1117.07935	1.2829763	922.2255	sp|P02655|APOC2_HUMAN	sp|P02655|APOC2_HUMAN
Glyco_CE0_Slot1_01_1_8610	True	8869	8869	2	4.0214	0.8508	100.0	2233.1423	2233.142	0.1	26634.0	K.STAAMSTYTGIFTDQVLSVLK.G	6.56	1.28227	1.2879		1117.07507	1117.07507	1.282268	923.3931	sp|P02655|APOC2_HUMAN	sp|P02655|APOC2_HUMAN
Glyco_CE0_Slot1_01_1_8610	True	2159	2159	2	0.2942	0.4244	0.0	1386.6288	1386.6094	14.0	7586.0	R.(-17.0265)LESEETM(15.994915)VLEAH.D	3.96	1.3945			693.8183	693.8183	1.3944997	485.9507	sp|P01024|CO3_HUMAN	sp|P01024|CO3_HUMAN	2059.732355412728	1622.1447904631202	H5N4F1S1
Glyco_CE0_Slot1_01_1_8610	True	4430	4430	2	0.6002	0.8332	68.42105263157895	1806.8772	1805.8738	0.0	83489.0	K.TVLTPATNHMGN(203.07938)VTF.T	7.33	1.3282			903.9425	903.9425	1.3282014	610.7725	sp|P01024|CO3_HUMAN	sp|P01024|CO3_HUMAN	1217.4241922504991	1410.6148865166026
Glyco_CE0_Slot1_01_1_8610	True	4338	4338	3	0.2665	1.0	58.08823529411765	1805.8774	1805.8738	2.0	88922.0	K.TVLTPATN(203.07938)HMGNVTF.T	7.33	0.98913			602.63104	602.63104	0.98912954	606.1063	sp|P01024|CO3_HUMAN	sp|P01024|CO3_HUMAN	1540.5372320394763	1048.450328815088	H0N4F1S2,H7N2F0S0
Glyco_CE0_Slot1_01_1_8610	True	4376	4376	3	1.0093	0.5254	100.0	1805.8799	1805.8738	3.4	166979.0	K.TVLTPATN(203.07938)HMGNVTF.T	7.33	0.98266			602.63184	602.63184	0.9826587	608.439	sp|P01024|CO3_HUMAN	sp|P01024|CO3_HUMAN	1378.481345960391	994.4324614796432	H6N2F0S0
Glyco_CE0_Slot1_01_1_8610	True	5753	5753	3	0.6475	1.0	100.0	2188.0952	2188.0955	-0.1	164726.0	K.TVLTPATNHMGN(203.07938)VTFTIPA.N	7.33	1.08929			730.03693	730.03693	1.0892919	684.2664	sp|P01024|CO3_HUMAN	sp|P01024|CO3_HUMAN	1378.492421264887	1121.8412851113965	H6N2F0S0
Glyco_CE0_Slot1_01_1_8610	True	5754	5754	3	1.4028	0.7191	100.0	2189.1018	2188.0955	1.4	155031.0	K.TVLTPATNHMGN(203.07938)VTFTIPA.N	7.33	1.00491			730.3725	730.3725	1.0049058	684.2664	sp|P01024|CO3_HUMAN	sp|P01024|CO3_HUMAN	1378.4886303629414	1121.842229979971	H6N2F0S0
Glyco_CE0_Slot1_01_1_8610	True	5763	5763	3	0.3967	1.0	80.3030303030303	2188.0972	2188.0955	0.8	164691.0	K.TVLTPATNHMGN(203.07938)VTFTIPA.N	7.33	1.02423			730.0376	730.0376	1.0242331	684.2664	sp|P01024|CO3_HUMAN	sp|P01024|CO3_HUMAN	1378.4936595740446	1121.8423519797138	H6N2F0S0
Glyco_CE0_Slot1_01_1_8610	True	5772	5772	3	1.5534	0.65	100.0	2189.097	2188.0955	-0.9	279960.0	K.TVLTPATN(203.07938)HMGNVTFTIPA.N	7.33	1.09832			730.37085	730.37085	1.0983181	685.4324	sp|P01024|CO3_HUMAN	sp|P01024|CO3_HUMAN	1380.4923845313174	1122.5085309984383	H1N6F0S0
Glyco_CE0_Slot1_01_1_8610	True	5773	5773	3	1.115	0.7228	100.0	2189.0989	2188.0955	0.0	266529.0	K.TVLTPATN(203.07938)HMGNVTFTIPA.N	7.33	1.01601			730.37152	730.37152	1.0160077	685.4324	sp|P01024|CO3_HUMAN	sp|P01024|CO3_HUMAN	1380.49766001328	1122.5109245521237	H1N6F0S0
Glyco_CE0_Slot1_01_1_8610	True	5814	5814	3	1.0266	0.0017	81.53846153846153	2189.0981	2188.0955	-0.3	173061.0	K.TVLTPATNHMGN(203.07938)VTFTIPA.N	7.33	1.03957			730.37128	730.37128	1.039571	687.7653	sp|P01024|CO3_HUMAN	sp|P01024|CO3_HUMAN	1216.4273382912245	1067.8206124897254	H5N2F0S0
Glyco_CE0_Slot1_01_1_8610	True	4464	4464	4	1.8995	0.2331	100.0	2459.2424	2458.2395	-0.2	109932.0	K.TVLTPATNHMGN(203.07938)VTFTIPANR.E	10.06	1.00901			615.56647	615.56647	1.0090051	611.9375	sp|P01024|CO3_HUMAN	sp|P01024|CO3_HUMAN	1540.5517643140738	949.6845707053072	H0N4F1S2,H7N2F0S0
Glyco_CE0_Slot1_01_1_8610	True	4491	4491	4	2.0502	0.9999	100.0	2459.2449	2458.2395	0.8	117008.0	K.TVLTPATNHMGN(203.07938)VTFTIPANR.E	10.06	1.01203			615.56708	615.56708	1.012033	613.1047	sp|P01024|CO3_HUMAN	sp|P01024|CO3_HUMAN	1540.534007149958	949.6807421603442	H0N4F1S2,H7N2F0S0
Glyco_CE0_Slot1_01_1_8610	True	4517	4517	4	2.2865	0.816	100.0	2459.2454	2458.2395	1.0	458071.0	K.TVLTPATNHMGN(203.07938)VTFTIPANR.E	10.06	0.99869			615.5672	615.5672	0.99868906	614.2722	sp|P01024|CO3_HUMAN	sp|P01024|CO3_HUMAN	1378.4902000611785	909.1699014567224	H6N2F0S0
Glyco_CE0_Slot1_01_1_8610	True	4527	4527	4	1.1924	1.0	100.0	2459.2412	2458.2395	-0.7	90760.0	K.TVLTPATNHMGN(203.07938)VTFTIPANR.E	10.06	1.00544			615.56616	615.56616	1.0054448	614.2722	sp|P01024|CO3_HUMAN	sp|P01024|CO3_HUMAN	1540.548426574992	949.6834485128588	H0N4F1S2,H7N2F0S0
Glyco_CE0_Slot1_01_1_8610	True	4567	4567	4	1.1989	0.9997	100.0	2460.2483	2458.2395	0.8	127887.0	K.TVLTPATNHMGN(203.07938)VTFTIPANR.E	10.06	0.86287			615.81793	615.81793	0.86287177	616.6074	sp|P01024|CO3_HUMAN	sp|P01024|CO3_HUMAN	1378.490248513825	909.1706628883884	H6N2F0S0
Glyco_CE0_Slot1_01_1_8610	True	4589	4589	4	1.8772	0.8781	100.0	2459.2458	2458.2395	1.2	29317.0	K.TVLTPATNHMGN(203.07938)VTFTIPANR.E	10.06	0.98019			615.56732	615.56732	0.9801858	617.7729	sp|P01024|CO3_HUMAN	sp|P01024|CO3_HUMAN	1378.5006106643832	909.172650983994	H6N2F0S0
Glyco_CE0_Slot1_01_1_8610	True	4590	4590	4	1.9977	0.8923	100.0	2459.2422	2458.2395	-0.3	171981.0	K.TVLTPATNHMGN(203.07938)VTFTIPANR.E	10.06	0.90248			615.56641	615.56641	0.9024831	617.7729	sp|P01024|CO3_HUMAN	sp|P01024|CO3_HUMAN	1216.445892078228	868.6580382848568	H5N2F0S0
Glyco_CE0_Slot1_01_1_8610	True	4727	4727	4	0.6293	0.6156	100.0	2460.2349	2458.2395	-4.6	30896.0	K.TVLTPATN(203.07938)HMGNVTFTIPANR.E	10.06	1.00002			615.81458	615.81458	1.0000159	624.7715	sp|P01024|CO3_HUMAN	sp|P01024|CO3_HUMAN	1379.4833228425914	909.4155328226744
Glyco_CE0_Slot1_01_1_8610	True	3046	3046	3	0.8157	0.9999	100.0	1876.9095	1875.9017	2.4	156949.0	A.TNHMGN(203.07938)VTFTIPANR.E	10.06	0.97417			626.30841	626.30841	0.97417116	536.1133	sp|P01024|CO3_HUMAN	sp|P01024|CO3_HUMAN	1378.4841913678376	1017.7767011192068	H6N2F0S0
Glyco_CE0_Slot1_01_1_8610	True	2954	2954	3	0.5934	0.2092	65.8119658119658	1660.8136	1660.8112	1.5	75158.0	N.HMGN(203.07938)VTFTIPANR.E	10.06	0.95149			554.27643	554.27643	0.9514879	531.4468	sp|P01024|CO3_HUMAN	sp|P01024|CO3_HUMAN	1378.4852263775851	946.078371448291	H6N2F0S0
Glyco_CE0_Slot1_01_1_8610	True	2960	2960	3	0.9067	0.8633	100.0	1660.8151	1660.8112	2.4	115306.0	N.HMGN(203.07938)VTFTIPANR.E	10.06	0.95716			554.27692	554.27692	0.9571616	531.4468	sp|P01024|CO3_HUMAN	sp|P01024|CO3_HUMAN	1380.4899126038636	946.7471139364362	H1N6F0S0
Glyco_CE0_Slot1_01_1_8610	True	3502	3502	2	0.6855	0.0753	0.0	1523.7529	1523.7523	0.4	49041.0	H.MGN(203.07938)VTFTIPANR.E	10.06	1.29525			762.38037	762.38037	1.2952473	560.6135	sp|P01024|CO3_HUMAN	sp|P01024|CO3_HUMAN	1378.4792026432403	1350.080278902047	H6N2F0S0
Glyco_CE0_Slot1_01_1_8610	True	3525	3525	3	0.5468	0.4643	65.21739130434783	1523.7576	1523.7523	3.4	32105.0	H.MGN(203.07938)VTFTIPANR.E	10.06	0.93494			508.59109	508.59109	0.93494177	561.78	sp|P01024|CO3_HUMAN	sp|P01024|CO3_HUMAN	1378.4772308370805	900.3903746840077	H6N2F0S0
Glyco_CE0_Slot1_01_1_8610	True	5123	5123	2	2.1499	0.7886	100.0	1653.8849	1653.8846	0.1	197884.0	K.FVTVQATFGTQVVEK.V	6.56	1.09124	1.0815		827.44635	827.44635	1.0912411	645.7679	sp|P01024|CO3_HUMAN	sp|P01024|CO3_HUMAN
Glyco_CE0_Slot1_01_1_8610	True	7738	7738	2	3.5312	0.871	100.0	1910.0703	1910.0634	3.6	304399.0	K.VVLVSLQSGYLFIQTDK.T	6.56	1.1495	1.1909		955.53906	955.53906	1.1494962	817.2432	sp|P01024|CO3_HUMAN	sp|P01024|CO3_HUMAN
Glyco_CE0_Slot1_01_1_8610	True	9695	9695	2	0.2173	0.321	48.837209302325576	856.5183	854.5134	-2.1	262257.0	R.FLYGKKV.E	9.68	0.81444	0.8344		428.76309	428.76309	0.8144422	996.8853	sp|P01024|CO3_HUMAN	sp|P01024|CO3_HUMAN
Glyco_CE0_Slot1_01_1_8610	True	6459	6459	3	2.6996	0.1	100.0	1994.0388	1994.0342	2.3	118798.0	K.KVEGTAFVIFGIQDGEQR.I	4.72	1.04712	0.8873		665.3515	665.3515	1.0471238	723.9254	sp|P01024|CO3_HUMAN	sp|P01024|CO3_HUMAN
Glyco_CE0_Slot1_01_1_8610	True	6477	6477	3	2.7819	0.814	100.0	1994.0432	1994.0342	4.5	70441.0	K.KVEGTAFVIFGIQDGEQR.I	4.72	1.04856	0.8873		665.35297	665.35297	1.0485641	725.0919	sp|P01024|CO3_HUMAN	sp|P01024|CO3_HUMAN
Glyco_CE0_Slot1_01_1_8610	True	7893	7893	4	2.9352	1.0	100.0	2975.537	2975.5142	7.7	286109.0	R.AEDLVGKSLYVSATVILHSGSDMVQAER.S	4.89	1.00639	0.9899		744.64014	744.64014	1.0063921	828.9078	sp|P01024|CO3_HUMAN	sp|P01024|CO3_HUMAN
Glyco_CE0_Slot1_01_1_8610	True	7902	7902	4	1.9673	1.0	100.0	2975.527	2975.5142	4.3	164564.0	R.AEDLVGKSLYVSATVILHSGSDMVQAER.S	4.89	0.9833	0.9899		744.63763	744.63763	0.9832964	830.0744	sp|P01024|CO3_HUMAN	sp|P01024|CO3_HUMAN
Glyco_CE0_Slot1_01_1_8610	True	6886	6886	2	4.4369	0.2943	100.0	2107.0483	2107.0376	5.1	56584.0	K.SLYVSATVILHSGSDMVQAE.R	4.46	1.20963	1.2462		1054.02808	1054.02808	1.2096251	751.921	sp|P01024|CO3_HUMAN	sp|P01024|CO3_HUMAN
Glyco_CE0_Slot1_01_1_8610	True	6482	6482	2	5.0267	0.2142	100.0	2263.1365	2263.1387	-1.0	392303.0	K.SLYVSATVILHSGSDMVQAER.S	5.63	1.36472	1.3439		1132.07214	1132.07214	1.3647194	726.259	sp|P01024|CO3_HUMAN	sp|P01024|CO3_HUMAN
Glyco_CE0_Slot1_01_1_8610	True	6501	6501	2	4.6679	0.9998	100.0	2263.141	2263.1387	1.1	260106.0	K.SLYVSATVILHSGSDMVQAER.S	5.63	1.35953	1.3439		1132.07446	1132.07446	1.3595315	727.4258	sp|P01024|CO3_HUMAN	sp|P01024|CO3_HUMAN
Glyco_CE0_Slot1_01_1_8610	True	6484	6484	3	2.9351	0.7179	100.0	2263.1467	2263.1387	3.6	264659.0	K.SLYVSATVILHSGSDMVQAER.S	5.63	1.0866	0.9605		755.05414	755.05414	1.0866036	726.259	sp|P01024|CO3_HUMAN	sp|P01024|CO3_HUMAN
Glyco_CE0_Slot1_01_1_8610	True	6489	6489	3	3.1818	0.8114	100.0	2263.1436	2263.1387	2.2	318157.0	K.SLYVSATVILHSGSDMVQAER.S	5.63	1.04816	0.9605		755.05304	755.05304	1.0481626	726.259	sp|P01024|CO3_HUMAN	sp|P01024|CO3_HUMAN
Glyco_CE0_Slot1_01_1_8610	True	6549	6549	3	1.9755	0.7961	100.0	2263.148	2263.1387	4.1	95056.0	K.SLYVSATVILHSGSDMVQAER.S	5.63	1.07048	0.9605		755.0545	755.0545	1.0704834	729.7585	sp|P01024|CO3_HUMAN	sp|P01024|CO3_HUMAN
Glyco_CE0_Slot1_01_1_8610	True	5943	5943	2	6.1961	0.8368	100.0	2494.1523	2494.1482	1.7	223609.0	K.DYAGVFSDAGLTFTSSSGQQTAQR.A	4.46	1.3142	1.3019		1247.58008	1247.58008	1.3141966	695.9305	sp|P01024|CO3_HUMAN	sp|P01024|CO3_HUMAN
Glyco_CE0_Slot1_01_1_8610	True	5962	5962	2	5.6929	0.816	100.0	2494.1504	2494.1482	0.9	36098.0	K.DYAGVFSDAGLTFTSSSGQQTAQR.A	4.46	1.31714	1.3019		1247.5791	1247.5791	1.3171394	697.0964	sp|P01024|CO3_HUMAN	sp|P01024|CO3_HUMAN
Glyco_CE0_Slot1_01_1_8610	True	5982	5982	3	2.2176	1.0	100.0	2494.1672	2494.1482	7.6	202469.0	K.DYAGVFSDAGLTFTSSSGQQTAQR.A	4.46	1.0072	1.0241		832.06097	832.06097	1.0072019	697.0964	sp|P01024|CO3_HUMAN	sp|P01024|CO3_HUMAN
Glyco_CE0_Slot1_01_1_8610	True	5995	5995	3	2.1686	0.9999	100.0	2494.162	2494.1482	5.6	224281.0	K.DYAGVFSDAGLTFTSSSGQQTAQR.A	4.46	1.0181	1.0241		832.05927	832.05927	1.0180987	698.2631	sp|P01024|CO3_HUMAN	sp|P01024|CO3_HUMAN
Glyco_CE0_Slot1_01_1_8610	True	8161	8161	2	3.5057	0.7844	100.0	1795.8867	1795.8782	4.8	340855.0	K.DSITTWEILAVSMSDK.K	4.14	1.14314	1.1384		898.44727	898.44727	1.1431382	855.7368	sp|P01024|CO3_HUMAN	sp|P01024|CO3_HUMAN
Glyco_CE0_Slot1_01_1_8610	True	8166	8166	2	3.2821	0.7242	100.0	1795.8817	1795.8782	2.0	28789.0	K.DSITTWEILAVSMSDK.K	4.14	1.22763	1.1384		898.44476	898.44476	1.2276344	855.7368	sp|P01024|CO3_HUMAN	sp|P01024|CO3_HUMAN
Glyco_CE0_Slot1_01_1_8610	True	8173	8173	2	2.9388	0.9999	100.0	1795.885	1795.8782	3.8	77533.0	K.DSITTWEILAVSMSDK.K	4.14	1.2308	1.1384		898.44641	898.44641	1.2308005	856.9033	sp|P01024|CO3_HUMAN	sp|P01024|CO3_HUMAN
Glyco_CE0_Slot1_01_1_8610	True	8181	8181	2	3.3592	0.8334	100.0	1795.8887	1795.8782	5.8	261178.0	K.DSITTWEILAVSMSDK.K	4.14	1.13745	1.1384		898.44824	898.44824	1.137453	856.9033	sp|P01024|CO3_HUMAN	sp|P01024|CO3_HUMAN
Glyco_CE0_Slot1_01_1_8610	True	8807	8807	2	0.5919	1.0	100.0	1795.8893	1795.8782	6.2	151196.0	K.DSITTWEILAVSMSDK.K	4.14	1.12628	1.1384		898.44855	898.44855	1.1262838	912.8936	sp|P01024|CO3_HUMAN	sp|P01024|CO3_HUMAN
Glyco_CE0_Slot1_01_1_8610	True	2138	2138	5	0.2561	0.2495	34.63855421686747	3733.63	3732.723	-25.8	121072.0	L.(-17.0265)IVTPSGCGEQNM(15.994915)IGMTPTVIAVHYLDETEQWEK.F	4.25	0.979			747.53223	747.53223	0.9789998	483.6171	sp|P01024|CO3_HUMAN	sp|P01024|CO3_HUMAN	858.3197496885699	878.5803224833173
Glyco_CE0_Slot1_01_1_8610	True	9280	9280	2	1.7757	0.8126	100.0	1749.9519	1749.9456	3.6	446434.0	K.DMALTAFVLISLQEAK.D	4.46	1.22815	1.1894		875.47986	875.47986	1.2281493	956.0576	sp|P01024|CO3_HUMAN	sp|P01024|CO3_HUMAN
Glyco_CE0_Slot1_01_1_8610	True	9327	9327	2	1.4898	1.0	100.0	1749.948	1749.9456	1.4	169741.0	K.DMALTAFVLISLQEAK.D	4.46	1.20814	1.1894		875.47791	875.47791	1.2081403	959.5571	sp|P01024|CO3_HUMAN	sp|P01024|CO3_HUMAN
Glyco_CE0_Slot1_01_1_8610	True	9277	9277	3	1.0171	1.0	100.0	1749.9541	1749.9456	4.9	30045.0	K.DMALTAFVLISLQEAK.D	4.46	0.92705	0.8857		583.98993	583.98993	0.92704594	956.0576	sp|P01024|CO3_HUMAN	sp|P01024|CO3_HUMAN
Glyco_CE0_Slot1_01_1_8610	True	9292	9292	3	0.9648	0.103	99.64028776978418	1749.9518	1749.9456	3.6	14134.0	K.DMALTAFVLISLQEAK.D	4.46	0.9269	0.8857		583.98914	583.98914	0.926903	957.2231	sp|P01024|CO3_HUMAN	sp|P01024|CO3_HUMAN
Glyco_CE0_Slot1_01_1_8610	True	8777	8777	4	2.2108	0.8311	100.0	3294.6199	3294.6035	5.0	49813.0	K.AGDFLEANYMNLQRSYTVAIAGYALAQMGR.L	6.56	1.12173	1.0787		824.41083	824.41083	1.1217265	908.2281	sp|P01024|CO3_HUMAN	sp|P01024|CO3_HUMAN
Glyco_CE0_Slot1_01_1_8610	True	8779	8779	4	1.7793	0.6425	100.0	3294.6096	3294.6035	1.9	80933.0	K.AGDFLEANYMNLQRSYTVAIAGYALAQMGR.L	6.56	1.11915	1.0787		824.40826	824.40826	1.1191517	909.3945	sp|P01024|CO3_HUMAN	sp|P01024|CO3_HUMAN
Glyco_CE0_Slot1_01_1_8610	True	9004	9004	4	0.7362	1.0	100.0	3535.8025	3535.7825	5.7	58224.0	K.AGDFLEANYMNLQRSYTVAIAGYALAQMGRLK.G	8.7	1.14171	1.1191		884.70648	884.70648	1.1417096	931.5627	sp|P01024|CO3_HUMAN	sp|P01024|CO3_HUMAN
Glyco_CE0_Slot1_01_1_8610	True	7150	7150	2	2.6722	0.6102	100.0	1671.8535	1671.8523	0.7	245935.0	R.SYTVAIAGYALAQMGR.L	8.8	1.21611	1.1685		836.43066	836.43066	1.2161086	770.5847	sp|P01024|CO3_HUMAN	sp|P01024|CO3_HUMAN
Glyco_CE0_Slot1_01_1_8610	True	7159	7159	2	1.718	0.0114	100.0	1671.8566	1671.8523	2.6	332421.0	R.SYTVAIAGYALAQMGR.L	8.8	1.08274	1.1685		836.43219	836.43219	1.0827398	770.5847	sp|P01024|CO3_HUMAN	sp|P01024|CO3_HUMAN
Glyco_CE0_Slot1_01_1_8610	True	7161	7161	3	0.6809	0.4897	99.6415770609319	1671.8617	1671.8523	5.6	5718.0	R.SYTVAIAGYALAQMGR.L	8.8	0.9318	0.8823		557.95911	557.95911	0.93180275	770.5847	sp|P01024|CO3_HUMAN	sp|P01024|CO3_HUMAN
Glyco_CE0_Slot1_01_1_8610	True	7656	7656	2	3.8152	0.7445	100.0	1913.0334	1913.0312	1.1	121500.0	R.SYTVAIAGYALAQMGRLK.G	9.68	1.3276	1.2879		957.02063	957.02063	1.3276045	811.4108	sp|P01024|CO3_HUMAN	sp|P01024|CO3_HUMAN
Glyco_CE0_Slot1_01_1_8610	True	7666	7666	3	0.9373	0.4921	100.0	1913.049	1913.0312	9.3	4390.0	R.SYTVAIAGYALAQMGRLK.G	9.68	1.01891	0.9298		638.35486	638.35486	1.0189073	811.4108	sp|P01024|CO3_HUMAN	sp|P01024|CO3_HUMAN
Glyco_CE0_Slot1_01_1_8610	True	9860	9860	2	4.2548	0.8609	100.0	2151.2058	2151.206	-0.1	391500.0	K.QLYNVEATSYALLALLQLK.D	6.56	1.22589	1.2785		1076.10681	1076.10681	1.2258865	1022.5485	sp|P01024|CO3_HUMAN	sp|P01024|CO3_HUMAN
Glyco_CE0_Slot1_01_1_8610	True	9862	9862	3	4.155	0.9588	100.0	2151.2148	2151.206	4.1	311189.0	K.QLYNVEATSYALLALLQLK.D	6.56	1.04521	1.001		717.74353	717.74353	1.0452129	1022.5485	sp|P01024|CO3_HUMAN	sp|P01024|CO3_HUMAN
Glyco_CE0_Slot1_01_1_8610	True	10150	10150	3	1.8657	0.89	100.0	3322.82	3322.8086	3.5	21189.0	K.QLYNVEATSYALLALLQLKDFDFVPPVVR.W	4.72	1.34436	1.2307		1108.27856	1108.27856	1.34436	1068.0399	sp|P01024|CO3_HUMAN	sp|P01024|CO3_HUMAN
Glyco_CE0_Slot1_01_1_8610	True	10151	10151	3	2.1423	1.0	100.0	3322.81	3322.8086	0.4	41495.0	K.QLYNVEATSYALLALLQLKDFDFVPPVVR.W	4.72	1.34844	1.2307		1108.27527	1108.27527	1.3484399	1069.2075	sp|P01024|CO3_HUMAN	sp|P01024|CO3_HUMAN
Glyco_CE0_Slot1_01_1_8610	True	8878	8878	2	4.3658	0.8397	100.0	2552.161	2551.16	-0.9	59846.0	R.YYGGGYGSTQATFMVFQALAQYQ.K	6.12	1.32358	1.3178		1276.58435	1276.58435	1.3235767	924.559	sp|P01024|CO3_HUMAN	sp|P01024|CO3_HUMAN
Glyco_CE0_Slot1_01_1_8610	True	8895	8895	2	3.7906	0.8929	100.0	2552.1606	2551.16	-1.0	19678.0	R.YYGGGYGSTQATFMVFQALAQYQ.K	6.12	1.3202	1.3178		1276.58423	1276.58423	1.320197	925.7247	sp|P01024|CO3_HUMAN	sp|P01024|CO3_HUMAN
Glyco_CE0_Slot1_01_1_8610	True	8463	8463	2	4.9177	0.8926	100.0	2679.2627	2679.255	2.9	231652.0	R.YYGGGYGSTQATFMVFQALAQYQK.D	8.59	1.36159	1.3639		1340.13525	1340.13525	1.3615897	877.9009	sp|P01024|CO3_HUMAN	sp|P01024|CO3_HUMAN
Glyco_CE0_Slot1_01_1_8610	True	8475	8475	2	4.8474	0.8294	100.0	2679.253	2679.255	-0.7	86252.0	R.YYGGGYGSTQATFMVFQALAQYQK.D	8.59	1.35681	1.3639		1340.13037	1340.13037	1.3568082	879.0659	sp|P01024|CO3_HUMAN	sp|P01024|CO3_HUMAN
Glyco_CE0_Slot1_01_1_8610	True	8471	8471	3	2.6027	0.0559	100.0	2679.2708	2679.255	5.9	1286215.0	R.YYGGGYGSTQATFMVFQALAQYQK.D	8.59	1.09884	1.0881		893.76215	893.76215	1.0988426	877.9009	sp|P01024|CO3_HUMAN	sp|P01024|CO3_HUMAN
Glyco_CE0_Slot1_01_1_8610	True	8487	8487	3	1.7894	1.0	100.0	2681.2686	2679.255	2.6	1193769.0	R.YYGGGYGSTQATFMVFQALAQYQK.D	8.59	1.09352	1.0881		894.42804	894.42804	1.0935178	879.0659	sp|P01024|CO3_HUMAN	sp|P01024|CO3_HUMAN
Glyco_CE0_Slot1_01_1_8610	True	8479	8479	4	2.8481	1.0	100.0	2679.263	2679.255	3.0	118153.0	R.YYGGGYGSTQATFMVFQALAQYQK.D	8.59	0.93769	0.945		670.57159	670.57159	0.9376899	879.0659	sp|P01024|CO3_HUMAN	sp|P01024|CO3_HUMAN
Glyco_CE0_Slot1_01_1_8610	True	5755	5755	3	1.5815	0.0265	100.0	2147.087	2147.0728	6.6	30775.0	K.DAPDHQELNLDVSLQLPSR.S	4.4	0.93109	0.8957		716.36749	716.36749	0.93108547	684.2664	sp|P01024|CO3_HUMAN	sp|P01024|CO3_HUMAN
Glyco_CE0_Slot1_01_1_8610	True	3759	3759	3	4.4168	0.7696	100.0	2603.0393	2603.0264	5.0	490233.0	K.DTWVEHWPEEDECQDEENQK.Q	3.89	0.92248	0.9217		868.35168	868.35168	0.92248046	574.6111	sp|P01024|CO3_HUMAN	sp|P01024|CO3_HUMAN
Glyco_CE0_Slot1_01_1_8610	False	4759	4759	4	1.0849	0.8626	100.0	2735.2214	2735.2288	-2.7	24952.0	K.TELFSSSCPGGIMLN(203.07938)ETGQGYQR.F	4.46	1.03845			684.56122	684.56122	1.0384465	625.9384	sp|O95445-2|APOM_HUMAN	sp|O95445-2|APOM_HUMAN, sp|O95445|APOM_HUMAN	1709.6174901339575	1061.1957458166198
Glyco_CE0_Slot1_01_1_8610	False	811	811	2	0.3952	0.4338	0.0	2926.1643	2924.1418	5.4	33574.0	S.(-17.0265)DWPFCSDEDWN(203.07938)YKCPSGCRMK.G	4.89	1.21165			1463.58606	1463.58606	1.2116454	369.3026	sp|P02671-2|FIBA_HUMAN	sp|P02671-2|FIBA_HUMAN, sp|P02671|FIBA_HUMAN
Glyco_CE0_Slot1_01_1_8610	False	156	156	2	2.1509	0.005	100.0	1963.854	1963.8489	2.6	6952.0	R.NPSSAGSWNSGSSGPGSTGNR.N	10.06	1.08705	1.0895		982.43091	982.43091	1.087053	35.2444	sp|P02671-2|FIBA_HUMAN	sp|P02671-2|FIBA_HUMAN, sp|P02671|FIBA_HUMAN
Glyco_CE0_Slot1_01_1_8610	False	1860	1860	4	0.2476	1.0	48.71794871794872	1375.6106	1374.6244	-12.5	31323.0	T.GSTGN(203.07938)QNPGSPR.P	10.06	0.98472			344.65854	344.65854	0.98471755	461.4539	sp|P02671-2|FIBA_HUMAN	sp|P02671-2|FIBA_HUMAN, sp|P02671|FIBA_HUMAN	3605.527951132158	1195.0206847702225
Glyco_CE0_Slot1_01_1_8610	False	3132	3132	5	0.481	0.0307	100.0	5148.2524	5147.252	-0.6	171404.0	R.PGSTGTWNPGSSERGSAGHWTSESSVSGSTGQWHSESGSFRPDSPGSGNAR.P	6.48	1.11094			1030.45679	1030.45679	1.1109425	540.7789	sp|P02671-2|FIBA_HUMAN	sp|P02671-2|FIBA_HUMAN, sp|P02671|FIBA_HUMAN
Glyco_CE0_Slot1_01_1_8610	False	2460	2460	4	2.134	0.9112	100.0	2795.2148	2795.204	3.8	154288.0	R.GSAGHWTSESSVSGSTGQWHSESGSFR.P	6.51	0.95604	0.9512		699.55957	699.55957	0.9560357	503.4524	sp|P02671-2|FIBA_HUMAN	sp|P02671-2|FIBA_HUMAN, sp|P02671|FIBA_HUMAN
Glyco_CE0_Slot1_01_1_8610	False	2486	2486	4	2.2485	0.6013	100.0	3506.5088	3506.4863	6.4	838211.0	R.GSAGHWTSESSVSGSTGQWHSESGSFRPDSPGSGN.A	5.52	0.99796	1.0182		877.38306	877.38306	0.9979575	505.7845	sp|P02671-2|FIBA_HUMAN	sp|P02671-2|FIBA_HUMAN, sp|P02671|FIBA_HUMAN
Glyco_CE0_Slot1_01_1_8610	False	2487	2487	4	2.5478	0.8717	100.0	3506.5063	3506.4863	5.7	307536.0	R.GSAGHWTSESSVSGSTGQWHSESGSFRPDSPGSGN.A	5.52	0.89006	1.0182		877.38245	877.38245	0.89005905	505.7845	sp|P02671-2|FIBA_HUMAN	sp|P02671-2|FIBA_HUMAN, sp|P02671|FIBA_HUMAN
Glyco_CE0_Slot1_01_1_8610	False	2578	2578	4	1.1468	1.0	100.0	3578.541	3577.5234	4.0	276687.0	R.GSAGHWTSESSVSGSTGQWHSESGSFRPDSPGSGNA.R	5.52	1.03891	1.0219		895.39111	895.39111	1.0389063	511.6176	sp|P02671-2|FIBA_HUMAN	sp|P02671-2|FIBA_HUMAN, sp|P02671|FIBA_HUMAN
Glyco_CE0_Slot1_01_1_8610	False	2237	2237	4	2.5818	0.0964	100.0	3733.6382	3733.6248	3.6	421780.0	R.GSAGHWTSESSVSGSTGQWHSESGSFRPDSPGSGNAR.P	6.48	1.03322	1.0926		934.16541	934.16541	1.0332177	490.6162	sp|P02671-2|FIBA_HUMAN	sp|P02671-2|FIBA_HUMAN, sp|P02671|FIBA_HUMAN
Glyco_CE0_Slot1_01_1_8610	False	2262	2262	4	0.7528	0.5303	99.63235294117648	3733.6414	3733.6248	4.4	1641738.0	R.GSAGHWTSESSVSGSTGQWHSESGSFRPDSPGSGNAR.P	6.48	1.04707	1.0926		934.1662	934.1662	1.0470663	491.7826	sp|P02671-2|FIBA_HUMAN	sp|P02671-2|FIBA_HUMAN, sp|P02671|FIBA_HUMAN
Glyco_CE0_Slot1_01_1_8610	False	2314	2314	4	0.6503	0.5184	99.63768115942028	3735.6426	3733.6248	3.0	215868.0	R.GSAGHWTSESSVSGSTGQWHSESGSFRPDSPGSGNAR.P	6.48	1.05917	1.0926		934.6665	934.6665	1.0591749	494.1194	sp|P02671-2|FIBA_HUMAN	sp|P02671-2|FIBA_HUMAN, sp|P02671|FIBA_HUMAN
Glyco_CE0_Slot1_01_1_8610	False	2221	2221	5	1.2415	0.9998	100.0	3733.647	3733.6248	6.0	44741.0	R.GSAGHWTSESSVSGSTGQWHSESGSFRPDSPGSGNAR.P	6.48	0.96759			747.53564	747.53564	0.96759146	489.4502	sp|P02671-2|FIBA_HUMAN	sp|P02671-2|FIBA_HUMAN, sp|P02671|FIBA_HUMAN
Glyco_CE0_Slot1_01_1_8610	False	2238	2238	5	1.0962	0.999	100.0	3733.6458	3733.6248	5.6	396776.0	R.GSAGHWTSESSVSGSTGQWHSESGSFRPDSPGSGNAR.P	6.48	0.94331			747.5354	747.5354	0.94330686	490.6162	sp|P02671-2|FIBA_HUMAN	sp|P02671-2|FIBA_HUMAN, sp|P02671|FIBA_HUMAN
Glyco_CE0_Slot1_01_1_8610	False	2263	2263	5	0.9006	0.9357	100.0	3733.6582	3733.6248	9.0	2321862.0	R.GSAGHWTSESSVSGSTGQWHSESGSFRPDSPGSGNAR.P	6.48	0.95197			747.5379	747.5379	0.95197445	491.7826	sp|P02671-2|FIBA_HUMAN	sp|P02671-2|FIBA_HUMAN, sp|P02671|FIBA_HUMAN
Glyco_CE0_Slot1_01_1_8610	False	2267	2267	5	1.6604	0.4301	100.0	3733.657	3733.6248	8.6	1771132.0	R.GSAGHWTSESSVSGSTGQWHSESGSFRPDSPGSGNAR.P	6.48	0.98832			747.53766	747.53766	0.988325	491.7826	sp|P02671-2|FIBA_HUMAN	sp|P02671-2|FIBA_HUMAN, sp|P02671|FIBA_HUMAN
Glyco_CE0_Slot1_01_1_8610	False	2291	2291	5	0.9312	0.9997	100.0	3733.653	3733.6248	7.6	2027612.0	R.GSAGHWTSESSVSGSTGQWHSESGSFRPDSPGSGNAR.P	6.48	0.97024			747.53687	747.53687	0.9702374	492.9483	sp|P02671-2|FIBA_HUMAN	sp|P02671-2|FIBA_HUMAN, sp|P02671|FIBA_HUMAN
Glyco_CE0_Slot1_01_1_8610	False	2316	2316	5	1.1144	0.5544	100.0	3733.6519	3733.6248	7.3	25097.0	R.GSAGHWTSESSVSGSTGQWHSESGSFRPDSPGSGNAR.P	6.48	0.89438			747.53662	747.53662	0.8943846	494.1194	sp|P02671-2|FIBA_HUMAN	sp|P02671-2|FIBA_HUMAN, sp|P02671|FIBA_HUMAN
Glyco_CE0_Slot1_01_1_8610	False	2338	2338	5	2.8048	0.8916	100.0	3734.6326	3733.6248	1.2	157405.0	R.GSAGHWTSESSVSGSTGQWHSESGSFRPDSPGSGNAR.P	6.48	0.96717			747.73279	747.73279	0.96716666	495.287	sp|P02671-2|FIBA_HUMAN	sp|P02671-2|FIBA_HUMAN, sp|P02671|FIBA_HUMAN
Glyco_CE0_Slot1_01_1_8610	False	2290	2290	4	0.9906	0.8236	100.0	3944.7314	3944.7205	2.8	250250.0	R.GSAGHWTSESSVSGSTGQWHSESGSFRPDSPGSGNARPN.N	6.48	1.09194	1.1125		986.93872	986.93872	1.0919385	492.9483	sp|P02671-2|FIBA_HUMAN	sp|P02671-2|FIBA_HUMAN, sp|P02671|FIBA_HUMAN
Glyco_CE0_Slot1_01_1_8610	False	2359	2359	4	0.3685	0.2272	81.74603174603175	3945.707	3944.7205	-4.3	161894.0	R.GSAGHWTSESSVSGSTGQWHSESGSFRPDSPGSGNARPN.N	6.48	1.06104	1.1125		987.18262	987.18262	1.0610409	496.4535	sp|P02671-2|FIBA_HUMAN	sp|P02671-2|FIBA_HUMAN, sp|P02671|FIBA_HUMAN
Glyco_CE0_Slot1_01_1_8610	False	2296	2296	5	1.8147	0.9998	100.0	3944.7314	3944.7205	2.8	429677.0	R.GSAGHWTSESSVSGSTGQWHSESGSFRPDSPGSGNARPN.N	6.48	1.03348			789.75256	789.75256	1.0334765	492.9483	sp|P02671-2|FIBA_HUMAN	sp|P02671-2|FIBA_HUMAN, sp|P02671|FIBA_HUMAN
Glyco_CE0_Slot1_01_1_8610	False	2319	2319	5	1.6656	0.965	100.0	3944.7363	3944.7205	4.0	65534.0	R.GSAGHWTSESSVSGSTGQWHSESGSFRPDSPGSGNARPN.N	6.48	1.01097			789.75354	789.75354	1.0109658	494.1194	sp|P02671-2|FIBA_HUMAN	sp|P02671-2|FIBA_HUMAN, sp|P02671|FIBA_HUMAN
Glyco_CE0_Slot1_01_1_8610	False	2348	2348	5	1.6235	0.9623	100.0	3944.7327	3944.7205	3.1	120456.0	R.GSAGHWTSESSVSGSTGQWHSESGSFRPDSPGSGNARPN.N	6.48	0.98999			789.75281	789.75281	0.9899898	495.287	sp|P02671-2|FIBA_HUMAN	sp|P02671-2|FIBA_HUMAN, sp|P02671|FIBA_HUMAN
Glyco_CE0_Slot1_01_1_8610	False	2360	2360	5	0.9581	1.0	100.0	3945.7214	3944.7205	-0.6	112965.0	R.GSAGHWTSESSVSGSTGQWHSESGSFRPDSPGSGNARPN.N	6.48	0.97972			789.95056	789.95056	0.9797167	496.4535	sp|P02671-2|FIBA_HUMAN	sp|P02671-2|FIBA_HUMAN, sp|P02671|FIBA_HUMAN
Glyco_CE0_Slot1_01_1_8610	False	2279	2279	5	1.9002	0.9176	100.0	4059.7683	4058.7632	0.4	200704.0	R.GSAGHWTSESSVSGSTGQWHSESGSFRPDSPGSGNARPNN.P	6.48	1.01219			812.75995	812.75995	1.012189	491.7826	sp|P02671-2|FIBA_HUMAN	sp|P02671-2|FIBA_HUMAN, sp|P02671|FIBA_HUMAN
Glyco_CE0_Slot1_01_1_8610	False	2304	2304	5	0.7	0.648	100.0	4059.7676	4058.7632	0.3	15081.0	R.GSAGHWTSESSVSGSTGQWHSESGSFRPDSPGSGNARPNN.P	6.48	1.02187			812.75977	812.75977	1.0218668	492.9483	sp|P02671-2|FIBA_HUMAN	sp|P02671-2|FIBA_HUMAN, sp|P02671|FIBA_HUMAN
Glyco_CE0_Slot1_01_1_8610	False	2325	2325	5	0.6448	0.7934	100.0	4059.7664	4058.7632	-0.0	49327.0	R.GSAGHWTSESSVSGSTGQWHSESGSFRPDSPGSGNARPNN.P	6.48	0.99038			812.75952	812.75952	0.99038136	494.1194	sp|P02671-2|FIBA_HUMAN	sp|P02671-2|FIBA_HUMAN, sp|P02671|FIBA_HUMAN
Glyco_CE0_Slot1_01_1_8610	False	2427	2427	4	0.9557	1.0	100.0	3324.4668	3324.4536	4.0	103257.0	H.WTSESSVSGSTGQWHSESGSFRPDSPGSGNAR.P	5.8	0.9772	1.0239		831.87256	831.87256	0.9772034	501.119	sp|P02671-2|FIBA_HUMAN	sp|P02671-2|FIBA_HUMAN, sp|P02671|FIBA_HUMAN
Glyco_CE0_Slot1_01_1_8610	False	1699	1699	3	0.5057	0.0035	94.28571428571428	2734.235	2734.22	5.5	331913.0	S.SVSGSTGQWHSESGSFRPDSPGSGNAR.P	7.33	0.97173	1.0007		912.08362	912.08362	0.9717281	447.4574	sp|P02671-2|FIBA_HUMAN	sp|P02671-2|FIBA_HUMAN, sp|P02671|FIBA_HUMAN
Glyco_CE0_Slot1_01_1_8610	False	158	158	4	1.0832	0.5936	100.0	2734.2358	2734.22	5.8	61583.0	S.SVSGSTGQWHSESGSFRPDSPGSGNAR.P	7.33	0.91592	0.932		684.31482	684.31482	0.9159202	35.2444	sp|P02671-2|FIBA_HUMAN	sp|P02671-2|FIBA_HUMAN, sp|P02671|FIBA_HUMAN
Glyco_CE0_Slot1_01_1_8610	False	163	163	4	0.5978	0.8963	100.0	2734.2346	2734.22	5.4	64584.0	S.SVSGSTGQWHSESGSFRPDSPGSGNAR.P	7.33	0.88239	0.932		684.31451	684.31451	0.8823891	35.2444	sp|P02671-2|FIBA_HUMAN	sp|P02671-2|FIBA_HUMAN, sp|P02671|FIBA_HUMAN
Glyco_CE0_Slot1_01_1_8610	False	1680	1680	4	1.5327	0.4176	100.0	2734.2344	2734.22	5.3	179950.0	S.SVSGSTGQWHSESGSFRPDSPGSGNAR.P	7.33	0.89766	0.932		684.31445	684.31445	0.89765537	445.1245	sp|P02671-2|FIBA_HUMAN	sp|P02671-2|FIBA_HUMAN, sp|P02671|FIBA_HUMAN
Glyco_CE0_Slot1_01_1_8610	False	1684	1684	4	0.6221	0.6948	100.0	2734.2336	2734.22	5.0	69765.0	S.SVSGSTGQWHSESGSFRPDSPGSGNAR.P	7.33	0.86466	0.932		684.31427	684.31427	0.8646567	445.1245	sp|P02671-2|FIBA_HUMAN	sp|P02671-2|FIBA_HUMAN, sp|P02671|FIBA_HUMAN
Glyco_CE0_Slot1_01_1_8610	False	1700	1700	4	1.5216	0.7384	100.0	2734.232	2734.22	4.4	92693.0	S.SVSGSTGQWHSESGSFRPDSPGSGNAR.P	7.33	0.89987	0.932		684.31384	684.31384	0.89986604	447.4574	sp|P02671-2|FIBA_HUMAN	sp|P02671-2|FIBA_HUMAN, sp|P02671|FIBA_HUMAN
Glyco_CE0_Slot1_01_1_8610	False	1723	1723	4	1.3609	0.7733	100.0	2735.2358	2734.22	4.6	105521.0	S.SVSGSTGQWHSESGSFRPDSPGSGNAR.P	7.33	0.91371	0.932		684.56482	684.56482	0.9137142	449.7891	sp|P02671-2|FIBA_HUMAN	sp|P02671-2|FIBA_HUMAN, sp|P02671|FIBA_HUMAN
Glyco_CE0_Slot1_01_1_8610	False	503	503	4	0.4497	0.2997	82.78688524590164	2734.2231	2734.22	1.2	59264.0	S.SVSGSTGQWHSESGSFRPDSPGSGNAR.P	7.33	0.85115	0.932		684.31165	684.31165	0.85114825	331.9743	sp|P02671-2|FIBA_HUMAN	sp|P02671-2|FIBA_HUMAN, sp|P02671|FIBA_HUMAN
Glyco_CE0_Slot1_01_1_8610	False	556	556	4	0.6103	0.6256	100.0	2734.2307	2734.22	3.9	26799.0	S.SVSGSTGQWHSESGSFRPDSPGSGNAR.P	7.33	0.8706	0.932		684.31354	684.31354	0.8705956	338.9739	sp|P02671-2|FIBA_HUMAN	sp|P02671-2|FIBA_HUMAN, sp|P02671|FIBA_HUMAN
Glyco_CE0_Slot1_01_1_8610	False	564	564	4	0.6383	0.5615	99.0	2734.2288	2734.22	3.2	53030.0	S.SVSGSTGQWHSESGSFRPDSPGSGNAR.P	7.33	0.88443	0.932		684.31305	684.31305	0.8844258	340.1398	sp|P02671-2|FIBA_HUMAN	sp|P02671-2|FIBA_HUMAN, sp|P02671|FIBA_HUMAN
Glyco_CE0_Slot1_01_1_8610	False	597	597	4	1.4146	0.6763	100.0	2734.2327	2734.22	4.6	59598.0	S.SVSGSTGQWHSESGSFRPDSPGSGNAR.P	7.33	0.86626	0.932		684.31403	684.31403	0.8662597	344.8062	sp|P02671-2|FIBA_HUMAN	sp|P02671-2|FIBA_HUMAN, sp|P02671|FIBA_HUMAN
Glyco_CE0_Slot1_01_1_8610	False	666	666	4	1.1504	0.9999	100.0	2735.2305	2734.22	2.6	98102.0	S.SVSGSTGQWHSESGSFRPDSPGSGNAR.P	7.33	0.8304	0.932		684.56348	684.56348	0.8303994	354.138	sp|P02671-2|FIBA_HUMAN	sp|P02671-2|FIBA_HUMAN, sp|P02671|FIBA_HUMAN
Glyco_CE0_Slot1_01_1_8610	False	767	767	4	0.5866	0.4353	94.33962264150944	2734.2295	2734.22	3.5	50646.0	S.SVSGSTGQWHSESGSFRPDSPGSGNAR.P	7.33	0.84966	0.932		684.31323	684.31323	0.84966475	364.6365	sp|P02671-2|FIBA_HUMAN	sp|P02671-2|FIBA_HUMAN, sp|P02671|FIBA_HUMAN
Glyco_CE0_Slot1_01_1_8610	False	770	770	4	0.4302	0.1082	76.42857142857142	2734.228	2734.22	2.9	37461.0	S.SVSGSTGQWHSESGSFRPDSPGSGNAR.P	7.33	0.88727	0.932		684.31287	684.31287	0.88727224	364.6365	sp|P02671-2|FIBA_HUMAN	sp|P02671-2|FIBA_HUMAN, sp|P02671|FIBA_HUMAN
Glyco_CE0_Slot1_01_1_8610	False	4281	4281	3	1.2273	0.2457	100.0	2988.3315	2986.3674	-14.3	232545.0	D.SPGSGNARPNNPDWGTFEEVSGNVSPGTR.R	4.72	1.14176	0.9895		996.78241	996.78241	1.1417613	603.7731	sp|P02671-2|FIBA_HUMAN	sp|P02671-2|FIBA_HUMAN, sp|P02671|FIBA_HUMAN
Glyco_CE0_Slot1_01_1_8610	False	4358	4358	3	1.192	0.3085	100.0	2988.3276	2986.3674	-15.6	505088.0	D.SPGSGNARPNNPDWGTFEEVSGNVSPGTR.R	4.72	1.11301	0.9895		996.78107	996.78107	1.1130126	607.2725	sp|P02671-2|FIBA_HUMAN	sp|P02671-2|FIBA_HUMAN, sp|P02671|FIBA_HUMAN
Glyco_CE0_Slot1_01_1_8610	False	4363	4363	3	0.6171	0.0544	62.8099173553719	2988.3289	2988.3354	-2.2	415607.0	P.(-17.0265)GSGN(203.07938)ARPNNPDWGTFEEVSGNVSPGTR.R	4.72	1.13453			996.78149	996.78149	1.1345301	607.2725	sp|P02671-2|FIBA_HUMAN	sp|P02671-2|FIBA_HUMAN, sp|P02671|FIBA_HUMAN
Glyco_CE0_Slot1_01_1_8610	False	7121	7121	2	0.2766	0.5397	0.0	1919.9364	1918.9314	0.9	19189.0	R.PALEDLLLGSEAN(203.07938)LTC.T	3.47	1.60008			960.47211	960.47211	1.6000776	768.2511	sp|P01876|IGHA1_HUMAN	sp|P01876|IGHA1_HUMAN	1914.6835552421303	1815.7741890802329	H5N4F2S0
Glyco_CE0_Slot1_01_1_8610	False	7115	7115	3	0.529	1.0	93.75	1918.9319	1918.9314	0.3	57726.0	R.PALEDLLLGSEAN(203.07938)LTC.T	3.47	1.09507			640.31586	640.31586	1.0950665	767.0859	sp|P01876|IGHA1_HUMAN	sp|P01876|IGHA1_HUMAN	2116.7586980744445	1278.2089703679353	H5N5F0S1
Glyco_CE0_Slot1_01_1_8610	False	7125	7125	3	0.2516	1.0	56.29139072847682	1918.9314	1918.9314	0.0	74110.0	R.PALEDLLLGSEAN(203.07938)LTC.T	3.47	1.10033			640.31567	640.31567	1.1003269	768.2511	sp|P01876|IGHA1_HUMAN	sp|P01876|IGHA1_HUMAN	2116.7640826813504	1278.2105702034398	H5N5F0S1
Glyco_CE0_Slot1_01_1_8610	False	7134	7134	3	1.2037	1.0	100.0	1918.9307	1918.9314	-0.4	149063.0	R.PALEDLLLGSEAN(203.07938)LTC.T	3.47	1.04914			640.31543	640.31543	1.0491415	768.2511	sp|P01876|IGHA1_HUMAN	sp|P01876|IGHA1_HUMAN	1913.687084894727	1210.518018064739	H5N4F0S1
Glyco_CE0_Slot1_01_1_8610	False	8337	8337	4	0.5422	0.7282	100.0	2561.3235	2560.3174	1.1	324994.0	R.PALEDLLLGSEAN(203.07938)LTCTLTGLR.D	4.14	1.03501			641.08673	641.08673	1.0350053	868.5678	sp|P01876|IGHA1_HUMAN	sp|P01876|IGHA1_HUMAN	2116.768899257855	1119.2590784949923	H5N5F0S1
Glyco_CE0_Slot1_01_1_8610	False	8340	8340	4	0.8516	1.0	100.0	2561.3237	2560.3174	1.2	341384.0	R.PALEDLLLGSEAN(203.07938)LTCTLTGLR.D	4.14	1.08735			641.08679	641.08679	1.0873454	868.5678	sp|P01876|IGHA1_HUMAN	sp|P01876|IGHA1_HUMAN	2116.770771212893	1119.2596066188737	H5N5F0S1
Glyco_CE0_Slot1_01_1_8610	False	8349	8349	4	1.3377	1.0	100.0	2561.3242	2560.3174	1.4	209678.0	R.PALEDLLLGSEAN(203.07938)LTCTLTGLR.D	4.14	1.07366			641.08691	641.08691	1.0736643	869.735	sp|P01876|IGHA1_HUMAN	sp|P01876|IGHA1_HUMAN	1913.6992784113515	1068.4918872067108	H5N4F0S1
Glyco_CE0_Slot1_01_1_8610	False	8354	8354	4	0.7378	1.0	100.0	2561.3206	2560.3174	-0.1	320827.0	R.PALEDLLLGSEAN(203.07938)LTCTLTGLR.D	4.14	1.1048			641.086	641.086	1.1047963	869.735	sp|P01876|IGHA1_HUMAN	sp|P01876|IGHA1_HUMAN	1913.6967169432776	1068.4903561852584	H5N4F0S1
Glyco_CE0_Slot1_01_1_8610	False	8364	8364	4	0.6617	1.0	100.0	2561.3167	2560.3174	-1.6	253675.0	R.PALEDLLLGSEAN(203.07938)LTCTLTGLR.D	4.14	1.07138			641.08502	641.08502	1.0713795	870.9012	sp|P01876|IGHA1_HUMAN	sp|P01876|IGHA1_HUMAN	1913.7028996894192	1068.4909158239022	H5N4F0S1
Glyco_CE0_Slot1_01_1_8610	False	8425	8425	4	0.3615	1.0	100.0	2562.3276	2560.3174	1.4	150587.0	R.PALEDLLLGSEAN(203.07938)LTCTLTGLR.D	4.14	1.09609			641.33777	641.33777	1.0960945	874.4006	sp|P01876|IGHA1_HUMAN	sp|P01876|IGHA1_HUMAN	1954.7215434908755	1078.7483184713738	H4N5F0S1
Glyco_CE0_Slot1_01_1_8610	False	8356	8356	5	1.0338	1.0	100.0	2561.3154	2560.3174	-2.1	94088.0	R.PALEDLLLGSEAN(203.07938)LTCTLTGLR.D	4.14	0.94612			513.06934	513.06934	0.9461208	869.735	sp|P01876|IGHA1_HUMAN	sp|P01876|IGHA1_HUMAN	2116.7775730487588	895.608964152649	H5N5F0S1
Glyco_CE0_Slot1_01_1_8610	True	6364	6364	2	3.6402	0.9998	100.0	1835.9534	1835.9497	2.0	381380.0	R.QEPSQGTTTFAVTSILR.V	6.56	1.1295	1.1277		918.48059	918.48059	1.1295037	719.2609	sp|P01876|IGHA1_HUMAN	sp|P01876|IGHA1_HUMAN
Glyco_CE0_Slot1_01_1_8610	True	6387	6387	2	3.8543	0.8629	100.0	1836.9598	1835.9497	3.7	140470.0	R.QEPSQGTTTFAVTSILR.V	6.56	1.09797	1.1277		918.98383	918.98383	1.0979681	720.4266	sp|P01876|IGHA1_HUMAN	sp|P01876|IGHA1_HUMAN
Glyco_CE0_Slot1_01_1_8610	True	8639	8639	3	1.9233	0.883	100.0	2635.3381	2635.3362	0.7	958235.0	R.QEPSQGTTTFAVTSILRVAAEDWK.K	4.72	1.16598	1.1059		879.11792	879.11792	1.1659821	893.0636	sp|P01876|IGHA1_HUMAN	sp|P01876|IGHA1_HUMAN
Glyco_CE0_Slot1_01_1_8610	True	8649	8649	3	2.1647	1.0	100.0	2635.345	2635.3362	3.3	269696.0	R.QEPSQGTTTFAVTSILRVAAEDWK.K	4.72	1.16472	1.1059		879.12018	879.12018	1.1647165	894.2301	sp|P01876|IGHA1_HUMAN	sp|P01876|IGHA1_HUMAN
Glyco_CE0_Slot1_01_1_8610	True	8044	8044	4	2.0337	1.0	100.0	2763.4443	2763.4312	4.8	187975.0	R.QEPSQGTTTFAVTSILRVAAEDWKK.G	6.56	0.95203	0.9475		691.61694	691.61694	0.95202965	845.239	sp|P01876|IGHA1_HUMAN	sp|P01876|IGHA1_HUMAN
Glyco_CE0_Slot1_01_1_8610	True	5305	5305	3	0.3105	1.0	99.25373134328358	2551.2288	2550.2214	1.6	52449.0	R.LAGKPTHVN(203.07938)VSVVMAEVDGTCY.-	5.63	1.06579			851.08148	851.08148	1.0657895	657.4362	sp|P01876|IGHA1_HUMAN	sp|P01876|IGHA1_HUMAN	1216.4311667209845	1188.5320710855792	H5N2F0S0
Glyco_CE0_Slot1_01_1_8610	True	5680	5680	3	1.7567	0.1698	100.0	2180.9893	2180.984	2.5	80644.0	K.PTHVN(203.07938)VSVVMAEVDGTCY.-	4.46	0.99381			727.66827	727.66827	0.99380964	679.6	sp|P01876|IGHA1_HUMAN	sp|P01876|IGHA1_HUMAN	1216.4384686601916	1065.4546073685258	H5N2F0S0
Glyco_CE0_Slot1_01_1_8610	False	5530	5530	5	0.3259	0.9244	67.44186046511628	3635.588	3633.5598	5.9	14029.0	R.EGDHEFLEVPEAQEDVEATFPVHQPGN(203.07938)YSC.S	3.95	1.1272			727.92383	727.92383	1.1271988	670.2689	sp|P04217-2|A1BG_HUMAN	sp|P04217-2|A1BG_HUMAN, sp|P04217|A1BG_HUMAN	2204.752840037193	1127.8585174428474	H5N4F0S2
Glyco_CE0_Slot1_01_1_8610	False	6320	6320	5	1.5477	0.9999	100.0	4300.1494	4300.119	7.0	555480.0	R.TDGEGALSEPSATVTIEELAAPPPPVLMHHGESSQVLHPGNK.V	4.7	1.03866			860.83612	860.83612	1.0386602	716.9262	sp|P04217-2|A1BG_HUMAN	sp|P04217-2|A1BG_HUMAN, sp|P04217|A1BG_HUMAN
Glyco_CE0_Slot1_01_1_8610	False	6375	6375	5	2.0966	0.8647	100.0	4300.136	4300.119	4.0	242631.0	R.TDGEGALSEPSATVTIEELAAPPPPVLMHHGESSQVLHPGNK.V	4.7	1.06711			860.8335	860.8335	1.0671134	719.2609	sp|P04217-2|A1BG_HUMAN	sp|P04217-2|A1BG_HUMAN, sp|P04217|A1BG_HUMAN
Glyco_CE0_Slot1_01_1_8610	True	8529	8529	3	3.4021	0.7919	100.0	2645.3945	2645.3755	7.2	60817.0	K.GLFQVVSGGMVLQLQQGDQVWVEK.D	4.46	1.1024	1.0688		882.47009	882.47009	1.1024001	882.5669	sp|P02745|C1QA_HUMAN	sp|P02745|C1QA_HUMAN
Glyco_CE0_Slot1_01_1_8610	True	8552	8552	3	1.8997	1.0	100.0	2645.387	2645.3755	4.3	151811.0	K.GLFQVVSGGMVLQLQQGDQVWVEK.D	4.46	1.10279	1.0688		882.46753	882.46753	1.1027893	883.733	sp|P02745|C1QA_HUMAN	sp|P02745|C1QA_HUMAN
Glyco_CE0_Slot1_01_1_8610	True	8567	8567	3	1.7455	1.0	100.0	2645.386	2645.3755	4.0	54483.0	K.GLFQVVSGGMVLQLQQGDQVWVEK.D	4.46	1.09924	1.0688		882.46722	882.46722	1.0992391	884.8996	sp|P02745|C1QA_HUMAN	sp|P02745|C1QA_HUMAN
Glyco_CE0_Slot1_01_1_8610	True	8834	8834	2	0.6152	0.9996	100.0	2329.1162	2329.1135	1.2	70348.0	K.GHIYQGSEADSVFSGFLIFPSA.-	4.46	1.24603	1.2687		1165.06201	1165.06201	1.2460256	917.5607	sp|P02745|C1QA_HUMAN	sp|P02745|C1QA_HUMAN
Glyco_CE0_Slot1_01_1_8610	True	8023	8023	2	2.8085	0.7946	100.0	2521.2515	2521.2456	2.3	35922.0	R.AIAANEADAVTLDAGLVYDAYLAPN.N	3.34	1.31796	1.3376		1261.12964	1261.12964	1.3179611	844.0728	sp|P02787|TRFE_HUMAN	sp|P02787|TRFE_HUMAN
Glyco_CE0_Slot1_01_1_8610	True	8037	8037	2	4.0931	0.8294	100.0	2876.4583	2876.4675	-3.2	57244.0	R.AIAANEADAVTLDAGLVYDAYLAPNNLK.P	3.96	1.49559	1.4402		1438.73303	1438.73303	1.4955858	845.239	sp|P02787|TRFE_HUMAN	sp|P02787|TRFE_HUMAN
Glyco_CE0_Slot1_01_1_8610	True	8049	8049	2	4.3293	0.8274	100.0	2876.4646	2876.4675	-1.0	22559.0	R.AIAANEADAVTLDAGLVYDAYLAPNNLK.P	3.96	1.49766	1.4402		1438.73621	1438.73621	1.4976618	846.4056	sp|P02787|TRFE_HUMAN	sp|P02787|TRFE_HUMAN
Glyco_CE0_Slot1_01_1_8610	True	8050	8050	3	4.0245	0.9999	100.0	2876.4758	2876.4675	2.9	95865.0	R.AIAANEADAVTLDAGLVYDAYLAPNNLK.P	3.96	1.22681	1.1473		959.49713	959.49713	1.2268128	846.4056	sp|P02787|TRFE_HUMAN	sp|P02787|TRFE_HUMAN
Glyco_CE0_Slot1_01_1_8610	True	6205	6205	2	2.4697	0.9487	100.0	1629.8203	1629.8159	2.7	181863.0	K.EDPQTFYYAVAVVK.K	4.46	1.07127	1.0737		815.41406	815.41406	1.0712702	709.9282	sp|P02787|TRFE_HUMAN	sp|P02787|TRFE_HUMAN
Glyco_CE0_Slot1_01_1_8610	True	6219	6219	2	2.6697	0.7736	100.0	1629.8234	1629.8159	4.6	307402.0	K.EDPQTFYYAVAVVK.K	4.46	1.06589	1.0737		815.41559	815.41559	1.0658917	711.0939	sp|P02787|TRFE_HUMAN	sp|P02787|TRFE_HUMAN
Glyco_CE0_Slot1_01_1_8610	True	1735	1735	4	0.6219	0.9997	100.0	1689.8524	1689.849	2.0	8758.0	K.DCHLAQVPSHTVVAR.S	7.38	0.82319	0.802		423.21899	423.21899	0.8231932	450.956	sp|P02787|TRFE_HUMAN	sp|P02787|TRFE_HUMAN
Glyco_CE0_Slot1_01_1_8610	True	787	787	4	0.3656	0.1875	99.32432432432432	1689.8542	1689.849	3.1	9681.0	K.DCHLAQVPSHTVVAR.S	7.38	0.82809	0.802		423.21945	423.21945	0.8280894	366.9688	sp|P02787|TRFE_HUMAN	sp|P02787|TRFE_HUMAN
Glyco_CE0_Slot1_01_1_8610	True	3716	3716	2	0.5327	0.3034	87.93103448275862	866.4829	866.48425	-1.5	3843.0	V.PSHTVVAR.S	10.06	0.79553	0.7659		433.74536	433.74536	0.79553014	573.4458	sp|P02787|TRFE_HUMAN	sp|P02787|TRFE_HUMAN
Glyco_CE0_Slot1_01_1_8610	True	6971	6971	2	5.22	0.8468	100.0	2159.0117	2159.0146	-1.4	84063.0	K.IMNGEADAMSLDGGFVYIAGK.C	4.14	1.22514	1.2271		1080.00977	1080.00977	1.2251443	756.5864	sp|P02787|TRFE_HUMAN	sp|P02787|TRFE_HUMAN
Glyco_CE0_Slot1_01_1_8610	True	6991	6991	2	5.1339	0.7832	100.0	2159.022	2159.0146	3.4	61808.0	K.IMNGEADAMSLDGGFVYIAGK.C	4.14	1.23455	1.2271		1080.01489	1080.01489	1.2345492	757.7531	sp|P02787|TRFE_HUMAN	sp|P02787|TRFE_HUMAN
Glyco_CE0_Slot1_01_1_8610	True	6023	6023	3	0.4311	0.6508	99.3006993006993	1663.8037	1662.8044	-2.5	107276.0	K.(-17.0265)CGLVPVLAENYN(203.07938)K.S	6.56	1.21053			555.27313	555.27313	1.2105261	700.5959	sp|P02787|TRFE_HUMAN	sp|P02787|TRFE_HUMAN	2204.7746748892823	1222.171564927045	H5N4F0S2
Glyco_CE0_Slot1_01_1_8610	True	6043	6043	3	0.4749	0.6648	99.23664122137404	1662.8029	1662.8044	-1.0	314348.0	K.(-17.0265)CGLVPVLAENYN(203.07938)K.S	6.56	1.20955			554.93951	554.93951	1.2095518	701.7639	sp|P02787|TRFE_HUMAN	sp|P02787|TRFE_HUMAN	2204.791399042538	1222.1768469347296	H5N4F0S2
Glyco_CE0_Slot1_01_1_8610	True	6052	6052	3	0.2565	0.9997	97.5	1662.804	1662.8044	-0.3	112905.0	K.(-17.0265)CGLVPVLAENYN(203.07938)K.S	6.56	1.00436			554.93988	554.93988	1.0043602	701.7639	sp|P02787|TRFE_HUMAN	sp|P02787|TRFE_HUMAN	1913.702461949245	1125.147577004952	H5N4F0S1
Glyco_CE0_Slot1_01_1_8610	True	6090	6090	3	0.2197	0.6844	94.41340782122904	1662.8064	1662.8044	1.2	103212.0	K.(-17.0265)CGLVPVLAENYN(203.07938)K.S	6.56	1.18757			554.94067	554.94067	1.1875675	704.0963	sp|P02787|TRFE_HUMAN	sp|P02787|TRFE_HUMAN	2205.78548140329	1222.509382876437	H5N4F2S1
Glyco_CE0_Slot1_01_1_8610	True	4576	4576	2	1.888	0.3441	100.0	1679.8372	1679.8309	3.7	83570.0	K.CGLVPVLAENYN(203.07938)K.S	6.56	1.06694			840.42249	840.42249	1.0669365	617.7729	sp|P02787|TRFE_HUMAN	sp|P02787|TRFE_HUMAN
Glyco_CE0_Slot1_01_1_8610	True	4370	4370	4	0.451	0.9998	100.0	1680.8313	1679.8309	-1.8	31214.0	K.CGLVPVLAENYN(203.07938)K.S	6.56	0.99613			420.96371	420.96371	0.9961325	607.2725	sp|P02787|TRFE_HUMAN	sp|P02787|TRFE_HUMAN	2278.824340558315	939.649956979385	H6N5F0S1
Glyco_CE0_Slot1_01_1_8610	True	4499	4499	4	1.1929	0.9998	100.0	1679.8335	1679.8309	1.5	286472.0	K.CGLVPVLAENYN(203.07938)K.S	6.56	1.01881			420.71426	420.71426	1.0188088	613.1047	sp|P02787|TRFE_HUMAN	sp|P02787|TRFE_HUMAN	2204.782697159564	921.1400931460946	H5N4F0S2
Glyco_CE0_Slot1_01_1_8610	True	4512	4512	4	0.4215	0.1387	96.49122807017544	1679.8336	1679.8309	1.6	176436.0	K.CGLVPVLAENYN(203.07938)K.S	6.56	1.02307			420.71429	420.71429	1.0230688	614.2722	sp|P02787|TRFE_HUMAN	sp|P02787|TRFE_HUMAN	2204.7972314537737	921.1437513893331	H5N4F0S2
Glyco_CE0_Slot1_01_1_8610	True	4534	4534	4	0.5089	0.518	99.27536231884058	1679.8319	1679.8309	0.6	12156.0	K.CGLVPVLAENYN(203.07938)K.S	6.56	0.9668			420.71387	420.71387	0.96680236	614.2722	sp|P02787|TRFE_HUMAN	sp|P02787|TRFE_HUMAN	1913.6914790982532	848.3668842978648	H5N4F0S1
Glyco_CE0_Slot1_01_1_8610	True	4577	4577	4	0.4355	0.5186	98.68421052631578	1679.8328	1679.8309	1.1	60189.0	K.CGLVPVLAEN(203.07938)YNK.S	6.56	0.92461			420.71408	420.71408	0.9246146	617.7729	sp|P02787|TRFE_HUMAN	sp|P02787|TRFE_HUMAN	2204.793168343296	921.1425239028416	H5N4F0S2
Glyco_CE0_Slot1_01_1_8610	True	150	150	3	2.5121	0.9147	100.0	1974.9882	1974.978	5.1	38553.0	K.HQTVPQNTGGKNPDPWAK.N	8.8	0.94495	0.8958		659.00128	659.00128	0.9449541	34.0816	sp|P02787|TRFE_HUMAN	sp|P02787|TRFE_HUMAN
Glyco_CE0_Slot1_01_1_8610	True	6965	6965	4	1.7042	1.0	100.0	2545.0745	2545.076	-0.6	220944.0	R.(-17.0265)QQQHLFGSN(203.07938)VTDCSGNFCLF.R	5.36	0.9091			637.02448	637.02448	0.90909797	755.4202	sp|P02787|TRFE_HUMAN	sp|P02787|TRFE_HUMAN	2204.8056255862784	1137.4560613588164	H5N4F0S2
Glyco_CE0_Slot1_01_1_8610	True	6969	6969	4	2.0761	0.9999	100.0	2546.0789	2545.076	-0.2	191031.0	R.(-17.0265)QQQHLFGSN(203.07938)VTDCSGNFCLF.R	5.36	0.92588			637.27557	637.27557	0.92588276	756.5864	sp|P02787|TRFE_HUMAN	sp|P02787|TRFE_HUMAN	2204.792673251673	1137.453894564534	H5N4F0S2
Glyco_CE0_Slot1_01_1_8610	True	6497	6497	5	1.1772	1.0	100.0	2563.1064	2562.1025	0.2	281127.0	R.QQQHLFGSN(203.07938)VTDCSGNFCLF.R	5.36	0.93448			513.42755	513.42755	0.93447846	726.259	sp|P02787|TRFE_HUMAN	sp|P02787|TRFE_HUMAN	2204.801617909008	913.5720211402164	H5N4F0S2
Glyco_CE0_Slot1_01_1_8610	True	5512	5512	5	0.4732	0.0421	97.59036144578313	2719.2056	2718.2036	-0.5	184606.0	R.QQQHLFGSN(203.07938)VTDCSGNFCLFR.S	7.16	0.95756			544.6474	544.6474	0.95755845	669.103	sp|P02787|TRFE_HUMAN	sp|P02787|TRFE_HUMAN	2204.795215318361	944.7905925361569	H5N4F0S2
Glyco_CE0_Slot1_01_1_8610	True	5532	5532	5	0.6802	1.0	100.0	2719.2073	2718.2036	0.1	258013.0	R.QQQHLFGSN(203.07938)VTDCSGNFCLFR.S	7.16	0.95606			544.64771	544.64771	0.956059	670.2689	sp|P02787|TRFE_HUMAN	sp|P02787|TRFE_HUMAN	2204.804278595066	944.7926660441452	H5N4F0S2
Glyco_CE0_Slot1_01_1_8610	True	765	765	4	0.3312	0.1372	34.4927536231884	1689.847	1687.7983	24.9	1585.0	K.(-17.0265)ILLMDLN(203.07938)EEDPTV.L	3.34	0.82709			423.21765	423.21765	0.827089	364.6365	sp|P27169|PON1_HUMAN	sp|P27169|PON1_HUMAN
Glyco_CE0_Slot1_01_1_8610	True	9882	9882	2	4.4329	0.8285	100.0	2685.2693	2685.2693	0.0	50876.0	Q.SWEMYLGLAWSYVVYYSPSEVR.V	4.46	1.3664	1.3791		1343.13855	1343.13855	1.3664029	1026.0476	sp|P27169|PON1_HUMAN	sp|P27169|PON1_HUMAN
Glyco_CE0_Slot1_01_1_8610	True	5212	5212	3	0.31	0.9523	53.79746835443038	1255.634	1255.6317	1.8	66427.0	K.HAN(203.07938)WTLTPL.K	7.33	0.98608			419.21658	419.21658	0.98607695	651.6025	sp|P27169|PON1_HUMAN	sp|P27169|PON1_HUMAN	2204.7840374723914	1086.451460298022	H5N4F0S2
Glyco_CE0_Slot1_01_1_8610	True	3693	3693	4	0.27	1.0	99.30555555555556	2518.2715	2517.272	-1.5	29978.0	K.VTQVYAEN(203.07938)GTVLQGSTVASVYK.G	6.56	1.15049			630.32373	630.32373	1.1504897	572.278	sp|P27169|PON1_HUMAN	sp|P27169|PON1_HUMAN	2861.001790592212	1294.5543166324258	H6N5F0S3
Glyco_CE0_Slot1_01_1_8610	True	3721	3721	4	1.6554	1.0	100.0	2518.2773	2517.272	0.8	59519.0	K.VTQVYAEN(203.07938)GTVLQGSTVASVYK.G	6.56	1.15691			630.3252	630.3252	1.1569142	573.4458	sp|P27169|PON1_HUMAN	sp|P27169|PON1_HUMAN	2204.77142625811	1130.4981851096527	H5N4F0S2
Glyco_CE0_Slot1_01_1_8610	True	3671	3671	5	1.1169	0.9999	100.0	2518.2734	2517.272	-0.8	83540.0	K.VTQVYAEN(203.07938)GTVLQGSTVASVYK.G	6.56	1.08248			504.46097	504.46097	1.0824775	571.1117	sp|P27169|PON1_HUMAN	sp|P27169|PON1_HUMAN	2861.001550511826	1035.845410523033	H6N5F0S3
Glyco_CE0_Slot1_01_1_8610	True	157	157	4	2.397	0.6114	100.0	2716.339	2715.322	5.1	60027.0	A.TPLPPTSAHGNVAEGETKPDPDVTER.C	4.58	1.00399	0.9773		679.84064	679.84064	1.0039896	35.2444	sp|P02790|HEMO_HUMAN	sp|P02790|HEMO_HUMAN	859.3042370362658	843.6468719884091	H1N2F0S1
Glyco_CE0_Slot1_01_1_8610	True	943	943	4	0.4765	0.9317	100.0	2716.329	2715.322	1.4	27487.0	A.TPLPPTSAHGNVAEGETKPDPDVTER.C	4.58	0.88157	0.9773		679.83813	679.83813	0.881567	384.4651	sp|P02790|HEMO_HUMAN	sp|P02790|HEMO_HUMAN	859.3021594693563	843.6438391328937	H1N2F0S1
Glyco_CE0_Slot1_01_1_8610	True	987	987	4	0.382	0.7601	93.69369369369369	2716.326	2715.322	0.2	16983.0	A.TPLPPTSAHGNVAEGETKPDPDVTER.C	4.58	0.92856	0.9773		679.83734	679.83734	0.9285564	387.9643	sp|P02790|HEMO_HUMAN	sp|P02790|HEMO_HUMAN	859.308214097632	843.6445736790562	H1N2F0S1
Glyco_CE0_Slot1_01_1_8610	True	162	162	4	0.9837	0.4795	94.44444444444444	2919.406	2918.4014	0.4	70123.0	A.TPLPPTSAHGN(203.07938)VAEGETKPDPDVTER.C	4.58	0.97129			730.60736	730.60736	0.9712908	35.2444	sp|P02790|HEMO_HUMAN	sp|P02790|HEMO_HUMAN	656.2366048534371	843.6466348019338	H1N1F0S1
Glyco_CE0_Slot1_01_1_8610	True	5602	5602	2	2.0794	0.7469	100.0	1712.7804	1712.7697	6.3	734517.0	R.GECQAEGVLFFQGDR.E	4.14	1.04568	1.0684		856.8941	856.8941	1.045683	674.9337	sp|P02790|HEMO_HUMAN	sp|P02790|HEMO_HUMAN
Glyco_CE0_Slot1_01_1_8610	True	5614	5614	2	2.4323	0.8929	100.0	1712.7751	1712.7697	3.2	133965.0	R.GECQAEGVLFFQGDR.E	4.14	1.05221	1.0684		856.89148	856.89148	1.052215	676.1	sp|P02790|HEMO_HUMAN	sp|P02790|HEMO_HUMAN
Glyco_CE0_Slot1_01_1_8610	True	3909	3909	3	0.465	0.0724	40.0	1451.6505	1451.6471	2.4	10629.0	R.SWPAVGN(203.07938)CSSAL.R	6.12	1.02292			484.55539	484.55539	1.0229198	582.7758	sp|P02790|HEMO_HUMAN	sp|P02790|HEMO_HUMAN	1913.6897941526613	1054.758868938893	H5N4F0S1
Glyco_CE0_Slot1_01_1_8610	True	2915	2915	2	1.5005	0.9999	100.0	1607.7533	1607.7483	3.1	20277.0	R.SWPAVGN(203.07938)CSSALR.W	8.26	1.02327			804.38055	804.38055	1.0232682	529.1147	sp|P02790|HEMO_HUMAN	sp|P02790|HEMO_HUMAN
Glyco_CE0_Slot1_01_1_8610	True	2827	2827	4	0.2569	1.0	97.48427672955975	1607.743	1607.7483	-3.3	67994.0	R.SWPAVGN(203.07938)CSSALR.W	8.26	0.87797			402.69165	402.69165	0.8779695	524.449	sp|P02790|HEMO_HUMAN	sp|P02790|HEMO_HUMAN	2204.797243151258	903.1211138450194	H5N4F0S2
Glyco_CE0_Slot1_01_1_8610	True	8624	8624	2	1.9511	0.4181	100.0	1643.914	1643.9043	5.9	234828.0	K.LYLVQGTQVYVFLT.K	6.12	1.10395	1.0897		822.46088	822.46088	1.1039534	891.8981	sp|P02790|HEMO_HUMAN	sp|P02790|HEMO_HUMAN
Glyco_CE0_Slot1_01_1_8610	True	7875	7875	2	3.1772	0.7146	100.0	1772.0067	1771.9993	4.2	940698.0	K.LYLVQGTQVYVFLTK.G	8.64	1.16763	1.1424		886.50726	886.50726	1.1676279	826.5749	sp|P02790|HEMO_HUMAN	sp|P02790|HEMO_HUMAN
Glyco_CE0_Slot1_01_1_8610	True	7881	7881	2	3.2816	0.9974	100.0	1772.0068	1771.9993	4.3	283135.0	K.LYLVQGTQVYVFLTK.G	8.64	1.1672	1.1424		886.50732	886.50732	1.167204	827.7413	sp|P02790|HEMO_HUMAN	sp|P02790|HEMO_HUMAN
Glyco_CE0_Slot1_01_1_8610	True	8697	8697	2	2.2442	0.5229	100.0	1772.0087	1771.9993	5.3	11939.0	K.LYLVQGTQVYVFLTK.G	8.64	1.16039	1.1424		886.50824	886.50824	1.1603874	898.8975	sp|P02790|HEMO_HUMAN	sp|P02790|HEMO_HUMAN
Glyco_CE0_Slot1_01_1_8610	True	5131	5131	2	0.6655	0.09	100.0	1939.9618	1938.959	-0.3	710275.0	K.ALPQPQN(203.07938)VTSLLGCTH.-	7.11	0.93987			970.4848	970.4848	0.9398701	645.7679	sp|P02790|HEMO_HUMAN	sp|P02790|HEMO_HUMAN	236.968335814382	986.9292796339232
Glyco_CE0_Slot1_01_1_8610	True	4952	4952	4	0.6652	0.6109	100.0	1938.9635	1938.959	2.3	124518.0	K.ALPQPQN(203.07938)VTSLLGCTH.-	7.11	0.96113			485.49677	485.49677	0.9611307	637.603	sp|P02790|HEMO_HUMAN	sp|P02790|HEMO_HUMAN	1913.6974858777617	913.151289765862	H5N4F0S1
Glyco_CE0_Slot1_01_1_8610	True	5020	5020	4	0.5429	0.067	97.51552795031056	1939.9667	1938.959	2.2	96508.0	K.ALPQPQN(203.07938)VTSLLGCTH.-	7.11	1.00392			485.74756	485.74756	1.0039172	639.9359	sp|P02790|HEMO_HUMAN	sp|P02790|HEMO_HUMAN	1913.682673866323	913.1483804533208	H5N4F0S1
Glyco_CE0_Slot1_01_1_8610	True	5038	5038	4	0.29	1.0	99.31506849315068	1939.9658	1938.959	1.8	211227.0	K.ALPQPQN(203.07938)VTSLLGCTH.-	7.11	0.87827			485.74734	485.74734	0.8782664	641.1035	sp|P02790|HEMO_HUMAN	sp|P02790|HEMO_HUMAN	2204.7857066538863	985.923935312034	H5N4F0S2
Glyco_CE0_Slot1_01_1_8610	True	5057	5057	4	0.4365	0.8809	100.0	1940.9664	1938.959	0.4	171436.0	K.ALPQPQN(203.07938)VTSLLGCTH.-	7.11	0.8944			485.9975	485.9975	0.89439845	642.2697	sp|P02790|HEMO_HUMAN	sp|P02790|HEMO_HUMAN	2204.790578643549	985.9252883020948	H5N4F0S2
Glyco_CE0_Slot1_01_1_8610	True	5083	5083	4	0.5251	0.3385	99.3103448275862	1939.9629	1938.959	0.3	442169.0	K.ALPQPQN(203.07938)VTSLLGCTH.-	7.11	0.91125			485.74661	485.74661	0.9112507	643.436	sp|P02790|HEMO_HUMAN	sp|P02790|HEMO_HUMAN	2204.788602715216	985.9239106691672	H5N4F0S2
Glyco_CE0_Slot1_01_1_8610	True	5146	5146	4	0.4047	0.5692	98.67549668874173	1939.9609	1938.959	-0.7	88847.0	K.ALPQPQN(203.07938)VTSLLGCTH.-	7.11	0.93245			485.74612	485.74612	0.9324495	646.9346	sp|P02790|HEMO_HUMAN	sp|P02790|HEMO_HUMAN	2204.806229024194	985.9278256901064	H5N4F0S2
Glyco_CE0_Slot1_01_1_8610	False	397	397	4	0.3518	0.3984	48.453608247422686	2734.2266	2733.2961	-26.7	2411.0	R.DTFVNASRTLYSSSPRVLSN(203.07938)NSD.A	6.56	0.83351			684.3125	684.3125	0.833508	314.4781	sp|P05155-2|IC1_HUMAN	sp|P05155-2|IC1_HUMAN, sp|P05155|IC1_HUMAN, sp|P05155-3|IC1_HUMAN
Glyco_CE0_Slot1_01_1_8610	False	7026	7026	3	0.2282	1.0	51.461988304093566	2177.0789	2176.077	-0.6	58475.0	R.VLSN(203.07938)NSDANLELINTWVA.K	3.55	1.11618			726.36481	726.36481	1.1161819	760.0863	sp|P05155-2|IC1_HUMAN	sp|P05155-2|IC1_HUMAN, sp|P05155|IC1_HUMAN, sp|P05155-3|IC1_HUMAN	2204.783437672043	1393.2661313646795	H5N4F0S2
Glyco_CE0_Slot1_01_1_8610	False	7022	7022	4	0.3071	1.0	63.91752577319587	2178.08	2176.077	-1.6	54686.0	R.VLSNNSDAN(203.07938)LELINTWVA.K	3.55	0.88987			545.27588	545.27588	0.88987297	758.9195	sp|P05155-2|IC1_HUMAN	sp|P05155-2|IC1_HUMAN, sp|P05155|IC1_HUMAN, sp|P05155-3|IC1_HUMAN	2204.7844159683063	1045.2021505425005	H5N4F0S2
Glyco_CE0_Slot1_01_1_8610	False	7270	7270	5	0.36	1.0	100.0	2517.4497	2516.4446	0.7	195606.0	K.VGQLQLSHN(203.07938)LSLVILVPQNLK.H	9.08	0.92897			504.2962	504.2962	0.9289702	779.9164	sp|P05155-2|IC1_HUMAN	sp|P05155-2|IC1_HUMAN, sp|P05155|IC1_HUMAN, sp|P05155-3|IC1_HUMAN	2204.790526214728	904.4384428673452	H5N4F0S2
Glyco_CE0_Slot1_01_1_8610	False	9441	9441	3	1.1831	1.0	100.0	2615.4062	2615.402	1.6	785011.0	R.TLLVFEVQQPFLFVLWDQQHK.F	5.63	1.09844	1.0758		872.47394	872.47394	1.0984427	974.7209	sp|P05155-2|IC1_HUMAN	sp|P05155-2|IC1_HUMAN, sp|P05155|IC1_HUMAN, sp|P05155-3|IC1_HUMAN
Glyco_CE0_Slot1_01_1_8610	False	3998	3998	2	0.2423	1.0	0.0	1850.8031	1849.7974	1.3	47483.0	R.FSDGLESN(203.07938)SSTQFEV.K	3.47	1.46608			925.90546	925.90546	1.4660791	589.7751	sp|P0C0L4-2|CO4A_HUMAN	sp|P0C0L4-2|CO4A_HUMAN, sp|P0C0L5|CO4B_HUMAN, sp|P0C0L4|CO4A_HUMAN	1864.6377578142417	1756.184657083844	H2N4F1S2,H9N2F0S0
Glyco_CE0_Slot1_01_1_8610	False	4011	4011	2	0.2258	0.629	0.0	1850.8009	1849.7974	0.1	71230.0	R.FSDGLESN(203.07938)SSTQFEV.K	3.47	1.50932			925.90436	925.90436	1.5093195	590.9413	sp|P0C0L4-2|CO4A_HUMAN	sp|P0C0L4-2|CO4A_HUMAN, sp|P0C0L5|CO4B_HUMAN, sp|P0C0L4|CO4A_HUMAN	1864.638059858015	1756.1836582230758	H2N4F1S2,H9N2F0S0
Glyco_CE0_Slot1_01_1_8610	False	4028	4028	2	0.323	0.3526	0.0	1850.803	1849.7974	1.2	34882.0	R.FSDGLESN(203.07938)SSTQFEV.K	3.47	1.45089			925.9054	925.9054	1.450885	592.108	sp|P0C0L4-2|CO4A_HUMAN	sp|P0C0L4-2|CO4A_HUMAN, sp|P0C0L5|CO4B_HUMAN, sp|P0C0L4|CO4A_HUMAN	1864.630124373662	1756.180732086454	H2N4F1S2,H9N2F0S0
Glyco_CE0_Slot1_01_1_8610	False	4021	4021	3	0.514	0.8642	82.75862068965517	1851.8057	1849.7974	0.9	101288.0	R.FSDGLESN(203.07938)SSTQFEV.K	3.47	1.02498			617.94043	617.94043	1.0249782	590.9413	sp|P0C0L4-2|CO4A_HUMAN	sp|P0C0L4-2|CO4A_HUMAN, sp|P0C0L5|CO4B_HUMAN, sp|P0C0L4|CO4A_HUMAN	1864.640948609312	1171.1275830925454	H2N4F1S2,H9N2F0S0
Glyco_CE0_Slot1_01_1_8610	False	2611	2611	3	0.2472	0.2449	92.51336898395722	1978.8978	1977.8923	1.1	258833.0	R.FSDGLESN(203.07938)SSTQFEVK.K	4.14	1.06655			660.3045	660.3045	1.0665475	512.7836	sp|P0C0L4-2|CO4A_HUMAN	sp|P0C0L4-2|CO4A_HUMAN, sp|P0C0L5|CO4B_HUMAN, sp|P0C0L4|CO4A_HUMAN	1866.6432888523436	1214.4924476508152	H4N6F0S0
Glyco_CE0_Slot1_01_1_8610	False	2627	2627	3	0.5001	0.5601	99.24812030075188	1977.9012	1977.8923	4.5	159061.0	R.FSDGLESN(203.07938)SSTQFEVK.K	4.14	1.08621			659.97229	659.97229	1.0862054	513.9497	sp|P0C0L4-2|CO4A_HUMAN	sp|P0C0L4-2|CO4A_HUMAN, sp|P0C0L5|CO4B_HUMAN, sp|P0C0L4|CO4A_HUMAN	1866.639490139436	1214.492307640607	H4N6F0S0
Glyco_CE0_Slot1_01_1_8610	False	2642	2642	3	0.2089	0.4722	93.47826086956522	1978.8981	1977.8923	1.2	51623.0	R.FSDGLESN(203.07938)SSTQFEVK.K	4.14	1.03292			660.30457	660.30457	1.0329247	513.9497	sp|P0C0L4-2|CO4A_HUMAN	sp|P0C0L4-2|CO4A_HUMAN, sp|P0C0L5|CO4B_HUMAN, sp|P0C0L4|CO4A_HUMAN	1702.5914962369488	1159.8085805978708	H1N4F1S2,H8N2F0S0
Glyco_CE0_Slot1_01_1_8610	False	2652	2652	3	0.3379	1.0	99.24242424242425	1978.9014	1977.8923	2.9	107834.0	R.FSDGLESN(203.07938)SSTQFEVK.K	4.14	1.03741			660.30566	660.30566	1.037414	515.1172	sp|P0C0L4-2|CO4A_HUMAN	sp|P0C0L4-2|CO4A_HUMAN, sp|P0C0L5|CO4B_HUMAN, sp|P0C0L4|CO4A_HUMAN	1866.6424937040024	1214.4933512033033	H4N6F0S0
Glyco_CE0_Slot1_01_1_8610	False	2655	2655	3	0.2799	0.6822	97.60479041916167	1977.8984	1977.8923	3.1	106960.0	R.FSDGLESN(203.07938)SSTQFEVK.K	4.14	1.03228			659.97137	659.97137	1.0322834	515.1172	sp|P0C0L4-2|CO4A_HUMAN	sp|P0C0L4-2|CO4A_HUMAN, sp|P0C0L5|CO4B_HUMAN, sp|P0C0L4|CO4A_HUMAN	1702.5853134028985	1159.8066775218228	H1N4F1S2,H8N2F0S0
Glyco_CE0_Slot1_01_1_8610	False	2674	2674	3	0.2692	0.4132	94.91525423728814	1978.9008	1977.8923	2.6	107658.0	R.FSDGLESN(203.07938)SSTQFEVK.K	4.14	1.03057			660.30548	660.30548	1.030572	516.2836	sp|P0C0L4-2|CO4A_HUMAN	sp|P0C0L4-2|CO4A_HUMAN, sp|P0C0L5|CO4B_HUMAN, sp|P0C0L4|CO4A_HUMAN	1704.5967730008515	1160.4779092442857	H3N6F0S0
Glyco_CE0_Slot1_01_1_8610	False	5120	5120	4	0.3237	0.8562	99.30555555555556	2574.3928	2574.3787	5.5	32777.0	R.LTVAAPPSGGPGFLSIERPDSRPPR.V	10.06	1.00892	0.9494		644.35406	644.35406	1.0089176	644.6024	sp|P0C0L4-2|CO4A_HUMAN	sp|P0C0L4-2|CO4A_HUMAN, sp|P0C0L5|CO4B_HUMAN, sp|P0C0L4|CO4A_HUMAN
Glyco_CE0_Slot1_01_1_8610	False	6885	6885	2	2.8103	0.8067	100.0	2022.9761	2022.9742	0.9	68563.0	R.AVGSGATFSHYYYMILSR.G	8.64	1.30877	1.2531		1011.99194	1011.99194	1.3087742	751.921	sp|P0C0L4-2|CO4A_HUMAN	sp|P0C0L4-2|CO4A_HUMAN, sp|P0C0L5|CO4B_HUMAN, sp|P0C0L4|CO4A_HUMAN
Glyco_CE0_Slot1_01_1_8610	False	7819	7819	5	1.1846	1.0	100.0	3793.8733	3793.855	4.8	27474.0	K.RTLTSVSVFVDHHLAPSFYFVAFYYHGDHPVAN.S	6.92	1.04639			759.58093	759.58093	1.0463893	823.0765	sp|P0C0L4-2|CO4A_HUMAN	sp|P0C0L4-2|CO4A_HUMAN, sp|P0C0L5|CO4B_HUMAN, sp|P0C0L4|CO4A_HUMAN
Glyco_CE0_Slot1_01_1_8610	False	7840	7840	5	0.487	0.84	98.98989898989899	3793.879	3793.855	6.3	17554.0	K.RTLTSVSVFVDHHLAPSFYFVAFYYHGDHPVAN.S	6.92	1.04619			759.58203	759.58203	1.0461938	824.2433	sp|P0C0L4-2|CO4A_HUMAN	sp|P0C0L4-2|CO4A_HUMAN, sp|P0C0L5|CO4B_HUMAN, sp|P0C0L4|CO4A_HUMAN
Glyco_CE0_Slot1_01_1_8610	False	8294	8294	4	1.3734	1.0	100.0	3637.7627	3637.754	2.4	174476.0	R.TLTSVSVFVDHHLAPSFYFVAFYYHGDHPVAN.S	6.48	1.13045	1.1383		910.19653	910.19653	1.1304544	865.0695	sp|P0C0L4-2|CO4A_HUMAN	sp|P0C0L4-2|CO4A_HUMAN, sp|P0C0L5|CO4B_HUMAN, sp|P0C0L4|CO4A_HUMAN
Glyco_CE0_Slot1_01_1_8610	False	5078	5078	2	0.3058	0.2195	0.0	1268.6117	1268.6229	-8.9	991.0	H.GDHPVAN(203.07938)SLR.V	7.33	1.50938			634.80975	634.80975	1.5093815	643.436	sp|P0C0L4-2|CO4A_HUMAN	sp|P0C0L4-2|CO4A_HUMAN, sp|P0C0L5|CO4B_HUMAN, sp|P0C0L4|CO4A_HUMAN	2203.7481302011984	1635.1441160827371
Glyco_CE0_Slot1_01_1_8610	False	6976	6976	5	0.5114	1.0	100.0	3517.853	3516.848	0.5	403679.0	K.N(203.07938)LTVSVHVSPVEGLCLAGGGGLAQQVLVPAGSAR.P	7.11	1.1346			704.37689	704.37689	1.1346017	756.5864	sp|P0C0L4-2|CO4A_HUMAN	sp|P0C0L4-2|CO4A_HUMAN, sp|P0C0L5|CO4B_HUMAN, sp|P0C0L4|CO4A_HUMAN	2204.777424454116	1104.516481129518	H5N4F0S2
Glyco_CE0_Slot1_01_1_8610	False	10029	10029	4	1.2986	1.0	100.0	4036.0574	4036.0483	2.2	845351.0	R.SMQGGLVGNDETVALTAFVTIALHHGLAVFQDEGAEPLK.Q	4.58	1.13803	1.1627		1009.7702	1009.7702	1.138029	1045.8781	sp|P0C0L4-2|CO4A_HUMAN	sp|P0C0L4-2|CO4A_HUMAN, sp|P0C0L5|CO4B_HUMAN, sp|P0C0L4|CO4A_HUMAN
Glyco_CE0_Slot1_01_1_8610	False	4366	4366	3	1.1935	1.0	100.0	3093.4387	3092.4377	-0.8	76641.0	M.AMAQETGDNLYWGSVTGSQSNAVSPTPAPR.N	4.46	1.13648	1.1193		1031.81812	1031.81812	1.1364849	607.2725	sp|P0C0L4-2|CO4A_HUMAN	sp|P0C0L4-2|CO4A_HUMAN, sp|P0C0L5|CO4B_HUMAN, sp|P0C0L4|CO4A_HUMAN	1150.4105100757615	1347.261834115165	H1N2F0S2
Glyco_CE0_Slot1_01_1_8610	False	4440	4440	3	1.7682	0.5249	100.0	3094.4443	3092.4377	-0.0	75701.0	M.AMAQETGDNLYWGSVTGSQSNAVSPTPAPR.N	4.46	1.10986	1.1193		1032.15332	1032.15332	1.1098583	610.7725	sp|P0C0L4-2|CO4A_HUMAN	sp|P0C0L4-2|CO4A_HUMAN, sp|P0C0L5|CO4B_HUMAN, sp|P0C0L4|CO4A_HUMAN	859.3102177104128	1250.2303153907674	H1N2F0S1
Glyco_CE0_Slot1_01_1_8610	False	3959	3959	3	1.2866	0.8637	100.0	2891.3684	2890.36	1.7	102466.0	M.AQETGDNLYWGSVTGSQSNAVSPTPAPR.N	4.46	1.1039	1.0565		964.46136	964.46136	1.1039006	586.2764	sp|P0C0L4-2|CO4A_HUMAN	sp|P0C0L4-2|CO4A_HUMAN, sp|P0C0L5|CO4B_HUMAN, sp|P0C0L4|CO4A_HUMAN	1150.3957157513887	1279.900129372653	H1N2F0S2
Glyco_CE0_Slot1_01_1_8610	False	4008	4008	3	0.2219	1.0	57.04225352112676	2894.3682	2894.344	8.4	93220.0	Q.ETGDNLYWGSVTGSQSN(203.07938)AVSPTPAPR.N	4.46	1.05963			965.46124	965.46124	1.059631	589.7751	sp|P0C0L4-2|CO4A_HUMAN	sp|P0C0L4-2|CO4A_HUMAN, sp|P0C0L5|CO4B_HUMAN, sp|P0C0L4|CO4A_HUMAN	855.3052759659003	1182.8698591864295
Glyco_CE0_Slot1_01_1_8610	False	4411	4411	3	0.7526	0.9981	100.0	2061.9692	2061.9988	-14.3	26398.0	L.YWGSVTGSQSNAVSPTPAPR.N	9.08	1.11473	0.9193		687.99493	687.99493	1.1147252	609.606	sp|P0C0L4-2|CO4A_HUMAN	sp|P0C0L4-2|CO4A_HUMAN, sp|P0C0L5|CO4B_HUMAN, sp|P0C0L4|CO4A_HUMAN	1889.782315700067	1250.2292601440886	H0N5F2S2
Glyco_CE0_Slot1_01_1_8610	False	4402	4402	4	1.1952	0.5752	100.0	1899.9398	1898.9355	0.5	237488.0	Y.WGSVTGSQSNAVSPTPAPR.N	10.06	1.04855	0.8349		475.74084	475.74084	1.048549	609.606	sp|P0C0L4-2|CO4A_HUMAN	sp|P0C0L4-2|CO4A_HUMAN, sp|P0C0L5|CO4B_HUMAN, sp|P0C0L4|CO4A_HUMAN	2052.8240484509147	937.9270008463208
Glyco_CE0_Slot1_01_1_8610	False	4345	4345	4	0.8935	0.9187	100.0	1470.7352	1469.7343	-1.6	158556.0	V.TGSQSNAVSPTPAPR.N	10.06	1.09041	0.7667		368.4397	368.4397	1.090407	607.2725	sp|P0C0L4-2|CO4A_HUMAN	sp|P0C0L4-2|CO4A_HUMAN, sp|P0C0L5|CO4B_HUMAN, sp|P0C0L4|CO4A_HUMAN	2773.1194735349413	1010.6997144313976
Glyco_CE0_Slot1_01_1_8610	False	10244	10244	4	2.3344	1.0	100.0	3326.7322	3326.724	2.4	121857.0	R.NPSDPMPQAPALWIETTAYALLHLLLHEGK.A	5.52	1.08267	1.0802		832.4389	832.4389	1.0826702	1085.5382	sp|P0C0L4-2|CO4A_HUMAN	sp|P0C0L4-2|CO4A_HUMAN, sp|P0C0L5|CO4B_HUMAN, sp|P0C0L4|CO4A_HUMAN
Glyco_CE0_Slot1_01_1_8610	False	8709	8709	4	2.3123	0.8754	100.0	3742.824	3742.8096	3.8	45657.0	R.QGSFQGGFRSTQDTVIALDALSAYWIASHTTEER.G	4.89	1.19004	1.1554		936.46185	936.46185	1.1900377	900.0632	sp|P0C0L4-2|CO4A_HUMAN	sp|P0C0L4-2|CO4A_HUMAN, sp|P0C0L5|CO4B_HUMAN, sp|P0C0L4|CO4A_HUMAN
Glyco_CE0_Slot1_01_1_8610	False	8607	8607	2	3.0914	0.733	100.0	2778.3584	2778.3582	0.1	94972.0	R.STQDTVIALDALSAYWIASHTTEER.G	4.4	1.73044	1.4658		1389.68311	1389.68311	1.7304411	890.7309	sp|P0C0L4-2|CO4A_HUMAN	sp|P0C0L4-2|CO4A_HUMAN, sp|P0C0L5|CO4B_HUMAN, sp|P0C0L4|CO4A_HUMAN
Glyco_CE0_Slot1_01_1_8610	False	8622	8622	2	2.8759	0.71	100.0	2779.355	2778.3582	-2.3	75441.0	R.STQDTVIALDALSAYWIASHTTEER.G	4.4	1.72653	1.4658		1390.1814	1390.1814	1.7265273	891.8981	sp|P0C0L4-2|CO4A_HUMAN	sp|P0C0L4-2|CO4A_HUMAN, sp|P0C0L5|CO4B_HUMAN, sp|P0C0L4|CO4A_HUMAN
Glyco_CE0_Slot1_01_1_8610	False	8637	8637	2	1.9521	0.7537	100.0	2778.3623	2778.3582	1.5	19336.0	R.STQDTVIALDALSAYWIASHTTEER.G	4.4	1.73195	1.4658		1389.68506	1389.68506	1.7319491	893.0636	sp|P0C0L4-2|CO4A_HUMAN	sp|P0C0L4-2|CO4A_HUMAN, sp|P0C0L5|CO4B_HUMAN, sp|P0C0L4|CO4A_HUMAN
Glyco_CE0_Slot1_01_1_8610	False	8608	8608	3	2.5665	0.7912	100.0	2778.363	2778.3582	1.8	85495.0	R.STQDTVIALDALSAYWIASHTTEER.G	4.4	1.2415	1.0634		926.79291	926.79291	1.2415038	890.7309	sp|P0C0L4-2|CO4A_HUMAN	sp|P0C0L4-2|CO4A_HUMAN, sp|P0C0L5|CO4B_HUMAN, sp|P0C0L4|CO4A_HUMAN
Glyco_CE0_Slot1_01_1_8610	False	2121	2121	4	0.4387	0.7701	99.26470588235294	1308.6841	1307.6802	0.4	35777.0	R.GLN(203.07938)VTLSSTGR.N	10.06	0.92266			327.92691	327.92691	0.9226641	482.45	sp|P0C0L4-2|CO4A_HUMAN	sp|P0C0L4-2|CO4A_HUMAN, sp|P0C0L5|CO4B_HUMAN, sp|P0C0L4|CO4A_HUMAN	2204.7838775584064	828.1030287826682	H5N4F0S2
Glyco_CE0_Slot1_01_1_8610	False	3056	3056	4	0.2039	1.0	96.44970414201184	1852.9043	1851.9004	0.3	157829.0	K.N(203.07938)TTCQDLQIEVTVK.G	4.46	0.93714			463.98196	463.98196	0.9371422	537.2797	sp|P0C0L4-2|CO4A_HUMAN	sp|P0C0L4-2|CO4A_HUMAN, sp|P0C0L5|CO4B_HUMAN, sp|P0C0L4|CO4A_HUMAN	2204.788099483865	964.1591462253208	H5N4F0S2
Glyco_CE0_Slot1_01_1_8610	False	3066	3066	4	0.4962	1.0	100.0	1852.9052	1851.9004	0.8	76553.0	K.N(203.07938)TTCQDLQIEVTVK.G	4.46	0.93148			463.98218	463.98218	0.9314811	537.2797	sp|P0C0L4-2|CO4A_HUMAN	sp|P0C0L4-2|CO4A_HUMAN, sp|P0C0L5|CO4B_HUMAN, sp|P0C0L4|CO4A_HUMAN	1913.6923978406744	891.3854275118796	H5N4F0S1
Glyco_CE0_Slot1_01_1_8610	True	2131	2131	5	1.3975	0.9315	100.0	2585.251	2584.2485	-0.4	87468.0	K.NN(203.07938)ATVHEQVGGPSLTSDLQAQSK.G	5.63	1.00549			517.85645	517.85645	1.0054857	483.6171	sp|P04004|VTNC_HUMAN	sp|P04004|VTNC_HUMAN	2204.7903284876725	917.9986108970108	H5N4F0S2
Glyco_CE0_Slot1_01_1_8610	True	2243	2243	5	0.7711	0.9999	100.0	2585.2542	2584.2485	0.9	110134.0	K.N(203.07938)NATVHEQVGGPSLTSDLQAQSK.G	5.63	1.04064			517.85712	517.85712	1.0406389	490.6162	sp|P04004|VTNC_HUMAN	sp|P04004|VTNC_HUMAN	2350.838742565976	947.2089959449852	H5N4F1S2,H12N2F0S0
Glyco_CE0_Slot1_01_1_8610	True	2300	2300	5	0.6262	1.0	100.0	2585.243	2584.2485	-3.5	24039.0	K.NN(203.07938)ATVHEQVGGPSLTSDLQAQSK.G	5.63	0.97424			517.85486	517.85486	0.97424185	492.9483	sp|P04004|VTNC_HUMAN	sp|P04004|VTNC_HUMAN	2204.8140758266554	918.0018144619212	H5N4F0S2
Glyco_CE0_Slot1_01_1_8610	True	2846	2846	4	2.5924	0.2634	100.0	3228.6248	3228.6018	7.1	845017.0	K.GNPEQTPVLKPEEEAPAPEVGASKPEGIDSR.P	4.28	0.98545	1.0535		807.91205	807.91205	0.98544675	525.6147	sp|P04004|VTNC_HUMAN	sp|P04004|VTNC_HUMAN
Glyco_CE0_Slot1_01_1_8610	True	7019	7019	4	0.8599	0.4445	93.61702127659575	2676.253	2675.247	0.9	256358.0	R.N(203.07938)ISDGFDGIPDNVDAALALPAHSY.S	3.96	0.94824			669.81909	669.81909	0.9482355	758.9195	sp|P04004|VTNC_HUMAN	sp|P04004|VTNC_HUMAN	2204.7917123944326	1169.9971762977646	H5N4F0S2
Glyco_CE0_Slot1_01_1_8610	True	7039	7039	5	0.5202	0.3097	64.54545454545455	2676.258	2675.247	2.9	63118.0	R.NISDGFDGIPDN(203.07938)VDAALALPAHSY.S	3.96	0.99575			536.05786	536.05786	0.995753	760.0863	sp|P04004|VTNC_HUMAN	sp|P04004|VTNC_HUMAN	2204.798974114588	936.2017824254552	H5N4F0S2
Glyco_CE0_Slot1_01_1_8610	True	6357	6357	5	0.5687	1.0	100.0	2976.4084	2975.4019	1.1	328459.0	R.N(203.07938)ISDGFDGIPDNVDAALALPAHSYSGR.E	4.4	1.07334			596.08795	596.08795	1.0733446	718.0974	sp|P04004|VTNC_HUMAN	sp|P04004|VTNC_HUMAN	2204.788279458104	996.2297065072038	H5N4F0S2
Glyco_CE0_Slot1_01_1_8610	True	6378	6378	5	0.3397	1.0	100.0	2976.396	2975.4019	-3.1	43999.0	R.N(203.07938)ISDGFDGIPDNVDAALALPAHSYSGR.E	4.4	1.04361			596.08545	596.08545	1.0436091	719.2609	sp|P04004|VTNC_HUMAN	sp|P04004|VTNC_HUMAN	2205.8006459840726	996.4296820516124	H5N4F2S1
Glyco_CE0_Slot1_01_1_8610	True	6394	6394	2	2.4582	0.6682	100.0	1853.9171	1853.9141	1.6	9988.0	I.PDNVDAALALPAHSYSGR.E	5.63	1.14257	1.1789		927.46246	927.46246	1.1425668	720.4266	sp|P04004|VTNC_HUMAN	sp|P04004|VTNC_HUMAN
Glyco_CE0_Slot1_01_1_8610	True	6403	6403	2	2.2798	0.6533	100.0	1853.9224	1853.9141	4.5	4511.0	I.PDNVDAALALPAHSYSGR.E	5.63	1.14299	1.1789		927.46509	927.46509	1.1429893	721.593	sp|P04004|VTNC_HUMAN	sp|P04004|VTNC_HUMAN
Glyco_CE0_Slot1_01_1_8610	False	4108	4108	2	0.2671	0.0805	0.0	1619.8313	1618.8575	-18.3	6217.0	K.(-17.0265)N(203.07938)VIFSPLSISTALA.F	6.12	1.58733			810.41956	810.41956	1.5873322	596.7737	sp|P01011|AACT_HUMAN	sp|P01011|AACT_HUMAN	2205.7492107548564	1811.2544890910344	H5N4F2S1
Glyco_CE0_Slot1_01_1_8610	False	3216	3216	3	0.3653	1.0	73.07692307692307	1839.8267	1839.8276	-0.5	41634.0	R.TLN(203.07938)QSSDELQLSMGN.A	3.55	1.10459			613.94745	613.94745	1.1045927	544.2787	sp|P01011|AACT_HUMAN	sp|P01011|AACT_HUMAN	2204.7803776697024	1281.1811196938802	H5N4F0S2
Glyco_CE0_Slot1_01_1_8610	True	8051	8051	3	1.8795	1.0	100.0	2983.5903	2983.5735	5.6	583809.0	R.NLAVSQVVHKAVLDVFEEGTEASAATAVK.I	4.89	1.10305	1.1139		995.20203	995.20203	1.1030539	846.4056	sp|P01011|AACT_HUMAN	sp|P01011|AACT_HUMAN
Glyco_CE0_Slot1_01_1_8610	True	8047	8047	4	0.3993	1.0	99.63898916967509	2983.5955	2983.5735	7.4	809628.0	R.NLAVSQVVHKAVLDVFEEGTEASAATAVK.I	4.89	1.00306	1.0183		746.65472	746.65472	1.0030628	845.239	sp|P01011|AACT_HUMAN	sp|P01011|AACT_HUMAN
Glyco_CE0_Slot1_01_1_8610	True	8056	8056	4	1.752	1.0	100.0	2983.5894	2983.5735	5.3	188653.0	R.NLAVSQVVHKAVLDVFEEGTEASAATAVK.I	4.89	1.00328	1.0183		746.6532	746.6532	1.0032829	846.4056	sp|P01011|AACT_HUMAN	sp|P01011|AACT_HUMAN
Glyco_CE0_Slot1_01_1_8610	True	8065	8065	4	1.1303	1.0	100.0	2983.5876	2983.5735	4.7	193289.0	R.NLAVSQVVHKAVLDVFEEGTEASAATAVK.I	4.89	0.98231	1.0183		746.65277	746.65277	0.98230547	847.5724	sp|P01011|AACT_HUMAN	sp|P01011|AACT_HUMAN
Glyco_CE0_Slot1_01_1_8610	True	10135	10135	5	1.1409	1.0	100.0	4180.3203	4180.286	8.2	61730.0	R.NLAVSQVVHKAVLDVFEEGTEASAATAVKITLLSALVETR.T	5.0	1.08761			836.87036	836.87036	1.0876143	1065.7079	sp|P01011|AACT_HUMAN	sp|P01011|AACT_HUMAN
Glyco_CE0_Slot1_01_1_8610	False	7824	7824	2	4.0001	0.8417	100.0	2679.2761	2679.2725	1.4	197486.0	K.DYFPEPVTVSWNSGALTSGVHTFPA.V	4.46	1.33341	1.3622		1340.14197	1340.14197	1.3334091	824.2433	sp|P01860|IGHG3_HUMAN	sp|P01860|IGHG3_HUMAN
Glyco_CE0_Slot1_01_1_8610	False	7843	7843	2	3.9684	0.8413	100.0	2679.275	2679.2725	0.9	227085.0	K.DYFPEPVTVSWNSGALTSGVHTFPA.V	4.46	1.35218	1.3622		1340.14136	1340.14136	1.3521779	825.4095	sp|P01860|IGHG3_HUMAN	sp|P01860|IGHG3_HUMAN
Glyco_CE0_Slot1_01_1_8610	False	7863	7863	2	4.0323	0.9782	100.0	2680.2793	2679.2725	1.3	391740.0	K.DYFPEPVTVSWNSGALTSGVHTFPA.V	4.46	1.37459	1.3622		1340.64355	1340.64355	1.3745855	826.5749	sp|P01860|IGHG3_HUMAN	sp|P01860|IGHG3_HUMAN
Glyco_CE0_Slot1_01_1_8610	False	7864	7864	2	3.5886	0.8301	100.0	2680.2798	2679.2725	1.5	73482.0	K.DYFPEPVTVSWNSGALTSGVHTFPA.V	4.46	1.26429	1.3622		1340.6438	1340.6438	1.2642919	826.5749	sp|P01860|IGHG3_HUMAN	sp|P01860|IGHG3_HUMAN
Glyco_CE0_Slot1_01_1_8610	False	7909	7909	2	2.0208	0.8181	100.0	2680.2751	2679.2725	-0.2	28392.0	K.DYFPEPVTVSWNSGALTSGVHTFPA.V	4.46	1.34641	1.3622		1340.64148	1340.64148	1.3464087	831.2416	sp|P01860|IGHG3_HUMAN	sp|P01860|IGHG3_HUMAN
Glyco_CE0_Slot1_01_1_8610	False	7859	7859	3	2.8082	0.9694	100.0	2679.2732	2679.2725	0.3	54502.0	K.DYFPEPVTVSWNSGALTSGVHTFPA.V	4.46	1.14539	1.0814		893.76294	893.76294	1.1453894	825.4095	sp|P01860|IGHG3_HUMAN	sp|P01860|IGHG3_HUMAN
Glyco_CE0_Slot1_01_1_8610	False	7865	7865	3	1.615	1.0	100.0	2679.28	2679.2725	2.8	261280.0	K.DYFPEPVTVSWNSGALTSGVHTFPA.V	4.46	1.14692	1.0814		893.76526	893.76526	1.1469156	826.5749	sp|P01860|IGHG3_HUMAN	sp|P01860|IGHG3_HUMAN
Glyco_CE0_Slot1_01_1_8610	False	5733	5733	2	3.8449	0.7908	100.0	2010.9355	2010.9324	1.6	67521.0	R.TPEVTCVVVDVSHEDPEV.Q	3.86	1.18617	1.1767		1005.97168	1005.97168	1.1861708	681.9341	sp|P01860|IGHG3_HUMAN	sp|P01860|IGHG3_HUMAN
Glyco_CE0_Slot1_01_1_8610	False	6788	6788	2	4.1247	0.9999	100.0	2286.0645	2286.0593	2.2	72994.0	R.TPEVTCVVVDVSHEDPEVQF.K	3.86	1.23514	1.2551		1143.53613	1143.53613	1.2351391	744.9229	sp|P01860|IGHG3_HUMAN	sp|P01860|IGHG3_HUMAN
Glyco_CE0_Slot1_01_1_8610	False	6804	6804	2	3.4041	0.2841	100.0	2286.0574	2286.0593	-0.9	29475.0	R.TPEVTCVVVDVSHEDPEVQF.K	3.86	1.23206	1.2551		1143.53259	1143.53259	1.2320583	746.0889	sp|P01860|IGHG3_HUMAN	sp|P01860|IGHG3_HUMAN
Glyco_CE0_Slot1_01_1_8610	False	8462	8462	2	2.9763	0.8623	100.0	1622.8999	1622.89	6.1	81995.0	R.VVSVLTVLHQDWLN.G	5.36	1.07803	1.0901		811.95386	811.95386	1.0780294	876.7338	sp|P01860|IGHG3_HUMAN	sp|P01860|IGHG3_HUMAN
Glyco_CE0_Slot1_01_1_8610	False	8469	8469	2	2.6239	0.8276	100.0	1622.8984	1622.89	5.2	218299.0	R.VVSVLTVLHQDWLN.G	5.36	1.07983	1.0901		811.95312	811.95312	1.0798323	877.9009	sp|P01860|IGHG3_HUMAN	sp|P01860|IGHG3_HUMAN
Glyco_CE0_Slot1_01_1_8610	False	7765	7765	2	3.8313	0.894	100.0	1808.9962	1808.0065	-7.5	209146.0	R.VVSVLTVLHQDWLNGK.E	7.33	1.1672	1.1893		905.00201	905.00201	1.167197	819.576	sp|P01860|IGHG3_HUMAN	sp|P01860|IGHG3_HUMAN
Glyco_CE0_Slot1_01_1_8610	False	7804	7804	2	4.3373	0.8399	100.0	1808.0029	1808.0065	-2.0	83139.0	R.VVSVLTVLHQDWLNGK.E	7.33	1.18484	1.1893		904.50537	904.50537	1.1848373	821.9087	sp|P01860|IGHG3_HUMAN	sp|P01860|IGHG3_HUMAN
Glyco_CE0_Slot1_01_1_8610	False	7814	7814	2	4.2167	0.8701	100.0	1808.0118	1808.0065	3.0	130436.0	R.VVSVLTVLHQDWLNGK.E	7.33	1.18687	1.1893		904.50983	904.50983	1.1868683	823.0765	sp|P01860|IGHG3_HUMAN	sp|P01860|IGHG3_HUMAN
Glyco_CE0_Slot1_01_1_8610	False	7910	7910	2	3.2551	0.8174	100.0	1808.9994	1808.0065	-5.8	135543.0	R.VVSVLTVLHQDWLNGK.E	7.33	1.18236	1.1893		905.0036	905.0036	1.1823622	831.2416	sp|P01860|IGHG3_HUMAN	sp|P01860|IGHG3_HUMAN
Glyco_CE0_Slot1_01_1_8610	False	7754	7754	3	1.3225	0.7814	100.0	1809.002	1808.0065	-4.4	61462.0	R.VVSVLTVLHQDWLNGK.E	7.33	0.90711	0.8366		603.67255	603.67255	0.90711147	818.4094	sp|P01860|IGHG3_HUMAN	sp|P01860|IGHG3_HUMAN
Glyco_CE0_Slot1_01_1_8610	False	7770	7770	3	1.4058	0.6271	100.0	1809.0009	1808.0065	-5.0	35659.0	R.VVSVLTVLHQDWLNGK.E	7.33	0.90962	0.8366		603.67218	603.67218	0.9096208	819.576	sp|P01860|IGHG3_HUMAN	sp|P01860|IGHG3_HUMAN
Glyco_CE0_Slot1_01_1_8610	False	7795	7795	3	1.4461	0.8385	100.0	1808.0073	1808.0065	0.5	60529.0	R.VVSVLTVLHQDWLNGK.E	7.33	0.87251	0.8366		603.341	603.341	0.8725137	821.9087	sp|P01860|IGHG3_HUMAN	sp|P01860|IGHG3_HUMAN
Glyco_CE0_Slot1_01_1_8610	False	7803	7803	3	2.0841	0.8202	100.0	1808.0095	1808.0065	1.7	76141.0	R.VVSVLTVLHQDWLNGK.E	7.33	0.91387	0.8366		603.34174	603.34174	0.9138732	821.9087	sp|P01860|IGHG3_HUMAN	sp|P01860|IGHG3_HUMAN
Glyco_CE0_Slot1_01_1_8610	False	7811	7811	3	2.071	1.0	100.0	1808.0101	1808.0065	2.0	57946.0	R.VVSVLTVLHQDWLNGK.E	7.33	0.86985	0.8366		603.34192	603.34192	0.8698462	823.0765	sp|P01860|IGHG3_HUMAN	sp|P01860|IGHG3_HUMAN
Glyco_CE0_Slot1_01_1_8610	False	9592	9592	2	0.4891	0.1692	0.0	1159.4813	1159.475	5.5	82064.0	K.YN(203.07938)SQN(203.07938)Q.S	6.12	0.8865			580.24457	580.24457	0.88649964	986.3849	sp|P01042-2|KNG1_HUMAN	sp|P01042-2|KNG1_HUMAN, sp|P01042|KNG1_HUMAN, sp|P01042-3|KNG1_HUMAN
Glyco_CE0_Slot1_01_1_8610	False	3963	3963	3	0.3012	1.0	65.21739130434783	1921.8575	1921.8563	0.6	91365.0	K.YNSQN(203.07938)QSNNQFVLY.R	6.12	1.10405			641.29108	641.29108	1.1040523	586.2764	sp|P01042-2|KNG1_HUMAN	sp|P01042-2|KNG1_HUMAN, sp|P01042|KNG1_HUMAN, sp|P01042-3|KNG1_HUMAN	2204.775203304021	1308.523025483406	H5N4F0S2
Glyco_CE0_Slot1_01_1_8610	False	7110	7110	4	0.3609	1.0	99.64539007092199	4756.3047	4756.3057	-0.2	188020.0	K.FSVATQTCQITPAEGPVVTAQYDCLGCVHPISTQSPDLEPILR.H	4.4	1.19615	1.2105		1189.83203	1189.83203	1.1961454	767.0859	sp|P01042-2|KNG1_HUMAN	sp|P01042-2|KNG1_HUMAN, sp|P01042|KNG1_HUMAN, sp|P01042-3|KNG1_HUMAN
Glyco_CE0_Slot1_01_1_8610	False	7577	7577	2	0.2078	0.1929	48.679245283018865	816.46735	816.4614	7.3	26711.0	D.FVQPPTK.I	9.08	0.77752	0.7356		408.73758	408.73758	0.77752376	804.4124	sp|P01042-2|KNG1_HUMAN	sp|P01042-2|KNG1_HUMAN, sp|P01042|KNG1_HUMAN, sp|P01042-3|KNG1_HUMAN
Glyco_CE0_Slot1_01_1_8610	True	7123	7123	2	4.9788	0.7229	100.0	2384.1692	2384.1682	0.4	67415.0	R.MTVSTLVLGEGATEAEISMTSTR.W	4.14	1.27641	1.3045		1192.5885	1192.5885	1.2764125	768.2511	sp|P02760|AMBP_HUMAN	sp|P02760|AMBP_HUMAN
Glyco_CE0_Slot1_01_1_8610	True	7138	7138	2	4.1798	0.784	100.0	2384.165	2384.1682	-1.3	22427.0	R.MTVSTLVLGEGATEAEISMTSTR.W	4.14	1.27983	1.3045		1192.58643	1192.58643	1.2798344	769.418	sp|P02760|AMBP_HUMAN	sp|P02760|AMBP_HUMAN
Glyco_CE0_Slot1_01_1_8610	True	5236	5236	5	2.1084	1.0	100.0	3552.4314	3550.433	-2.4	122533.0	R.YFYN(203.07938)GTSMACETFQYGGCMGNGNNFVTEK.E	4.46	1.09456			711.29254	711.29254	1.0945641	652.7684	sp|P02760|AMBP_HUMAN	sp|P02760|AMBP_HUMAN	2204.796476564051	1111.235958664411	H5N4F0S2
Glyco_CE0_Slot1_01_1_8610	True	5257	5257	5	2.5358	0.9999	100.0	3550.4324	3550.433	-0.2	74074.0	R.YFYN(203.07938)GTSMACETFQYGGCMGNGNNFVTEK.E	4.46	1.09638			710.89276	710.89276	1.0963827	653.9344	sp|P02760|AMBP_HUMAN	sp|P02760|AMBP_HUMAN	2205.780338351894	1111.432936000132	H5N4F2S1
Glyco_CE0_Slot1_01_1_8610	False	4683	4683	2	0.7987	0.4213	61.29032258064516	915.44794	915.44586	2.3	16952.0	K.AFITN(203.07938)F.S	6.12	1.36027			458.22787	458.22787	1.3602749	623.6052	sp|Q14624-2|ITIH4_HUMAN	sp|Q14624-2|ITIH4_HUMAN, sp|Q14624|ITIH4_HUMAN, sp|Q14624-3|ITIH4_HUMAN	2204.77433125674	1459.0753308812436	H5N4F0S2
Glyco_CE0_Slot1_01_1_8610	False	7542	7542	3	1.6377	1.0	100.0	3027.498	3027.492	2.0	160971.0	R.AISGGSIQIENGYFVHYFAPEGLTTMPK.N	5.63	1.07323	1.0621		1009.83789	1009.83789	1.073229	802.0798	sp|Q14624-2|ITIH4_HUMAN	sp|Q14624-2|ITIH4_HUMAN, sp|Q14624|ITIH4_HUMAN, sp|Q14624-3|ITIH4_HUMAN
Glyco_CE0_Slot1_01_1_8610	False	7550	7550	3	1.3383	1.0	100.0	3027.5085	3027.492	5.5	359455.0	R.AISGGSIQIENGYFVHYFAPEGLTTMPK.N	5.63	1.10997	1.0621		1009.84143	1009.84143	1.1099665	802.0798	sp|Q14624-2|ITIH4_HUMAN	sp|Q14624-2|ITIH4_HUMAN, sp|Q14624|ITIH4_HUMAN, sp|Q14624-3|ITIH4_HUMAN
Glyco_CE0_Slot1_01_1_8610	False	8712	8712	3	0.6185	1.0	100.0	2593.3757	2593.3718	1.5	65322.0	R.LPEGSVSLIILLTDGDPTVGETNPR.S	3.96	1.11755	1.0172		865.13049	865.13049	1.1175483	901.2292	sp|Q14624-2|ITIH4_HUMAN	sp|Q14624-2|ITIH4_HUMAN, sp|Q14624|ITIH4_HUMAN, sp|Q14624-3|ITIH4_HUMAN
Glyco_CE0_Slot1_01_1_8610	False	4702	4702	5	2.7224	0.9643	100.0	3012.4258	3012.4321	-2.1	63781.0	K.LPTQN(203.07938)ITFQTESSVAEQEAEFQSPK.Y	3.96	1.07886			603.29144	603.29144	1.0788634	623.6052	sp|Q14624-2|ITIH4_HUMAN	sp|Q14624-2|ITIH4_HUMAN, sp|Q14624|ITIH4_HUMAN, sp|Q14624-3|ITIH4_HUMAN	2204.788777544274	1003.6333248822816	H5N4F0S2
Glyco_CE0_Slot1_01_1_8610	False	4726	4726	5	3.0376	0.8334	100.0	3013.4338	3012.4321	-0.5	104355.0	K.LPTQN(203.07938)ITFQTESSVAEQEAEFQSPK.Y	3.96	1.07703			603.49304	603.49304	1.0770305	624.7715	sp|Q14624-2|ITIH4_HUMAN	sp|Q14624-2|ITIH4_HUMAN, sp|Q14624|ITIH4_HUMAN, sp|Q14624-3|ITIH4_HUMAN	2204.795860815487	1003.6363505105464	H5N4F0S2
Glyco_CE0_Slot1_01_1_8610	False	4729	4729	5	2.9319	1.0	100.0	3014.4375	3012.4321	-0.4	140976.0	K.LPTQN(203.07938)ITFQTESSVAEQEAEFQSPK.Y	3.96	1.01666			603.69379	603.69379	1.0166568	624.7715	sp|Q14624-2|ITIH4_HUMAN	sp|Q14624-2|ITIH4_HUMAN, sp|Q14624|ITIH4_HUMAN, sp|Q14624-3|ITIH4_HUMAN	2204.794647752885	1003.6368242349916	H5N4F0S2
Glyco_CE0_Slot1_01_1_8610	False	3800	3800	3	0.4056	1.0	100.0	2250.1934	2248.182	2.1	64252.0	R.LAILPASAPPATSN(203.07938)PDPAVSR.V	6.56	1.05758			750.73633	750.73633	1.0575804	576.9443	sp|Q14624-2|ITIH4_HUMAN	sp|Q14624-2|ITIH4_HUMAN, sp|Q14624|ITIH4_HUMAN, sp|Q14624-3|ITIH4_HUMAN	1312.4620989876448	1119.8638927613642	H2N2F0S2
Glyco_CE0_Slot1_01_1_8610	False	8796	8796	3	1.1806	0.8794	100.0	2941.6245	2941.6145	3.4	71112.0	K.TGLLLLSDPDKVTIGLLFWDGRGEGLR.L	4.89	1.22704	1.202		981.21338	981.21338	1.2270417	911.7274	sp|Q14624-2|ITIH4_HUMAN	sp|Q14624-2|ITIH4_HUMAN, sp|Q14624|ITIH4_HUMAN, sp|Q14624-3|ITIH4_HUMAN
Glyco_CE0_Slot1_01_1_8610	False	4880	4880	2	3.8266	0.8631	100.0	1632.7891	1632.7864	1.6	99222.0	R.FSGSGSGTDFTLTISR.L	6.56	1.07518	1.0474		816.89844	816.89844	1.075175	634.1035	sp|A0A0C4DH25|KVD20_HUMAN	sp|A0A0C4DH25|KVD20_HUMAN, sp|P01619|KV320_HUMAN
Glyco_CE0_Slot1_01_1_8610	False	3620	3620	3	0.3982	0.5332	98.66666666666667	2543.151	2542.1548	-2.9	169631.0	R.GLTFQQN(203.07938)ASSMCVPDQDTAIR.V	4.46	1.2011			848.38885	848.38885	1.2010956	568.78	sp|P0DOX6|IGM_HUMAN	sp|P0DOX6|IGM_HUMAN	2262.8220502334225	1534.636429056436	H5N5F1S1
Glyco_CE0_Slot1_01_1_8610	False	3629	3629	4	0.2207	1.0	97.46835443037975	2543.1584	2542.1548	0.1	261982.0	R.GLTFQQN(203.07938)ASSMCVPDQDTAIR.V	4.46	0.89338			636.54547	636.54547	0.8933801	568.78	sp|P0DOX6|IGM_HUMAN	sp|P0DOX6|IGM_HUMAN	2262.824921506748	1151.2318463268086	H5N5F1S1
Glyco_CE0_Slot1_01_1_8610	False	3664	3664	4	0.3125	1.0	99.25925925925925	2543.1672	2542.1548	3.6	57815.0	R.GLTFQQN(203.07938)ASSMCVPDQDTAIR.V	4.46	1.12106			636.54767	636.54767	1.121062	571.1117	sp|P0DOX6|IGM_HUMAN	sp|P0DOX6|IGM_HUMAN	2262.819446213823	1151.2326570415669	H5N5F1S1
Glyco_CE0_Slot1_01_1_8610	False	3666	3666	4	0.534	0.895	100.0	2543.1602	2542.1548	0.8	336701.0	R.GLTFQQN(203.07938)ASSMCVPDQDTAIR.V	4.46	0.90071			636.5459	636.5459	0.9007122	571.1117	sp|P0DOX6|IGM_HUMAN	sp|P0DOX6|IGM_HUMAN	2262.8238028362466	1151.231991394816	H5N5F1S1
Glyco_CE0_Slot1_01_1_8610	False	3669	3669	4	0.5912	0.7699	100.0	2543.1584	2542.1548	0.1	336158.0	R.GLTFQQN(203.07938)ASSMCVPDQDTAIR.V	4.46	0.92753			636.54547	636.54547	0.92752665	571.1117	sp|P0DOX6|IGM_HUMAN	sp|P0DOX6|IGM_HUMAN	2261.824681574215	1150.981806958898
Glyco_CE0_Slot1_01_1_8610	False	3668	3668	5	0.8683	0.7868	100.0	2543.1523	2542.1548	-2.3	20791.0	R.GLTFQQN(203.07938)ASSMCVPDQDTAIR.V	4.46	1.01895			509.43674	509.43674	1.0189539	571.1117	sp|P0DOX6|IGM_HUMAN	sp|P0DOX6|IGM_HUMAN	2262.835506799766	921.18795098702	H5N5F1S1
Glyco_CE0_Slot1_01_1_8610	True	7324	7324	3	2.3372	0.0157	100.0	3205.515	3204.5266	-4.7	202587.0	H.SILTVSEEEWNTGQTYTCVVAHEALPNR.V	4.4	1.18852	1.1472		1069.17688	1069.17688	1.1885201	784.5817	sp|P0DOX6|IGM_HUMAN	sp|P0DOX6|IGM_HUMAN
Glyco_CE0_Slot1_01_1_8610	True	7329	7329	3	2.4073	0.0255	100.0	3205.5134	3204.5266	-5.2	138326.0	H.SILTVSEEEWNTGQTYTCVVAHEALPNR.V	4.4	1.22669	1.1472		1069.17639	1069.17639	1.2266865	784.5817	sp|P0DOX6|IGM_HUMAN	sp|P0DOX6|IGM_HUMAN
Glyco_CE0_Slot1_01_1_8610	True	7335	7335	3	2.5209	0.1975	100.0	3205.5112	3204.5266	-5.8	134800.0	H.SILTVSEEEWNTGQTYTCVVAHEALPNR.V	4.4	1.22397	1.1472		1069.17566	1069.17566	1.2239678	785.7486	sp|P0DOX6|IGM_HUMAN	sp|P0DOX6|IGM_HUMAN
Glyco_CE0_Slot1_01_1_8610	False	4879	4879	2	2.9871	0.689	100.0	2405.119	2405.121	-0.9	54707.0	K.STGKPTLYN(203.07938)VSLVMSDTAGTC.Y	6.56	1.27563			1203.06335	1203.06335	1.27563	634.1035	sp|P0DOX6|IGM_HUMAN	sp|P0DOX6|IGM_HUMAN
Glyco_CE0_Slot1_01_1_8610	False	4903	4903	3	0.8701	1.0	100.0	2406.1233	2405.121	-0.5	95052.0	K.STGKPTLYN(203.07938)VSLVMSDTAGTC.Y	6.56	1.02533			802.71301	802.71301	1.025332	635.2703	sp|P0DOX6|IGM_HUMAN	sp|P0DOX6|IGM_HUMAN	1378.4848398885	1194.181491217519	H6N2F0S0
Glyco_CE0_Slot1_01_1_8610	False	5486	5486	2	3.5535	0.887	100.0	2568.1853	2568.1843	0.4	313045.0	K.STGKPTLYN(203.07938)VSLVMSDTAGTCY.-	6.56	1.30131			1284.59656	1284.59656	1.3013086	667.9352	sp|P0DOX6|IGM_HUMAN	sp|P0DOX6|IGM_HUMAN
Glyco_CE0_Slot1_01_1_8610	False	5528	5528	2	4.1331	0.8792	100.0	2568.1855	2568.1843	0.5	147976.0	K.STGKPTLYN(203.07938)VSLVMSDTAGTCY.-	6.56	1.30075			1284.59668	1284.59668	1.300748	670.2689	sp|P0DOX6|IGM_HUMAN	sp|P0DOX6|IGM_HUMAN
Glyco_CE0_Slot1_01_1_8610	False	5424	5424	3	0.3375	1.0	100.0	2569.191	2568.1843	1.3	100517.0	K.STGKPTLYN(203.07938)VSLVMSDTAGTCY.-	6.56	1.10884			857.06885	857.06885	1.1088434	664.4349	sp|P0DOX6|IGM_HUMAN	sp|P0DOX6|IGM_HUMAN	1702.589710513997	1356.5722618583577	H1N4F1S2,H8N2F0S0
Glyco_CE0_Slot1_01_1_8610	False	5429	5429	3	0.3554	1.0	100.0	2569.1912	2568.1843	1.4	121267.0	K.STGKPTLYN(203.07938)VSLVMSDTAGTCY.-	6.56	1.08582			857.06897	857.06897	1.0858247	664.4349	sp|P0DOX6|IGM_HUMAN	sp|P0DOX6|IGM_HUMAN	1702.5837260230264	1356.5704413463127	H1N4F1S2,H8N2F0S0
Glyco_CE0_Slot1_01_1_8610	False	5456	5456	3	0.5794	0.5638	100.0	2569.1892	2568.1843	0.6	326938.0	K.STGKPTLYN(203.07938)VSLVMSDTAGTCY.-	6.56	1.0808			857.0683	857.0683	1.0807972	665.6036	sp|P0DOX6|IGM_HUMAN	sp|P0DOX6|IGM_HUMAN	1540.5308737957898	1302.5521082453708	H0N4F1S2,H7N2F0S0
Glyco_CE0_Slot1_01_1_8610	False	5488	5488	3	0.5169	1.0	100.0	2569.1897	2568.1843	0.8	206826.0	K.STGKPTLYN(203.07938)VSLVMSDTAGTCY.-	6.56	1.05386			857.06848	857.06848	1.0538615	667.9352	sp|P0DOX6|IGM_HUMAN	sp|P0DOX6|IGM_HUMAN	1378.491472774599	1248.5391586679077	H6N2F0S0
Glyco_CE0_Slot1_01_1_8610	False	6318	6318	2	0.4584	0.1991	0.0	1339.681	1339.6814	-0.3	108996.0	K.PTLYN(203.07938)VSLVM.S	6.12	1.3597			670.34442	670.34442	1.3597007	716.9262	sp|P0DOX6|IGM_HUMAN	sp|P0DOX6|IGM_HUMAN	1702.587030873094	1420.0982326102037	H1N4F1S2,H8N2F0S0
Glyco_CE0_Slot1_01_1_8610	False	6343	6343	2	0.546	0.3424	0.0	1340.6865	1339.6814	1.3	26354.0	K.PTLYN(203.07938)VSLVM.S	6.12	1.30388			670.84717	670.84717	1.3038787	718.0974	sp|P0DOX6|IGM_HUMAN	sp|P0DOX6|IGM_HUMAN	1702.5778546600718	1420.0964253535913	H1N4F1S2,H8N2F0S0
Glyco_CE0_Slot1_01_1_8610	False	5628	5628	2	0.7152	0.7059	75.0	2031.9231	2031.9249	-0.9	21185.0	K.PTLYN(203.07938)VSLVMSDTAGTC.Y	3.75	1.52936			1016.46545	1016.46545	1.5293555	677.2669	sp|P0DOX6|IGM_HUMAN	sp|P0DOX6|IGM_HUMAN	1702.584032653563	1766.2177855012385	H1N4F1S2,H8N2F0S0
Glyco_CE0_Slot1_01_1_8610	False	5666	5666	2	0.5089	0.6566	19.512195121951216	2031.9259	2031.9249	0.5	21766.0	K.PTLYN(203.07938)VSLVMSDTAGTC.Y	3.75	1.49743			1016.46686	1016.46686	1.497426	678.4336	sp|P0DOX6|IGM_HUMAN	sp|P0DOX6|IGM_HUMAN	1540.5242052468682	1685.1892465756964	H0N4F1S2,H7N2F0S0
Glyco_CE0_Slot1_01_1_8610	False	5675	5675	2	0.6047	0.5304	44.736842105263165	2031.9258	2031.9249	0.4	19165.0	K.PTLYN(203.07938)VSLVMSDTAGTC.Y	3.75	1.49825			1016.4668	1016.4668	1.4982516	679.6	sp|P0DOX6|IGM_HUMAN	sp|P0DOX6|IGM_HUMAN	1540.5297179987824	1685.1919267162775	H0N4F1S2,H7N2F0S0
Glyco_CE0_Slot1_01_1_8610	False	5697	5697	2	1.6146	0.8935	100.0	2031.928	2031.9249	1.5	70222.0	K.PTLYN(203.07938)VSLVMSDTAGTC.Y	3.75	1.44926			1016.4679	1016.4679	1.4492564	680.7672	sp|P0DOX6|IGM_HUMAN	sp|P0DOX6|IGM_HUMAN	1379.4721900726256	1604.6642757079037
Glyco_CE0_Slot1_01_1_8610	False	5712	5712	2	1.2138	0.8049	80.0	2032.9309	2031.9249	1.3	23338.0	K.PTLYN(203.07938)VSLVMSDTAGTC.Y	3.75	1.3954			1016.96936	1016.96936	1.395404	680.7672	sp|P0DOX6|IGM_HUMAN	sp|P0DOX6|IGM_HUMAN	1379.4729296472285	1604.666121962112
Glyco_CE0_Slot1_01_1_8610	False	5717	5717	2	1.3012	0.6852	83.33333333333334	2031.9275	2031.9249	1.3	10846.0	K.PTLYN(203.07938)VSLVMSDTAGTC.Y	3.75	1.55379			1016.46765	1016.46765	1.5537928	681.9341	sp|P0DOX6|IGM_HUMAN	sp|P0DOX6|IGM_HUMAN	1378.474938512989	1604.1654043351605	H6N2F0S0
Glyco_CE0_Slot1_01_1_8610	False	6212	6212	2	2.9908	0.6944	100.0	2194.9995	2194.9883	5.1	12000.0	K.PTLYN(203.07938)VSLVMSDTAGTCY.-	3.75	1.22269			1098.00366	1098.00366	1.2226871	709.9282	sp|P0DOX6|IGM_HUMAN	sp|P0DOX6|IGM_HUMAN
Glyco_CE0_Slot1_01_1_8610	False	6215	6215	2	0.635	0.4083	100.0	2195.9968	2194.9883	2.4	45589.0	K.PTLYN(203.07938)VSLVMSDTAGTCY.-	3.75	1.60793			1098.50232	1098.50232	1.6079329	711.0939	sp|P0DOX6|IGM_HUMAN	sp|P0DOX6|IGM_HUMAN	1702.5769586827869	1847.7510467092488	H1N4F1S2,H8N2F0S0
Glyco_CE0_Slot1_01_1_8610	False	6238	6238	2	1.1371	0.7633	100.0	2195.9924	2194.9883	0.4	65684.0	K.PTLYN(203.07938)VSLVMSDTAGTCY.-	3.75	1.56367			1098.50012	1098.50012	1.563668	712.2607	sp|P0DOX6|IGM_HUMAN	sp|P0DOX6|IGM_HUMAN	1540.5371479671148	1766.7289807745058	H0N4F1S2,H7N2F0S0
Glyco_CE0_Slot1_01_1_8610	False	6261	6261	2	0.6599	0.6782	100.0	2194.9922	2194.9883	1.8	37501.0	K.PTLYN(203.07938)VSLVMSDTAGTCY.-	3.75	1.53832			1098.0	1098.0	1.5383165	713.4272	sp|P0DOX6|IGM_HUMAN	sp|P0DOX6|IGM_HUMAN	1540.5339687871892	1766.7272509899512	H0N4F1S2,H7N2F0S0
Glyco_CE0_Slot1_01_1_8610	False	6281	6281	2	1.7936	0.8997	100.0	2196.9917	2194.9883	-1.5	97722.0	K.PTLYN(203.07938)VSLVMSDTAGTCY.-	3.75	1.4961			1098.99976	1098.99976	1.4960984	714.5943	sp|P0DOX6|IGM_HUMAN	sp|P0DOX6|IGM_HUMAN	1378.4706102158084	1685.695394171542	H6N2F0S0
Glyco_CE0_Slot1_01_1_8610	False	6296	6296	2	1.5461	0.8932	100.0	2196.989	2194.9883	-2.7	86614.0	K.PTLYN(203.07938)VSLVMSDTAGTCY.-	3.75	1.52645			1098.99841	1098.99841	1.5264549	714.5943	sp|P0DOX6|IGM_HUMAN	sp|P0DOX6|IGM_HUMAN	1380.4713140966892	1686.6943523877358	H1N6F0S0
Glyco_CE0_Slot1_01_1_8610	False	6301	6301	2	1.6102	0.7328	100.0	2195.9895	2194.9883	-1.0	45308.0	K.PTLYN(203.07938)VSLVMSDTAGTCY.-	3.75	1.62658			1098.49866	1098.49866	1.6265831	715.7604	sp|P0DOX6|IGM_HUMAN	sp|P0DOX6|IGM_HUMAN	1378.4785140400363	1685.6982540989568	H6N2F0S0
Glyco_CE0_Slot1_01_1_8610	False	6317	6317	2	1.5714	0.4409	100.0	2194.9878	2194.9883	-0.2	35937.0	K.PTLYN(203.07938)VSLVMSDTAGTCY.-	3.75	1.60514			1097.9978	1097.9978	1.6051382	716.9262	sp|P0DOX6|IGM_HUMAN	sp|P0DOX6|IGM_HUMAN	1378.4824546045377	1685.6993741797314	H6N2F0S0
Glyco_CE0_Slot1_01_1_8610	False	6341	6341	2	0.6749	0.3377	100.0	2195.9983	2194.9883	3.0	14137.0	K.PTLYN(203.07938)VSLVMSDTAGTCY.-	3.75	1.52456			1098.50305	1098.50305	1.5245589	718.0974	sp|P0DOX6|IGM_HUMAN	sp|P0DOX6|IGM_HUMAN	1380.46488734177	1686.6957454381047	H1N6F0S0
Glyco_CE0_Slot1_01_1_8610	False	3600	3600	2	0.4398	0.3816	0.0	1721.7451	1720.7405	0.7	66932.0	Y.N(203.07938)VSLVMSDTAGTCY.-	3.75	1.46663			861.37646	861.37646	1.4666319	567.613	sp|P0DOX6|IGM_HUMAN	sp|P0DOX6|IGM_HUMAN	1703.5760903537566	1611.1248257048117
Glyco_CE0_Slot1_01_1_8610	False	3618	3618	2	0.531	0.509	0.0	1721.7461	1720.7405	1.3	64228.0	Y.N(203.07938)VSLVMSDTAGTCY.-	3.75	1.46157			861.37695	861.37695	1.4615674	568.78	sp|P0DOX6|IGM_HUMAN	sp|P0DOX6|IGM_HUMAN	1702.568797947359	1610.621659688382	H1N4F1S2,H8N2F0S0
Glyco_CE0_Slot1_01_1_8610	False	3637	3637	2	0.9384	0.6832	75.0	1721.7466	1720.7405	1.6	33846.0	Y.N(203.07938)VSLVMSDTAGTCY.-	3.75	1.46832			861.3772	861.3772	1.4683173	569.9457	sp|P0DOX6|IGM_HUMAN	sp|P0DOX6|IGM_HUMAN	1703.578229874046	1611.1266286761024
Glyco_CE0_Slot1_01_1_8610	False	3739	3739	2	0.6801	0.5208	60.0	1720.7404	1720.7405	-0.1	54337.0	Y.N(203.07938)VSLVMSDTAGTCY.-	3.75	1.35152			860.87408	860.87408	1.3515198	574.6111	sp|P0DOX6|IGM_HUMAN	sp|P0DOX6|IGM_HUMAN	1378.4674651118862	1448.5681419339262	H6N2F0S0
Glyco_CE0_Slot1_01_1_8610	True	10069	10069	3	2.7962	0.4133	100.0	2676.379	2676.367	4.5	84645.0	K.NIFISPVSISMALAMLSLGTCGHTR.A	8.29	1.17036	1.1218		892.79816	892.79816	1.1703594	1054.0417	sp|P08185|CBG_HUMAN	sp|P08185|CBG_HUMAN
Glyco_CE0_Slot1_01_1_8610	True	5244	5244	4	1.0651	0.8191	100.0	2722.3787	2720.3835	-4.3	14026.0	K.AVLQLNEEGVDTAGSTGVTLN(203.07938)LTSK.P	4.14	1.20329			681.35052	681.35052	1.2032863	652.7684	sp|P08185|CBG_HUMAN	sp|P08185|CBG_HUMAN	2204.787569797942	1181.2775461709534	H5N4F0S2
Glyco_CE0_Slot1_01_1_8610	True	5251	5251	4	0.3461	0.999	100.0	2721.3826	2720.3835	-1.6	52807.0	K.AVLQLNEEGVDTAGSTGVTLN(203.07938)LTSK.P	4.14	1.20161			681.1015	681.1015	1.2016101	653.9344	sp|P08185|CBG_HUMAN	sp|P08185|CBG_HUMAN	2203.7765997546403	1181.02581021531
Glyco_CE0_Slot1_01_1_8610	False	190	190	2	0.3702	0.1538	0.0	1506.6617	1505.6754	-11.3	7699.0	A.FRN(203.07938)EEYN(203.07938)K.S	6.56	1.2336			753.83478	753.83478	1.2335985	37.5763	sp|P02763|A1AG1_HUMAN	sp|P02763|A1AG1_HUMAN, sp|P19652|A1AG2_HUMAN	1299.4713403396245	1301.5307456116473
Glyco_CE0_Slot1_01_1_8610	False	326	326	2	0.3226	0.0868	0.0	1506.6533	1505.6754	-16.9	6089.0	A.FRN(203.07938)EEYN(203.07938)K.S	6.56	1.22896			753.83057	753.83057	1.2289649	291.1488	sp|P02763|A1AG1_HUMAN	sp|P02763|A1AG1_HUMAN, sp|P19652|A1AG2_HUMAN	1299.499285451964	1301.5404933818286
Glyco_CE0_Slot1_01_1_8610	False	6628	6628	3	0.2121	1.0	97.57575757575758	2125.0454	2123.0332	2.6	56493.0	K.SVQEIQATFFYFTPN(203.07938)K.T	6.56	1.18337			709.02039	709.02039	1.1833732	735.5911	sp|P02763|A1AG1_HUMAN	sp|P02763|A1AG1_HUMAN, sp|P19652|A1AG2_HUMAN	2569.888594949487	1497.2900897774978	H6N5F0S2
Glyco_CE0_Slot1_01_1_8610	False	6681	6681	3	0.494	1.0	100.0	2124.04	2123.0332	1.6	47911.0	K.SVQEIQATFFYFTPN(203.07938)K.T	6.56	1.16384			708.68524	708.68524	1.1638446	739.0903	sp|P02763|A1AG1_HUMAN	sp|P02763|A1AG1_HUMAN, sp|P19652|A1AG2_HUMAN	2204.7756243419453	1375.584002455808	H5N4F0S2
Glyco_CE0_Slot1_01_1_8610	False	6722	6722	3	0.3673	1.0	100.0	2123.0325	2123.0332	-0.3	54781.0	K.SVQEIQATFFYFTPN(203.07938)K.T	6.56	1.1667			708.34937	708.34937	1.1666986	741.4226	sp|P02763|A1AG1_HUMAN	sp|P02763|A1AG1_HUMAN, sp|P19652|A1AG2_HUMAN	2204.7755830965216	1375.5814001714484	H5N4F0S2
Glyco_CE0_Slot1_01_1_8610	False	6726	6726	3	0.9165	1.0	100.0	2124.0376	2123.0332	0.5	127474.0	K.SVQEIQATFFYFTPN(203.07938)K.T	6.56	1.17451			708.68439	708.68439	1.1745126	741.4226	sp|P02763|A1AG1_HUMAN	sp|P02763|A1AG1_HUMAN, sp|P19652|A1AG2_HUMAN	2206.780776215593	1376.2514856287328
Glyco_CE0_Slot1_01_1_8610	False	6741	6741	3	0.2193	1.0	97.5609756097561	2124.041	2123.0332	2.1	103647.0	K.SVQEIQATFFYFTPN(203.07938)K.T	6.56	1.14477			708.68555	708.68555	1.144774	742.5886	sp|P02763|A1AG1_HUMAN	sp|P02763|A1AG1_HUMAN, sp|P19652|A1AG2_HUMAN	2206.774261506217	1376.2504736997862
Glyco_CE0_Slot1_01_1_8610	False	6648	6648	4	0.6595	0.6258	100.0	2124.0378	2123.0332	0.6	514404.0	K.SVQEIQATFFYFTPN(203.07938)K.T	6.56	0.93609			531.76532	531.76532	0.9360879	736.7572	sp|P02763|A1AG1_HUMAN	sp|P02763|A1AG1_HUMAN, sp|P19652|A1AG2_HUMAN	2862.023508156465	1196.2513215001777	H6N5F2S2
Glyco_CE0_Slot1_01_1_8610	False	6682	6682	4	1.1038	1.0	100.0	2124.0425	2123.0332	2.8	41179.0	K.SVQEIQATFFYFTPN(203.07938)K.T	6.56	1.04583			531.76648	531.76648	1.0458347	739.0903	sp|P02763|A1AG1_HUMAN	sp|P02763|A1AG1_HUMAN, sp|P19652|A1AG2_HUMAN	2204.7710408435337	1031.9394160725783	H5N4F0S2
Glyco_CE0_Slot1_01_1_8610	False	6683	6683	4	0.6618	0.8269	100.0	2123.0325	2123.0332	-0.3	300451.0	K.SVQEIQATFFYFTPN(203.07938)K.T	6.56	0.91148			531.51398	531.51398	0.9114763	739.0903	sp|P02763|A1AG1_HUMAN	sp|P02763|A1AG1_HUMAN, sp|P19652|A1AG2_HUMAN	2861.0293178377096	1196.0014461263077	H6N5F0S3
Glyco_CE0_Slot1_01_1_8610	False	7121	7121	2	0.2766	0.5397	0.0	1919.9364	1918.9314	0.9	19189.0	R.PALEDLLLGSEAN(203.07938)LTC.T	3.47	1.60008			960.47211	960.47211	1.6000776	768.2511	sp|P01877|IGHA2_HUMAN	sp|P01877|IGHA2_HUMAN	1914.6835552421303	1815.7741890802329	H5N4F2S0
Glyco_CE0_Slot1_01_1_8610	False	7115	7115	3	0.529	1.0	93.75	1918.9319	1918.9314	0.3	57726.0	R.PALEDLLLGSEAN(203.07938)LTC.T	3.47	1.09507			640.31586	640.31586	1.0950665	767.0859	sp|P01877|IGHA2_HUMAN	sp|P01877|IGHA2_HUMAN	2116.7586980744445	1278.2089703679353	H5N5F0S1
Glyco_CE0_Slot1_01_1_8610	False	7125	7125	3	0.2516	0.143	56.29139072847682	1918.9314	1918.9314	0.0	74110.0	R.PALEDLLLGSEAN(203.07938)LTC.T	3.47	1.10033			640.31567	640.31567	1.1003269	768.2511	sp|P01877|IGHA2_HUMAN	sp|P01877|IGHA2_HUMAN	2116.7640826813504	1278.2105702034398	H5N5F0S1
Glyco_CE0_Slot1_01_1_8610	False	7134	7134	3	1.2037	0.6417	100.0	1918.9307	1918.9314	-0.4	149063.0	R.PALEDLLLGSEAN(203.07938)LTC.T	3.47	1.04914			640.31543	640.31543	1.0491415	768.2511	sp|P01877|IGHA2_HUMAN	sp|P01877|IGHA2_HUMAN	1913.687084894727	1210.518018064739	H5N4F0S1
Glyco_CE0_Slot1_01_1_8610	False	8337	8337	4	0.5422	0.2562	100.0	2561.3235	2560.3174	1.1	324994.0	R.PALEDLLLGSEAN(203.07938)LTCTLTGLR.D	4.14	1.03501			641.08673	641.08673	1.0350053	868.5678	sp|P01877|IGHA2_HUMAN	sp|P01877|IGHA2_HUMAN	2116.768899257855	1119.2590784949923	H5N5F0S1
Glyco_CE0_Slot1_01_1_8610	False	8340	8340	4	0.8516	1.0	100.0	2561.3237	2560.3174	1.2	341384.0	R.PALEDLLLGSEAN(203.07938)LTCTLTGLR.D	4.14	1.08735			641.08679	641.08679	1.0873454	868.5678	sp|P01877|IGHA2_HUMAN	sp|P01877|IGHA2_HUMAN	2116.770771212893	1119.2596066188737	H5N5F0S1
Glyco_CE0_Slot1_01_1_8610	False	8349	8349	4	1.3377	1.0	100.0	2561.3242	2560.3174	1.4	209678.0	R.PALEDLLLGSEAN(203.07938)LTCTLTGLR.D	4.14	1.07366			641.08691	641.08691	1.0736643	869.735	sp|P01877|IGHA2_HUMAN	sp|P01877|IGHA2_HUMAN	1913.6992784113515	1068.4918872067108	H5N4F0S1
Glyco_CE0_Slot1_01_1_8610	False	8354	8354	4	0.7378	1.0	100.0	2561.3206	2560.3174	-0.1	320827.0	R.PALEDLLLGSEAN(203.07938)LTCTLTGLR.D	4.14	1.1048			641.086	641.086	1.1047963	869.735	sp|P01877|IGHA2_HUMAN	sp|P01877|IGHA2_HUMAN	1913.6967169432776	1068.4903561852584	H5N4F0S1
Glyco_CE0_Slot1_01_1_8610	False	8364	8364	4	0.6617	1.0	100.0	2561.3167	2560.3174	-1.6	253675.0	R.PALEDLLLGSEAN(203.07938)LTCTLTGLR.D	4.14	1.07138			641.08502	641.08502	1.0713795	870.9012	sp|P01877|IGHA2_HUMAN	sp|P01877|IGHA2_HUMAN	1913.7028996894192	1068.4909158239022	H5N4F0S1
Glyco_CE0_Slot1_01_1_8610	False	8425	8425	4	0.3615	1.0	100.0	2562.3276	2560.3174	1.4	150587.0	R.PALEDLLLGSEAN(203.07938)LTCTLTGLR.D	4.14	1.09609			641.33777	641.33777	1.0960945	874.4006	sp|P01877|IGHA2_HUMAN	sp|P01877|IGHA2_HUMAN	1954.7215434908755	1078.7483184713738	H4N5F0S1
Glyco_CE0_Slot1_01_1_8610	False	8356	8356	5	1.0338	1.0	100.0	2561.3154	2560.3174	-2.1	94088.0	R.PALEDLLLGSEAN(203.07938)LTCTLTGLR.D	4.14	0.94612			513.06934	513.06934	0.9461208	869.735	sp|P01877|IGHA2_HUMAN	sp|P01877|IGHA2_HUMAN	2116.7775730487588	895.608964152649	H5N5F0S1
Glyco_CE0_Slot1_01_1_8610	True	5850	5850	3	0.5001	0.8636	83.05084745762711	1942.989	1940.9457	18.8	16353.0	R.(-17.0265)MAGKPTHIN(203.07938)VSVVMAEA.D	7.33	0.92849			648.3349	648.3349	0.9284896	690.0992	sp|P01877|IGHA2_HUMAN	sp|P01877|IGHA2_HUMAN
Glyco_CE0_Slot1_01_1_8610	True	1707	1707	3	0.4338	0.0781	99.32659932659934	1093.454	1093.4644	-9.5	3864.0	K.ATEDEGSEQK.I	3.96	1.00099	0.7109		365.15656	365.15656	1.0009917	447.4574	sp|P01008|ANT3_HUMAN	sp|P01008|ANT3_HUMAN	2204.7870092834964	1032.3924214244737	H5N4F0S2
Glyco_CE0_Slot1_01_1_8610	True	1953	1953	3	0.3652	0.0251	99.0	1093.4647	1093.4644	0.3	6346.0	K.ATEDEGSEQK.I	3.96	0.99772	0.7109		365.16013	365.16013	0.9977213	467.2871	sp|P01008|ANT3_HUMAN	sp|P01008|ANT3_HUMAN	2204.7819443086964	1032.394300276855	H5N4F0S2
Glyco_CE0_Slot1_01_1_8610	True	7742	7742	3	0.2835	0.0711	93.51351351351352	2382.1465	2381.1394	1.6	183007.0	K.SLTFN(203.07938)ETYQDISELVYGAK.L	4.14	1.20419			794.7207	794.7207	1.2041906	817.2432	sp|P01008|ANT3_HUMAN	sp|P01008|ANT3_HUMAN	2204.770663610114	1461.6177688293467	H5N4F0S2
Glyco_CE0_Slot1_01_1_8610	True	7745	7745	4	0.6371	0.8391	100.0	2382.148	2381.1394	2.2	194564.0	K.SLTFN(203.07938)ETYQDISELVYGAK.L	4.14	0.92934			596.29285	596.29285	0.92933655	817.2432	sp|P01008|ANT3_HUMAN	sp|P01008|ANT3_HUMAN	2204.7925053999206	1096.471138032594	H5N4F0S2
Glyco_CE0_Slot1_01_1_8610	True	7779	7779	4	0.5856	0.2633	99.28057553956835	2383.1453	2381.1394	-0.4	104815.0	K.SLTFN(203.07938)ETYQDISELVYGAK.L	4.14	0.98168			596.54218	596.54218	0.98168063	820.7432	sp|P01008|ANT3_HUMAN	sp|P01008|ANT3_HUMAN	2204.7918525526825	1096.4703002604003	H5N4F0S2
Glyco_CE0_Slot1_01_1_8610	True	6028	6028	2	5.5099	0.1063	100.0	2291.1548	2291.1514	1.5	308805.0	K.AFLEVNEEGSEAAASTAVVIAGR.S	3.96	1.25429	1.2698		1146.0813	1146.0813	1.2542881	700.5959	sp|P01008|ANT3_HUMAN	sp|P01008|ANT3_HUMAN
Glyco_CE0_Slot1_01_1_8610	True	8922	8922	2	1.3519	0.6572	100.0	2382.1614	2382.166	-1.9	1015.0	K.ANFDAQQFAGTWLLVAVGSACR.F	6.56	1.28021	1.3048		1191.58459	1191.58459	1.2802141	926.8925	sp|P07360|CO8G_HUMAN	sp|P07360|CO8G_HUMAN
Glyco_CE0_Slot1_01_1_8610	True	6566	6566	2	4.5241	0.6991	100.0	2398.0974	2398.0986	-0.5	71502.0	K.HYYIGIIETTWDYASDHGEK.K	4.84	1.38006	1.3406		1199.55261	1199.55261	1.3800622	730.9248	sp|P00450|CERU_HUMAN	sp|P00450|CERU_HUMAN
Glyco_CE0_Slot1_01_1_8610	True	6574	6574	2	4.493	0.3778	100.0	2398.097	2398.0986	-0.7	54399.0	K.HYYIGIIETTWDYASDHGEK.K	4.84	1.37688	1.3406		1199.55237	1199.55237	1.376883	732.0902	sp|P00450|CERU_HUMAN	sp|P00450|CERU_HUMAN
Glyco_CE0_Slot1_01_1_8610	True	6590	6590	2	1.7496	0.7124	100.0	2399.1	2398.0986	-0.8	10753.0	K.HYYIGIIETTWDYASDHGEK.K	4.84	1.38137	1.3406		1200.05396	1200.05396	1.3813746	733.2576	sp|P00450|CERU_HUMAN	sp|P00450|CERU_HUMAN
Glyco_CE0_Slot1_01_1_8610	True	6535	6535	3	4.4432	0.9998	100.0	2398.1025	2398.0986	1.6	51384.0	K.HYYIGIIETTWDYASDHGEK.K	4.84	1.08983	1.0153		800.03943	800.03943	1.0898255	729.7585	sp|P00450|CERU_HUMAN	sp|P00450|CERU_HUMAN
Glyco_CE0_Slot1_01_1_8610	True	6555	6555	3	3.9584	0.8553	100.0	2398.104	2398.0986	2.2	115999.0	K.HYYIGIIETTWDYASDHGEK.K	4.84	1.08677	1.0153		800.03986	800.03986	1.0867728	730.9248	sp|P00450|CERU_HUMAN	sp|P00450|CERU_HUMAN
Glyco_CE0_Slot1_01_1_8610	True	6571	6571	4	2.2187	0.8431	100.0	2398.1128	2398.0986	5.9	27070.0	K.HYYIGIIETTWDYASDHGEK.K	4.84	0.88726	0.896		600.28406	600.28406	0.88725823	730.9248	sp|P00450|CERU_HUMAN	sp|P00450|CERU_HUMAN
Glyco_CE0_Slot1_01_1_8610	True	1814	1814	4	0.2055	0.6795	94.3820224719101	2095.918	2095.9204	-1.2	20839.0	K.EHEGAIYPDN(203.07938)TTDFQR.A	4.4	0.86222			524.73535	524.73535	0.8622199	457.9556	sp|P00450|CERU_HUMAN	sp|P00450|CERU_HUMAN	2204.787386783947	1025.16236016429	H5N4F0S2
Glyco_CE0_Slot1_01_1_8610	True	4758	4758	3	0.4739	0.1678	50.82872928176796	2175.9895	2173.977	2.6	3510.0	K.EN(203.07938)LTAPGSDSAVFFEQGTT.R	3.47	1.12497			726.00171	726.00171	1.1249714	625.9384	sp|P00450|CERU_HUMAN	sp|P00450|CERU_HUMAN	2204.7598773546897	1392.5618768881363	H5N4F0S2
Glyco_CE0_Slot1_01_1_8610	True	4240	4240	3	0.2422	1.0	98.70967741935483	2332.0876	2330.0784	1.1	59465.0	K.EN(203.07938)LTAPGSDSAVFFEQGTTR.I	4.14	1.18027			778.03442	778.03442	1.1802695	602.6072	sp|P00450|CERU_HUMAN	sp|P00450|CERU_HUMAN	2204.773741157054	1444.5991907168182	H5N4F0S2
Glyco_CE0_Slot1_01_1_8610	True	4241	4241	4	2.3414	0.0641	100.0	2331.0867	2330.0784	2.1	144101.0	K.EN(203.07938)LTAPGSDSAVFFEQGTTR.I	4.14	1.09048			583.52753	583.52753	1.0904801	602.6072	sp|P00450|CERU_HUMAN	sp|P00450|CERU_HUMAN	2204.781245459789	1083.7029922124136	H5N4F0S2
Glyco_CE0_Slot1_01_1_8610	True	4260	4260	4	2.4653	0.2101	100.0	2330.0796	2330.0784	0.5	92351.0	K.EN(203.07938)LTAPGSDSAVFFEQGTTR.I	4.14	1.08786			583.27576	583.27576	1.0878597	603.7731	sp|P00450|CERU_HUMAN	sp|P00450|CERU_HUMAN	2204.787819608928	1083.702857726853	H5N4F0S2
Glyco_CE0_Slot1_01_1_8610	True	4265	4265	4	1.2327	0.5024	100.0	2331.0996	2330.0784	7.7	6580.0	K.EN(203.07938)LTAPGSDSAVFFEQGTTR.I	4.14	1.11572			583.53076	583.53076	1.1157225	603.7731	sp|P00450|CERU_HUMAN	sp|P00450|CERU_HUMAN	2350.8154524047227	1120.2147909398568	H5N4F1S2,H12N2F0S0
Glyco_CE0_Slot1_01_1_8610	True	4266	4266	4	1.1352	0.8251	100.0	2331.0952	2330.0784	5.8	8438.0	K.EN(203.07938)LTAPGSDSAVFFEQGTTR.I	4.14	1.03917			583.52966	583.52966	1.039174	603.7731	sp|P00450|CERU_HUMAN	sp|P00450|CERU_HUMAN	2204.767089294887	1083.7016124305992	H5N4F0S2
Glyco_CE0_Slot1_01_1_8610	True	4271	4271	4	0.9748	0.8018	100.0	2331.0798	2330.0784	-0.8	143964.0	K.EN(203.07938)LTAPGSDSAVFFEQGTTR.I	4.14	0.87129			583.52582	583.52582	0.87128705	603.7731	sp|P00450|CERU_HUMAN	sp|P00450|CERU_HUMAN	2204.799264335412	1083.7057784249314	H5N4F0S2
Glyco_CE0_Slot1_01_1_8610	True	4282	4282	4	2.2693	0.2639	100.0	2330.0784	2330.0784	0.0	119037.0	K.EN(203.07938)LTAPGSDSAVFFEQGTTR.I	4.14	1.05897			583.27545	583.27545	1.0589693	603.7731	sp|P00450|CERU_HUMAN	sp|P00450|CERU_HUMAN	2207.794216880748	1084.454133833747
Glyco_CE0_Slot1_01_1_8610	True	4294	4294	4	0.5792	0.9999	100.0	2331.088	2330.0784	2.6	121903.0	K.EN(203.07938)LTAPGSDSAVFFEQGTTR.I	4.14	0.83357			583.52783	583.52783	0.83357483	604.9404	sp|P00450|CERU_HUMAN	sp|P00450|CERU_HUMAN	2204.7988394719405	1083.7077073056355	H5N4F0S2
Glyco_CE0_Slot1_01_1_8610	True	4347	4347	4	0.2261	1.0	97.45222929936305	2330.0774	2330.0784	-0.4	21344.0	K.EN(203.07938)LTAPGSDSAVFFEQGTTR.I	4.14	0.92418			583.27521	583.27521	0.9241824	607.2725	sp|P00450|CERU_HUMAN	sp|P00450|CERU_HUMAN	2204.789990880156	1083.7028508679311	H5N4F0S2
Glyco_CE0_Slot1_01_1_8610	True	4156	4156	5	1.0468	1.0	100.0	2330.0803	2330.0784	0.8	115580.0	K.EN(203.07938)LTAPGSDSAVFFEQGTTR.I	4.14	1.07174			466.82236	466.82236	1.0717423	599.1075	sp|P00450|CERU_HUMAN	sp|P00450|CERU_HUMAN	3007.078116744673	1027.622105689123	H6N5F1S3
Glyco_CE0_Slot1_01_1_8610	True	4189	4189	5	1.7271	0.9999	100.0	2331.081	2330.0784	-0.3	122487.0	K.EN(203.07938)LTAPGSDSAVFFEQGTTR.I	4.14	1.06277			467.02249	467.02249	1.0627663	600.2737	sp|P00450|CERU_HUMAN	sp|P00450|CERU_HUMAN	2861.0146365894734	998.4095268885684	H6N5F0S3
Glyco_CE0_Slot1_01_1_8610	True	4195	4195	5	2.4582	1.0	100.0	2330.0825	2330.0784	1.8	172658.0	K.EN(203.07938)LTAPGSDSAVFFEQGTTR.I	4.14	1.07773			466.82275	466.82275	1.0777265	600.2737	sp|P00450|CERU_HUMAN	sp|P00450|CERU_HUMAN	2862.0158202924604	998.6100357696196	H6N5F2S2
Glyco_CE0_Slot1_01_1_8610	True	4275	4275	5	2.8284	0.9467	100.0	2331.0825	2330.0784	0.3	89761.0	K.EN(203.07938)LTAPGSDSAVFFEQGTTR.I	4.14	1.01183			467.0228	467.0228	1.0118309	603.7731	sp|P00450|CERU_HUMAN	sp|P00450|CERU_HUMAN	2204.788315609518	867.1645889248736	H5N4F0S2
Glyco_CE0_Slot1_01_1_8610	True	3064	3064	3	0.2838	0.2568	38.59060402684564	3815.6318	3815.6418	-2.6	1466.0	K.MHSMNGFM(15.994915)YGNQPGLTMCKGDSVVWYLFSAGNEA.D	5.63	1.29272	1.1673		1272.54919	1272.54919	1.2927182	537.2797	sp|P00450|CERU_HUMAN	sp|P00450|CERU_HUMAN	1675.5508400867589	1763.3729613215191	H1N1F1S4
Glyco_CE0_Slot1_01_1_8610	True	9454	9454	4	0.3919	0.1702	99.31740614334471	3117.5999	3117.593	2.2	6783.0	R.RKLEFALLFLVFDENESWYLDDNIK.T	4.42	0.85124	0.9982		780.15582	780.15582	0.8512398	975.8875	sp|P00450|CERU_HUMAN	sp|P00450|CERU_HUMAN
Glyco_CE0_Slot1_01_1_8610	True	9472	9472	4	0.3327	0.9985	99.64788732394366	3117.5898	3117.593	-1.0	6389.0	R.RKLEFALLFLVFDENESWYLDDNIK.T	4.42	0.85298	0.9982		780.15332	780.15332	0.85297835	977.0532	sp|P00450|CERU_HUMAN	sp|P00450|CERU_HUMAN
Glyco_CE0_Slot1_01_1_8610	True	1036	1036	2	0.2969	0.017	56.72268907563025	1361.6125	1359.5812	18.1	9024.0	K.DSGRDYVSQFEG.S	4.14	1.30265	0.9409		681.31018	681.31018	1.3026533	393.7989	sp|P02647|APOA1_HUMAN	sp|P02647|APOA1_HUMAN	1649.6108843439404	1403.575900263636
Glyco_CE0_Slot1_01_1_8610	True	568	568	2	0.2467	0.0101	51.80722891566265	1360.6045	1359.5812	14.7	17172.0	K.DSGRDYVSQFEG.S	4.14	1.32653	0.9409		680.80615	680.80615	1.326531	341.3075	sp|P02647|APOA1_HUMAN	sp|P02647|APOA1_HUMAN	1607.587999663156	1382.560455034807
Glyco_CE0_Slot1_01_1_8610	True	7232	7232	2	4.1296	0.7957	100.0	1932.9373	1932.9337	1.8	67121.0	R.EQLGPVTQEFWDNLEK.E	3.96	1.16077	1.1525		966.97253	966.97253	1.1607691	776.4164	sp|P02647|APOA1_HUMAN	sp|P02647|APOA1_HUMAN
Glyco_CE0_Slot1_01_1_8610	True	7250	7250	2	3.429	0.8627	100.0	1932.9391	1932.9337	2.8	158959.0	R.EQLGPVTQEFWDNLEK.E	3.96	1.15914	1.1525		966.97345	966.97345	1.1591421	777.5836	sp|P02647|APOA1_HUMAN	sp|P02647|APOA1_HUMAN
Glyco_CE0_Slot1_01_1_8610	False	2251	2251	3	1.8399	0.9774	100.0	2264.948	2264.937	4.9	85922.0	K.SCESNSPFPVHPGTAECCTK.E	5.63	0.89078	0.8799		755.65454	755.65454	0.8907755	490.6162	sp|P02774-3|VTDB_HUMAN	sp|P02774-3|VTDB_HUMAN, sp|P02774|VTDB_HUMAN
Glyco_CE0_Slot1_01_1_8610	False	2339	2339	3	2.8736	0.7828	100.0	2264.9456	2264.937	3.8	365651.0	K.SCESNSPFPVHPGTAECCTK.E	5.63	0.88818	0.8799		755.65375	755.65375	0.888184	495.287	sp|P02774-3|VTDB_HUMAN	sp|P02774-3|VTDB_HUMAN, sp|P02774|VTDB_HUMAN
Glyco_CE0_Slot1_01_1_8610	False	5063	5063	3	0.3529	0.9998	37.883959044368595	3763.5215	3762.6091	-24.2	6308.0	K.HSDFASN(203.07938)CCSIN(203.07938)SPPLYCDSEIDAELKNI.L	4.25	1.19021			1255.17908	1255.17908	1.1902087	642.2697	sp|P02774-3|VTDB_HUMAN	sp|P02774-3|VTDB_HUMAN, sp|P02774|VTDB_HUMAN	856.2792197332877	1472.912339813464
Glyco_CE0_Slot1_01_1_8610	True	795	795	3	0.4953	0.2714	80.46875	1410.5951	1410.563	22.8	7648.0	R.KYWNDCEPPDS.R	4.14	1.13672	0.7626		470.87024	470.87024	1.1367213	368.1349	sp|P04196|HRG_HUMAN	sp|P04196|HRG_HUMAN	3018.238728843747	1409.2566930907883
Glyco_CE0_Slot1_01_1_8610	True	4147	4147	3	0.9628	0.0194	77.94117647058823	1989.9175	1988.9117	1.2	57153.0	R.VIDFN(203.07938)CTTSSVSSALAN.T	3.75	1.13413			663.97772	663.97772	1.1341267	597.941	sp|P04196|HRG_HUMAN	sp|P04196|HRG_HUMAN	2204.7724212271864	1330.8754209774495	H5N4F0S2
Glyco_CE0_Slot1_01_1_8610	True	4288	4288	4	1.8515	0.8637	100.0	2219.0613	2218.0544	1.6	155699.0	R.VIDFN(203.07938)CTTSSVSSALANTK.D	6.56	1.08647			555.52118	555.52118	1.0864666	604.9404	sp|P04196|HRG_HUMAN	sp|P04196|HRG_HUMAN	1913.6871066087865	982.923118073578	H5N4F0S1
Glyco_CE0_Slot1_01_1_8610	True	1954	1954	4	1.2897	0.9135	100.0	2349.1453	2349.1292	6.9	25797.0	K.HPLKPDNQPFPQSVSESCPGK.F	7.11	0.90372	0.9026		588.04218	588.04218	0.903718	467.2871	sp|P04196|HRG_HUMAN	sp|P04196|HRG_HUMAN
Glyco_CE0_Slot1_01_1_8610	False	6870	6870	2	3.1343	0.714	100.0	1983.9937	1983.9869	3.4	92381.0	K.DLQSLEDILHQVEN(203.07938)K.T	4.4	1.23344			992.50073	992.50073	1.2334418	750.7543	sp|P02679-2|FIBG_HUMAN	sp|P02679-2|FIBG_HUMAN, sp|P02679|FIBG_HUMAN
Glyco_CE0_Slot1_01_1_8610	False	6880	6880	5	1.8897	0.7533	100.0	1984.994	1983.9869	1.9	182962.0	K.DLQSLEDILHQVEN(203.07938)K.T	4.4	0.93951			397.80508	397.80508	0.9395073	750.7543	sp|P02679-2|FIBG_HUMAN	sp|P02679-2|FIBG_HUMAN, sp|P02679|FIBG_HUMAN	1951.644319535241	747.3180726175257
Glyco_CE0_Slot1_01_1_8610	False	7431	7431	2	6.3802	0.8775	100.0	2834.1736	2834.174	-0.2	104367.0	R.LTYAYFAGGDAGDAFDGFDFGDDPSDK.F	3.69	1.36961	1.3698		1417.5907	1417.5907	1.3696069	792.747	sp|P02679-2|FIBG_HUMAN	sp|P02679-2|FIBG_HUMAN, sp|P02679|FIBG_HUMAN
Glyco_CE0_Slot1_01_1_8610	True	702	702	4	0.2819	0.4141	35.58282208588957	1854.8988	1854.8716	14.7	4727.0	Q.PRDIEN(203.07938)FN(203.07938)STQK.F	6.56	0.8767			464.48059	464.48059	0.8766951	357.6364	sp|P43652|AFAM_HUMAN	sp|P43652|AFAM_HUMAN	1912.6585945750023	891.8754016360019
Glyco_CE0_Slot1_01_1_8610	True	9763	9763	3	2.9283	0.9676	100.0	2330.271	2329.259	3.7	40291.0	R.NPFVFAPTLLTVAVHFEEVAK.S	5.63	1.10216	1.0515		777.42889	777.42889	1.102161	1008.5505	sp|P43652|AFAM_HUMAN	sp|P43652|AFAM_HUMAN
Glyco_CE0_Slot1_01_1_8610	True	7497	7497	3	0.7683	0.1457	99.65034965034964	1530.9052	1530.9043	0.6	23726.0	K.VVHFIYIAILSQK.F	8.8	0.84099	0.8109		510.9736	510.9736	0.8409912	797.4136	sp|P43652|AFAM_HUMAN	sp|P43652|AFAM_HUMAN
Glyco_CE0_Slot1_01_1_8610	True	3307	3307	3	0.2763	0.256	35.45232273838631	1322.6514	1320.6399	3.6	7509.0	D.TSKVM(15.994915)NHICSK.Q	9.16	0.75539	0.7539		441.55569	441.55569	0.75539434	548.9449	sp|P43652|AFAM_HUMAN	sp|P43652|AFAM_HUMAN
Glyco_CE0_Slot1_01_1_8610	True	8967	8967	5	0.8381	0.8977	100.0	3384.8457	3383.8218	6.1	333850.0	L.FLLLLLIALEIM(15.994915)VGECPEHKN(203.07938)WLRTR.R	7.11	0.95261			677.77539	677.77539	0.95260894	929.225	sp|Q8TD07-6|RAE1E_HUMAN	sp|Q8TD07-6|RAE1E_HUMAN
Glyco_CE0_Slot1_01_1_8610	True	8988	8988	5	0.7794	1.0	100.0	3384.8584	3383.8218	9.8	855415.0	L.FLLLLLIALEIM(15.994915)VGECPEHKN(203.07938)WLRTR.R	7.11	0.9555			677.77795	677.77795	0.95550466	930.3957	sp|Q8TD07-6|RAE1E_HUMAN	sp|Q8TD07-6|RAE1E_HUMAN
Glyco_CE0_Slot1_01_1_8610	False	9360	9360	2	3.8947	0.7609	100.0	2211.154	2211.1519	1.0	21542.0	K.ATLVCLISDFYPGAVTVAWK.A	6.56	1.28267	1.265		1106.08093	1106.08093	1.2826679	963.0559	sp|B9A064|IGLL5_HUMAN	sp|B9A064|IGLL5_HUMAN, sp|P0DOY3|IGLC3_HUMAN, sp|P0DOY2|IGLC2_HUMAN, sp|P0DOX8|IGL1_HUMAN, sp|P0CG04|IGLC1_HUMAN
Glyco_CE0_Slot1_01_1_8610	True	4537	4537	5	0.5012	0.2505	62.4	3747.792	3747.7563	9.5	3408.0	R.AICQSRPDAIIVIGEGAQM(15.994915)GIN(203.07938)ECQYQFRFG.R	4.72	1.00727			750.36469	750.36469	1.0072696	615.438	sp|P56706|WNT7B_HUMAN	sp|P56706|WNT7B_HUMAN
Glyco_CE0_Slot1_01_1_8610	True	9538	9538	3	0.5387	0.0007	49.18032786885246	2415.1238	2413.1638	-19.4	649028.0	D.AIIVIGEGAQM(15.994915)GINECQYQFR.F	4.46	0.92864	0.9842		805.71313	805.71313	0.9286404	984.0527	sp|P56706|WNT7B_HUMAN	sp|P56706|WNT7B_HUMAN
Glyco_CE0_Slot1_01_1_8610	True	9549	9549	3	0.6833	0.9998	100.0	2415.125	2413.1638	-18.9	1088579.0	D.AIIVIGEGAQM(15.994915)GINECQYQFR.F	4.46	0.96081	0.9842		805.71356	805.71356	0.960806	984.0527	sp|P56706|WNT7B_HUMAN	sp|P56706|WNT7B_HUMAN
Glyco_CE0_Slot1_01_1_8610	True	7054	7054	1	0.5092	0.1912	0.0	1130.5171	1130.5259	-7.8	158729.0	K.RAPQSEM(15.994915)APAG.V	6.56	1.34592			1130.51709	1130.51709	1.3459158	762.4191	sp|P01019|ANGT_HUMAN	sp|P01019|ANGT_HUMAN
Glyco_CE0_Slot1_01_1_8610	True	9780	9780	3	2.2267	1.0	100.0	2465.3867	2465.3762	4.3	76628.0	R.ADSQAQLLLSTVVGVFTAPGLHLK.Q	7.33	1.15334	1.0625		822.46747	822.46747	1.1533442	1010.8832	sp|P01019|ANGT_HUMAN	sp|P01019|ANGT_HUMAN
Glyco_CE0_Slot1_01_1_8610	True	9539	9539	4	0.3594	0.3393	77.37226277372264	2400.1365	2399.0852	20.0	5852.0	A.TNTCGTPPEEYCVQTGVTGVTK.S	4.46	0.83282	0.8849		600.78998	600.78998	0.83282346	984.0527	sp|P11047|LAMC1_HUMAN	sp|P11047|LAMC1_HUMAN
Glyco_CE0_Slot1_01_1_8610	True	3004	3004	2	0.3159	0.2723	72.27722772277228	3406.3552	3405.3225	8.6	79577.0	R.SQECYFDPELYRSTGHGGHCTNCQDNTDG.A	4.58	1.42647	1.4457		1703.68152	1703.68152	1.4264694	534.9474	sp|P11047|LAMC1_HUMAN	sp|P11047|LAMC1_HUMAN
Glyco_CE0_Slot1_01_1_8610	True	647	647	2	0.5144	0.3081	0.0	1506.6665	1504.665	-3.5	8752.0	R.(-17.0265)NTIEETGN(203.07938)LAEQ.A	3.47	1.34945			753.83716	753.83716	1.349447	351.8048	sp|P11047|LAMC1_HUMAN	sp|P11047|LAMC1_HUMAN	1665.6113453351566	1484.1031499040628
Glyco_CE0_Slot1_01_1_8610	True	2165	2165	3	0.4586	0.5417	90.5982905982906	1486.7208	1484.6863	18.7	2824.0	R.VAKTANDTSTEAYN.L	4.46	0.83525	0.7678		496.24548	496.24548	0.8352491	485.9507	sp|P11047|LAMC1_HUMAN	sp|P11047|LAMC1_HUMAN
Glyco_CE0_Slot1_01_1_8610	True	825	825	2	0.525	0.1673	100.0	2926.1687	2925.2117	-15.8	56640.0	R.(-17.0265)KQDDADQDMMMAGM(15.994915)ASQAAQEAEINAR.K	4.12	1.18511			1463.58826	1463.58826	1.1851063	371.6364	sp|P11047|LAMC1_HUMAN	sp|P11047|LAMC1_HUMAN
Glyco_CE0_Slot1_01_1_8610	True	886	886	2	0.564	0.3745	100.0	2926.168	2925.2117	-16.1	13529.0	R.(-17.0265)KQDDADQDMMMAGM(15.994915)ASQAAQEAEINAR.K	4.12	1.15146			1463.58789	1463.58789	1.151463	377.4675	sp|P11047|LAMC1_HUMAN	sp|P11047|LAMC1_HUMAN
Glyco_CE0_Slot1_01_1_8610	True	9668	9668	3	2.6917	0.9999	100.0	3579.7397	3579.7205	5.4	297595.0	K.GEYFAFLETYGTHYSSSGSLGGLYELIYVLDK.A	4.4	1.12961	1.1557		1193.91846	1193.91846	1.1296136	993.3847	sp|P02748|CO9_HUMAN	sp|P02748|CO9_HUMAN
Glyco_CE0_Slot1_01_1_8610	False	2522	2522	3	0.23	0.2392	33.70044052863437	1390.6887	1389.7195	-24.5	29557.0	R.NHM(15.994915)QYEIVIKV.K	7.33	1.08942	0.767		464.2348	464.2348	1.089419	508.1174	sp|P19827-2|ITIH1_HUMAN	sp|P19827-2|ITIH1_HUMAN, sp|P19827|ITIH1_HUMAN	2205.781097745475	1131.468687968004	H5N4F2S1
Glyco_CE0_Slot1_01_1_8610	False	2775	2775	2	0.4033	0.106	0.0	1265.6105	1265.6042	4.9	12688.0	R.AN(203.07938)LSSQALQM.S	6.12	1.46129			633.30914	633.30914	1.4612873	522.1163	sp|P19827-2|ITIH1_HUMAN	sp|P19827-2|ITIH1_HUMAN, sp|P19827|ITIH1_HUMAN	2204.769318639636	1634.1540996307135	H5N4F0S2
Glyco_CE0_Slot1_01_1_8610	False	2632	2632	3	0.3873	0.6892	59.285714285714285	1265.606	1265.6042	1.4	61843.0	R.AN(203.07938)LSSQALQM.S	6.12	1.04797			422.54053	422.54053	1.0479665	513.9497	sp|P19827-2|ITIH1_HUMAN	sp|P19827-2|ITIH1_HUMAN, sp|P19827|ITIH1_HUMAN	2204.782983752079	1089.77504630164	H5N4F0S2
Glyco_CE0_Slot1_01_1_8610	False	2791	2791	3	0.3097	0.3625	35.757575757575765	1265.6049	1265.6042	0.5	105749.0	R.AN(203.07938)LSSQALQM.S	6.12	1.01734			422.54019	422.54019	1.0173362	522.1163	sp|P19827-2|ITIH1_HUMAN	sp|P19827-2|ITIH1_HUMAN, sp|P19827|ITIH1_HUMAN	2206.7801028975555	1090.4404230965072
Glyco_CE0_Slot1_01_1_8610	False	2803	2803	3	0.3026	0.331	34.195402298850574	1265.6023	1265.6042	-1.5	35121.0	R.AN(203.07938)LSSQALQM.S	6.12	1.01717			422.53934	422.53934	1.017166	523.2825	sp|P19827-2|ITIH1_HUMAN	sp|P19827-2|ITIH1_HUMAN, sp|P19827|ITIH1_HUMAN	2204.78046708194	1089.7730379977247	H5N4F0S2
Glyco_CE0_Slot1_01_1_8610	False	2809	2809	3	0.4276	1.0	75.34246575342466	1265.6056	1265.6042	1.1	83974.0	R.AN(203.07938)LSSQALQM.S	6.12	1.02324			422.54041	422.54041	1.0232445	523.2825	sp|P19827-2|ITIH1_HUMAN	sp|P19827-2|ITIH1_HUMAN, sp|P19827|ITIH1_HUMAN	2206.785417079505	1090.442425482505
Glyco_CE0_Slot1_01_1_8610	False	4816	4816	3	1.3959	0.8038	100.0	2363.1797	2361.1682	2.0	88563.0	R.TFVLSALQPSPTHSSSN(203.07938)TQR.L	10.06	0.95336			788.39844	788.39844	0.9533579	629.4375	sp|P19827-2|ITIH1_HUMAN	sp|P19827-2|ITIH1_HUMAN, sp|P19827|ITIH1_HUMAN	656.2259317475426	938.7806436101448	H1N1F0S1
Glyco_CE0_Slot1_01_1_8610	False	8061	8061	3	1.9109	0.668	100.0	3031.3406	3030.343	-1.9	7486.0	K.GHESCMGAVVSEYFVLTAAHCFTVDDK.E	4.84	1.26255	1.174		1011.11877	1011.11877	1.2625501	846.4056	sp|P00751-2|CFAB_HUMAN	sp|P00751-2|CFAB_HUMAN, sp|P00751|CFAB_HUMAN
Glyco_CE0_Slot1_01_1_8610	False	8062	8062	3	3.8257	0.8737	100.0	3030.3357	3030.343	-2.4	38868.0	K.GHESCMGAVVSEYFVLTAAHCFTVDDK.E	4.84	1.25868	1.174		1010.78381	1010.78381	1.2586846	847.5724	sp|P00751-2|CFAB_HUMAN	sp|P00751-2|CFAB_HUMAN, sp|P00751|CFAB_HUMAN
Glyco_CE0_Slot1_01_1_8610	False	8082	8082	3	0.8104	0.7595	100.0	3031.3596	3030.343	4.4	10115.0	K.GHESCMGAVVSEYFVLTAAHCFTVDDK.E	4.84	1.25136	1.174		1011.12506	1011.12506	1.2513621	848.739	sp|P00751-2|CFAB_HUMAN	sp|P00751-2|CFAB_HUMAN, sp|P00751|CFAB_HUMAN
Glyco_CE0_Slot1_01_1_8610	False	5054	5054	3	0.3521	0.2876	44.144144144144136	3302.461	3300.501	-14.2	1131.0	E.(-17.0265)SCM(15.994915)GAVVSEYFVLTAAHCFTVDDKEHSIK.V	5.63	1.22414			1101.49219	1101.49219	1.2241447	642.2697	sp|P00751-2|CFAB_HUMAN	sp|P00751-2|CFAB_HUMAN, sp|P00751|CFAB_HUMAN	1517.5159559479707	1538.9709847439112
Glyco_CE0_Slot1_01_1_8610	False	2033	2033	2	0.44	0.8095	0.0	1204.5083	1202.4703	25.9	13903.0	R.DIDECM(15.994915)LFGS.E	3.47	1.13292	0.8845		602.75806	602.75806	1.1329249	475.4522	sp|Q9NS15-2|LTBP3_HUMAN	sp|Q9NS15-2|LTBP3_HUMAN, sp|Q9NS15|LTBP3_HUMAN	1609.5874461384533	1305.0120800325335
Glyco_CE0_Slot1_01_1_8610	False	2669	2669	2	0.6158	0.0306	100.0	3477.4036	3476.4087	-2.4	16723.0	K.QGFYYDGN(203.07938)LLECVDVDECLDESN(203.07938)CR.N	3.69	1.49532			1739.20569	1739.20569	1.495319	515.1172	sp|Q9NS15-2|LTBP3_HUMAN	sp|Q9NS15-2|LTBP3_HUMAN, sp|Q9NS15|LTBP3_HUMAN
Glyco_CE0_Slot1_01_1_8610	False	8331	8331	1	0.2577	0.7912	82.14285714285714	1552.6604	1550.6573	-2.4	49589.0	R.CVDIDECRELNQ.R	3.96	1.78063			1552.6604	1552.6604	1.7806342	868.5678	sp|Q9NS15-2|LTBP3_HUMAN	sp|Q9NS15-2|LTBP3_HUMAN, sp|Q9NS15|LTBP3_HUMAN
Glyco_CE0_Slot1_01_1_8610	False	4232	4232	2	0.2875	0.1282	0.0	3978.7144	3976.675	8.2	11155.0	P.(-17.0265)MAAHEEICTTNEGVM(15.994915)YRIGDQWDKQHDMGHMMR.C	5.61	1.6654			1989.86108	1989.86108	1.6653993	602.6072	sp|P02751-10|FINC_HUMAN	sp|P02751-10|FINC_HUMAN, sp|P02751|FINC_HUMAN, sp|P02751-9|FINC_HUMAN, sp|P02751-8|FINC_HUMAN, sp|P02751-7|FINC_HUMAN, sp|P02751-6|FINC_HUMAN, sp|P02751-5|FINC_HUMAN, sp|P02751-4|FINC_HUMAN, sp|P02751-3|FINC_HUMAN, sp|P02751-1|FINC_HUMAN, sp|P02751-17|FINC_HUMAN, sp|P02751-14|FINC_HUMAN, sp|P02751-13|FINC_HUMAN, sp|P02751-12|FINC_HUMAN, sp|P02751-11|FINC_HUMAN
Glyco_CE0_Slot1_01_1_8610	False	714	714	2	0.4805	0.1159	0.0	1403.5752	1401.582	-9.7	8703.0	W.DKQHDM(15.994915)GHMMR.C	7.41	1.30561	0.9648		702.2915	702.2915	1.3056089	359.9709	sp|P02751-10|FINC_HUMAN	sp|P02751-10|FINC_HUMAN, sp|P02751|FINC_HUMAN, sp|P02751-9|FINC_HUMAN, sp|P02751-8|FINC_HUMAN, sp|P02751-7|FINC_HUMAN, sp|P02751-6|FINC_HUMAN, sp|P02751-5|FINC_HUMAN, sp|P02751-4|FINC_HUMAN, sp|P02751-3|FINC_HUMAN, sp|P02751-1|FINC_HUMAN, sp|P02751-17|FINC_HUMAN, sp|P02751-14|FINC_HUMAN, sp|P02751-13|FINC_HUMAN, sp|P02751-12|FINC_HUMAN, sp|P02751-11|FINC_HUMAN	1606.6357064093615	1403.069671860106	H4N4F1S0
Glyco_CE0_Slot1_01_1_8610	False	5226	5226	3	3.674	0.797	100.0	2501.2905	2501.2783	4.9	110433.0	K.PGVVYEGQLISIQQYGHQEVTR.F	5.63	1.02992	1.0377		834.43536	834.43536	1.0299197	651.6025	sp|P02751-10|FINC_HUMAN	sp|P02751-10|FINC_HUMAN, sp|P02751|FINC_HUMAN, sp|P02751-9|FINC_HUMAN, sp|P02751-8|FINC_HUMAN, sp|P02751-7|FINC_HUMAN, sp|P02751-6|FINC_HUMAN, sp|P02751-5|FINC_HUMAN, sp|P02751-4|FINC_HUMAN, sp|P02751-3|FINC_HUMAN, sp|P02751-1|FINC_HUMAN, sp|P02751-17|FINC_HUMAN, sp|P02751-14|FINC_HUMAN, sp|P02751-13|FINC_HUMAN, sp|P02751-12|FINC_HUMAN, sp|P02751-11|FINC_HUMAN
Glyco_CE0_Slot1_01_1_8610	False	5231	5231	3	2.9134	0.7296	100.0	2501.2922	2501.2783	5.6	173934.0	K.PGVVYEGQLISIQQYGHQEVTR.F	5.63	1.03135	1.0377		834.43597	834.43597	1.0313523	652.7684	sp|P02751-10|FINC_HUMAN	sp|P02751-10|FINC_HUMAN, sp|P02751|FINC_HUMAN, sp|P02751-9|FINC_HUMAN, sp|P02751-8|FINC_HUMAN, sp|P02751-7|FINC_HUMAN, sp|P02751-6|FINC_HUMAN, sp|P02751-5|FINC_HUMAN, sp|P02751-4|FINC_HUMAN, sp|P02751-3|FINC_HUMAN, sp|P02751-1|FINC_HUMAN, sp|P02751-17|FINC_HUMAN, sp|P02751-14|FINC_HUMAN, sp|P02751-13|FINC_HUMAN, sp|P02751-12|FINC_HUMAN, sp|P02751-11|FINC_HUMAN
Glyco_CE0_Slot1_01_1_8610	False	5507	5507	4	0.5064	1.0	100.0	2436.2322	2435.23	-0.5	158335.0	K.LDAPTNLQFVN(203.07938)ETDSTVLVR.W	4.14	1.07966			609.8139	609.8139	1.0796611	669.103	sp|P02751-10|FINC_HUMAN	sp|P02751-10|FINC_HUMAN, sp|P02751|FINC_HUMAN, sp|P02751-9|FINC_HUMAN, sp|P02751-8|FINC_HUMAN, sp|P02751-7|FINC_HUMAN, sp|P02751-6|FINC_HUMAN, sp|P02751-5|FINC_HUMAN, sp|P02751-4|FINC_HUMAN, sp|P02751-3|FINC_HUMAN, sp|P02751-1|FINC_HUMAN, sp|P02751-17|FINC_HUMAN, sp|P02751-14|FINC_HUMAN, sp|P02751-13|FINC_HUMAN, sp|P02751-12|FINC_HUMAN, sp|P02751-11|FINC_HUMAN	2204.7815624020127	1109.9894163126698	H5N4F0S2
Glyco_CE0_Slot1_01_1_8610	False	1652	1652	3	0.4564	0.0219	42.3728813559322	2245.949	2244.954	-3.8	69002.0	K.(-17.0265)HQDGSYSTFGERYGRN(203.07938)QG.N	7.33	0.9707			749.32153	749.32153	0.9706969	441.6241	sp|P20742-2|PZP_HUMAN	sp|P20742-2|PZP_HUMAN, sp|P20742|PZP_HUMAN	1021.3661497605402	1021.7504404147252	H2N2F0S1
Glyco_CE0_Slot1_01_1_8610	False	5963	5963	2	2.9269	0.7981	100.0	2172.0735	2172.068	2.5	21764.0	K.QQNAQGGFSSTQDTVVALHAL.S	5.36	1.21592	1.24		1086.54065	1086.54065	1.2159221	697.0964	sp|P20742-2|PZP_HUMAN	sp|P20742-2|PZP_HUMAN, sp|P20742|PZP_HUMAN
Glyco_CE0_Slot1_01_1_8610	False	5612	5612	2	1.655	0.7531	100.0	2259.1045	2259.1	1.9	23799.0	K.QQNAQGGFSSTQDTVVALHALS.R	5.36	1.23447	1.2627		1130.05615	1130.05615	1.2344725	676.1	sp|P20742-2|PZP_HUMAN	sp|P20742-2|PZP_HUMAN, sp|P20742|PZP_HUMAN
Glyco_CE0_Slot1_01_1_8610	False	6605	6605	2	0.8146	0.9997	100.0	2203.0054	2201.0469	-21.9	23791.0	K.VN(203.07938)GGRYGTTKDYPDDAIR.F	6.56	1.25638			1102.00659	1102.00659	1.2563776	734.4244	sp|O15041-2|SEM3E_HUMAN	sp|O15041-2|SEM3E_HUMAN, sp|O15041|SEM3E_HUMAN
Glyco_CE0_Slot1_01_1_8610	True	7504	7504	1	0.6218	0.9999	100.0	1130.5186	1128.5208	-7.9	250101.0	R.YDALEVFAGSG.T	3.55	1.34484			1130.51855	1130.51855	1.3448373	798.5807	sp|Q15113|PCOC1_HUMAN	sp|Q15113|PCOC1_HUMAN
Glyco_CE0_Slot1_01_1_8610	True	3411	3411	2	0.5595	0.0285	100.0	2329.1094	2329.084	10.9	19299.0	R.YVETM(15.994915)LVADQSMAEFHGSGLK.H	4.72	1.3213	1.3601		1165.05859	1165.05859	1.3213028	554.7819	sp|Q9UHI8|ATS1_HUMAN	sp|Q9UHI8|ATS1_HUMAN
Glyco_CE0_Slot1_01_1_8610	True	6869	6869	2	2.0517	0.528	100.0	2668.3367	2668.3352	0.5	20762.0	R.LELELRPTGEIEQYSVSATYELQ.R	3.86	1.34844	1.366		1334.67224	1334.67224	1.348435	750.7543	sp|P04114|APOB_HUMAN	sp|P04114|APOB_HUMAN
Glyco_CE0_Slot1_01_1_8610	True	7709	7709	2	0.4601	0.07	0.0	3805.855	3804.933	-21.4	54903.0	R.VN(203.07938)LVKTIHDLHLFIENIDFN(203.07938)KSGSSTASWI.Q	6.48	1.70335			1903.4314	1903.4314	1.7033458	814.911	sp|P04114|APOB_HUMAN	sp|P04114|APOB_HUMAN
Glyco_CE0_Slot1_01_1_8610	True	2065	2065	2	0.3474	0.9383	0.0	1205.5104	1204.5005	5.4	2257.0	K.N(203.07938)PN(203.07938)GYSF.S	6.12	1.20288			603.25909	603.25909	1.2028825	477.7849	sp|P04114|APOB_HUMAN	sp|P04114|APOB_HUMAN	1460.5370690342006	1231.4879331037082	H4N4F0S0
Glyco_CE0_Slot1_01_1_8610	True	9748	9748	3	2.112	0.8457	100.0	3418.6511	3418.6357	4.5	28603.0	K.ADYVETVLDSTCSSTVQFLEYELNVLGTHK.I	4.25	1.23282	1.1884		1140.22229	1140.22229	1.2328231	1005.0508	sp|P04114|APOB_HUMAN	sp|P04114|APOB_HUMAN
Glyco_CE0_Slot1_01_1_8610	True	9750	9750	3	1.6661	1.0	100.0	3418.6511	3418.6357	4.5	109331.0	K.ADYVETVLDSTCSSTVQFLEYELNVLGTHK.I	4.25	1.23129	1.1884		1140.22229	1140.22229	1.2312924	1006.2166	sp|P04114|APOB_HUMAN	sp|P04114|APOB_HUMAN
Glyco_CE0_Slot1_01_1_8610	True	9741	9741	4	2.0593	1.0	100.0	3418.6445	3418.6357	2.6	78478.0	K.ADYVETVLDSTCSSTVQFLEYELNVLGTHK.I	4.25	1.09548	1.0575		855.41699	855.41699	1.0954831	1005.0508	sp|P04114|APOB_HUMAN	sp|P04114|APOB_HUMAN
Glyco_CE0_Slot1_01_1_8610	True	9751	9751	4	0.9445	1.0	100.0	3418.6401	3418.6357	1.3	123341.0	K.ADYVETVLDSTCSSTVQFLEYELNVLGTHK.I	4.25	1.0957	1.0575		855.41589	855.41589	1.0956998	1006.2166	sp|P04114|APOB_HUMAN	sp|P04114|APOB_HUMAN
Glyco_CE0_Slot1_01_1_8610	True	9022	9022	2	2.5887	0.6045	100.0	1764.9423	1764.9353	3.9	14339.0	K.NILFVIDVSGSMWGVK.M	6.56	1.21452	1.1384		882.97504	882.97504	1.2145218	931.5627	sp|P19823|ITIH2_HUMAN	sp|P19823|ITIH2_HUMAN
Glyco_CE0_Slot1_01_1_8610	True	8422	8422	2	0.3021	0.3218	56.41025641025641	848.50287	848.5101	-8.5	97026.0	A.LGIRSFR.N	12.0	0.78733	0.8145		424.75534	424.75534	0.78733385	874.4006	sp|P12259|FA5_HUMAN	sp|P12259|FA5_HUMAN
Glyco_CE0_Slot1_01_1_8610	True	2754	2754	5	0.4814	0.9982	100.0	2752.2585	2751.297	-15.2	7634.0	K.SLSSEMYVKSYTIHYSEQGVEWK.P	5.8	0.9269			551.258	551.258	0.9268964	519.783	sp|P12259|FA5_HUMAN	sp|P12259|FA5_HUMAN	1678.6094421031337	846.1640232631328	H3N3F2S1
Glyco_CE0_Slot1_01_1_8617	False	5535	5535	5	0.3287	0.3994	57.34265734265735	3360.6455	3358.6511	-3.7	33175.0	F.IFPPSDEQLKSGTASVVCLLN(203.07938)N(203.07938)FYPR.E	6.56	0.80346			672.93536	672.93536	0.8034614	669.652	sp|P01834|IGKC_HUMAN	sp|P01834|IGKC_HUMAN, sp|P0DOX7|IGK_HUMAN
Glyco_CE0_Slot1_01_1_8617	False	3051	3051	2	1.3861	0.5646	0.0	2677.2783	2677.27	3.1	50907.0	K.VQWKVDNALQSGNSQESVTEQDSK.D	4.4	1.33273	1.3414		1339.14307	1339.14307	1.3327293	528.5078	sp|P01834|IGKC_HUMAN	sp|P01834|IGKC_HUMAN, sp|P0DOX7|IGK_HUMAN
Glyco_CE0_Slot1_01_1_8617	False	3057	3057	3	4.8153	0.8465	100.0	2677.2815	2677.27	4.3	559251.0	K.VQWKVDNALQSGNSQESVTEQDSK.D	4.4	0.95366	0.9666		893.09906	893.09906	0.9536617	528.5078	sp|P01834|IGKC_HUMAN	sp|P01834|IGKC_HUMAN, sp|P0DOX7|IGK_HUMAN
Glyco_CE0_Slot1_01_1_8617	False	3060	3060	3	4.5778	0.8882	100.0	2677.291	2677.27	7.8	245669.0	K.VQWKVDNALQSGNSQESVTEQDSK.D	4.4	0.87671	0.9666		893.10223	893.10223	0.87670934	528.5078	sp|P01834|IGKC_HUMAN	sp|P01834|IGKC_HUMAN, sp|P0DOX7|IGK_HUMAN
Glyco_CE0_Slot1_01_1_8617	False	3065	3065	3	1.9303	0.8751	100.0	2677.295	2677.27	9.3	25638.0	K.VQWKVDNALQSGNSQESVTEQDSK.D	4.4	0.83596	0.9666		893.10352	893.10352	0.8359634	528.5078	sp|P01834|IGKC_HUMAN	sp|P01834|IGKC_HUMAN, sp|P0DOX7|IGK_HUMAN
Glyco_CE0_Slot1_01_1_8617	False	3030	3030	4	2.257	1.0	100.0	2677.2898	2677.27	7.4	148148.0	K.VQWKVDNALQSGNSQESVTEQDSK.D	4.4	0.94851	0.9296		670.07831	670.07831	0.9485133	527.3429	sp|P01834|IGKC_HUMAN	sp|P01834|IGKC_HUMAN, sp|P0DOX7|IGK_HUMAN
Glyco_CE0_Slot1_01_1_8617	False	3054	3054	4	2.405	0.9024	100.0	2677.2825	2677.27	4.7	32444.0	K.VQWKVDNALQSGNSQESVTEQDSK.D	4.4	0.94306	0.9296		670.07648	670.07648	0.9430567	528.5078	sp|P01834|IGKC_HUMAN	sp|P01834|IGKC_HUMAN, sp|P0DOX7|IGK_HUMAN
Glyco_CE0_Slot1_01_1_8617	False	5152	5152	4	2.3991	1.0	100.0	4161.018	4161.0107	1.8	439605.0	K.VQWKVDNALQSGNSQESVTEQDSKDSTYSLSSTLTLSK.A	4.57	1.20249	1.0056		1041.01038	1041.01038	1.2024859	647.488	sp|P01834|IGKC_HUMAN	sp|P01834|IGKC_HUMAN, sp|P0DOX7|IGK_HUMAN
Glyco_CE0_Slot1_01_1_8617	False	5145	5145	5	1.3729	1.0	100.0	4161.034	4161.0107	5.6	433390.0	K.VQWKVDNALQSGNSQESVTEQDSKDSTYSLSSTLTLSK.A	4.57	1.06252			833.01312	833.01312	1.0625224	647.488	sp|P01834|IGKC_HUMAN	sp|P01834|IGKC_HUMAN, sp|P0DOX7|IGK_HUMAN
Glyco_CE0_Slot1_01_1_8617	False	175	175	2	3.8687	0.7039	0.0	2135.9768	2135.9688	3.8	9744.0	K.VDNALQSGNSQESVTEQDSK.D	3.96	1.14987	1.1793		1068.49231	1068.49231	1.1498652	34.2043	sp|P01834|IGKC_HUMAN	sp|P01834|IGKC_HUMAN, sp|P0DOX7|IGK_HUMAN
Glyco_CE0_Slot1_01_1_8617	False	4420	4420	3	1.1695	0.6546	100.0	3619.7236	3619.7092	4.0	387327.0	K.VDNALQSGNSQESVTEQDSKDSTYSLSSTLTLSK.A	4.25	1.17514	1.1436		1207.24646	1207.24646	1.1751356	611.3281	sp|P01834|IGKC_HUMAN	sp|P01834|IGKC_HUMAN, sp|P0DOX7|IGK_HUMAN
Glyco_CE0_Slot1_01_1_8617	False	4421	4421	3	2.5577	0.9128	100.0	3619.727	3619.7092	4.9	232118.0	K.VDNALQSGNSQESVTEQDSKDSTYSLSSTLTLSK.A	4.25	1.09606	1.1436		1207.24756	1207.24756	1.0960627	611.3281	sp|P01834|IGKC_HUMAN	sp|P01834|IGKC_HUMAN, sp|P0DOX7|IGK_HUMAN
Glyco_CE0_Slot1_01_1_8617	False	4424	4424	3	4.1126	0.9758	100.0	3619.7292	3619.7092	5.5	252279.0	K.VDNALQSGNSQESVTEQDSKDSTYSLSSTLTLSK.A	4.25	1.12838	1.1436		1207.24829	1207.24829	1.1283816	611.3281	sp|P01834|IGKC_HUMAN	sp|P01834|IGKC_HUMAN, sp|P0DOX7|IGK_HUMAN
Glyco_CE0_Slot1_01_1_8617	False	4433	4433	4	2.3308	1.0	100.0	3619.7385	3619.7092	8.1	956128.0	K.VDNALQSGNSQESVTEQDSKDSTYSLSSTLTLSK.A	4.25	1.09831	1.1492		905.69049	905.69049	1.0983149	611.3281	sp|P01834|IGKC_HUMAN	sp|P01834|IGKC_HUMAN, sp|P0DOX7|IGK_HUMAN
Glyco_CE0_Slot1_01_1_8617	False	4462	4462	4	2.4543	0.9046	100.0	3619.7349	3619.7092	7.1	16155.0	K.VDNALQSGNSQESVTEQDSKDSTYSLSSTLTLSK.A	4.25	1.00051	1.1492		905.68958	905.68958	1.0005149	612.4951	sp|P01834|IGKC_HUMAN	sp|P01834|IGKC_HUMAN, sp|P0DOX7|IGK_HUMAN
Glyco_CE0_Slot1_01_1_8617	False	4284	4284	4	2.7332	1.0	100.0	4225.997	4225.974	5.4	429243.0	K.VDNALQSGNSQESVTEQDSKDSTYSLSSTLTLSKADYEK.H	4.28	1.17725	1.19		1057.25513	1057.25513	1.1772462	604.3287	sp|P01834|IGKC_HUMAN	sp|P01834|IGKC_HUMAN, sp|P0DOX7|IGK_HUMAN
Glyco_CE0_Slot1_01_1_8617	False	4290	4290	4	2.4527	1.0	100.0	4226.0034	4225.974	6.9	478529.0	K.VDNALQSGNSQESVTEQDSKDSTYSLSSTLTLSKADYEK.H	4.28	1.11357	1.19		1057.25671	1057.25671	1.1135678	604.3287	sp|P01834|IGKC_HUMAN	sp|P01834|IGKC_HUMAN, sp|P0DOX7|IGK_HUMAN
Glyco_CE0_Slot1_01_1_8617	False	4306	4306	4	1.0049	0.9497	100.0	4225.9907	4225.974	3.9	141170.0	K.VDNALQSGNSQESVTEQDSKDSTYSLSSTLTLSKADYEK.H	4.28	1.08121	1.19		1057.25354	1057.25354	1.0812068	605.4959	sp|P01834|IGKC_HUMAN	sp|P01834|IGKC_HUMAN, sp|P0DOX7|IGK_HUMAN
Glyco_CE0_Slot1_01_1_8617	False	4680	4680	1	1.3197	0.2329	0.0	1502.7638	1502.7584	3.6	118225.0	K.DSTYSLSSTLTLSK.A	6.56	1.76904			1502.76379	1502.76379	1.7690417	624.1591	sp|P01834|IGKC_HUMAN	sp|P01834|IGKC_HUMAN, sp|P0DOX7|IGK_HUMAN
Glyco_CE0_Slot1_01_1_8617	False	4663	4663	2	2.2784	0.8615	0.0	1502.7673	1502.7584	5.9	354066.0	K.DSTYSLSSTLTLSK.A	6.56	1.02799	1.0254		751.88757	751.88757	1.0279903	622.9932	sp|P01834|IGKC_HUMAN	sp|P01834|IGKC_HUMAN, sp|P0DOX7|IGK_HUMAN
Glyco_CE0_Slot1_01_1_8617	False	4472	4472	2	3.7008	0.6528	0.0	2109.0286	2109.0234	2.4	104783.0	K.DSTYSLSSTLTLSKADYEK.H	4.72	1.23688	1.279		1055.01819	1055.01819	1.2368821	613.6615	sp|P01834|IGKC_HUMAN	sp|P01834|IGKC_HUMAN, sp|P0DOX7|IGK_HUMAN
Glyco_CE0_Slot1_01_1_8617	False	4479	4479	3	2.1425	0.8106	100.0	2109.0334	2109.0234	4.7	102366.0	K.DSTYSLSSTLTLSKADYEK.H	4.72	0.96967	0.9262		703.68304	703.68304	0.96966684	613.6615	sp|P01834|IGKC_HUMAN	sp|P01834|IGKC_HUMAN, sp|P0DOX7|IGK_HUMAN
Glyco_CE0_Slot1_01_1_8617	False	8951	8951	4	1.8345	1.0	100.0	3570.801	3569.7773	5.7	127181.0	R.FKDLGEENFKALVLIAFAQYLQQCPFEDHV.K	4.58	0.93846	1.1157		893.45612	893.45612	0.93845546	969.4439	sp|P02768|ALBU_HUMAN	sp|P02768|ALBU_HUMAN
Glyco_CE0_Slot1_01_1_8617	False	9179	9179	3	3.433	0.8571	100.0	3294.6277	3294.614	4.1	395232.0	K.DLGEENFKALVLIAFAQYLQQCPFEDHV.K	4.25	1.07388	1.199		1098.8811	1098.8811	1.0738751	1005.6038	sp|P02768|ALBU_HUMAN	sp|P02768|ALBU_HUMAN
Glyco_CE0_Slot1_01_1_8617	False	9182	9182	3	3.2414	0.9631	100.0	3294.6248	3294.614	3.3	330345.0	K.DLGEENFKALVLIAFAQYLQQCPFEDHV.K	4.25	1.06422	1.199		1098.88013	1098.88013	1.0642222	1006.7707	sp|P02768|ALBU_HUMAN	sp|P02768|ALBU_HUMAN
Glyco_CE0_Slot1_01_1_8617	False	9176	9176	4	3.4916	1.0	100.0	3294.6328	3294.614	5.7	695676.0	K.DLGEENFKALVLIAFAQYLQQCPFEDHV.K	4.25	1.00216	1.0542		824.41406	824.41406	1.0021611	1005.6038	sp|P02768|ALBU_HUMAN	sp|P02768|ALBU_HUMAN
Glyco_CE0_Slot1_01_1_8617	False	8925	8925	4	2.8991	0.9219	100.0	3422.7292	3422.709	5.9	175898.0	K.DLGEENFKALVLIAFAQYLQQCPFEDHVK.L	4.58	1.03679	1.0685		856.43817	856.43817	1.036785	964.7783	sp|P02768|ALBU_HUMAN	sp|P02768|ALBU_HUMAN
Glyco_CE0_Slot1_01_1_8617	False	8913	8913	5	2.0948	0.7886	100.0	3422.721	3422.709	3.5	54214.0	K.DLGEENFKALVLIAFAQYLQQCPFEDHVK.L	4.58	0.92363			685.35046	685.35046	0.9236283	962.4448	sp|P02768|ALBU_HUMAN	sp|P02768|ALBU_HUMAN
Glyco_CE0_Slot1_01_1_8617	False	8917	8917	5	1.9002	0.9185	100.0	3422.7224	3422.709	3.9	19988.0	K.DLGEENFKALVLIAFAQYLQQCPFEDHVK.L	4.58	0.92266			685.35077	685.35077	0.92265505	963.6113	sp|P02768|ALBU_HUMAN	sp|P02768|ALBU_HUMAN
Glyco_CE0_Slot1_01_1_8617	False	7837	7837	2	2.171	0.6593	100.0	945.5753	945.5768	-1.5	114577.0	K.ALVLIAFAQ.Y	6.12	0.81931	0.8297		473.29156	473.29156	0.8193051	849.2955	sp|P02768|ALBU_HUMAN	sp|P02768|ALBU_HUMAN
Glyco_CE0_Slot1_01_1_8617	False	8381	8381	2	2.2737	0.7902	100.0	1108.6467	1108.6401	5.9	63836.0	K.ALVLIAFAQY.L	6.12	0.88675	0.9035		554.82727	554.82727	0.8867457	899.4556	sp|P02768|ALBU_HUMAN	sp|P02768|ALBU_HUMAN
Glyco_CE0_Slot1_01_1_8617	False	8389	8389	2	2.3935	0.6092	100.0	1108.6439	1108.6401	3.4	68586.0	K.ALVLIAFAQY.L	6.12	0.88198	0.9035		554.82587	554.82587	0.881977	900.6209	sp|P02768|ALBU_HUMAN	sp|P02768|ALBU_HUMAN
Glyco_CE0_Slot1_01_1_8617	False	9018	9018	2	1.936	0.707	100.0	1349.7892	1349.7827	4.8	3991.0	K.ALVLIAFAQYLQ.Q	6.12	0.91955	1.0206		675.3985	675.3985	0.91955256	979.9428	sp|P02768|ALBU_HUMAN	sp|P02768|ALBU_HUMAN
Glyco_CE0_Slot1_01_1_8617	False	9025	9025	2	2.2933	0.7806	100.0	1349.7922	1349.7827	7.1	8474.0	K.ALVLIAFAQYLQ.Q	6.12	1.01459	1.0206		675.40002	675.40002	1.014588	979.9428	sp|P02768|ALBU_HUMAN	sp|P02768|ALBU_HUMAN
Glyco_CE0_Slot1_01_1_8617	False	8894	8894	2	4.465	0.9779	100.0	2263.1255	2263.1216	1.7	183523.0	K.ALVLIAFAQYLQQCPFEDH.V	4.46	1.21277	1.3207		1132.06665	1132.06665	1.2127734	960.1114	sp|P02768|ALBU_HUMAN	sp|P02768|ALBU_HUMAN
Glyco_CE0_Slot1_01_1_8617	False	8903	8903	2	5.1337	0.8882	100.0	2263.1292	2263.1216	3.3	36473.0	K.ALVLIAFAQYLQQCPFEDH.V	4.46	1.34028	1.3207		1132.06848	1132.06848	1.3402776	961.2787	sp|P02768|ALBU_HUMAN	sp|P02768|ALBU_HUMAN
Glyco_CE0_Slot1_01_1_8617	False	8904	8904	2	4.192	0.9746	100.0	2263.1304	2263.1216	3.9	108524.0	K.ALVLIAFAQYLQQCPFEDH.V	4.46	1.21685	1.3207		1132.06909	1132.06909	1.2168523	961.2787	sp|P02768|ALBU_HUMAN	sp|P02768|ALBU_HUMAN
Glyco_CE0_Slot1_01_1_8617	False	8911	8911	2	3.1461	1.0	100.0	2263.1326	2263.1216	4.9	63788.0	K.ALVLIAFAQYLQQCPFEDH.V	4.46	1.21673	1.3207		1132.07019	1132.07019	1.2167269	962.4448	sp|P02768|ALBU_HUMAN	sp|P02768|ALBU_HUMAN
Glyco_CE0_Slot1_01_1_8617	False	8896	8896	3	3.1873	0.9267	100.0	2263.1353	2263.1216	6.0	255347.0	K.ALVLIAFAQYLQQCPFEDH.V	4.46	0.96312	0.9399		755.05029	755.05029	0.96312076	960.1114	sp|P02768|ALBU_HUMAN	sp|P02768|ALBU_HUMAN
Glyco_CE0_Slot1_01_1_8617	False	9014	9014	2	2.8288	0.7325	100.0	2362.1965	2362.19	2.8	1127871.0	K.ALVLIAFAQYLQQCPFEDHV.K	4.46	1.39297	1.3523		1181.60217	1181.60217	1.3929733	979.9428	sp|P02768|ALBU_HUMAN	sp|P02768|ALBU_HUMAN
Glyco_CE0_Slot1_01_1_8617	False	9015	9015	2	4.8294	0.8956	100.0	2362.1921	2362.19	0.9	291650.0	K.ALVLIAFAQYLQQCPFEDHV.K	4.46	1.23364	1.3523		1181.59998	1181.59998	1.2336396	979.9428	sp|P02768|ALBU_HUMAN	sp|P02768|ALBU_HUMAN
Glyco_CE0_Slot1_01_1_8617	False	9026	9026	2	4.0967	0.8874	100.0	2362.195	2362.19	2.2	209475.0	K.ALVLIAFAQYLQQCPFEDHV.K	4.46	1.35189	1.3523		1181.60144	1181.60144	1.3518932	979.9428	sp|P02768|ALBU_HUMAN	sp|P02768|ALBU_HUMAN
Glyco_CE0_Slot1_01_1_8617	False	9027	9027	2	4.2756	0.9046	100.0	2362.195	2362.19	2.2	241613.0	K.ALVLIAFAQYLQQCPFEDHV.K	4.46	1.3628	1.3523		1181.60144	1181.60144	1.3627987	981.1086	sp|P02768|ALBU_HUMAN	sp|P02768|ALBU_HUMAN
Glyco_CE0_Slot1_01_1_8617	False	9028	9028	2	3.8012	0.8372	100.0	2362.1987	2362.19	3.7	921058.0	K.ALVLIAFAQYLQQCPFEDHV.K	4.46	1.23448	1.3523		1181.60327	1181.60327	1.2344797	981.1086	sp|P02768|ALBU_HUMAN	sp|P02768|ALBU_HUMAN
Glyco_CE0_Slot1_01_1_8617	False	9034	9034	2	3.2759	0.9282	100.0	2362.193	2362.19	1.3	320620.0	K.ALVLIAFAQYLQQCPFEDHV.K	4.46	1.39314	1.3523		1181.60046	1181.60046	1.3931396	981.1086	sp|P02768|ALBU_HUMAN	sp|P02768|ALBU_HUMAN
Glyco_CE0_Slot1_01_1_8617	False	9066	9066	2	4.552	0.959	100.0	2364.1987	2362.19	0.9	321106.0	K.ALVLIAFAQYLQQCPFEDHV.K	4.46	1.18179	1.3523		1182.60327	1182.60327	1.1817881	983.4418	sp|P02768|ALBU_HUMAN	sp|P02768|ALBU_HUMAN
Glyco_CE0_Slot1_01_1_8617	False	9083	9083	2	4.8489	0.8855	100.0	2362.1956	2362.19	2.4	68520.0	K.ALVLIAFAQYLQQCPFEDHV.K	4.46	1.29898	1.3523		1181.60168	1181.60168	1.2989771	985.7736	sp|P02768|ALBU_HUMAN	sp|P02768|ALBU_HUMAN
Glyco_CE0_Slot1_01_1_8617	False	9093	9093	2	3.613	1.0	100.0	2362.2073	2362.19	7.3	64032.0	K.ALVLIAFAQYLQQCPFEDHV.K	4.46	1.18855	1.3523		1181.60754	1181.60754	1.1885461	986.9401	sp|P02768|ALBU_HUMAN	sp|P02768|ALBU_HUMAN
Glyco_CE0_Slot1_01_1_8617	False	9144	9144	2	2.9824	0.8962	100.0	2363.2007	2362.19	3.1	91164.0	K.ALVLIAFAQYLQQCPFEDHV.K	4.46	1.23044	1.3523		1182.10425	1182.10425	1.230443	997.4397	sp|P02768|ALBU_HUMAN	sp|P02768|ALBU_HUMAN
Glyco_CE0_Slot1_01_1_8617	False	9174	9174	2	4.1461	0.9373	100.0	2362.2002	2362.19	4.3	79654.0	K.ALVLIAFAQYLQQCPFEDHV.K	4.46	1.23475	1.3523		1181.604	1181.604	1.2347451	1005.6038	sp|P02768|ALBU_HUMAN	sp|P02768|ALBU_HUMAN
Glyco_CE0_Slot1_01_1_8617	False	9191	9191	2	4.4064	0.955	100.0	2363.204	2362.19	4.6	70972.0	K.ALVLIAFAQYLQQCPFEDHV.K	4.46	1.23271	1.3523		1182.10596	1182.10596	1.2327131	1009.1036	sp|P02768|ALBU_HUMAN	sp|P02768|ALBU_HUMAN
Glyco_CE0_Slot1_01_1_8617	False	9196	9196	2	3.9458	0.917	100.0	2362.1992	2362.19	3.9	92283.0	K.ALVLIAFAQYLQQCPFEDHV.K	4.46	1.23206	1.3523		1181.60352	1181.60352	1.2320639	1010.2703	sp|P02768|ALBU_HUMAN	sp|P02768|ALBU_HUMAN
Glyco_CE0_Slot1_01_1_8617	False	9202	9202	2	3.6673	0.9615	100.0	2363.1948	2362.19	0.6	86139.0	K.ALVLIAFAQYLQQCPFEDHV.K	4.46	1.22989	1.3523		1182.10132	1182.10132	1.229887	1011.4366	sp|P02768|ALBU_HUMAN	sp|P02768|ALBU_HUMAN
Glyco_CE0_Slot1_01_1_8617	False	9205	9205	2	4.4111	0.955	100.0	2362.195	2362.19	2.2	67732.0	K.ALVLIAFAQYLQQCPFEDHV.K	4.46	1.23454	1.3523		1181.60144	1181.60144	1.2345394	1012.6032	sp|P02768|ALBU_HUMAN	sp|P02768|ALBU_HUMAN
Glyco_CE0_Slot1_01_1_8617	False	9211	9211	2	4.8679	0.935	100.0	2363.1956	2362.19	1.0	57713.0	K.ALVLIAFAQYLQQCPFEDHV.K	4.46	1.22709	1.3523		1182.10168	1182.10168	1.2270874	1013.7693	sp|P02768|ALBU_HUMAN	sp|P02768|ALBU_HUMAN
Glyco_CE0_Slot1_01_1_8617	False	9010	9010	3	0.5255	0.3693	84.5528455284553	2362.1978	2362.19	3.3	5356223.0	K.ALVLIAFAQYLQQCPFEDHV.K	4.46	0.99114	0.9598		788.07117	788.07117	0.9911444	978.7757	sp|P02768|ALBU_HUMAN	sp|P02768|ALBU_HUMAN
Glyco_CE0_Slot1_01_1_8617	False	9017	9017	3	2.7829	0.6961	100.0	2362.208	2362.19	7.6	1460307.0	K.ALVLIAFAQYLQQCPFEDHV.K	4.46	0.99227	0.9598		788.07458	788.07458	0.99226713	979.9428	sp|P02768|ALBU_HUMAN	sp|P02768|ALBU_HUMAN
Glyco_CE0_Slot1_01_1_8617	False	9021	9021	3	4.1066	0.8681	100.0	2362.1985	2362.19	3.6	234540.0	K.ALVLIAFAQYLQQCPFEDHV.K	4.46	0.92611	0.9598		788.07135	788.07135	0.92610735	979.9428	sp|P02768|ALBU_HUMAN	sp|P02768|ALBU_HUMAN
Glyco_CE0_Slot1_01_1_8617	False	9022	9022	3	1.7915	0.5795	100.0	2364.2104	2362.19	5.8	3692207.0	K.ALVLIAFAQYLQQCPFEDHV.K	4.46	0.98597	0.9598		788.742	788.742	0.9859741	979.9428	sp|P02768|ALBU_HUMAN	sp|P02768|ALBU_HUMAN
Glyco_CE0_Slot1_01_1_8617	False	9023	9023	3	2.0854	0.7004	100.0	2364.203	2362.19	2.6	1562430.0	K.ALVLIAFAQYLQQCPFEDHV.K	4.46	0.92225	0.9598		788.7395	788.7395	0.9222456	979.9428	sp|P02768|ALBU_HUMAN	sp|P02768|ALBU_HUMAN
Glyco_CE0_Slot1_01_1_8617	False	9036	9036	3	2.9702	0.8501	100.0	2364.2131	2362.19	7.0	2129122.0	K.ALVLIAFAQYLQQCPFEDHV.K	4.46	0.97541	0.9598		788.74292	788.74292	0.9754088	981.1086	sp|P02768|ALBU_HUMAN	sp|P02768|ALBU_HUMAN
Glyco_CE0_Slot1_01_1_8617	False	9039	9039	3	1.4364	0.481	100.0	2364.2092	2362.19	5.3	2349486.0	K.ALVLIAFAQYLQQCPFEDHV.K	4.46	1.03429	0.9598		788.74164	788.74164	1.0342903	981.1086	sp|P02768|ALBU_HUMAN	sp|P02768|ALBU_HUMAN
Glyco_CE0_Slot1_01_1_8617	False	9049	9049	3	2.0808	0.8313	100.0	2364.2156	2362.19	8.0	2962541.0	K.ALVLIAFAQYLQQCPFEDHV.K	4.46	0.99238	0.9598		788.74371	788.74371	0.9923824	982.2752	sp|P02768|ALBU_HUMAN	sp|P02768|ALBU_HUMAN
Glyco_CE0_Slot1_01_1_8617	False	9050	9050	3	3.6806	0.9524	100.0	2362.1982	2362.19	3.5	247673.0	K.ALVLIAFAQYLQQCPFEDHV.K	4.46	0.91089	0.9598		788.07129	788.07129	0.91088945	982.2752	sp|P02768|ALBU_HUMAN	sp|P02768|ALBU_HUMAN
Glyco_CE0_Slot1_01_1_8617	False	9052	9052	3	3.1424	0.7413	100.0	2364.211	2362.19	6.0	1169249.0	K.ALVLIAFAQYLQQCPFEDHV.K	4.46	1.0574	0.9598		788.74219	788.74219	1.0573976	982.2752	sp|P02768|ALBU_HUMAN	sp|P02768|ALBU_HUMAN
Glyco_CE0_Slot1_01_1_8617	False	9053	9053	3	2.3761	0.6217	100.0	2364.2112	2362.19	6.1	1047459.0	K.ALVLIAFAQYLQQCPFEDHV.K	4.46	0.94741	0.9598		788.74231	788.74231	0.9474075	982.2752	sp|P02768|ALBU_HUMAN	sp|P02768|ALBU_HUMAN
Glyco_CE0_Slot1_01_1_8617	False	9076	9076	3	3.429	0.8968	100.0	2364.21	2362.19	5.6	994439.0	K.ALVLIAFAQYLQQCPFEDHV.K	4.46	0.92503	0.9598		788.74188	788.74188	0.9250251	984.6082	sp|P02768|ALBU_HUMAN	sp|P02768|ALBU_HUMAN
Glyco_CE0_Slot1_01_1_8617	False	9095	9095	3	3.427	0.8527	100.0	2364.1982	2362.19	0.7	662761.0	K.ALVLIAFAQYLQQCPFEDHV.K	4.46	1.00943	0.9598		788.73798	788.73798	1.0094345	986.9401	sp|P02768|ALBU_HUMAN	sp|P02768|ALBU_HUMAN
Glyco_CE0_Slot1_01_1_8617	False	9122	9122	3	3.4691	0.8431	100.0	2362.2058	2362.19	6.7	192742.0	K.ALVLIAFAQYLQQCPFEDHV.K	4.46	0.98878	0.9598		788.07385	788.07385	0.98877954	992.7737	sp|P02768|ALBU_HUMAN	sp|P02768|ALBU_HUMAN
Glyco_CE0_Slot1_01_1_8617	False	9124	9124	3	2.3406	1.0	100.0	2363.2017	2362.19	3.5	45453.0	K.ALVLIAFAQYLQQCPFEDHV.K	4.46	1.02793	0.9598		788.40576	788.40576	1.0279273	992.7737	sp|P02768|ALBU_HUMAN	sp|P02768|ALBU_HUMAN
Glyco_CE0_Slot1_01_1_8617	False	9171	9171	3	3.338	0.963	100.0	2363.2139	2362.19	8.7	122365.0	K.ALVLIAFAQYLQQCPFEDHV.K	4.46	1.02307	0.9598		788.40985	788.40985	1.0230705	1004.4376	sp|P02768|ALBU_HUMAN	sp|P02768|ALBU_HUMAN
Glyco_CE0_Slot1_01_1_8617	False	9177	9177	3	3.8057	0.9148	100.0	2362.1943	2362.19	1.9	105640.0	K.ALVLIAFAQYLQQCPFEDHV.K	4.46	0.92835	0.9598		788.07001	788.07001	0.9283529	1005.6038	sp|P02768|ALBU_HUMAN	sp|P02768|ALBU_HUMAN
Glyco_CE0_Slot1_01_1_8617	False	9183	9183	3	3.6347	0.9363	100.0	2362.2002	2362.19	4.3	107950.0	K.ALVLIAFAQYLQQCPFEDHV.K	4.46	0.92813	0.9598		788.07196	788.07196	0.928125	1006.7707	sp|P02768|ALBU_HUMAN	sp|P02768|ALBU_HUMAN
Glyco_CE0_Slot1_01_1_8617	False	9193	9193	3	4.076	0.9076	100.0	2362.205	2362.19	6.4	115036.0	K.ALVLIAFAQYLQQCPFEDHV.K	4.46	0.92686	0.9598		788.07355	788.07355	0.9268639	1009.1036	sp|P02768|ALBU_HUMAN	sp|P02768|ALBU_HUMAN
Glyco_CE0_Slot1_01_1_8617	False	9200	9200	3	2.9152	0.871	100.0	2362.1882	2362.19	-0.7	13184.0	K.ALVLIAFAQYLQQCPFEDHV.K	4.46	0.92818	0.9598		788.06799	788.06799	0.9281836	1010.2703	sp|P02768|ALBU_HUMAN	sp|P02768|ALBU_HUMAN
Glyco_CE0_Slot1_01_1_8617	False	9204	9204	3	3.9926	0.9673	100.0	2362.2065	2362.19	7.0	136738.0	K.ALVLIAFAQYLQQCPFEDHV.K	4.46	0.92408	0.9598		788.07404	788.07404	0.9240772	1011.4366	sp|P02768|ALBU_HUMAN	sp|P02768|ALBU_HUMAN
Glyco_CE0_Slot1_01_1_8617	False	9207	9207	3	3.3583	0.9155	100.0	2362.1892	2362.19	-0.3	112217.0	K.ALVLIAFAQYLQQCPFEDHV.K	4.46	0.92492	0.9598		788.0683	788.0683	0.9249182	1012.6032	sp|P02768|ALBU_HUMAN	sp|P02768|ALBU_HUMAN
Glyco_CE0_Slot1_01_1_8617	False	9233	9233	3	3.9723	0.8773	100.0	2362.1985	2362.19	3.6	18760.0	K.ALVLIAFAQYLQQCPFEDHV.K	4.46	0.98755	0.9598		788.07141	788.07141	0.98754925	1018.4349	sp|P02768|ALBU_HUMAN	sp|P02768|ALBU_HUMAN
Glyco_CE0_Slot1_01_1_8617	False	9237	9237	3	2.959	0.9108	100.0	2362.199	2362.19	3.8	168642.0	K.ALVLIAFAQYLQQCPFEDHV.K	4.46	0.98977	0.9598		788.07153	788.07153	0.98976797	1019.6023	sp|P02768|ALBU_HUMAN	sp|P02768|ALBU_HUMAN
Glyco_CE0_Slot1_01_1_8617	False	9242	9242	3	3.1477	0.9917	100.0	2362.2046	2362.19	6.2	146913.0	K.ALVLIAFAQYLQQCPFEDHV.K	4.46	0.98727	0.9598		788.07343	788.07343	0.98726577	1020.7681	sp|P02768|ALBU_HUMAN	sp|P02768|ALBU_HUMAN
Glyco_CE0_Slot1_01_1_8617	False	9247	9247	3	3.7797	0.8649	100.0	2362.209	2362.19	8.1	71520.0	K.ALVLIAFAQYLQQCPFEDHV.K	4.46	0.98696	0.9598		788.07489	788.07489	0.9869558	1021.9341	sp|P02768|ALBU_HUMAN	sp|P02768|ALBU_HUMAN
Glyco_CE0_Slot1_01_1_8617	False	9254	9254	3	3.6125	0.9591	100.0	2362.1978	2362.19	3.3	138558.0	K.ALVLIAFAQYLQQCPFEDHV.K	4.46	0.98809	0.9598		788.07117	788.07117	0.9880933	1023.1019	sp|P02768|ALBU_HUMAN	sp|P02768|ALBU_HUMAN
Glyco_CE0_Slot1_01_1_8617	False	9262	9262	3	3.1242	0.863	100.0	2362.1968	2362.19	2.9	12880.0	K.ALVLIAFAQYLQQCPFEDHV.K	4.46	0.9874	0.9598		788.0708	788.0708	0.9873981	1024.2676	sp|P02768|ALBU_HUMAN	sp|P02768|ALBU_HUMAN
Glyco_CE0_Slot1_01_1_8617	False	9268	9268	3	2.8497	0.9009	100.0	2362.1958	2362.19	2.5	137295.0	K.ALVLIAFAQYLQQCPFEDHV.K	4.46	0.9877	0.9598		788.0705	788.0705	0.9876978	1026.6005	sp|P02768|ALBU_HUMAN	sp|P02768|ALBU_HUMAN
Glyco_CE0_Slot1_01_1_8617	False	9271	9271	3	3.5015	0.9889	100.0	2362.208	2362.19	7.6	126621.0	K.ALVLIAFAQYLQQCPFEDHV.K	4.46	0.9849	0.9598		788.07452	788.07452	0.98490477	1027.7678	sp|P02768|ALBU_HUMAN	sp|P02768|ALBU_HUMAN
Glyco_CE0_Slot1_01_1_8617	False	9334	9334	3	3.2694	1.0	100.0	2362.1926	2362.19	1.1	115235.0	K.ALVLIAFAQYLQQCPFEDHV.K	4.46	1.00639	0.9598		788.0694	788.0694	1.0063884	1039.4313	sp|P02768|ALBU_HUMAN	sp|P02768|ALBU_HUMAN
Glyco_CE0_Slot1_01_1_8617	False	9340	9340	3	2.978	0.9871	100.0	2362.2002	2362.19	4.3	107697.0	K.ALVLIAFAQYLQQCPFEDHV.K	4.46	0.99009	0.9598		788.07196	788.07196	0.99009347	1041.7642	sp|P02768|ALBU_HUMAN	sp|P02768|ALBU_HUMAN
Glyco_CE0_Slot1_01_1_8617	False	9345	9345	3	2.9098	1.0	100.0	2362.1978	2362.19	3.3	110435.0	K.ALVLIAFAQYLQQCPFEDHV.K	4.46	0.9868	0.9598		788.07117	788.07117	0.98680395	1042.9304	sp|P02768|ALBU_HUMAN	sp|P02768|ALBU_HUMAN
Glyco_CE0_Slot1_01_1_8617	False	9349	9349	3	3.5032	0.9958	100.0	2362.1992	2362.19	3.9	106889.0	K.ALVLIAFAQYLQQCPFEDHV.K	4.46	0.98964	0.9598		788.07159	788.07159	0.9896419	1044.097	sp|P02768|ALBU_HUMAN	sp|P02768|ALBU_HUMAN
Glyco_CE0_Slot1_01_1_8617	False	9378	9378	3	2.9475	0.8651	100.0	2362.1985	2362.19	3.6	56082.0	K.ALVLIAFAQYLQQCPFEDHV.K	4.46	0.98572	0.9598		788.07135	788.07135	0.9857241	1053.4301	sp|P02768|ALBU_HUMAN	sp|P02768|ALBU_HUMAN
Glyco_CE0_Slot1_01_1_8617	False	9470	9470	3	2.3661	1.0	100.0	2362.2073	2362.19	7.3	393107.0	K.ALVLIAFAQYLQQCPFEDHV.K	4.46	0.99842	0.9598		788.07428	788.07428	0.9984187	1073.2614	sp|P02768|ALBU_HUMAN	sp|P02768|ALBU_HUMAN
Glyco_CE0_Slot1_01_1_8617	False	9476	9476	3	3.0065	0.9863	100.0	2362.1992	2362.19	3.9	154637.0	K.ALVLIAFAQYLQQCPFEDHV.K	4.46	0.99512	0.9598		788.07166	788.07166	0.9951199	1074.4277	sp|P02768|ALBU_HUMAN	sp|P02768|ALBU_HUMAN
Glyco_CE0_Slot1_01_1_8617	False	8593	8593	2	4.1262	0.8402	0.0	2490.2893	2490.285	1.8	422544.0	K.ALVLIAFAQYLQQCPFEDHVK.L	5.63	1.44335	1.4368		1245.64856	1245.64856	1.4433484	927.4509	sp|P02768|ALBU_HUMAN	sp|P02768|ALBU_HUMAN
Glyco_CE0_Slot1_01_1_8617	False	8594	8594	2	4.8082	0.8424	0.0	2490.2864	2490.285	0.6	206649.0	K.ALVLIAFAQYLQQCPFEDHVK.L	5.63	1.34744	1.4368		1245.64709	1245.64709	1.3474433	927.4509	sp|P02768|ALBU_HUMAN	sp|P02768|ALBU_HUMAN
Glyco_CE0_Slot1_01_1_8617	False	8579	8579	3	2.2779	0.6902	100.0	2490.3057	2490.285	8.3	2101937.0	K.ALVLIAFAQYLQQCPFEDHVK.L	5.63	1.03058	1.014		830.7738	830.7738	1.0305798	926.2836	sp|P02768|ALBU_HUMAN	sp|P02768|ALBU_HUMAN
Glyco_CE0_Slot1_01_1_8617	False	8596	8596	3	2.9601	0.9073	100.0	2490.303	2490.285	7.3	1360250.0	K.ALVLIAFAQYLQQCPFEDHVK.L	5.63	1.03791	1.014		830.77289	830.77289	1.0379057	927.4509	sp|P02768|ALBU_HUMAN	sp|P02768|ALBU_HUMAN
Glyco_CE0_Slot1_01_1_8617	False	8600	8600	3	3.3038	0.814	100.0	2490.299	2490.285	5.7	511795.0	K.ALVLIAFAQYLQQCPFEDHVK.L	5.63	0.98699	1.014		830.77155	830.77155	0.9869913	927.4509	sp|P02768|ALBU_HUMAN	sp|P02768|ALBU_HUMAN
Glyco_CE0_Slot1_01_1_8617	False	8707	8707	3	1.1801	1.0	100.0	2490.2888	2490.285	1.6	68743.0	K.ALVLIAFAQYLQQCPFEDHVK.L	5.63	1.01349	1.014		830.76813	830.76813	1.0134928	939.1158	sp|P02768|ALBU_HUMAN	sp|P02768|ALBU_HUMAN
Glyco_CE0_Slot1_01_1_8617	False	8633	8633	4	0.5088	0.3156	99.67741935483872	2490.3145	2490.285	11.9	1727.0	K.ALVLIAFAQYLQQCPFEDHVK.L	5.63	0.8695	0.8884		623.33447	623.33447	0.8695033	929.7822	sp|P02768|ALBU_HUMAN	sp|P02768|ALBU_HUMAN
Glyco_CE0_Slot1_01_1_8617	False	8283	8283	5	0.4927	0.43	87.17948717948718	2818.497	2816.4805	3.5	23815.0	K.ALVLIAFAQYLQQCPFEDHVKLVN.E	5.63	0.83339			564.50568	564.50568	0.8333874	890.1238	sp|P02768|ALBU_HUMAN	sp|P02768|ALBU_HUMAN
Glyco_CE0_Slot1_01_1_8617	False	8622	8622	3	3.5333	0.9143	100.0	2306.176	2306.1638	5.3	191280.0	L.VLIAFAQYLQQCPFEDHVK.L	5.63	0.98625	0.9611		769.39722	769.39722	0.9862518	928.6172	sp|P02768|ALBU_HUMAN	sp|P02768|ALBU_HUMAN
Glyco_CE0_Slot1_01_1_8617	False	8621	8621	2	2.5018	0.8675	100.0	1691.7975	1691.7845	7.6	103749.0	A.QYLQQCPFEDHVK.L	5.63	1.06486	1.0788		846.40265	846.40265	1.0648555	928.6172	sp|P02768|ALBU_HUMAN	sp|P02768|ALBU_HUMAN
Glyco_CE0_Slot1_01_1_8617	False	8604	8604	2	2.5373	0.7934	100.0	1563.7377	1563.7261	7.4	110883.0	Q.YLQQCPFEDHVK.L	5.63	1.00837	1.0401		782.37274	782.37274	1.0083665	927.4509	sp|P02768|ALBU_HUMAN	sp|P02768|ALBU_HUMAN
Glyco_CE0_Slot1_01_1_8617	False	6984	6984	3	1.817	1.0	100.0	2522.1829	2522.169	5.5	191075.0	R.LVRPEVDVMCTAFHDNEETFL.K	4.25	0.96588	0.949		841.39954	841.39954	0.9658771	760.6437	sp|P02768|ALBU_HUMAN	sp|P02768|ALBU_HUMAN
Glyco_CE0_Slot1_01_1_8617	False	6999	6999	3	0.5333	1.0	100.0	2522.1794	2522.169	4.2	141896.0	R.LVRPEVDVMCTAFHDNEETFL.K	4.25	0.98379	0.949		841.39838	841.39838	0.9837928	761.8116	sp|P02768|ALBU_HUMAN	sp|P02768|ALBU_HUMAN
Glyco_CE0_Slot1_01_1_8617	True	8103	8103	3	2.6807	0.6351	100.0	1742.902	1742.894	4.6	19306.0	R.HPYFYAPELLFFAK.R	7.25	0.88762	0.8673		581.63922	581.63922	0.88761616	871.4606	sp|P02768|ALBU_HUMAN	sp|P02768|ALBU_HUMAN
Glyco_CE0_Slot1_01_1_8617	False	1811	1811	2	2.3676	0.7418	0.0	2086.848	2086.8374	5.0	95665.0	K.VHTECCHGDLLECADDR.A	4.58	1.13201	1.1735		1043.92786	1043.92786	1.132006	450.3542	sp|P02768|ALBU_HUMAN	sp|P02768|ALBU_HUMAN
Glyco_CE0_Slot1_01_1_8617	False	1831	1831	2	0.5734	0.4567	0.0	2086.8499	2086.8374	6.0	13383.0	K.VHTECCHGDLLECADDR.A	4.58	1.10542	1.1735		1043.92883	1043.92883	1.10542	451.521	sp|P02768|ALBU_HUMAN	sp|P02768|ALBU_HUMAN
Glyco_CE0_Slot1_01_1_8617	False	1814	1814	3	3.8254	0.8694	100.0	2086.845	2086.8374	3.6	85053.0	K.VHTECCHGDLLECADDR.A	4.58	0.88642	0.8538		696.28687	696.28687	0.8864203	450.3542	sp|P02768|ALBU_HUMAN	sp|P02768|ALBU_HUMAN
Glyco_CE0_Slot1_01_1_8617	False	1817	1817	3	3.5929	0.831	100.0	2088.8486	2086.8374	2.2	214155.0	K.VHTECCHGDLLECADDR.A	4.58	0.88169	0.8538		696.95477	696.95477	0.88169426	450.3542	sp|P02768|ALBU_HUMAN	sp|P02768|ALBU_HUMAN
Glyco_CE0_Slot1_01_1_8617	False	1800	1800	4	0.3478	1.0	100.0	2086.8474	2086.8374	4.8	21385.0	K.VHTECCHGDLLECADDR.A	4.58	0.78683	0.8088		522.46771	522.46771	0.7868308	449.188	sp|P02768|ALBU_HUMAN	sp|P02768|ALBU_HUMAN
Glyco_CE0_Slot1_01_1_8617	False	1815	1815	4	0.7818	0.7035	100.0	2086.85	2086.8374	6.1	18251.0	K.VHTECCHGDLLECADDR.A	4.58	0.78757	0.8088		522.46838	522.46838	0.78757393	450.3542	sp|P02768|ALBU_HUMAN	sp|P02768|ALBU_HUMAN
Glyco_CE0_Slot1_01_1_8617	False	1818	1818	4	0.6163	0.4792	99.66887417218543	2088.8582	2086.8374	6.7	12741.0	K.VHTECCHGDLLECADDR.A	4.58	0.80486	0.8088		522.9704	522.9704	0.80486125	450.3542	sp|P02768|ALBU_HUMAN	sp|P02768|ALBU_HUMAN
Glyco_CE0_Slot1_01_1_8617	False	6980	6980	5	0.7096	0.8467	96.0	3970.8362	3970.8396	-0.9	31065.0	C.(-17.0265)CEKPLLEKSHCIAEVENDEM(15.994915)PADLPSLAADFVESK.D	4.31	0.84517			794.97351	794.97351	0.84517145	759.478	sp|P02768|ALBU_HUMAN	sp|P02768|ALBU_HUMAN
Glyco_CE0_Slot1_01_1_8617	False	6328	6328	5	0.7799	1.0	100.0	3556.7795	3554.703	19.7	22579.0	K.PLLEKSHCIAEVENDEMPADLPSLAADFVESK.D	4.2	0.84595			712.16217	712.16217	0.8459453	716.3148	sp|P02768|ALBU_HUMAN	sp|P02768|ALBU_HUMAN
Glyco_CE0_Slot1_01_1_8617	False	7719	7719	2	2.7344	0.8618	100.0	2846.2542	2846.2495	1.6	55772.0	K.SHCIAEVENDEMPADLPSLAADFVES.K	3.69	1.3599	1.3962		1423.63098	1423.63098	1.3599007	836.4644	sp|P02768|ALBU_HUMAN	sp|P02768|ALBU_HUMAN
Glyco_CE0_Slot1_01_1_8617	False	7726	7726	2	4.3953	0.8652	100.0	2846.2456	2846.2495	-1.4	81108.0	K.SHCIAEVENDEMPADLPSLAADFVES.K	3.69	1.40459	1.3962		1423.62671	1423.62671	1.4045886	837.6316	sp|P02768|ALBU_HUMAN	sp|P02768|ALBU_HUMAN
Glyco_CE0_Slot1_01_1_8617	False	7736	7736	2	3.4203	0.8821	100.0	2846.2483	2846.2495	-0.4	111756.0	K.SHCIAEVENDEMPADLPSLAADFVES.K	3.69	1.40345	1.3962		1423.62805	1423.62805	1.4034529	838.7972	sp|P02768|ALBU_HUMAN	sp|P02768|ALBU_HUMAN
Glyco_CE0_Slot1_01_1_8617	False	7744	7744	2	3.3082	0.8227	100.0	2846.2522	2846.2495	0.9	51606.0	K.SHCIAEVENDEMPADLPSLAADFVES.K	3.69	1.41033	1.3962		1423.63	1423.63	1.4103304	839.9641	sp|P02768|ALBU_HUMAN	sp|P02768|ALBU_HUMAN
Glyco_CE0_Slot1_01_1_8617	False	7754	7754	2	2.894	0.8023	100.0	2846.232	2846.2495	-6.2	28163.0	K.SHCIAEVENDEMPADLPSLAADFVES.K	3.69	1.36524	1.3962		1423.61987	1423.61987	1.3652388	841.1304	sp|P02768|ALBU_HUMAN	sp|P02768|ALBU_HUMAN
Glyco_CE0_Slot1_01_1_8617	False	7763	7763	2	1.508	0.5941	100.0	2846.2483	2846.2495	-0.4	12533.0	K.SHCIAEVENDEMPADLPSLAADFVES.K	3.69	1.40671	1.3962		1423.62805	1423.62805	1.4067088	842.2966	sp|P02768|ALBU_HUMAN	sp|P02768|ALBU_HUMAN
Glyco_CE0_Slot1_01_1_8617	False	7484	7484	2	1.2912	0.6207	0.0	2974.343	2974.3445	-0.5	49139.0	K.SHCIAEVENDEMPADLPSLAADFVESK.D	4.03	1.42706	1.4335		1487.67542	1487.67542	1.4270623	810.8034	sp|P02768|ALBU_HUMAN	sp|P02768|ALBU_HUMAN
Glyco_CE0_Slot1_01_1_8617	False	7436	7436	3	2.5672	1.0	100.0	2974.3457	2974.3445	0.4	195890.0	K.SHCIAEVENDEMPADLPSLAADFVESK.D	4.03	1.00639	1.0267		992.12048	992.12048	1.006389	807.303	sp|P02768|ALBU_HUMAN	sp|P02768|ALBU_HUMAN
Glyco_CE0_Slot1_01_1_8617	False	7448	7448	3	2.9559	0.932	100.0	2974.3582	2974.3445	4.6	319084.0	K.SHCIAEVENDEMPADLPSLAADFVESK.D	4.03	1.00696	1.0267		992.12463	992.12463	1.0069553	808.4692	sp|P02768|ALBU_HUMAN	sp|P02768|ALBU_HUMAN
Glyco_CE0_Slot1_01_1_8617	False	7474	7474	3	3.5948	0.8981	100.0	2974.3682	2974.3445	8.0	557467.0	K.SHCIAEVENDEMPADLPSLAADFVESK.D	4.03	0.97528	1.0267		992.12793	992.12793	0.97527975	809.6359	sp|P02768|ALBU_HUMAN	sp|P02768|ALBU_HUMAN
Glyco_CE0_Slot1_01_1_8617	False	7536	7536	3	2.6531	0.9278	100.0	2975.3677	2974.3445	6.7	393888.0	K.SHCIAEVENDEMPADLPSLAADFVESK.D	4.03	1.02898	1.0267		992.46112	992.46112	1.0289837	815.4676	sp|P02768|ALBU_HUMAN	sp|P02768|ALBU_HUMAN
Glyco_CE0_Slot1_01_1_8617	False	6110	6110	5	0.4674	1.0	96.36363636363636	3092.391	3090.3918	-2.4	83057.0	S.HCIAEVEN(203.07938)DEMPADLPSLAADFVESK.D	4.03	0.86601			619.28448	619.28448	0.866011	703.4833	sp|P02768|ALBU_HUMAN	sp|P02768|ALBU_HUMAN	2263.010299587429	1030.8706821006303
Glyco_CE0_Slot1_01_1_8617	False	6378	6378	2	3.8255	0.7879	100.0	1690.8384	1690.8357	1.6	40463.0	E.MPADLPSLAADFVESK.D	4.14	1.09227	1.0877		845.9231	845.9231	1.0922683	718.6472	sp|P02768|ALBU_HUMAN	sp|P02768|ALBU_HUMAN
Glyco_CE0_Slot1_01_1_8617	False	6374	6374	2	3.7264	0.6724	100.0	1559.8042	1559.7952	5.8	209582.0	M.PADLPSLAADFVESK.D	4.14	1.06502	1.0424		780.40601	780.40601	1.0650153	718.6472	sp|P02768|ALBU_HUMAN	sp|P02768|ALBU_HUMAN
Glyco_CE0_Slot1_01_1_8617	False	6399	6399	2	3.6902	0.6651	100.0	1560.8071	1559.7952	5.5	241095.0	M.PADLPSLAADFVESK.D	4.14	1.04117	1.0424		780.90747	780.90747	1.0411699	719.8176	sp|P02768|ALBU_HUMAN	sp|P02768|ALBU_HUMAN
Glyco_CE0_Slot1_01_1_8617	False	6396	6396	3	1.4168	0.5973	100.0	1559.811	1559.7952	10.2	3555.0	M.PADLPSLAADFVESK.D	4.14	0.8797	0.8591		520.60889	520.60889	0.87970304	719.8176	sp|P02768|ALBU_HUMAN	sp|P02768|ALBU_HUMAN
Glyco_CE0_Slot1_01_1_8617	False	6703	6703	3	1.7195	1.0	100.0	1560.8053	1559.7952	4.3	32928.0	M.PADLPSLAADFVESK.D	4.14	0.8394	0.8591		520.94031	520.94031	0.83940184	739.6476	sp|P02768|ALBU_HUMAN	sp|P02768|ALBU_HUMAN	1089.8391669840546	816.1935661040371
Glyco_CE0_Slot1_01_1_8617	False	7050	7050	4	1.0097	0.9957	100.0	1164.6025	1163.5942	4.2	23365.0	L.PSLAADFVESK.D	4.46	0.88155	0.7065		291.90652	291.90652	0.88154614	767.6439	sp|P02768|ALBU_HUMAN	sp|P02768|ALBU_HUMAN	2418.0041306778035	845.3877194132825
Glyco_CE0_Slot1_01_1_8617	False	6695	6695	5	1.2395	0.6472	100.0	1164.6014	1163.5942	3.3	37190.0	L.PSLAADFVESK.D	4.46	0.86909			233.72656	233.72656	0.86909175	739.6476	sp|P02768|ALBU_HUMAN	sp|P02768|ALBU_HUMAN	3931.601205870759	979.2309193429054
Glyco_CE0_Slot1_01_1_8617	False	6403	6403	1	1.221	0.3447	100.0	795.39136	795.3883	3.8	131560.0	A.ADFVESK.D	4.46	1.08662			795.39136	795.39136	1.0866188	719.8176	sp|P02768|ALBU_HUMAN	sp|P02768|ALBU_HUMAN
Glyco_CE0_Slot1_01_1_8617	False	6412	6412	1	0.8876	0.4614	100.0	795.3918	795.3883	4.4	45826.0	A.ADFVESK.D	4.46	1.05167			795.39178	795.39178	1.0516742	720.985	sp|P02768|ALBU_HUMAN	sp|P02768|ALBU_HUMAN
Glyco_CE0_Slot1_01_1_8617	False	6369	6369	1	1.2838	0.1948	100.0	724.3521	724.3512	1.3	96319.0	A.DFVESK.D	4.46	1.21018			724.35211	724.35211	1.2101793	718.6472	sp|P02768|ALBU_HUMAN	sp|P02768|ALBU_HUMAN
Glyco_CE0_Slot1_01_1_8617	False	6388	6388	1	1.5737	0.4308	100.0	724.3547	724.3512	4.8	67854.0	A.DFVESK.D	4.46	1.04558			724.35468	724.35468	1.0455825	718.6472	sp|P02768|ALBU_HUMAN	sp|P02768|ALBU_HUMAN
Glyco_CE0_Slot1_01_1_8617	False	6393	6393	1	1.6097	0.3867	100.0	724.35504	724.3512	5.3	38598.0	A.DFVESK.D	4.46	1.11865			724.35504	724.35504	1.1186533	719.8176	sp|P02768|ALBU_HUMAN	sp|P02768|ALBU_HUMAN
Glyco_CE0_Slot1_01_1_8617	False	6407	6407	1	1.639	0.3886	100.0	724.35443	724.3512	4.5	13674.0	A.DFVESK.D	4.46	1.07186			724.35443	724.35443	1.0718575	719.8176	sp|P02768|ALBU_HUMAN	sp|P02768|ALBU_HUMAN
Glyco_CE0_Slot1_01_1_8617	False	7954	7954	4	2.1604	0.7543	100.0	2802.3328	2802.3267	2.2	29511.0	K.DVCKNYAEAKDVFLGMFLYEYAR.R	4.89	0.85576	0.9732		701.33905	701.33905	0.8557581	858.6288	sp|P02768|ALBU_HUMAN	sp|P02768|ALBU_HUMAN
Glyco_CE0_Slot1_01_1_8617	False	8190	8190	2	4.4292	0.8269	0.0	2300.1096	2300.1055	1.8	356981.0	K.NYAEAKDVFLGMFLYEYAR.R	4.72	1.30606	1.2952		1150.55872	1150.55872	1.3060614	879.6249	sp|P02768|ALBU_HUMAN	sp|P02768|ALBU_HUMAN
Glyco_CE0_Slot1_01_1_8617	False	8204	8204	2	4.0678	0.6674	0.0	2300.1116	2300.1055	2.7	306575.0	K.NYAEAKDVFLGMFLYEYAR.R	4.72	1.30346	1.2952		1150.55969	1150.55969	1.3034581	880.7921	sp|P02768|ALBU_HUMAN	sp|P02768|ALBU_HUMAN
Glyco_CE0_Slot1_01_1_8617	False	8194	8194	3	2.3749	0.7462	100.0	2300.112	2300.1055	2.9	538057.0	K.NYAEAKDVFLGMFLYEYAR.R	4.72	0.92504	0.9816		767.37592	767.37592	0.92503667	879.6249	sp|P02768|ALBU_HUMAN	sp|P02768|ALBU_HUMAN
Glyco_CE0_Slot1_01_1_8617	False	8202	8202	3	4.0829	0.7345	100.0	2300.1145	2300.1055	3.9	123364.0	K.NYAEAKDVFLGMFLYEYAR.R	4.72	1.03688	0.9816		767.37671	767.37671	1.0368757	879.6249	sp|P02768|ALBU_HUMAN	sp|P02768|ALBU_HUMAN
Glyco_CE0_Slot1_01_1_8617	False	8206	8206	3	3.2276	0.8129	100.0	2300.1208	2300.1055	6.7	433192.0	K.NYAEAKDVFLGMFLYEYAR.R	4.72	1.03766	0.9816		767.37885	767.37885	1.037662	880.7921	sp|P02768|ALBU_HUMAN	sp|P02768|ALBU_HUMAN
Glyco_CE0_Slot1_01_1_8617	False	8207	8207	3	3.1943	0.8651	100.0	2300.1128	2300.1055	3.2	246930.0	K.NYAEAKDVFLGMFLYEYAR.R	4.72	0.92706	0.9816		767.37616	767.37616	0.92705554	880.7921	sp|P02768|ALBU_HUMAN	sp|P02768|ALBU_HUMAN
Glyco_CE0_Slot1_01_1_8617	False	8210	8210	4	1.348	0.7034	100.0	2300.106	2300.1055	0.2	8898.0	K.NYAEAKDVFLGMFLYEYAR.R	4.72	0.8867	0.8752		575.78235	575.78235	0.8866998	880.7921	sp|P02768|ALBU_HUMAN	sp|P02768|ALBU_HUMAN
Glyco_CE0_Slot1_01_1_8617	False	8222	8222	4	0.4242	0.2359	99.36708860759494	2300.1082	2300.1055	1.2	6292.0	K.NYAEAKDVFLGMFLYEYAR.R	4.72	0.88726	0.8752		575.7829	575.7829	0.88725936	881.9588	sp|P02768|ALBU_HUMAN	sp|P02768|ALBU_HUMAN
Glyco_CE0_Slot1_01_1_8617	False	7738	7738	3	3.0244	0.7358	100.0	2456.2158	2456.2068	3.7	568124.0	K.NYAEAKDVFLGMFLYEYARR.H	6.56	1.07121	1.0494		819.41052	819.41052	1.0712111	838.7972	sp|P02768|ALBU_HUMAN	sp|P02768|ALBU_HUMAN
Glyco_CE0_Slot1_01_1_8617	False	7735	7735	4	0.2218	1.0	99.66777408637874	2456.2195	2456.2068	5.2	30603.0	K.NYAEAKDVFLGMFLYEYARR.H	6.56	0.88932	0.908		614.81073	614.81073	0.88931733	837.6316	sp|P02768|ALBU_HUMAN	sp|P02768|ALBU_HUMAN
Glyco_CE0_Slot1_01_1_8617	False	7739	7739	4	0.9693	0.5092	100.0	2456.2117	2456.2068	2.0	10201.0	K.NYAEAKDVFLGMFLYEYARR.H	6.56	0.91828	0.908		614.80878	614.80878	0.9182751	838.7972	sp|P02768|ALBU_HUMAN	sp|P02768|ALBU_HUMAN
Glyco_CE0_Slot1_01_1_8617	False	7741	7741	4	0.8833	1.0	100.0	2456.2166	2456.2068	4.0	52643.0	K.NYAEAKDVFLGMFLYEYARR.H	6.56	0.87689	0.908		614.81	614.81	0.8768874	838.7972	sp|P02768|ALBU_HUMAN	sp|P02768|ALBU_HUMAN
Glyco_CE0_Slot1_01_1_8617	False	9126	9126	1	2.5878	0.7408	100.0	1467.6876	1467.6864	0.8	328077.0	K.DVFLGMFLYEYA.R	3.55	1.78547			1467.68762	1467.68762	1.7854731	993.9403	sp|P02768|ALBU_HUMAN	sp|P02768|ALBU_HUMAN
Glyco_CE0_Slot1_01_1_8617	False	9132	9132	1	2.443	0.775	100.0	1467.6909	1467.6864	3.1	360555.0	K.DVFLGMFLYEYA.R	3.55	1.75873			1467.69092	1467.69092	1.7587336	995.107	sp|P02768|ALBU_HUMAN	sp|P02768|ALBU_HUMAN
Glyco_CE0_Slot1_01_1_8617	False	9521	9521	1	1.5235	0.9096	100.0	1467.6888	1467.6864	1.7	51325.0	K.DVFLGMFLYEYA.R	3.55	1.78339			1467.68884	1467.68884	1.7833855	1083.761	sp|P02768|ALBU_HUMAN	sp|P02768|ALBU_HUMAN
Glyco_CE0_Slot1_01_1_8617	False	9131	9131	2	2.5582	0.7884	100.0	1467.6941	1467.6864	5.2	30339.0	K.DVFLGMFLYEYA.R	3.55	0.9836	1.0185		734.35095	734.35095	0.9835995	993.9403	sp|P02768|ALBU_HUMAN	sp|P02768|ALBU_HUMAN
Glyco_CE0_Slot1_01_1_8617	False	9135	9135	2	1.6883	0.8905	100.0	1467.6962	1467.6864	6.7	206383.0	K.DVFLGMFLYEYA.R	3.55	0.98584	1.0185		734.35199	734.35199	0.98583734	995.107	sp|P02768|ALBU_HUMAN	sp|P02768|ALBU_HUMAN
Glyco_CE0_Slot1_01_1_8617	False	8550	8550	1	1.8535	0.6807	100.0	1484.6882	1483.6814	2.3	17364.0	K.DVFLGM(15.994915)FLYEYA.R	3.55	1.7752			1484.68823	1484.68823	1.7752028	923.9512	sp|P02768|ALBU_HUMAN	sp|P02768|ALBU_HUMAN
Glyco_CE0_Slot1_01_1_8617	False	8533	8533	1	0.5442	0.5543	0.0	1623.7894	1623.7876	1.1	331769.0	K.DVFLGMFLYEYAR.R	4.46	1.77786			1623.78943	1623.78943	1.7778617	923.9512	sp|P02768|ALBU_HUMAN	sp|P02768|ALBU_HUMAN
Glyco_CE0_Slot1_01_1_8617	False	8517	8517	2	1.2118	0.6161	0.0	1623.8003	1623.7876	7.8	4098326.0	K.DVFLGMFLYEYAR.R	4.46	1.09283	1.0832		812.40405	812.40405	1.0928302	921.618	sp|P02768|ALBU_HUMAN	sp|P02768|ALBU_HUMAN
Glyco_CE0_Slot1_01_1_8617	False	8520	8520	2	2.2086	0.6846	0.0	1623.7964	1623.7876	5.4	675050.0	K.DVFLGMFLYEYAR.R	4.46	1.09595	1.0832		812.4021	812.4021	1.0959463	922.7836	sp|P02768|ALBU_HUMAN	sp|P02768|ALBU_HUMAN
Glyco_CE0_Slot1_01_1_8617	False	8524	8524	2	2.028	0.6796	0.0	1624.8	1623.7876	5.6	554108.0	K.DVFLGMFLYEYAR.R	4.46	1.07091	1.0832		812.90393	812.90393	1.0709116	922.7836	sp|P02768|ALBU_HUMAN	sp|P02768|ALBU_HUMAN
Glyco_CE0_Slot1_01_1_8617	False	8526	8526	2	1.4341	0.6515	0.0	1623.7921	1623.7876	2.8	608748.0	K.DVFLGMFLYEYAR.R	4.46	1.13747	1.0832		812.39996	812.39996	1.1374651	922.7836	sp|P02768|ALBU_HUMAN	sp|P02768|ALBU_HUMAN
Glyco_CE0_Slot1_01_1_8617	False	8535	8535	2	0.7002	0.2879	0.0	1623.801	1623.7876	8.3	1925947.0	K.DVFLGMFLYEYAR.R	4.46	1.09964	1.0832		812.40442	812.40442	1.0996419	923.9512	sp|P02768|ALBU_HUMAN	sp|P02768|ALBU_HUMAN
Glyco_CE0_Slot1_01_1_8617	False	8539	8539	2	1.4188	0.7111	0.0	1623.8021	1623.7876	8.9	2228439.0	K.DVFLGMFLYEYAR.R	4.46	1.1445	1.0832		812.40497	812.40497	1.1445013	923.9512	sp|P02768|ALBU_HUMAN	sp|P02768|ALBU_HUMAN
Glyco_CE0_Slot1_01_1_8617	False	8558	8558	2	1.2944	0.6499	0.0	1624.801	1623.7876	6.2	2002882.0	K.DVFLGMFLYEYAR.R	4.46	1.14874	1.0832		812.90442	812.90442	1.1487379	925.1174	sp|P02768|ALBU_HUMAN	sp|P02768|ALBU_HUMAN
Glyco_CE0_Slot1_01_1_8617	False	8666	8666	2	2.4565	0.6376	0.0	1623.7986	1623.7876	6.8	339548.0	K.DVFLGMFLYEYAR.R	4.46	1.0656	1.0832		812.4032	812.4032	1.0656008	933.2828	sp|P02768|ALBU_HUMAN	sp|P02768|ALBU_HUMAN
Glyco_CE0_Slot1_01_1_8617	False	8677	8677	2	1.691	0.6665	0.0	1624.7996	1623.7876	5.3	280815.0	K.DVFLGMFLYEYAR.R	4.46	1.12084	1.0832		812.90369	812.90369	1.1208444	934.4492	sp|P02768|ALBU_HUMAN	sp|P02768|ALBU_HUMAN
Glyco_CE0_Slot1_01_1_8617	False	8754	8754	2	1.6628	0.9728	0.0	1623.7959	1623.7876	5.1	482536.0	K.DVFLGMFLYEYAR.R	4.46	1.08452	1.0832		812.40186	812.40186	1.0845166	946.1141	sp|P02768|ALBU_HUMAN	sp|P02768|ALBU_HUMAN
Glyco_CE0_Slot1_01_1_8617	False	8759	8759	2	2.3387	0.7197	0.0	1623.7971	1623.7876	5.9	213137.0	K.DVFLGMFLYEYAR.R	4.46	1.12747	1.0832		812.40247	812.40247	1.127468	946.1141	sp|P02768|ALBU_HUMAN	sp|P02768|ALBU_HUMAN
Glyco_CE0_Slot1_01_1_8617	False	8814	8814	2	2.3396	0.7231	0.0	1623.7947	1623.7876	4.4	152934.0	K.DVFLGMFLYEYAR.R	4.46	1.14797	1.0832		812.40125	812.40125	1.1479656	951.9461	sp|P02768|ALBU_HUMAN	sp|P02768|ALBU_HUMAN
Glyco_CE0_Slot1_01_1_8617	False	8961	8961	2	2.008	0.7038	0.0	1623.7943	1623.7876	4.1	154859.0	K.DVFLGMFLYEYAR.R	4.46	1.1251	1.0832		812.40106	812.40106	1.1250963	971.777	sp|P02768|ALBU_HUMAN	sp|P02768|ALBU_HUMAN
Glyco_CE0_Slot1_01_1_8617	False	8978	8978	2	2.1547	0.5847	0.0	1623.7924	1623.7876	2.9	219086.0	K.DVFLGMFLYEYAR.R	4.46	1.07908	1.0832		812.40009	812.40009	1.0790837	972.9432	sp|P02768|ALBU_HUMAN	sp|P02768|ALBU_HUMAN
Glyco_CE0_Slot1_01_1_8617	False	9117	9117	2	1.8885	0.8033	0.0	1623.7919	1623.7876	2.6	361189.0	K.DVFLGMFLYEYAR.R	4.46	1.05423	1.0832		812.39984	812.39984	1.0542282	991.6067	sp|P02768|ALBU_HUMAN	sp|P02768|ALBU_HUMAN
Glyco_CE0_Slot1_01_1_8617	False	9128	9128	2	1.0528	0.7005	0.0	1624.7964	1623.7876	3.3	401223.0	K.DVFLGMFLYEYAR.R	4.46	1.0574	1.0832		812.9021	812.9021	1.0574002	993.9403	sp|P02768|ALBU_HUMAN	sp|P02768|ALBU_HUMAN
Glyco_CE0_Slot1_01_1_8617	False	9141	9141	2	2.072	0.6208	0.0	1623.7916	1623.7876	2.5	133232.0	K.DVFLGMFLYEYAR.R	4.46	1.12201	1.0832		812.39972	812.39972	1.1220115	996.272	sp|P02768|ALBU_HUMAN	sp|P02768|ALBU_HUMAN
Glyco_CE0_Slot1_01_1_8617	False	9145	9145	2	1.6214	0.8776	0.0	1623.796	1623.7876	5.2	237121.0	K.DVFLGMFLYEYAR.R	4.46	1.08413	1.0832		812.40192	812.40192	1.0841321	997.4397	sp|P02768|ALBU_HUMAN	sp|P02768|ALBU_HUMAN
Glyco_CE0_Slot1_01_1_8617	False	9158	9158	2	1.8531	0.5756	0.0	1623.7963	1623.7876	5.3	139992.0	K.DVFLGMFLYEYAR.R	4.46	1.12196	1.0832		812.40204	812.40204	1.1219561	1000.9398	sp|P02768|ALBU_HUMAN	sp|P02768|ALBU_HUMAN
Glyco_CE0_Slot1_01_1_8617	False	9163	9163	2	2.4345	0.7399	0.0	1623.7887	1623.7876	0.7	138174.0	K.DVFLGMFLYEYAR.R	4.46	1.12089	1.0832		812.39825	812.39825	1.1208925	1002.1045	sp|P02768|ALBU_HUMAN	sp|P02768|ALBU_HUMAN
Glyco_CE0_Slot1_01_1_8617	False	9166	9166	2	2.5081	0.7262	0.0	1623.7917	1623.7876	2.6	103426.0	K.DVFLGMFLYEYAR.R	4.46	1.1243	1.0832		812.39978	812.39978	1.1242999	1003.2706	sp|P02768|ALBU_HUMAN	sp|P02768|ALBU_HUMAN
Glyco_CE0_Slot1_01_1_8617	False	9170	9170	2	2.3365	0.7255	0.0	1623.7925	1623.7876	3.0	130749.0	K.DVFLGMFLYEYAR.R	4.46	1.12183	1.0832		812.40015	812.40015	1.1218269	1004.4376	sp|P02768|ALBU_HUMAN	sp|P02768|ALBU_HUMAN
Glyco_CE0_Slot1_01_1_8617	False	9219	9219	2	2.3999	0.7201	0.0	1623.7963	1623.7876	5.3	92563.0	K.DVFLGMFLYEYAR.R	4.46	1.12517	1.0832		812.40204	812.40204	1.1251743	1016.1025	sp|P02768|ALBU_HUMAN	sp|P02768|ALBU_HUMAN
Glyco_CE0_Slot1_01_1_8617	False	9222	9222	2	2.2667	0.7044	0.0	1623.797	1623.7876	5.8	114469.0	K.DVFLGMFLYEYAR.R	4.46	1.12075	1.0832		812.4024	812.4024	1.1207488	1017.2692	sp|P02768|ALBU_HUMAN	sp|P02768|ALBU_HUMAN
Glyco_CE0_Slot1_01_1_8617	False	9246	9246	2	2.2645	0.8051	0.0	1623.7961	1623.7876	5.3	228917.0	K.DVFLGMFLYEYAR.R	4.46	1.0836	1.0832		812.40198	812.40198	1.0835975	1021.9341	sp|P02768|ALBU_HUMAN	sp|P02768|ALBU_HUMAN
Glyco_CE0_Slot1_01_1_8617	False	9250	9250	2	1.99	0.7921	0.0	1623.7969	1623.7876	5.7	142336.0	K.DVFLGMFLYEYAR.R	4.46	1.05371	1.0832		812.40234	812.40234	1.0537086	1021.9341	sp|P02768|ALBU_HUMAN	sp|P02768|ALBU_HUMAN
Glyco_CE0_Slot1_01_1_8617	False	9267	9267	2	2.6165	0.6681	0.0	1623.7966	1623.7876	5.6	102202.0	K.DVFLGMFLYEYAR.R	4.46	1.12057	1.0832		812.40222	812.40222	1.1205674	1026.6005	sp|P02768|ALBU_HUMAN	sp|P02768|ALBU_HUMAN
Glyco_CE0_Slot1_01_1_8617	False	9272	9272	2	1.9467	0.8335	0.0	1623.7894	1623.7876	1.1	285175.0	K.DVFLGMFLYEYAR.R	4.46	1.05414	1.0832		812.39862	812.39862	1.0541426	1028.9332	sp|P02768|ALBU_HUMAN	sp|P02768|ALBU_HUMAN
Glyco_CE0_Slot1_01_1_8617	False	9312	9312	2	2.32	0.7729	0.0	1624.7963	1623.7876	3.3	75853.0	K.DVFLGMFLYEYAR.R	4.46	1.06146	1.0832		812.90204	812.90204	1.0614605	1033.6001	sp|P02768|ALBU_HUMAN	sp|P02768|ALBU_HUMAN
Glyco_CE0_Slot1_01_1_8617	False	9321	9321	2	1.8603	0.6616	0.0	1624.7942	1623.7876	2.0	310774.0	K.DVFLGMFLYEYAR.R	4.46	1.0581	1.0832		812.901	812.901	1.0580999	1035.9323	sp|P02768|ALBU_HUMAN	sp|P02768|ALBU_HUMAN
Glyco_CE0_Slot1_01_1_8617	False	9353	9353	2	2.5676	0.6354	0.0	1623.8007	1623.7876	8.0	88968.0	K.DVFLGMFLYEYAR.R	4.46	1.12055	1.0832		812.40424	812.40424	1.1205531	1045.2642	sp|P02768|ALBU_HUMAN	sp|P02768|ALBU_HUMAN
Glyco_CE0_Slot1_01_1_8617	False	9357	9357	2	2.2399	0.6642	0.0	1623.7927	1623.7876	3.2	232756.0	K.DVFLGMFLYEYAR.R	4.46	1.08191	1.0832		812.40027	812.40027	1.0819134	1046.4304	sp|P02768|ALBU_HUMAN	sp|P02768|ALBU_HUMAN
Glyco_CE0_Slot1_01_1_8617	False	9374	9374	2	2.1671	0.8233	0.0	1623.7975	1623.7876	6.1	158474.0	K.DVFLGMFLYEYAR.R	4.46	1.11657	1.0832		812.40265	812.40265	1.1165744	1052.2623	sp|P02768|ALBU_HUMAN	sp|P02768|ALBU_HUMAN
Glyco_CE0_Slot1_01_1_8617	False	9377	9377	2	2.6001	0.653	0.0	1623.7948	1623.7876	4.4	203246.0	K.DVFLGMFLYEYAR.R	4.46	1.11325	1.0832		812.40131	812.40131	1.113253	1053.4301	sp|P02768|ALBU_HUMAN	sp|P02768|ALBU_HUMAN
Glyco_CE0_Slot1_01_1_8617	False	9384	9384	2	2.1397	0.7036	0.0	1623.7975	1623.7876	6.1	264626.0	K.DVFLGMFLYEYAR.R	4.46	1.05803	1.0832		812.40265	812.40265	1.0580313	1054.5959	sp|P02768|ALBU_HUMAN	sp|P02768|ALBU_HUMAN
Glyco_CE0_Slot1_01_1_8617	False	9388	9388	2	2.4074	0.8287	0.0	1623.801	1623.7876	8.3	153197.0	K.DVFLGMFLYEYAR.R	4.46	1.11683	1.0832		812.40442	812.40442	1.1168253	1055.7622	sp|P02768|ALBU_HUMAN	sp|P02768|ALBU_HUMAN
Glyco_CE0_Slot1_01_1_8617	False	9391	9391	2	2.5887	0.7324	0.0	1623.7941	1623.7876	4.0	133835.0	K.DVFLGMFLYEYAR.R	4.46	1.11815	1.0832		812.40094	812.40094	1.1181501	1056.9294	sp|P02768|ALBU_HUMAN	sp|P02768|ALBU_HUMAN
Glyco_CE0_Slot1_01_1_8617	False	9406	9406	2	2.5015	0.7626	0.0	1623.7904	1623.7876	1.7	123086.0	K.DVFLGMFLYEYAR.R	4.46	1.12314	1.0832		812.39911	812.39911	1.1231383	1060.4277	sp|P02768|ALBU_HUMAN	sp|P02768|ALBU_HUMAN
Glyco_CE0_Slot1_01_1_8617	False	9418	9418	2	1.9142	0.6709	0.0	1623.7913	1623.7876	2.3	119575.0	K.DVFLGMFLYEYAR.R	4.46	1.13195	1.0832		812.39954	812.39954	1.1319501	1063.9277	sp|P02768|ALBU_HUMAN	sp|P02768|ALBU_HUMAN
Glyco_CE0_Slot1_01_1_8617	False	9421	9421	2	2.0979	0.6931	0.0	1623.7953	1623.7876	4.7	116395.0	K.DVFLGMFLYEYAR.R	4.46	1.13199	1.0832		812.40155	812.40155	1.1319926	1065.0945	sp|P02768|ALBU_HUMAN	sp|P02768|ALBU_HUMAN
Glyco_CE0_Slot1_01_1_8617	False	9448	9448	2	2.325	0.7493	0.0	1623.797	1623.7876	5.8	98122.0	K.DVFLGMFLYEYAR.R	4.46	1.09813	1.0832		812.4024	812.4024	1.0981302	1068.5951	sp|P02768|ALBU_HUMAN	sp|P02768|ALBU_HUMAN
Glyco_CE0_Slot1_01_1_8617	False	9454	9454	2	1.1635	0.9745	0.0	1623.7952	1623.7876	4.7	501449.0	K.DVFLGMFLYEYAR.R	4.46	1.08851	1.0832		812.40149	812.40149	1.0885122	1070.9291	sp|P02768|ALBU_HUMAN	sp|P02768|ALBU_HUMAN
Glyco_CE0_Slot1_01_1_8617	False	9458	9458	2	2.3033	0.7862	0.0	1623.7959	1623.7876	5.1	124180.0	K.DVFLGMFLYEYAR.R	4.46	1.14043	1.0832		812.40186	812.40186	1.1404262	1070.9291	sp|P02768|ALBU_HUMAN	sp|P02768|ALBU_HUMAN
Glyco_CE0_Slot1_01_1_8617	False	9462	9462	2	1.9225	0.8786	0.0	1623.7944	1623.7876	4.2	302588.0	K.DVFLGMFLYEYAR.R	4.46	1.13815	1.0832		812.40112	812.40112	1.1381514	1072.0945	sp|P02768|ALBU_HUMAN	sp|P02768|ALBU_HUMAN
Glyco_CE0_Slot1_01_1_8617	False	9475	9475	2	2.1838	0.7286	0.0	1624.8002	1623.7876	5.7	360307.0	K.DVFLGMFLYEYAR.R	4.46	1.12656	1.0832		812.90399	812.90399	1.1265587	1074.4277	sp|P02768|ALBU_HUMAN	sp|P02768|ALBU_HUMAN
Glyco_CE0_Slot1_01_1_8617	False	9603	9603	2	1.8573	0.7517	0.0	1623.7969	1623.7876	5.7	323952.0	K.DVFLGMFLYEYAR.R	4.46	1.08356	1.0832		812.40234	812.40234	1.0835567	1095.4243	sp|P02768|ALBU_HUMAN	sp|P02768|ALBU_HUMAN
Glyco_CE0_Slot1_01_1_8617	False	9609	9609	2	2.3074	0.7343	0.0	1623.7959	1623.7876	5.1	221348.0	K.DVFLGMFLYEYAR.R	4.46	1.12428	1.0832		812.40186	812.40186	1.12428	1096.5907	sp|P02768|ALBU_HUMAN	sp|P02768|ALBU_HUMAN
Glyco_CE0_Slot1_01_1_8617	False	9658	9658	2	1.4353	1.0	0.0	1623.7952	1623.7876	4.7	285325.0	K.DVFLGMFLYEYAR.R	4.46	1.10548	1.0832		812.40149	812.40149	1.1054833	1105.9218	sp|P02768|ALBU_HUMAN	sp|P02768|ALBU_HUMAN
Glyco_CE0_Slot1_01_1_8617	False	9666	9666	2	1.938	0.583	0.0	1624.7983	1623.7876	4.5	300870.0	K.DVFLGMFLYEYAR.R	4.46	1.11399	1.0832		812.90308	812.90308	1.1139902	1107.0889	sp|P02768|ALBU_HUMAN	sp|P02768|ALBU_HUMAN
Glyco_CE0_Slot1_01_1_8617	False	9671	9671	2	2.0067	0.7021	0.0	1624.7927	1623.7876	1.1	188139.0	K.DVFLGMFLYEYAR.R	4.46	1.12562	1.0832		812.90027	812.90027	1.1256201	1108.2549	sp|P02768|ALBU_HUMAN	sp|P02768|ALBU_HUMAN
Glyco_CE0_Slot1_01_1_8617	False	9678	9678	2	2.194	0.8448	0.0	1624.8014	1623.7876	6.4	246405.0	K.DVFLGMFLYEYAR.R	4.46	1.11375	1.0832		812.9046	812.9046	1.1137493	1109.421	sp|P02768|ALBU_HUMAN	sp|P02768|ALBU_HUMAN
Glyco_CE0_Slot1_01_1_8617	False	9725	9725	2	2.3491	0.7345	0.0	1623.795	1623.7876	4.6	27352.0	K.DVFLGMFLYEYAR.R	4.46	1.06762	1.0832		812.40143	812.40143	1.0676163	1115.2534	sp|P02768|ALBU_HUMAN	sp|P02768|ALBU_HUMAN
Glyco_CE0_Slot1_01_1_8617	False	9727	9727	2	2.4351	0.6747	0.0	1623.7944	1623.7876	4.2	260194.0	K.DVFLGMFLYEYAR.R	4.46	1.06759	1.0832		812.40112	812.40112	1.0675926	1116.4202	sp|P02768|ALBU_HUMAN	sp|P02768|ALBU_HUMAN
Glyco_CE0_Slot1_01_1_8617	False	9773	9773	2	2.3166	0.8624	0.0	1623.7992	1623.7876	7.1	90259.0	K.DVFLGMFLYEYAR.R	4.46	1.05221	1.0832		812.4035	812.4035	1.0522068	1125.7523	sp|P02768|ALBU_HUMAN	sp|P02768|ALBU_HUMAN
Glyco_CE0_Slot1_01_1_8617	False	9785	9785	2	2.2407	0.7917	0.0	1623.7982	1623.7876	6.5	98676.0	K.DVFLGMFLYEYAR.R	4.46	1.05082	1.0832		812.40302	812.40302	1.050817	1129.2517	sp|P02768|ALBU_HUMAN	sp|P02768|ALBU_HUMAN
Glyco_CE0_Slot1_01_1_8617	False	8522	8522	3	1.83	0.7405	100.0	1623.7864	1623.7876	-0.8	21680.0	K.DVFLGMFLYEYAR.R	4.46	0.87543	0.8262		541.93402	541.93402	0.8754307	922.7836	sp|P02768|ALBU_HUMAN	sp|P02768|ALBU_HUMAN
Glyco_CE0_Slot1_01_1_8617	False	8537	8537	3	2.3106	0.5985	100.0	1623.7906	1623.7876	1.9	7468.0	K.DVFLGMFLYEYAR.R	4.46	0.87906	0.8262		541.93542	541.93542	0.87906355	923.9512	sp|P02768|ALBU_HUMAN	sp|P02768|ALBU_HUMAN
Glyco_CE0_Slot1_01_1_8617	False	8603	8603	3	1.5195	0.569	100.0	1623.7917	1623.7876	2.6	3577.0	K.DVFLGMFLYEYAR.R	4.46	0.90911	0.8262		541.93579	541.93579	0.9091071	927.4509	sp|P02768|ALBU_HUMAN	sp|P02768|ALBU_HUMAN
Glyco_CE0_Slot1_01_1_8617	False	8618	8618	3	0.9856	0.3372	100.0	1623.794	1623.7876	3.9	8459.0	K.DVFLGMFLYEYAR.R	4.46	0.93045	0.8262		541.93652	541.93652	0.930448	928.6172	sp|P02768|ALBU_HUMAN	sp|P02768|ALBU_HUMAN
Glyco_CE0_Slot1_01_1_8617	False	8776	8776	3	0.7292	0.5565	100.0	1623.795	1623.7876	4.6	8317.0	K.DVFLGMFLYEYAR.R	4.46	0.86327	0.8262		541.93689	541.93689	0.8632676	947.2809	sp|P02768|ALBU_HUMAN	sp|P02768|ALBU_HUMAN
Glyco_CE0_Slot1_01_1_8617	False	7974	7974	2	2.1396	0.6576	100.0	1639.7903	1639.7825	4.8	420646.0	K.DVFLGM(15.994915)FLYEYAR.R	4.46	1.09068	1.0715		820.39905	820.39905	1.0906808	860.9613	sp|P02768|ALBU_HUMAN	sp|P02768|ALBU_HUMAN
Glyco_CE0_Slot1_01_1_8617	False	8095	8095	2	3.1493	0.7889	0.0	1779.8993	1779.8887	6.0	495633.0	K.DVFLGMFLYEYARR.H	6.56	1.20075	1.1712		890.45355	890.45355	1.2007524	871.4606	sp|P02768|ALBU_HUMAN	sp|P02768|ALBU_HUMAN
Glyco_CE0_Slot1_01_1_8617	False	8077	8077	3	0.4957	0.404	99.67532467532467	1779.8972	1779.8887	4.8	86574.0	K.DVFLGMFLYEYARR.H	6.56	0.90901	0.8554		593.97095	593.97095	0.90900755	870.2939	sp|P02768|ALBU_HUMAN	sp|P02768|ALBU_HUMAN
Glyco_CE0_Slot1_01_1_8617	False	8508	8508	4	0.2835	1.0	100.0	3072.631	3072.6128	6.0	181579.0	K.DVFLGMFLYEYARRHPDYSVVLLLR.L	7.33	0.92668	0.9667		768.91364	768.91364	0.9266773	920.4517	sp|P02768|ALBU_HUMAN	sp|P02768|ALBU_HUMAN
Glyco_CE0_Slot1_01_1_8617	False	8373	8373	2	2.197	0.4369	100.0	1508.7688	1508.7606	5.4	272800.0	D.VFLGMFLYEYAR.R	6.56	1.08224	1.0494		754.88831	754.88831	1.0822425	899.4556	sp|P02768|ALBU_HUMAN	sp|P02768|ALBU_HUMAN
Glyco_CE0_Slot1_01_1_8617	False	5708	5708	3	2.9265	0.7192	100.0	1467.8469	1467.843	2.7	24997.0	R.RHPDYSVVLLLR.L	9.08	0.8411	0.8114		489.95419	489.95419	0.84110117	680.149	sp|P02768|ALBU_HUMAN	sp|P02768|ALBU_HUMAN
Glyco_CE0_Slot1_01_1_8617	False	6546	6546	3	3.5386	0.8018	100.0	1780.0691	1780.0592	5.6	134307.0	R.RHPDYSVVLLLRLAK.T	10.01	0.92784	0.8805		594.02826	594.02826	0.9278433	729.1505	sp|P02768|ALBU_HUMAN	sp|P02768|ALBU_HUMAN
Glyco_CE0_Slot1_01_1_8617	False	6504	6504	4	0.7092	0.8597	100.0	1780.0583	1780.0592	-0.5	4739.0	R.RHPDYSVVLLLRLAK.T	10.01	0.80938	0.7898		445.77048	445.77048	0.80938274	726.8167	sp|P02768|ALBU_HUMAN	sp|P02768|ALBU_HUMAN
Glyco_CE0_Slot1_01_1_8617	False	6526	6526	4	0.3288	0.0379	97.79874213836479	1780.0603	1780.0592	0.6	1512.0	R.RHPDYSVVLLLRLAK.T	10.01	0.81375	0.7898		445.77097	445.77097	0.8137464	727.9829	sp|P02768|ALBU_HUMAN	sp|P02768|ALBU_HUMAN
Glyco_CE0_Slot1_01_1_8617	False	6417	6417	2	2.4387	0.7693	0.0	1311.7451	1311.742	2.4	231759.0	R.HPDYSVVLLLR.L	7.33	1.03207	0.9704		656.37646	656.37646	1.0320688	720.985	sp|P02768|ALBU_HUMAN	sp|P02768|ALBU_HUMAN
Glyco_CE0_Slot1_01_1_8617	False	6406	6406	3	1.4835	0.8796	100.0	1311.7393	1311.742	-2.0	8086.0	R.HPDYSVVLLLR.L	7.33	0.7956	0.7768		437.9183	437.9183	0.79560244	719.8176	sp|P02768|ALBU_HUMAN	sp|P02768|ALBU_HUMAN
Glyco_CE0_Slot1_01_1_8617	False	6415	6415	3	1.2329	0.5532	100.0	1311.7441	1311.742	1.7	5230.0	R.HPDYSVVLLLR.L	7.33	0.79702	0.7768		437.91995	437.91995	0.79702276	720.985	sp|P02768|ALBU_HUMAN	sp|P02768|ALBU_HUMAN
Glyco_CE0_Slot1_01_1_8617	False	7139	7139	3	0.4388	0.3957	99.68051118210862	1311.7457	1311.742	2.9	16997.0	R.HPDYSVVLLLR.L	7.33	0.75848	0.7768		437.92047	437.92047	0.7584772	778.1423	sp|P02768|ALBU_HUMAN	sp|P02768|ALBU_HUMAN
Glyco_CE0_Slot1_01_1_8617	False	7024	7024	2	2.153	0.7977	0.0	1623.9656	1623.958	4.7	170099.0	R.HPDYSVVLLLRLAK.T	8.8	1.11826	1.1268		812.48669	812.48669	1.1182595	765.3101	sp|P02768|ALBU_HUMAN	sp|P02768|ALBU_HUMAN
Glyco_CE0_Slot1_01_1_8617	False	7015	7015	3	2.4848	0.9662	100.0	1623.9666	1623.958	5.3	76338.0	R.HPDYSVVLLLRLAK.T	8.8	0.87478	0.8525		541.99408	541.99408	0.8747793	764.1439	sp|P02768|ALBU_HUMAN	sp|P02768|ALBU_HUMAN
Glyco_CE0_Slot1_01_1_8617	False	8081	8081	3	0.9148	1.0	100.0	2589.434	2589.4287	2.1	320569.0	R.HPDYSVVLLLRLAKTYETTLEK.C	7.25	1.09219	1.05		863.81659	863.81659	1.092192	870.2939	sp|P02768|ALBU_HUMAN	sp|P02768|ALBU_HUMAN
Glyco_CE0_Slot1_01_1_8617	False	8062	8062	4	0.9117	1.0	100.0	2589.4468	2589.4287	7.0	16112.0	R.HPDYSVVLLLRLAKTYETTLEK.C	7.25	0.90012	0.9262		648.11755	648.11755	0.90012276	869.127	sp|P02768|ALBU_HUMAN	sp|P02768|ALBU_HUMAN
Glyco_CE0_Slot1_01_1_8617	False	7086	7086	2	1.4635	0.565	100.0	1077.6375	1077.6302	6.7	398585.0	P.DYSVVLLLR.L	6.56	0.926	0.8845		539.32263	539.32263	0.92599523	772.3087	sp|P02768|ALBU_HUMAN	sp|P02768|ALBU_HUMAN
Glyco_CE0_Slot1_01_1_8617	False	6547	6547	2	1.0627	0.0711	100.0	826.58954	826.5873	2.7	24237.0	V.LLLRLAK.T	10.99	0.84577	0.8049		413.79868	413.79868	0.84576994	729.1505	sp|P02768|ALBU_HUMAN	sp|P02768|ALBU_HUMAN
Glyco_CE0_Slot1_01_1_8617	False	8087	8087	3	1.2241	0.701	100.0	1792.0643	1792.0577	3.7	8540.0	V.LLLRLAKTYETTLEK.C	8.64	0.8791	0.8571		598.02667	598.02667	0.87910426	870.2939	sp|P02768|ALBU_HUMAN	sp|P02768|ALBU_HUMAN
Glyco_CE0_Slot1_01_1_8617	False	7751	7751	3	0.6341	0.9459	100.0	1678.9784	1678.9738	2.8	7893.0	L.LLRLAKTYETTLEK.C	8.64	0.86261	0.843		560.33136	560.33136	0.86261207	839.9641	sp|P02768|ALBU_HUMAN	sp|P02768|ALBU_HUMAN
Glyco_CE0_Slot1_01_1_8617	False	7457	7457	2	2.6439	0.8603	100.0	1916.9978	1917.0004	-1.3	30166.0	K.VFDEFKPLVEEPQNLI.K	3.96	1.14196	1.1591		959.00281	959.00281	1.1419644	808.4692	sp|P02768|ALBU_HUMAN	sp|P02768|ALBU_HUMAN
Glyco_CE0_Slot1_01_1_8617	False	6640	6640	3	2.2402	0.7366	100.0	2045.108	2045.0953	6.2	12586.0	K.VFDEFKPLVEEPQNLIK.Q	4.4	0.86024	0.8738		682.37457	682.37457	0.8602408	734.9819	sp|P02768|ALBU_HUMAN	sp|P02768|ALBU_HUMAN
Glyco_CE0_Slot1_01_1_8617	False	5417	5417	2	3.2804	0.811	0.0	1657.764	1657.7526	6.9	54432.0	K.QNCELFEQLGEYK.F	4.14	1.03922	1.0658		829.38593	829.38593	1.0392181	663.8187	sp|P02768|ALBU_HUMAN	sp|P02768|ALBU_HUMAN
Glyco_CE0_Slot1_01_1_8617	False	5438	5438	2	3.1899	0.8538	0.0	1657.7596	1657.7526	4.3	108686.0	K.QNCELFEQLGEYK.F	4.14	1.03865	1.0658		829.38373	829.38373	1.0386512	664.9853	sp|P02768|ALBU_HUMAN	sp|P02768|ALBU_HUMAN
Glyco_CE0_Slot1_01_1_8617	False	7014	7014	4	2.2946	1.0	100.0	2991.5159	2991.5032	4.2	290639.0	K.QNCELFEQLGEYKFQNALLVRYTK.K	6.56	0.99083	0.9998		748.63483	748.63483	0.9908265	764.1439	sp|P02768|ALBU_HUMAN	sp|P02768|ALBU_HUMAN
Glyco_CE0_Slot1_01_1_8617	False	7017	7017	4	2.3945	1.0	100.0	2992.52	2991.5032	4.5	333166.0	K.QNCELFEQLGEYKFQNALLVRYTK.K	6.56	0.97202	0.9998		748.88586	748.88586	0.9720237	764.1439	sp|P02768|ALBU_HUMAN	sp|P02768|ALBU_HUMAN
Glyco_CE0_Slot1_01_1_8617	False	3871	3871	2	2.3004	0.721	0.0	1639.9456	1639.9377	4.8	120468.0	K.KVPQVSTPTLVEVSR.N	9.08	1.04913	1.0646		820.47668	820.47668	1.0491252	577.4993	sp|P02768|ALBU_HUMAN	sp|P02768|ALBU_HUMAN
Glyco_CE0_Slot1_01_1_8617	False	3852	3852	3	2.5818	0.6817	100.0	1639.9438	1639.9377	3.7	174200.0	K.KVPQVSTPTLVEVSR.N	9.08	0.7924	0.8066		547.31982	547.31982	0.79240495	576.3334	sp|P02768|ALBU_HUMAN	sp|P02768|ALBU_HUMAN
Glyco_CE0_Slot1_01_1_8617	False	3857	3857	3	3.0101	0.7767	100.0	1639.9476	1639.9377	6.0	83352.0	K.KVPQVSTPTLVEVSR.N	9.08	0.92323	0.8066		547.32111	547.32111	0.9232315	576.3334	sp|P02768|ALBU_HUMAN	sp|P02768|ALBU_HUMAN
Glyco_CE0_Slot1_01_1_8617	False	3875	3875	3	2.5198	0.9028	100.0	1639.9501	1639.9377	7.5	30092.0	K.KVPQVSTPTLVEVSR.N	9.08	0.85363	0.8066		547.3219	547.3219	0.8536297	577.4993	sp|P02768|ALBU_HUMAN	sp|P02768|ALBU_HUMAN
Glyco_CE0_Slot1_01_1_8617	False	3890	3890	3	1.9303	0.8694	100.0	1639.945	1639.9377	4.4	17064.0	K.KVPQVSTPTLVEVSR.N	9.08	0.88155	0.8066		547.32019	547.32019	0.88154685	578.6658	sp|P02768|ALBU_HUMAN	sp|P02768|ALBU_HUMAN
Glyco_CE0_Slot1_01_1_8617	False	8556	8556	2	3.5128	0.8394	0.0	2518.2166	2518.2139	1.1	132733.0	R.MPCAEDYLSVVLNQLCVLHEK.T	4.72	1.48053	1.4293		1259.61218	1259.61218	1.480533	925.1174	sp|P02768|ALBU_HUMAN	sp|P02768|ALBU_HUMAN
Glyco_CE0_Slot1_01_1_8617	False	8577	8577	2	4.0885	0.892	0.0	2518.2158	2518.2139	0.8	48190.0	R.MPCAEDYLSVVLNQLCVLHEK.T	4.72	1.37338	1.4293		1259.61182	1259.61182	1.3733788	926.2836	sp|P02768|ALBU_HUMAN	sp|P02768|ALBU_HUMAN
Glyco_CE0_Slot1_01_1_8617	False	8527	8527	3	3.8965	0.9321	100.0	2518.227	2518.2139	5.2	953087.0	R.MPCAEDYLSVVLNQLCVLHEK.T	4.72	1.04523	1.0714		840.08087	840.08087	1.0452272	922.7836	sp|P02768|ALBU_HUMAN	sp|P02768|ALBU_HUMAN
Glyco_CE0_Slot1_01_1_8617	False	8531	8531	3	2.7165	0.9122	100.0	2520.2363	2518.2139	6.2	2947987.0	R.MPCAEDYLSVVLNQLCVLHEK.T	4.72	1.04225	1.0714		840.75067	840.75067	1.0422467	922.7836	sp|P02768|ALBU_HUMAN	sp|P02768|ALBU_HUMAN
Glyco_CE0_Slot1_01_1_8617	False	8540	8540	3	4.2274	0.9432	100.0	2520.234	2518.2139	5.3	885020.0	R.MPCAEDYLSVVLNQLCVLHEK.T	4.72	1.05309	1.0714		840.74988	840.74988	1.053086	923.9512	sp|P02768|ALBU_HUMAN	sp|P02768|ALBU_HUMAN
Glyco_CE0_Slot1_01_1_8617	False	8559	8559	3	4.189	0.741	100.0	2518.238	2518.2139	9.6	1249208.0	R.MPCAEDYLSVVLNQLCVLHEK.T	4.72	1.03903	1.0714		840.08453	840.08453	1.0390327	925.1174	sp|P02768|ALBU_HUMAN	sp|P02768|ALBU_HUMAN
Glyco_CE0_Slot1_01_1_8617	False	8564	8564	3	3.4021	0.9591	100.0	2520.2397	2518.2139	7.6	1191123.0	R.MPCAEDYLSVVLNQLCVLHEK.T	4.72	1.03486	1.0714		840.75177	840.75177	1.0348606	925.1174	sp|P02768|ALBU_HUMAN	sp|P02768|ALBU_HUMAN
Glyco_CE0_Slot1_01_1_8617	False	8617	8617	3	2.2743	1.0	100.0	2518.2285	2518.2139	5.8	136080.0	R.MPCAEDYLSVVLNQLCVLHEK.T	4.72	1.05671	1.0714		840.08136	840.08136	1.0567062	928.6172	sp|P02768|ALBU_HUMAN	sp|P02768|ALBU_HUMAN
Glyco_CE0_Slot1_01_1_8617	False	8631	8631	3	1.7839	1.0	100.0	2518.227	2518.2139	5.2	77602.0	R.MPCAEDYLSVVLNQLCVLHEK.T	4.72	1.05693	1.0714		840.08093	840.08093	1.0569292	929.7822	sp|P02768|ALBU_HUMAN	sp|P02768|ALBU_HUMAN
Glyco_CE0_Slot1_01_1_8617	False	8659	8659	3	2.4804	1.0	100.0	2519.2227	2518.2139	2.2	212036.0	R.MPCAEDYLSVVLNQLCVLHEK.T	4.72	1.03894	1.0714		840.41278	840.41278	1.0389352	932.1163	sp|P02768|ALBU_HUMAN	sp|P02768|ALBU_HUMAN
Glyco_CE0_Slot1_01_1_8617	False	8532	8532	4	2.5278	0.9385	100.0	2518.21	2518.2139	-1.6	42150.0	R.MPCAEDYLSVVLNQLCVLHEK.T	4.72	0.87322	0.9026		630.30835	630.30835	0.8732197	922.7836	sp|P02768|ALBU_HUMAN	sp|P02768|ALBU_HUMAN
Glyco_CE0_Slot1_01_1_8617	False	8548	8548	4	2.0526	0.7172	100.0	2518.221	2518.2139	2.8	74391.0	R.MPCAEDYLSVVLNQLCVLHEK.T	4.72	0.87191	0.9026		630.3111	630.3111	0.87191373	923.9512	sp|P02768|ALBU_HUMAN	sp|P02768|ALBU_HUMAN
Glyco_CE0_Slot1_01_1_8617	False	8333	8333	4	2.1717	0.7622	100.0	3173.5535	3173.5427	3.4	371315.0	R.MPCAEDYLSVVLNQLCVLHEKTPVSDR.V	4.89	1.01857	1.0122		794.14423	794.14423	1.0185733	895.9548	sp|P02768|ALBU_HUMAN	sp|P02768|ALBU_HUMAN
Glyco_CE0_Slot1_01_1_8617	False	8334	8334	5	1.6118	1.0	100.0	3173.5476	3173.5427	1.5	63372.0	R.MPCAEDYLSVVLNQLCVLHEKTPVSDR.V	4.89	0.87779			635.51581	635.51581	0.87778896	895.9548	sp|P02768|ALBU_HUMAN	sp|P02768|ALBU_HUMAN
Glyco_CE0_Slot1_01_1_8617	False	8378	8378	3	3.0257	0.9967	100.0	2387.1843	2387.1733	4.6	230766.0	M.PCAEDYLSVVLNQLCVLHEK.T	4.72	1.04925	1.0547		796.40002	796.40002	1.049253	899.4556	sp|P02768|ALBU_HUMAN	sp|P02768|ALBU_HUMAN
Glyco_CE0_Slot1_01_1_8617	False	8387	8387	3	2.9483	1.0	100.0	2389.189	2387.1733	3.7	213185.0	M.PCAEDYLSVVLNQLCVLHEK.T	4.72	1.05274	1.0547		797.06818	797.06818	1.0527397	900.6209	sp|P02768|ALBU_HUMAN	sp|P02768|ALBU_HUMAN
Glyco_CE0_Slot1_01_1_8617	False	8392	8392	3	1.2687	0.8994	100.0	2387.1824	2387.1733	3.8	44191.0	M.PCAEDYLSVVLNQLCVLHEK.T	4.72	1.02074	1.0547		796.39935	796.39935	1.0207441	900.6209	sp|P02768|ALBU_HUMAN	sp|P02768|ALBU_HUMAN
Glyco_CE0_Slot1_01_1_8617	False	8218	8218	2	4.5556	0.8483	100.0	2290.1208	2290.1206	0.1	381551.0	P.CAEDYLSVVLNQLCVLHEK.T	4.72	1.37127	1.3612		1145.56433	1145.56433	1.3712661	881.9588	sp|P02768|ALBU_HUMAN	sp|P02768|ALBU_HUMAN
Glyco_CE0_Slot1_01_1_8617	False	8214	8214	3	3.6193	0.8606	100.0	2290.1338	2290.1206	5.8	1104015.0	P.CAEDYLSVVLNQLCVLHEK.T	4.72	1.01963	1.0039		764.0498	764.0498	1.0196255	880.7921	sp|P02768|ALBU_HUMAN	sp|P02768|ALBU_HUMAN
Glyco_CE0_Slot1_01_1_8617	False	8221	8221	3	3.5889	0.9974	100.0	2290.129	2290.1206	3.6	250989.0	P.CAEDYLSVVLNQLCVLHEK.T	4.72	1.02036	1.0039		764.04816	764.04816	1.0203621	881.9588	sp|P02768|ALBU_HUMAN	sp|P02768|ALBU_HUMAN
Glyco_CE0_Slot1_01_1_8617	False	8231	8231	3	3.2648	0.9716	100.0	2292.134	2290.1206	2.9	670108.0	P.CAEDYLSVVLNQLCVLHEK.T	4.72	1.03893	1.0039		764.71655	764.71655	1.038925	883.1249	sp|P02768|ALBU_HUMAN	sp|P02768|ALBU_HUMAN
Glyco_CE0_Slot1_01_1_8617	False	8234	8234	3	3.4975	0.9109	100.0	2290.1255	2290.1206	2.1	52969.0	P.CAEDYLSVVLNQLCVLHEK.T	4.72	0.86706	1.0039		764.04706	764.04706	0.8670636	883.1249	sp|P02768|ALBU_HUMAN	sp|P02768|ALBU_HUMAN
Glyco_CE0_Slot1_01_1_8617	False	8179	8179	3	2.4199	0.8597	100.0	2130.0999	2130.0898	4.7	295483.0	C.AEDYLSVVLNQLCVLHEK.T	4.72	0.98726	0.9497		710.70514	710.70514	0.98725617	878.4588	sp|P02768|ALBU_HUMAN	sp|P02768|ALBU_HUMAN
Glyco_CE0_Slot1_01_1_8617	False	8217	8217	3	1.8123	0.6659	100.0	2131.105	2130.0898	5.5	4913.0	C.AEDYLSVVLNQLCVLHEK.T	4.72	0.96779	0.9497		711.04022	711.04022	0.9677936	880.7921	sp|P02768|ALBU_HUMAN	sp|P02768|ALBU_HUMAN
Glyco_CE0_Slot1_01_1_8617	False	5116	5116	2	1.3072	0.3232	100.0	1497.7552	1497.7471	5.5	1413.0	C.FSALEVDETYVPK.E	4.14	1.02829	1.0304		749.38153	749.38153	1.0282909	645.1556	sp|P02768|ALBU_HUMAN	sp|P02768|ALBU_HUMAN
Glyco_CE0_Slot1_01_1_8617	False	6260	6260	2	2.8787	0.7884	100.0	1701.7338	1701.7213	7.3	319517.0	K.EFNAETFTFHADIC.T	4.14	1.06213	1.0782		851.37079	851.37079	1.0621319	712.8157	sp|P02768|ALBU_HUMAN	sp|P02768|ALBU_HUMAN
Glyco_CE0_Slot1_01_1_8617	False	7212	7212	2	3.4225	0.7792	100.0	1915.8656	1915.8531	6.5	49943.0	K.EFNAETFTFHADICTL.S	4.14	1.14196	1.1576		958.43671	958.43671	1.1419613	785.1407	sp|P02768|ALBU_HUMAN	sp|P02768|ALBU_HUMAN
Glyco_CE0_Slot1_01_1_8617	False	7250	7250	2	2.2934	0.8028	100.0	1915.8668	1915.8531	7.1	25148.0	K.EFNAETFTFHADICTL.S	4.14	1.13892	1.1576		958.43732	958.43732	1.1389225	787.4738	sp|P02768|ALBU_HUMAN	sp|P02768|ALBU_HUMAN
Glyco_CE0_Slot1_01_1_8617	False	6902	6902	2	3.3966	0.7695	100.0	2002.8958	2002.8851	5.3	42545.0	K.EFNAETFTFHADICTLS.E	4.14	1.17375	1.1788		1001.95178	1001.95178	1.1737521	753.6462	sp|P02768|ALBU_HUMAN	sp|P02768|ALBU_HUMAN
Glyco_CE0_Slot1_01_1_8617	False	6076	6076	2	4.0576	0.8369	0.0	2260.0283	2260.0227	2.5	3381497.0	K.EFNAETFTFHADICTLSEK.E	4.4	1.32888	1.2917		1130.51807	1130.51807	1.3288842	702.3181	sp|P02768|ALBU_HUMAN	sp|P02768|ALBU_HUMAN
Glyco_CE0_Slot1_01_1_8617	False	6095	6095	2	5.2887	0.816	0.0	2260.0273	2260.0227	2.1	621671.0	K.EFNAETFTFHADICTLSEK.E	4.4	1.33161	1.2917		1130.51758	1130.51758	1.3316109	703.4833	sp|P02768|ALBU_HUMAN	sp|P02768|ALBU_HUMAN
Glyco_CE0_Slot1_01_1_8617	False	6113	6113	2	3.9507	0.7265	0.0	2260.0352	2260.0227	5.5	1097954.0	K.EFNAETFTFHADICTLSEK.E	4.4	1.33482	1.2917		1130.52148	1130.52148	1.3348194	704.6505	sp|P02768|ALBU_HUMAN	sp|P02768|ALBU_HUMAN
Glyco_CE0_Slot1_01_1_8617	False	6119	6119	2	5.1514	0.8601	0.0	2261.034	2260.0227	3.5	267956.0	K.EFNAETFTFHADICTLSEK.E	4.4	1.26052	1.2917		1131.02087	1131.02087	1.2605174	704.6505	sp|P02768|ALBU_HUMAN	sp|P02768|ALBU_HUMAN
Glyco_CE0_Slot1_01_1_8617	False	6138	6138	2	4.9454	0.7635	0.0	2260.029	2260.0227	2.8	151950.0	K.EFNAETFTFHADICTLSEK.E	4.4	1.24115	1.2917		1130.51843	1130.51843	1.2411513	705.8168	sp|P02768|ALBU_HUMAN	sp|P02768|ALBU_HUMAN
Glyco_CE0_Slot1_01_1_8617	False	6176	6176	2	5.5479	0.8448	0.0	2261.033	2260.0227	3.1	135733.0	K.EFNAETFTFHADICTLSEK.E	4.4	1.23885	1.2917		1131.02039	1131.02039	1.2388535	708.149	sp|P02768|ALBU_HUMAN	sp|P02768|ALBU_HUMAN
Glyco_CE0_Slot1_01_1_8617	False	6410	6410	2	4.9711	0.8445	0.0	2261.0334	2260.0227	3.3	110766.0	K.EFNAETFTFHADICTLSEK.E	4.4	1.28488	1.2917		1131.02063	1131.02063	1.2848836	720.985	sp|P02768|ALBU_HUMAN	sp|P02768|ALBU_HUMAN
Glyco_CE0_Slot1_01_1_8617	False	6538	6538	2	4.9114	0.8084	0.0	2260.0242	2260.0227	0.6	151318.0	K.EFNAETFTFHADICTLSEK.E	4.4	1.33003	1.2917		1130.51599	1130.51599	1.3300271	729.1505	sp|P02768|ALBU_HUMAN	sp|P02768|ALBU_HUMAN
Glyco_CE0_Slot1_01_1_8617	False	6618	6618	2	2.9431	0.7346	0.0	2260.0332	2260.0227	4.6	37460.0	K.EFNAETFTFHADICTLSEK.E	4.4	1.29364	1.2917		1130.52051	1130.52051	1.2936382	733.816	sp|P02768|ALBU_HUMAN	sp|P02768|ALBU_HUMAN
Glyco_CE0_Slot1_01_1_8617	False	6673	6673	2	4.1035	0.6451	0.0	2260.0283	2260.0227	2.5	50946.0	K.EFNAETFTFHADICTLSEK.E	4.4	1.26176	1.2917		1130.51807	1130.51807	1.2617643	738.481	sp|P02768|ALBU_HUMAN	sp|P02768|ALBU_HUMAN
Glyco_CE0_Slot1_01_1_8617	False	6691	6691	2	5.0711	0.8093	0.0	2260.0227	2260.0227	0.0	111327.0	K.EFNAETFTFHADICTLSEK.E	4.4	1.28284	1.2917		1130.51526	1130.51526	1.2828352	739.6476	sp|P02768|ALBU_HUMAN	sp|P02768|ALBU_HUMAN
Glyco_CE0_Slot1_01_1_8617	False	6707	6707	2	1.269	0.3836	0.0	2260.0222	2260.0227	-0.2	44204.0	K.EFNAETFTFHADICTLSEK.E	4.4	1.27665	1.2917		1130.51501	1130.51501	1.2766532	740.8149	sp|P02768|ALBU_HUMAN	sp|P02768|ALBU_HUMAN
Glyco_CE0_Slot1_01_1_8617	False	6735	6735	2	1.1913	0.5284	0.0	2260.038	2260.0227	6.8	38671.0	K.EFNAETFTFHADICTLSEK.E	4.4	1.25766	1.2917		1130.52295	1130.52295	1.2576592	741.981	sp|P02768|ALBU_HUMAN	sp|P02768|ALBU_HUMAN
Glyco_CE0_Slot1_01_1_8617	False	6774	6774	2	4.0029	0.7986	0.0	2260.0327	2260.0227	4.4	96585.0	K.EFNAETFTFHADICTLSEK.E	4.4	1.27561	1.2917		1130.52026	1130.52026	1.2756147	745.4809	sp|P02768|ALBU_HUMAN	sp|P02768|ALBU_HUMAN
Glyco_CE0_Slot1_01_1_8617	False	6796	6796	2	3.9073	0.7892	0.0	2260.0334	2260.0227	4.8	118560.0	K.EFNAETFTFHADICTLSEK.E	4.4	1.28956	1.2917		1130.52063	1130.52063	1.2895598	747.8134	sp|P02768|ALBU_HUMAN	sp|P02768|ALBU_HUMAN
Glyco_CE0_Slot1_01_1_8617	False	6839	6839	2	2.4396	0.707	0.0	2261.0369	2260.0227	4.8	33934.0	K.EFNAETFTFHADICTLSEK.E	4.4	1.32574	1.2917		1131.02234	1131.02234	1.3257376	751.3127	sp|P02768|ALBU_HUMAN	sp|P02768|ALBU_HUMAN
Glyco_CE0_Slot1_01_1_8617	False	6882	6882	2	5.0435	0.7577	0.0	2260.0261	2260.0227	1.5	128837.0	K.EFNAETFTFHADICTLSEK.E	4.4	1.33065	1.2917		1130.51697	1130.51697	1.3306491	753.6462	sp|P02768|ALBU_HUMAN	sp|P02768|ALBU_HUMAN
Glyco_CE0_Slot1_01_1_8617	False	6904	6904	2	4.9998	0.825	0.0	2260.0388	2260.0227	7.1	87675.0	K.EFNAETFTFHADICTLSEK.E	4.4	1.33131	1.2917		1130.52332	1130.52332	1.3313134	754.812	sp|P02768|ALBU_HUMAN	sp|P02768|ALBU_HUMAN
Glyco_CE0_Slot1_01_1_8617	False	6926	6926	2	4.3927	0.7654	0.0	2260.0337	2260.0227	4.9	76331.0	K.EFNAETFTFHADICTLSEK.E	4.4	1.32913	1.2917		1130.52075	1130.52075	1.329131	755.9783	sp|P02768|ALBU_HUMAN	sp|P02768|ALBU_HUMAN
Glyco_CE0_Slot1_01_1_8617	False	6957	6957	2	1.8628	0.6748	0.0	2260.0322	2260.0227	4.2	85373.0	K.EFNAETFTFHADICTLSEK.E	4.4	1.33227	1.2917		1130.52002	1130.52002	1.3322699	758.3124	sp|P02768|ALBU_HUMAN	sp|P02768|ALBU_HUMAN
Glyco_CE0_Slot1_01_1_8617	False	6970	6970	2	5.3265	0.7807	0.0	2260.0303	2260.0227	3.3	93635.0	K.EFNAETFTFHADICTLSEK.E	4.4	1.32666	1.2917		1130.51904	1130.51904	1.3266578	759.478	sp|P02768|ALBU_HUMAN	sp|P02768|ALBU_HUMAN
Glyco_CE0_Slot1_01_1_8617	False	7002	7002	2	1.9859	0.6917	0.0	2260.033	2260.0227	4.5	22714.0	K.EFNAETFTFHADICTLSEK.E	4.4	1.31312	1.2917		1130.52039	1130.52039	1.3131223	761.8116	sp|P02768|ALBU_HUMAN	sp|P02768|ALBU_HUMAN
Glyco_CE0_Slot1_01_1_8617	False	7062	7062	2	3.0478	0.6987	0.0	2260.0308	2260.0227	3.6	107957.0	K.EFNAETFTFHADICTLSEK.E	4.4	1.31975	1.2917		1130.51929	1130.51929	1.3197483	769.9767	sp|P02768|ALBU_HUMAN	sp|P02768|ALBU_HUMAN
Glyco_CE0_Slot1_01_1_8617	False	7071	7071	2	3.3895	0.7786	0.0	2260.0278	2260.0227	2.3	79451.0	K.EFNAETFTFHADICTLSEK.E	4.4	1.32793	1.2917		1130.51782	1130.51782	1.3279334	771.1425	sp|P02768|ALBU_HUMAN	sp|P02768|ALBU_HUMAN
Glyco_CE0_Slot1_01_1_8617	False	7083	7083	2	4.5533	0.7849	0.0	2260.022	2260.0227	-0.3	73568.0	K.EFNAETFTFHADICTLSEK.E	4.4	1.32155	1.2917		1130.51489	1130.51489	1.3215529	772.3087	sp|P02768|ALBU_HUMAN	sp|P02768|ALBU_HUMAN
Glyco_CE0_Slot1_01_1_8617	False	7134	7134	2	5.2159	0.7938	0.0	2260.0225	2260.0227	-0.1	69279.0	K.EFNAETFTFHADICTLSEK.E	4.4	1.32885	1.2917		1130.51514	1130.51514	1.3288522	778.1423	sp|P02768|ALBU_HUMAN	sp|P02768|ALBU_HUMAN
Glyco_CE0_Slot1_01_1_8617	False	7148	7148	2	4.2199	0.7719	0.0	2260.0327	2260.0227	4.4	79852.0	K.EFNAETFTFHADICTLSEK.E	4.4	1.31934	1.2917		1130.52026	1130.52026	1.3193412	779.3083	sp|P02768|ALBU_HUMAN	sp|P02768|ALBU_HUMAN
Glyco_CE0_Slot1_01_1_8617	False	7165	7165	2	4.0265	0.8157	0.0	2260.0227	2260.0227	0.0	71616.0	K.EFNAETFTFHADICTLSEK.E	4.4	1.32913	1.2917		1130.51526	1130.51526	1.3291323	780.4748	sp|P02768|ALBU_HUMAN	sp|P02768|ALBU_HUMAN
Glyco_CE0_Slot1_01_1_8617	False	7225	7225	2	2.9123	0.6832	0.0	2260.0366	2260.0227	6.2	171183.0	K.EFNAETFTFHADICTLSEK.E	4.4	1.32757	1.2917		1130.52222	1130.52222	1.3275671	786.3059	sp|P02768|ALBU_HUMAN	sp|P02768|ALBU_HUMAN
Glyco_CE0_Slot1_01_1_8617	False	7242	7242	2	4.4044	0.8171	0.0	2261.0354	2260.0227	4.1	86271.0	K.EFNAETFTFHADICTLSEK.E	4.4	1.3265	1.2917		1131.02161	1131.02161	1.3264989	787.4738	sp|P02768|ALBU_HUMAN	sp|P02768|ALBU_HUMAN
Glyco_CE0_Slot1_01_1_8617	False	7258	7258	2	4.4299	0.8346	0.0	2260.0261	2260.0227	1.5	77678.0	K.EFNAETFTFHADICTLSEK.E	4.4	1.32698	1.2917		1130.51697	1130.51697	1.3269774	788.6409	sp|P02768|ALBU_HUMAN	sp|P02768|ALBU_HUMAN
Glyco_CE0_Slot1_01_1_8617	False	7411	7411	2	3.2396	0.6927	0.0	2260.0288	2260.0227	2.7	55218.0	K.EFNAETFTFHADICTLSEK.E	4.4	1.32212	1.2917		1130.51831	1130.51831	1.3221174	804.9699	sp|P02768|ALBU_HUMAN	sp|P02768|ALBU_HUMAN
Glyco_CE0_Slot1_01_1_8617	False	7445	7445	2	4.597	0.8142	0.0	2260.0225	2260.0227	-0.1	138955.0	K.EFNAETFTFHADICTLSEK.E	4.4	1.32656	1.2917		1130.51514	1130.51514	1.326563	808.4692	sp|P02768|ALBU_HUMAN	sp|P02768|ALBU_HUMAN
Glyco_CE0_Slot1_01_1_8617	False	7466	7466	2	4.4466	0.802	0.0	2260.0286	2260.0227	2.6	89363.0	K.EFNAETFTFHADICTLSEK.E	4.4	1.32787	1.2917		1130.51819	1130.51819	1.3278681	809.6359	sp|P02768|ALBU_HUMAN	sp|P02768|ALBU_HUMAN
Glyco_CE0_Slot1_01_1_8617	False	7485	7485	2	4.1568	0.8444	0.0	2260.023	2260.0227	0.1	83031.0	K.EFNAETFTFHADICTLSEK.E	4.4	1.33026	1.2917		1130.51538	1130.51538	1.3302634	810.8034	sp|P02768|ALBU_HUMAN	sp|P02768|ALBU_HUMAN
Glyco_CE0_Slot1_01_1_8617	False	7500	7500	2	4.8377	0.8065	0.0	2260.0188	2260.0227	-1.7	71517.0	K.EFNAETFTFHADICTLSEK.E	4.4	1.31937	1.2917		1130.51331	1130.51331	1.3193748	811.9695	sp|P02768|ALBU_HUMAN	sp|P02768|ALBU_HUMAN
Glyco_CE0_Slot1_01_1_8617	False	7582	7582	2	2.045	0.616	0.0	2260.032	2260.0227	4.1	26551.0	K.EFNAETFTFHADICTLSEK.E	4.4	1.32409	1.2917		1130.5199	1130.5199	1.324094	820.1338	sp|P02768|ALBU_HUMAN	sp|P02768|ALBU_HUMAN
Glyco_CE0_Slot1_01_1_8617	False	7639	7639	2	3.6855	0.6926	0.0	2260.0315	2260.0227	3.9	67131.0	K.EFNAETFTFHADICTLSEK.E	4.4	1.32716	1.2917		1130.51965	1130.51965	1.3271629	824.8005	sp|P02768|ALBU_HUMAN	sp|P02768|ALBU_HUMAN
Glyco_CE0_Slot1_01_1_8617	False	7651	7651	2	4.4614	0.8118	0.0	2261.0247	2260.0227	-0.6	82373.0	K.EFNAETFTFHADICTLSEK.E	4.4	1.32339	1.2917		1131.01624	1131.01624	1.3233861	825.9666	sp|P02768|ALBU_HUMAN	sp|P02768|ALBU_HUMAN
Glyco_CE0_Slot1_01_1_8617	False	8261	8261	2	4.7172	0.8132	0.0	2260.0332	2260.0227	4.6	91639.0	K.EFNAETFTFHADICTLSEK.E	4.4	1.33912	1.2917		1130.52051	1130.52051	1.339116	887.7894	sp|P02768|ALBU_HUMAN	sp|P02768|ALBU_HUMAN
Glyco_CE0_Slot1_01_1_8617	False	8274	8274	2	4.4788	0.8117	0.0	2260.0237	2260.0227	0.4	122068.0	K.EFNAETFTFHADICTLSEK.E	4.4	1.33953	1.2917		1130.51575	1130.51575	1.3395348	890.1238	sp|P02768|ALBU_HUMAN	sp|P02768|ALBU_HUMAN
Glyco_CE0_Slot1_01_1_8617	False	8290	8290	2	4.6731	0.8585	0.0	2260.0288	2260.0227	2.7	96101.0	K.EFNAETFTFHADICTLSEK.E	4.4	1.34301	1.2917		1130.51831	1130.51831	1.34301	891.2896	sp|P02768|ALBU_HUMAN	sp|P02768|ALBU_HUMAN
Glyco_CE0_Slot1_01_1_8617	False	8330	8330	2	4.6305	0.8404	0.0	2260.0273	2260.0227	2.1	112281.0	K.EFNAETFTFHADICTLSEK.E	4.4	1.34199	1.2917		1130.51758	1130.51758	1.3419944	895.9548	sp|P02768|ALBU_HUMAN	sp|P02768|ALBU_HUMAN
Glyco_CE0_Slot1_01_1_8617	False	8352	8352	2	5.2471	0.846	0.0	2260.0273	2260.0227	2.1	98549.0	K.EFNAETFTFHADICTLSEK.E	4.4	1.33797	1.2917		1130.51758	1130.51758	1.3379725	898.2891	sp|P02768|ALBU_HUMAN	sp|P02768|ALBU_HUMAN
Glyco_CE0_Slot1_01_1_8617	False	8371	8371	2	5.5501	0.747	0.0	2260.0178	2260.0227	-2.2	87986.0	K.EFNAETFTFHADICTLSEK.E	4.4	1.33612	1.2917		1130.51282	1130.51282	1.3361156	899.4556	sp|P02768|ALBU_HUMAN	sp|P02768|ALBU_HUMAN
Glyco_CE0_Slot1_01_1_8617	False	8385	8385	2	4.9893	0.8032	0.0	2260.0322	2260.0227	4.2	74781.0	K.EFNAETFTFHADICTLSEK.E	4.4	1.33831	1.2917		1130.52002	1130.52002	1.3383136	900.6209	sp|P02768|ALBU_HUMAN	sp|P02768|ALBU_HUMAN
Glyco_CE0_Slot1_01_1_8617	False	8395	8395	2	4.9308	0.867	0.0	2260.027	2260.0227	1.9	81862.0	K.EFNAETFTFHADICTLSEK.E	4.4	1.33391	1.2917		1130.51746	1130.51746	1.3339074	901.7878	sp|P02768|ALBU_HUMAN	sp|P02768|ALBU_HUMAN
Glyco_CE0_Slot1_01_1_8617	False	8404	8404	2	2.7444	0.616	0.0	2261.0278	2260.0227	0.8	76256.0	K.EFNAETFTFHADICTLSEK.E	4.4	1.33456	1.2917		1131.01782	1131.01782	1.3345577	902.9548	sp|P02768|ALBU_HUMAN	sp|P02768|ALBU_HUMAN
Glyco_CE0_Slot1_01_1_8617	False	8413	8413	2	4.7353	0.8615	0.0	2260.03	2260.0227	3.2	85661.0	K.EFNAETFTFHADICTLSEK.E	4.4	1.33787	1.2917		1130.51892	1130.51892	1.3378738	904.1211	sp|P02768|ALBU_HUMAN	sp|P02768|ALBU_HUMAN
Glyco_CE0_Slot1_01_1_8617	False	8421	8421	2	5.8364	0.7298	0.0	2260.0366	2260.0227	6.2	92371.0	K.EFNAETFTFHADICTLSEK.E	4.4	1.33328	1.2917		1130.52222	1130.52222	1.3332815	905.2873	sp|P02768|ALBU_HUMAN	sp|P02768|ALBU_HUMAN
Glyco_CE0_Slot1_01_1_8617	False	8606	8606	2	2.5117	0.7157	0.0	2261.025	2260.0227	-0.5	32939.0	K.EFNAETFTFHADICTLSEK.E	4.4	1.3349	1.2917		1131.01636	1131.01636	1.3349041	927.4509	sp|P02768|ALBU_HUMAN	sp|P02768|ALBU_HUMAN
Glyco_CE0_Slot1_01_1_8617	False	8825	8825	2	4.4565	0.7897	0.0	2260.03	2260.0227	3.2	73889.0	K.EFNAETFTFHADICTLSEK.E	4.4	1.33344	1.2917		1130.51892	1130.51892	1.3334448	953.1129	sp|P02768|ALBU_HUMAN	sp|P02768|ALBU_HUMAN
Glyco_CE0_Slot1_01_1_8617	False	8839	8839	2	4.7588	0.7976	0.0	2260.0254	2260.0227	1.2	54844.0	K.EFNAETFTFHADICTLSEK.E	4.4	1.33248	1.2917		1130.5166	1130.5166	1.3324773	954.2797	sp|P02768|ALBU_HUMAN	sp|P02768|ALBU_HUMAN
Glyco_CE0_Slot1_01_1_8617	False	8853	8853	2	4.2354	0.8362	0.0	2260.034	2260.0227	5.0	61777.0	K.EFNAETFTFHADICTLSEK.E	4.4	1.34172	1.2917		1130.52087	1130.52087	1.3417233	955.4464	sp|P02768|ALBU_HUMAN	sp|P02768|ALBU_HUMAN
Glyco_CE0_Slot1_01_1_8617	False	8864	8864	2	4.3953	0.8058	0.0	2260.019	2260.0227	-1.6	62377.0	K.EFNAETFTFHADICTLSEK.E	4.4	1.33746	1.2917		1130.51343	1130.51343	1.3374575	956.6131	sp|P02768|ALBU_HUMAN	sp|P02768|ALBU_HUMAN
Glyco_CE0_Slot1_01_1_8617	False	8877	8877	2	3.1265	0.7739	0.0	2260.0251	2260.0227	1.1	63593.0	K.EFNAETFTFHADICTLSEK.E	4.4	1.33658	1.2917		1130.51648	1130.51648	1.3365755	957.7795	sp|P02768|ALBU_HUMAN	sp|P02768|ALBU_HUMAN
Glyco_CE0_Slot1_01_1_8617	False	9417	9417	2	5.793	0.8217	0.0	2260.028	2260.0227	2.4	115186.0	K.EFNAETFTFHADICTLSEK.E	4.4	1.33702	1.2917		1130.51794	1130.51794	1.3370218	1063.9277	sp|P02768|ALBU_HUMAN	sp|P02768|ALBU_HUMAN
Glyco_CE0_Slot1_01_1_8617	False	9430	9430	2	2.6932	0.7103	0.0	2260.0269	2260.0227	1.8	14020.0	K.EFNAETFTFHADICTLSEK.E	4.4	1.34135	1.2917		1130.51733	1130.51733	1.3413465	1066.2605	sp|P02768|ALBU_HUMAN	sp|P02768|ALBU_HUMAN
Glyco_CE0_Slot1_01_1_8617	False	9431	9431	2	4.4098	0.8262	0.0	2260.0334	2260.0227	4.8	195356.0	K.EFNAETFTFHADICTLSEK.E	4.4	1.34315	1.2917		1130.52063	1130.52063	1.343151	1067.4271	sp|P02768|ALBU_HUMAN	sp|P02768|ALBU_HUMAN
Glyco_CE0_Slot1_01_1_8617	False	9586	9586	2	5.2093	0.8218	0.0	2260.028	2260.0227	2.4	163737.0	K.EFNAETFTFHADICTLSEK.E	4.4	1.3434	1.2917		1130.51794	1130.51794	1.343397	1091.9244	sp|P02768|ALBU_HUMAN	sp|P02768|ALBU_HUMAN
Glyco_CE0_Slot1_01_1_8617	False	9630	9630	2	3.5576	1.0	0.0	2260.03	2260.0227	3.2	119665.0	K.EFNAETFTFHADICTLSEK.E	4.4	1.27626	1.2917		1130.51892	1130.51892	1.2762611	1101.2566	sp|P02768|ALBU_HUMAN	sp|P02768|ALBU_HUMAN
Glyco_CE0_Slot1_01_1_8617	False	9636	9636	2	1.6128	1.0	0.0	2261.0305	2260.0227	2.0	77382.0	K.EFNAETFTFHADICTLSEK.E	4.4	1.25121	1.2917		1131.01917	1131.01917	1.2512088	1102.4224	sp|P02768|ALBU_HUMAN	sp|P02768|ALBU_HUMAN
Glyco_CE0_Slot1_01_1_8617	False	9642	9642	2	3.0434	1.0	0.0	2261.0347	2260.0227	3.8	125826.0	K.EFNAETFTFHADICTLSEK.E	4.4	1.27243	1.2917		1131.02124	1131.02124	1.2724272	1103.5886	sp|P02768|ALBU_HUMAN	sp|P02768|ALBU_HUMAN
Glyco_CE0_Slot1_01_1_8617	False	9651	9651	2	0.8281	0.927	0.0	2260.0312	2260.0227	3.8	75276.0	K.EFNAETFTFHADICTLSEK.E	4.4	1.24661	1.2917		1130.51953	1130.51953	1.2466122	1104.7568	sp|P02768|ALBU_HUMAN	sp|P02768|ALBU_HUMAN
Glyco_CE0_Slot1_01_1_8617	False	9670	9670	2	4.7045	0.8476	0.0	2260.0278	2260.0227	2.3	131920.0	K.EFNAETFTFHADICTLSEK.E	4.4	1.27778	1.2917		1130.51782	1130.51782	1.2777847	1108.2549	sp|P02768|ALBU_HUMAN	sp|P02768|ALBU_HUMAN
Glyco_CE0_Slot1_01_1_8617	False	9677	9677	2	3.2586	0.9356	0.0	2260.0283	2260.0227	2.5	115391.0	K.EFNAETFTFHADICTLSEK.E	4.4	1.29638	1.2917		1130.51807	1130.51807	1.2963836	1109.421	sp|P02768|ALBU_HUMAN	sp|P02768|ALBU_HUMAN
Glyco_CE0_Slot1_01_1_8617	False	9684	9684	2	4.333	0.8937	0.0	2260.031	2260.0227	3.7	169743.0	K.EFNAETFTFHADICTLSEK.E	4.4	1.30042	1.2917		1130.51941	1130.51941	1.3004184	1110.5878	sp|P02768|ALBU_HUMAN	sp|P02768|ALBU_HUMAN
Glyco_CE0_Slot1_01_1_8617	False	9691	9691	2	2.7046	0.7018	0.0	2260.0261	2260.0227	1.5	30398.0	K.EFNAETFTFHADICTLSEK.E	4.4	1.3222	1.2917		1130.51697	1130.51697	1.3222015	1111.7539	sp|P02768|ALBU_HUMAN	sp|P02768|ALBU_HUMAN
Glyco_CE0_Slot1_01_1_8617	False	6083	6083	3	1.4485	0.6351	100.0	2260.0374	2260.0227	6.5	1262370.0	K.EFNAETFTFHADICTLSEK.E	4.4	0.91227	0.9115		754.01764	754.01764	0.9122654	702.3181	sp|P02768|ALBU_HUMAN	sp|P02768|ALBU_HUMAN
Glyco_CE0_Slot1_01_1_8617	False	6098	6098	3	1.8804	0.6369	100.0	2260.0425	2260.0227	8.8	2790236.0	K.EFNAETFTFHADICTLSEK.E	4.4	0.91757	0.9115		754.01941	754.01941	0.91757333	703.4833	sp|P02768|ALBU_HUMAN	sp|P02768|ALBU_HUMAN
Glyco_CE0_Slot1_01_1_8617	False	6107	6107	3	1.5042	0.6586	100.0	2262.0383	2260.0227	3.9	4574772.0	K.EFNAETFTFHADICTLSEK.E	4.4	0.94833	0.9115		754.68463	754.68463	0.94832855	703.4833	sp|P02768|ALBU_HUMAN	sp|P02768|ALBU_HUMAN
Glyco_CE0_Slot1_01_1_8617	False	6116	6116	3	1.0025	0.6918	100.0	2260.0344	2260.0227	5.2	3685743.0	K.EFNAETFTFHADICTLSEK.E	4.4	0.93764	0.9115		754.01672	754.01672	0.93763816	704.6505	sp|P02768|ALBU_HUMAN	sp|P02768|ALBU_HUMAN
Glyco_CE0_Slot1_01_1_8617	False	6161	6161	3	2.0413	0.6125	100.0	2262.0518	2260.0227	9.9	1451089.0	K.EFNAETFTFHADICTLSEK.E	4.4	0.89627	0.9115		754.68915	754.68915	0.89627004	706.9832	sp|P02768|ALBU_HUMAN	sp|P02768|ALBU_HUMAN
Glyco_CE0_Slot1_01_1_8617	False	6169	6169	3	1.3727	0.8194	100.0	2262.0479	2260.0227	8.2	492582.0	K.EFNAETFTFHADICTLSEK.E	4.4	0.97046	0.9115		754.68781	754.68781	0.97046155	706.9832	sp|P02768|ALBU_HUMAN	sp|P02768|ALBU_HUMAN
Glyco_CE0_Slot1_01_1_8617	False	6202	6202	3	2.2988	0.7677	100.0	2260.0361	2260.0227	5.9	143506.0	K.EFNAETFTFHADICTLSEK.E	4.4	0.99039	0.9115		754.01727	754.01727	0.99038684	709.317	sp|P02768|ALBU_HUMAN	sp|P02768|ALBU_HUMAN
Glyco_CE0_Slot1_01_1_8617	False	6525	6525	3	2.7311	0.8048	100.0	2260.0378	2260.0227	6.7	211530.0	K.EFNAETFTFHADICTLSEK.E	4.4	0.91939	0.9115		754.01782	754.01782	0.9193877	727.9829	sp|P02768|ALBU_HUMAN	sp|P02768|ALBU_HUMAN
Glyco_CE0_Slot1_01_1_8617	False	6778	6778	3	2.5088	0.7603	100.0	2262.039	2260.0227	4.3	700758.0	K.EFNAETFTFHADICTLSEK.E	4.4	0.91135	0.9115		754.68488	754.68488	0.9113515	745.4809	sp|P02768|ALBU_HUMAN	sp|P02768|ALBU_HUMAN
Glyco_CE0_Slot1_01_1_8617	False	7121	7121	3	2.1893	0.7482	100.0	2262.0376	2260.0227	3.6	418536.0	K.EFNAETFTFHADICTLSEK.E	4.4	0.91259	0.9115		754.68445	754.68445	0.9125896	775.8083	sp|P02768|ALBU_HUMAN	sp|P02768|ALBU_HUMAN
Glyco_CE0_Slot1_01_1_8617	False	7128	7128	3	2.441	0.8551	100.0	2262.0366	2260.0227	3.2	476359.0	K.EFNAETFTFHADICTLSEK.E	4.4	0.90603	0.9115		754.68408	754.68408	0.9060262	776.9742	sp|P02768|ALBU_HUMAN	sp|P02768|ALBU_HUMAN
Glyco_CE0_Slot1_01_1_8617	False	7162	7162	3	1.7973	0.8438	100.0	2262.0376	2260.0227	3.6	482311.0	K.EFNAETFTFHADICTLSEK.E	4.4	0.90426	0.9115		754.68439	754.68439	0.9042631	779.3083	sp|P02768|ALBU_HUMAN	sp|P02768|ALBU_HUMAN
Glyco_CE0_Slot1_01_1_8617	False	7298	7298	3	2.2465	0.8218	100.0	2260.0398	2260.0227	7.6	176526.0	K.EFNAETFTFHADICTLSEK.E	4.4	0.9059	0.9115		754.01849	754.01849	0.9059016	792.1396	sp|P02768|ALBU_HUMAN	sp|P02768|ALBU_HUMAN
Glyco_CE0_Slot1_01_1_8617	False	7431	7431	3	2.6651	0.8082	100.0	2262.0295	2260.0227	0.1	333691.0	K.EFNAETFTFHADICTLSEK.E	4.4	0.91933	0.9115		754.68176	754.68176	0.9193254	806.1376	sp|P02768|ALBU_HUMAN	sp|P02768|ALBU_HUMAN
Glyco_CE0_Slot1_01_1_8617	False	7545	7545	3	2.6187	0.8198	100.0	2260.0369	2260.0227	6.3	169296.0	K.EFNAETFTFHADICTLSEK.E	4.4	0.90349	0.9115		754.01752	754.01752	0.90349096	816.6354	sp|P02768|ALBU_HUMAN	sp|P02768|ALBU_HUMAN
Glyco_CE0_Slot1_01_1_8617	False	7622	7622	3	2.5145	0.7958	100.0	2262.0342	2260.0227	2.1	312978.0	K.EFNAETFTFHADICTLSEK.E	4.4	0.90132	0.9115		754.68329	754.68329	0.90132016	822.4671	sp|P02768|ALBU_HUMAN	sp|P02768|ALBU_HUMAN
Glyco_CE0_Slot1_01_1_8617	False	7722	7722	3	1.652	0.6836	100.0	2262.0376	2260.0227	3.6	683782.0	K.EFNAETFTFHADICTLSEK.E	4.4	0.91672	0.9115		754.68439	754.68439	0.9167162	836.4644	sp|P02768|ALBU_HUMAN	sp|P02768|ALBU_HUMAN
[truncated: 31,443 more rows]
