# Supplementary material for: The GlycoPaSER Prototype as a Real-Time N-Glycopeptide Identification Tool Based on the PaSER Parallel Computing Platform
Source: Int J Mol Sci. 2023 Apr 26;24(9):7869. doi: 10.3390/ijms24097869 (PMC10178020; doi:10.3390/ijms24097869)
Supplement: Supplementary file 1 [file ijms-24-07869-s001.zip › glycoPaSER_controle_results.tsv]

sample_name	is_unique	low_scan	high_scan	charge	x_corr	delta_cn	conf	mass_plus_hydrogen	calc_mass_plus_hydrogen	ppm	total_intensity	sequence	pi	measured_im_value	predicted_im_value	im_score	peptide_moiety_mz	corrected_ook0	ion_mobility	ret_time	locus	loci	glycan_moiety_mr	precursor_mz	composition
Controle_19_Slot1_19_1_8827	False	28923	28923	4	1.6044	1.0	100.0	3569.7668	3569.7773	-2.9	33145.0	R.FKDLGEENFKALVLIAFAQYLQQCPFEDHV.K	4.58	0.92404	1.1157	0.0	893.19757	893.19757	0.9240353	1546.8143	sp|P02768|ALBU_HUMAN	sp|P02768|ALBU_HUMAN
Controle_19_Slot1_19_1_8827	False	28931	28931	4	1.2069	1.0	100.0	3569.7817	3569.7773	1.2	58345.0	R.FKDLGEENFKALVLIAFAQYLQQCPFEDHV.K	4.58	0.9306	1.1157	0.0	893.20129	893.20129	0.93059856	1547.9922	sp|P02768|ALBU_HUMAN	sp|P02768|ALBU_HUMAN
Controle_19_Slot1_19_1_8827	False	29318	29318	3	1.6218	1.0	100.0	3294.6155	3294.614	0.4	248926.0	K.DLGEENFKALVLIAFAQYLQQCPFEDHV.K	4.25	1.06185	1.199	0.0	1098.87708	1098.87708	1.061852	1605.6899	sp|P02768|ALBU_HUMAN	sp|P02768|ALBU_HUMAN
Controle_19_Slot1_19_1_8827	False	29327	29327	3	2.3449	1.0	100.0	3294.6162	3294.614	0.7	215635.0	K.DLGEENFKALVLIAFAQYLQQCPFEDHV.K	4.25	1.06185	1.199	0.0	1098.87732	1098.87732	1.0618545	1606.8676	sp|P02768|ALBU_HUMAN	sp|P02768|ALBU_HUMAN
Controle_19_Slot1_19_1_8827	False	29337	29337	3	2.6806	0.9697	100.0	3294.5928	3294.614	-6.4	39159.0	K.DLGEENFKALVLIAFAQYLQQCPFEDHV.K	4.25	1.22325	1.199	0.5005	1098.86951	1098.86951	1.2232529	1609.2235	sp|P02768|ALBU_HUMAN	sp|P02768|ALBU_HUMAN
Controle_19_Slot1_19_1_8827	False	29339	29339	3	2.3239	1.0	100.0	3294.6191	3294.614	1.6	162136.0	K.DLGEENFKALVLIAFAQYLQQCPFEDHV.K	4.25	1.04519	1.199	0.0	1098.8783	1098.8783	1.0451862	1609.2235	sp|P02768|ALBU_HUMAN	sp|P02768|ALBU_HUMAN
Controle_19_Slot1_19_1_8827	False	29346	29346	3	2.3921	0.9547	100.0	3294.6138	3294.614	-0.1	24830.0	K.DLGEENFKALVLIAFAQYLQQCPFEDHV.K	4.25	1.23599	1.199	0.3056	1098.87646	1098.87646	1.2359928	1610.4008	sp|P02768|ALBU_HUMAN	sp|P02768|ALBU_HUMAN
Controle_19_Slot1_19_1_8827	False	29353	29353	3	2.335	0.9359	100.0	3294.6145	3294.614	0.1	21214.0	K.DLGEENFKALVLIAFAQYLQQCPFEDHV.K	4.25	1.23355	1.199	0.3381	1098.87671	1098.87671	1.2335457	1611.5782	sp|P02768|ALBU_HUMAN	sp|P02768|ALBU_HUMAN
Controle_19_Slot1_19_1_8827	False	29313	29313	4	0.8243	1.0	100.0	3294.617	3294.614	0.9	124053.0	K.DLGEENFKALVLIAFAQYLQQCPFEDHV.K	4.25	0.99426	1.0542	0.0608	824.4101	824.4101	0.99425894	1604.5133	sp|P02768|ALBU_HUMAN	sp|P02768|ALBU_HUMAN
Controle_19_Slot1_19_1_8827	False	29319	29319	4	1.0977	1.0	100.0	3294.614	3294.614	0.0	270492.0	K.DLGEENFKALVLIAFAQYLQQCPFEDHV.K	4.25	0.99299	1.0542	0.0552	824.40936	824.40936	0.99299324	1605.6899	sp|P02768|ALBU_HUMAN	sp|P02768|ALBU_HUMAN
Controle_19_Slot1_19_1_8827	False	29340	29340	4	2.5594	0.994	100.0	3294.6226	3294.614	2.6	121462.0	K.DLGEENFKALVLIAFAQYLQQCPFEDHV.K	4.25	0.98863	1.0542	0.0393	824.4115	824.4115	0.98862886	1609.2235	sp|P02768|ALBU_HUMAN	sp|P02768|ALBU_HUMAN
Controle_19_Slot1_19_1_8827	False	28800	28800	4	1.0748	1.0	100.0	3422.7217	3422.709	3.7	88489.0	K.DLGEENFKALVLIAFAQYLQQCPFEDHVK.L	4.58	1.01681	1.0685	0.1134	856.43628	856.43628	1.01681	1536.2175	sp|P02768|ALBU_HUMAN	sp|P02768|ALBU_HUMAN
Controle_19_Slot1_19_1_8827	False	28818	28818	4	0.3109	1.0	100.0	3422.729	3422.709	5.8	175672.0	K.DLGEENFKALVLIAFAQYLQQCPFEDHVK.L	4.58	1.02635	1.0685	0.1999	856.43811	856.43811	1.0263517	1537.3945	sp|P02768|ALBU_HUMAN	sp|P02768|ALBU_HUMAN
Controle_19_Slot1_19_1_8827	False	29496	29496	2	0.5739	1.0	100.0	1881.9998	1881.9932	3.5	17325.0	K.ALVLIAFAQYLQQCPF.E	6.12	1.09976	1.2198	0.0	941.50378	941.50378	1.0997564	1630.4185	sp|P02768|ALBU_HUMAN	sp|P02768|ALBU_HUMAN
Controle_19_Slot1_19_1_8827	False	29049	29049	2	0.6656	1.0	100.0	2126.0596	2126.0627	-1.5	32232.0	K.ALVLIAFAQYLQQCPFED.H	3.55	1.17714	1.2669	0.0	1063.53369	1063.53369	1.1771384	1562.1229	sp|P02768|ALBU_HUMAN	sp|P02768|ALBU_HUMAN
Controle_19_Slot1_19_1_8827	False	29069	29069	2	0.316	0.1404	55.72649572649573	2126.0688	2126.0627	2.9	12206.0	K.ALVLIAFAQYLQQCPFED.H	3.55	1.18008	1.2669	0.0	1063.53833	1063.53833	1.180085	1564.4775	sp|P02768|ALBU_HUMAN	sp|P02768|ALBU_HUMAN
Controle_19_Slot1_19_1_8827	False	28300	28300	2	1.5591	1.0	100.0	2263.1165	2263.1216	-2.3	107348.0	K.ALVLIAFAQYLQQCPFEDH.V	4.46	1.19194	1.3207	0.0	1132.06213	1132.06213	1.1919429	1498.5364	sp|P02768|ALBU_HUMAN	sp|P02768|ALBU_HUMAN
Controle_19_Slot1_19_1_8827	False	28314	28314	2	2.0162	1.0	100.0	2263.1182	2263.1216	-1.5	103580.0	K.ALVLIAFAQYLQQCPFEDH.V	4.46	1.19598	1.3207	0.0	1132.06299	1132.06299	1.1959772	1499.7124	sp|P02768|ALBU_HUMAN	sp|P02768|ALBU_HUMAN
Controle_19_Slot1_19_1_8827	False	28327	28327	2	2.5346	0.9765	100.0	2263.1072	2263.1216	-6.4	37548.0	K.ALVLIAFAQYLQQCPFEDH.V	4.46	1.28978	1.3207	0.1289	1132.0575	1132.0575	1.2897797	1502.0677	sp|P02768|ALBU_HUMAN	sp|P02768|ALBU_HUMAN
Controle_19_Slot1_19_1_8827	False	28295	28295	3	0.7673	1.0	100.0	2263.12	2263.1216	-0.6	146226.0	K.ALVLIAFAQYLQQCPFEDH.V	4.46	0.96407	0.9399	0.3942	755.04529	755.04529	0.9640663	1497.3578	sp|P02768|ALBU_HUMAN	sp|P02768|ALBU_HUMAN
Controle_19_Slot1_19_1_8827	False	28298	28298	3	1.6886	1.0	100.0	2263.1265	2263.1216	2.2	103178.0	K.ALVLIAFAQYLQQCPFEDH.V	4.46	0.96555	0.9399	0.366	755.04736	755.04736	0.9655465	1498.5364	sp|P02768|ALBU_HUMAN	sp|P02768|ALBU_HUMAN
Controle_19_Slot1_19_1_8827	False	28304	28304	3	0.3752	1.0	91.30434782608695	2263.1277	2263.1216	2.7	103838.0	K.ALVLIAFAQYLQQCPFEDH.V	4.46	0.93428	0.9399	0.8201	755.04779	755.04779	0.934279	1498.5364	sp|P02768|ALBU_HUMAN	sp|P02768|ALBU_HUMAN
Controle_19_Slot1_19_1_8827	False	28734	28734	2	3.3183	0.7578	100.0	2362.1843	2362.19	-2.4	104274.0	K.ALVLIAFAQYLQQCPFEDHV.K	4.46	1.33078	1.3523	0.3023	1181.59607	1181.59607	1.3307767	1533.8621	sp|P02768|ALBU_HUMAN	sp|P02768|ALBU_HUMAN
Controle_19_Slot1_19_1_8827	False	28747	28747	2	2.5012	0.7424	100.0	2362.1843	2362.19	-2.4	156625.0	K.ALVLIAFAQYLQQCPFEDHV.K	4.46	1.30281	1.3523	0.0168	1181.59607	1181.59607	1.302809	1533.8621	sp|P02768|ALBU_HUMAN	sp|P02768|ALBU_HUMAN
Controle_19_Slot1_19_1_8827	False	28754	28754	2	2.9001	0.6899	100.0	2362.1875	2362.19	-1.0	86157.0	K.ALVLIAFAQYLQQCPFEDHV.K	4.46	1.33232	1.3523	0.338	1181.59766	1181.59766	1.3323215	1535.041	sp|P02768|ALBU_HUMAN	sp|P02768|ALBU_HUMAN
Controle_19_Slot1_19_1_8827	False	28755	28755	2	3.0423	0.8085	100.0	2362.186	2362.19	-1.7	148929.0	K.ALVLIAFAQYLQQCPFEDHV.K	4.46	1.25159	1.3523	0.0	1181.59692	1181.59692	1.2515861	1535.041	sp|P02768|ALBU_HUMAN	sp|P02768|ALBU_HUMAN
Controle_19_Slot1_19_1_8827	False	28762	28762	2	2.8184	0.7082	100.0	2362.1882	2362.19	-0.7	91081.0	K.ALVLIAFAQYLQQCPFEDHV.K	4.46	1.30422	1.3523	0.0202	1181.59802	1181.59802	1.3042225	1535.041	sp|P02768|ALBU_HUMAN	sp|P02768|ALBU_HUMAN
Controle_19_Slot1_19_1_8827	False	28778	28778	2	2.9265	0.7233	100.0	2362.1836	2362.19	-2.7	58378.0	K.ALVLIAFAQYLQQCPFEDHV.K	4.46	1.2486	1.3523	0.0	1181.5957	1181.5957	1.2485965	1536.2175	sp|P02768|ALBU_HUMAN	sp|P02768|ALBU_HUMAN
Controle_19_Slot1_19_1_8827	False	28802	28802	2	2.4025	0.6863	100.0	2362.1917	2362.19	0.7	374001.0	K.ALVLIAFAQYLQQCPFEDHV.K	4.46	1.33877	1.3523	0.5136	1181.59973	1181.59973	1.3387717	1537.3945	sp|P02768|ALBU_HUMAN	sp|P02768|ALBU_HUMAN
Controle_19_Slot1_19_1_8827	False	28803	28803	2	3.0419	0.8341	100.0	2362.1902	2362.19	0.1	180411.0	K.ALVLIAFAQYLQQCPFEDHV.K	4.46	1.20533	1.3523	0.0	1181.599	1181.599	1.2053261	1537.3945	sp|P02768|ALBU_HUMAN	sp|P02768|ALBU_HUMAN
Controle_19_Slot1_19_1_8827	False	28810	28810	2	3.0014	0.879	100.0	2362.1904	2362.19	0.2	330218.0	K.ALVLIAFAQYLQQCPFEDHV.K	4.46	1.30718	1.3523	0.0296	1181.59912	1181.59912	1.3071821	1537.3945	sp|P02768|ALBU_HUMAN	sp|P02768|ALBU_HUMAN
Controle_19_Slot1_19_1_8827	False	28846	28846	2	2.4037	0.8202	100.0	2362.1863	2362.19	-1.6	572427.0	K.ALVLIAFAQYLQQCPFEDHV.K	4.46	1.20208	1.3523	0.0	1181.59705	1181.59705	1.2020814	1539.7512	sp|P02768|ALBU_HUMAN	sp|P02768|ALBU_HUMAN
Controle_19_Slot1_19_1_8827	False	28864	28864	2	2.3238	0.7884	100.0	2364.1902	2362.19	-2.7	189214.0	K.ALVLIAFAQYLQQCPFEDHV.K	4.46	1.23018	1.3523	0.0	1182.599	1182.599	1.2301813	1540.9274	sp|P02768|ALBU_HUMAN	sp|P02768|ALBU_HUMAN
Controle_19_Slot1_19_1_8827	False	29042	29042	2	2.4139	1.0	100.0	2363.1848	2362.19	-3.6	72058.0	K.ALVLIAFAQYLQQCPFEDHV.K	4.46	1.2029	1.3523	0.0	1182.09631	1182.09631	1.2029042	1562.1229	sp|P02768|ALBU_HUMAN	sp|P02768|ALBU_HUMAN
Controle_19_Slot1_19_1_8827	False	29063	29063	2	2.3516	0.8778	100.0	2362.184	2362.19	-2.5	55757.0	K.ALVLIAFAQYLQQCPFEDHV.K	4.46	1.20488	1.3523	0.0	1181.59595	1181.59595	1.2048836	1564.4775	sp|P02768|ALBU_HUMAN	sp|P02768|ALBU_HUMAN
Controle_19_Slot1_19_1_8827	False	29280	29280	2	1.8662	1.0	100.0	2362.1936	2362.19	1.6	39570.0	K.ALVLIAFAQYLQQCPFEDHV.K	4.46	1.19787	1.3523	0.0	1181.60071	1181.60071	1.1978748	1599.8018	sp|P02768|ALBU_HUMAN	sp|P02768|ALBU_HUMAN
Controle_19_Slot1_19_1_8827	False	28717	28717	3	1.3881	1.0	100.0	2362.196	2362.19	2.6	220335.0	K.ALVLIAFAQYLQQCPFEDHV.K	4.46	0.97578	0.9598	0.5819	788.07056	788.07056	0.9757797	1531.5073	sp|P02768|ALBU_HUMAN	sp|P02768|ALBU_HUMAN
Controle_19_Slot1_19_1_8827	False	28722	28722	3	2.1726	0.8973	100.0	2362.1956	2362.19	2.4	134036.0	K.ALVLIAFAQYLQQCPFEDHV.K	4.46	0.97739	0.9598	0.544	788.07043	788.07043	0.9773859	1532.6857	sp|P02768|ALBU_HUMAN	sp|P02768|ALBU_HUMAN
Controle_19_Slot1_19_1_8827	False	28738	28738	3	1.8935	0.7631	100.0	2362.194	2362.19	1.8	412987.0	K.ALVLIAFAQYLQQCPFEDHV.K	4.46	0.97851	0.9598	0.5184	788.06989	788.06989	0.97850865	1533.8621	sp|P02768|ALBU_HUMAN	sp|P02768|ALBU_HUMAN
Controle_19_Slot1_19_1_8827	False	28749	28749	3	2.3764	1.0	100.0	2362.1838	2362.19	-2.6	64498.0	K.ALVLIAFAQYLQQCPFEDHV.K	4.46	0.90393	0.9598	0.0304	788.06647	788.06647	0.90392935	1533.8621	sp|P02768|ALBU_HUMAN	sp|P02768|ALBU_HUMAN
Controle_19_Slot1_19_1_8827	False	28751	28751	3	1.8723	0.6065	100.0	2364.2048	2362.19	3.5	791732.0	K.ALVLIAFAQYLQQCPFEDHV.K	4.46	0.94758	0.9598	0.6413	788.74017	788.74017	0.94758487	1533.8621	sp|P02768|ALBU_HUMAN	sp|P02768|ALBU_HUMAN
Controle_19_Slot1_19_1_8827	False	28758	28758	3	1.5386	0.918	100.0	2364.2014	2362.19	2.0	364549.0	K.ALVLIAFAQYLQQCPFEDHV.K	4.46	0.95535	0.9598	0.8572	788.73901	788.73901	0.9553486	1535.041	sp|P02768|ALBU_HUMAN	sp|P02768|ALBU_HUMAN
Controle_19_Slot1_19_1_8827	False	28759	28759	3	2.4831	0.8656	100.0	2362.178	2362.19	-5.1	146376.0	K.ALVLIAFAQYLQQCPFEDHV.K	4.46	0.89895	0.9598	0.0178	788.06451	788.06451	0.8989481	1535.041	sp|P02768|ALBU_HUMAN	sp|P02768|ALBU_HUMAN
Controle_19_Slot1_19_1_8827	False	28781	28781	3	0.3518	1.0	89.62655601659752	2362.2058	2362.19	6.7	1827555.0	K.ALVLIAFAQYLQQCPFEDHV.K	4.46	0.98734	0.9598	0.3419	788.07385	788.07385	0.98734224	1536.2175	sp|P02768|ALBU_HUMAN	sp|P02768|ALBU_HUMAN
Controle_19_Slot1_19_1_8827	False	28782	28782	3	2.1195	0.838	100.0	2364.191	2362.19	-2.4	459749.0	K.ALVLIAFAQYLQQCPFEDHV.K	4.46	0.90122	0.9598	0.0229	788.73553	788.73553	0.90121573	1536.2175	sp|P02768|ALBU_HUMAN	sp|P02768|ALBU_HUMAN
Controle_19_Slot1_19_1_8827	False	28787	28787	3	0.4244	1.0	93.51851851851852	2364.207	2362.19	4.4	1360666.0	K.ALVLIAFAQYLQQCPFEDHV.K	4.46	1.00325	0.9598	0.1373	788.74091	788.74091	1.0032474	1536.2175	sp|P02768|ALBU_HUMAN	sp|P02768|ALBU_HUMAN
Controle_19_Slot1_19_1_8827	False	28806	28806	3	0.7223	0.9196	100.0	2364.2053	2362.19	3.7	1888685.0	K.ALVLIAFAQYLQQCPFEDHV.K	4.46	0.98372	0.9598	0.4087	788.74036	788.74036	0.98371977	1537.3945	sp|P02768|ALBU_HUMAN	sp|P02768|ALBU_HUMAN
Controle_19_Slot1_19_1_8827	False	28807	28807	3	2.4522	0.8747	100.0	2362.1787	2362.19	-4.8	204208.0	K.ALVLIAFAQYLQQCPFEDHV.K	4.46	0.89876	0.9598	0.0175	788.06476	788.06476	0.8987586	1537.3945	sp|P02768|ALBU_HUMAN	sp|P02768|ALBU_HUMAN
Controle_19_Slot1_19_1_8827	False	28880	28880	3	2.0621	1.0	100.0	2364.196	2362.19	-0.3	301141.0	K.ALVLIAFAQYLQQCPFEDHV.K	4.46	0.92562	0.9598	0.1934	788.73724	788.73724	0.92562026	1542.1046	sp|P02768|ALBU_HUMAN	sp|P02768|ALBU_HUMAN
Controle_19_Slot1_19_1_8827	False	28889	28889	3	1.8634	0.6757	100.0	2362.1868	2362.19	-1.3	65556.0	K.ALVLIAFAQYLQQCPFEDHV.K	4.46	0.91409	0.9598	0.0793	788.06744	788.06744	0.91408664	1543.2817	sp|P02768|ALBU_HUMAN	sp|P02768|ALBU_HUMAN
Controle_19_Slot1_19_1_8827	False	28909	28909	3	1.3385	1.0	100.0	2362.1963	2362.19	2.7	74733.0	K.ALVLIAFAQYLQQCPFEDHV.K	4.46	0.94628	0.9598	0.6071	788.07062	788.07062	0.946282	1545.6384	sp|P02768|ALBU_HUMAN	sp|P02768|ALBU_HUMAN
Controle_19_Slot1_19_1_8827	False	29037	29037	3	1.3307	0.7791	100.0	2362.1956	2362.19	2.4	88650.0	K.ALVLIAFAQYLQQCPFEDHV.K	4.46	0.98312	0.9598	0.4205	788.07037	788.07037	0.98312026	1560.9456	sp|P02768|ALBU_HUMAN	sp|P02768|ALBU_HUMAN
Controle_19_Slot1_19_1_8827	False	29213	29213	3	1.8526	1.0	100.0	2362.1882	2362.19	-0.7	111529.0	K.ALVLIAFAQYLQQCPFEDHV.K	4.46	0.98395	0.9598	0.4042	788.06799	788.06799	0.98395467	1585.673	sp|P02768|ALBU_HUMAN	sp|P02768|ALBU_HUMAN
Controle_19_Slot1_19_1_8827	False	29349	29349	3	0.8996	1.0	100.0	2362.1914	2362.19	0.6	94950.0	K.ALVLIAFAQYLQQCPFEDHV.K	4.46	0.98566	0.9598	0.3719	788.06903	788.06903	0.98566335	1610.4008	sp|P02768|ALBU_HUMAN	sp|P02768|ALBU_HUMAN
Controle_19_Slot1_19_1_8827	False	29362	29362	3	0.5815	1.0	99.49238578680203	2362.1897	2362.19	-0.1	94171.0	K.ALVLIAFAQYLQQCPFEDHV.K	4.46	0.98449	0.9598	0.3938	788.06848	788.06848	0.9844949	1612.7552	sp|P02768|ALBU_HUMAN	sp|P02768|ALBU_HUMAN
Controle_19_Slot1_19_1_8827	False	29805	29805	3	1.1972	1.0	100.0	2362.1912	2362.19	0.5	109117.0	K.ALVLIAFAQYLQQCPFEDHV.K	4.46	0.99104	0.9598	0.2817	788.06897	788.06897	0.9910432	1677.5165	sp|P02768|ALBU_HUMAN	sp|P02768|ALBU_HUMAN
Controle_19_Slot1_19_1_8827	False	29831	29831	3	0.6173	1.0	100.0	2362.1824	2362.19	-3.2	104044.0	K.ALVLIAFAQYLQQCPFEDHV.K	4.46	0.97054	0.9598	0.7143	788.06598	788.06598	0.9705391	1678.6934	sp|P02768|ALBU_HUMAN	sp|P02768|ALBU_HUMAN
Controle_19_Slot1_19_1_8827	False	30053	30053	3	1.2505	1.0	100.0	2362.1787	2362.19	-4.8	81892.0	K.ALVLIAFAQYLQQCPFEDHV.K	4.46	0.98476	0.9598	0.3887	788.06482	788.06482	0.9847562	1702.2458	sp|P02768|ALBU_HUMAN	sp|P02768|ALBU_HUMAN
Controle_19_Slot1_19_1_8827	False	30141	30141	3	1.2047	1.0	100.0	2362.1794	2362.19	-4.4	81020.0	K.ALVLIAFAQYLQQCPFEDHV.K	4.46	0.96902	0.9598	0.7548	788.065	788.065	0.96901935	1712.8442	sp|P02768|ALBU_HUMAN	sp|P02768|ALBU_HUMAN
Controle_19_Slot1_19_1_8827	False	27646	27646	2	2.862	0.9554	100.0	2490.2773	2490.285	-3.0	72608.0	K.ALVLIAFAQYLQQCPFEDHVK.L	5.63	1.37357	1.4368	0.0038	1245.64258	1245.64258	1.3735698	1444.3715	sp|P02768|ALBU_HUMAN	sp|P02768|ALBU_HUMAN
Controle_19_Slot1_19_1_8827	False	27721	27721	2	3.1065	0.8612	100.0	2490.2786	2490.285	-2.5	45363.0	K.ALVLIAFAQYLQQCPFEDHVK.L	5.63	1.37926	1.4368	0.0087	1245.64319	1245.64319	1.3792579	1449.0809	sp|P02768|ALBU_HUMAN	sp|P02768|ALBU_HUMAN
Controle_19_Slot1_19_1_8827	False	27638	27638	3	1.216	0.9326	100.0	2490.282	2490.285	-1.2	270113.0	K.ALVLIAFAQYLQQCPFEDHVK.L	5.63	1.03553	1.014	0.4809	830.76587	830.76587	1.0355308	1443.1926	sp|P02768|ALBU_HUMAN	sp|P02768|ALBU_HUMAN
Controle_19_Slot1_19_1_8827	False	27662	27662	3	1.1484	1.0	100.0	2490.288	2490.285	1.3	254990.0	K.ALVLIAFAQYLQQCPFEDHVK.L	5.63	1.03446	1.014	0.5031	830.76788	830.76788	1.0344609	1445.5486	sp|P02768|ALBU_HUMAN	sp|P02768|ALBU_HUMAN
Controle_19_Slot1_19_1_8827	False	27695	27695	3	0.7875	1.0	100.0	2306.1646	2306.1638	0.3	204924.0	L.VLIAFAQYLQQCPFEDHVK.L	5.63	0.98888	0.9611	0.3384	769.39337	769.39337	0.98887974	1446.7258	sp|P02768|ALBU_HUMAN	sp|P02768|ALBU_HUMAN
Controle_19_Slot1_19_1_8827	False	27669	27669	3	0.8107	0.3953	89.453125	2207.106	2207.0955	4.8	13600.0	V.LIAFAQYLQQCPFEDHVK.L	5.63	0.9466	0.933	0.631	736.37384	736.37384	0.94659543	1445.5486	sp|P02768|ALBU_HUMAN	sp|P02768|ALBU_HUMAN
Controle_19_Slot1_19_1_8827	False	27706	27706	3	1.8219	1.0	100.0	2207.1047	2207.0955	4.2	62282.0	V.LIAFAQYLQQCPFEDHVK.L	5.63	0.95606	0.933	0.4128	736.37347	736.37347	0.95606226	1447.9041	sp|P02768|ALBU_HUMAN	sp|P02768|ALBU_HUMAN
Controle_19_Slot1_19_1_8827	False	27691	27691	3	0.7014	0.8918	100.0	2094.0186	2094.0112	3.5	24740.0	L.IAFAQYLQQCPFEDHVK.L	5.63	0.91916	0.9053	0.614	698.67804	698.67804	0.91915995	1446.7258	sp|P02768|ALBU_HUMAN	sp|P02768|ALBU_HUMAN
Controle_19_Slot1_19_1_8827	False	27713	27713	3	1.4652	0.9522	100.0	2094.0125	2094.0112	0.6	52212.0	L.IAFAQYLQQCPFEDHVK.L	5.63	0.91706	0.9053	0.67	698.67603	698.67603	0.91706187	1447.9041	sp|P02768|ALBU_HUMAN	sp|P02768|ALBU_HUMAN
Controle_19_Slot1_19_1_8827	False	27696	27696	3	0.9734	0.9819	100.0	1980.9226	1980.9272	-2.3	71863.0	I.AFAQYLQQCPFEDHVK.L	5.63	0.87249	0.8774	0.8296	660.97943	660.97943	0.8724927	1446.7258	sp|P02768|ALBU_HUMAN	sp|P02768|ALBU_HUMAN
Controle_19_Slot1_19_1_8827	False	27709	27709	3	1.8224	0.8007	100.0	1980.9281	1980.9272	0.4	39336.0	I.AFAQYLQQCPFEDHVK.L	5.63	0.86908	0.8774	0.7246	660.98126	660.98126	0.8690849	1447.9041	sp|P02768|ALBU_HUMAN	sp|P02768|ALBU_HUMAN
Controle_19_Slot1_19_1_8827	False	27725	27725	3	0.856	1.0	100.0	1980.9274	1980.9272	0.1	68658.0	I.AFAQYLQQCPFEDHVK.L	5.63	0.83278	0.8774	0.06	660.98102	660.98102	0.8327823	1449.0809	sp|P02768|ALBU_HUMAN	sp|P02768|ALBU_HUMAN
Controle_19_Slot1_19_1_8827	False	27714	27714	3	1.3564	0.8372	100.0	1909.8871	1909.8901	-1.6	34453.0	A.FAQYLQQCPFEDHVK.L	5.63	0.83589	0.8629	0.2533	637.3009	637.3009	0.8358937	1447.9041	sp|P02768|ALBU_HUMAN	sp|P02768|ALBU_HUMAN
Controle_19_Slot1_19_1_8827	False	13123	13123	2	1.6873	0.8002	100.0	1762.8181	1762.8218	-2.1	66643.0	F.AQYLQQCPFEDHVK.L	5.63	1.03274	1.108	0.0	881.91296	881.91296	1.0327427	727.2417	sp|P02768|ALBU_HUMAN	sp|P02768|ALBU_HUMAN
Controle_19_Slot1_19_1_8827	False	13103	13103	3	0.9716	0.8122	100.0	1762.8237	1762.8218	1.1	31067.0	F.AQYLQQCPFEDHVK.L	5.63	0.85883	0.8252	0.1806	588.27979	588.27979	0.85882634	726.0638	sp|P02768|ALBU_HUMAN	sp|P02768|ALBU_HUMAN
Controle_19_Slot1_19_1_8827	False	27711	27711	2	1.8161	0.9036	100.0	1691.7885	1691.7845	2.3	81267.0	A.QYLQQCPFEDHVK.L	5.63	1.0398	1.0788	0.0179	846.39813	846.39813	1.0398045	1447.9041	sp|P02768|ALBU_HUMAN	sp|P02768|ALBU_HUMAN
Controle_19_Slot1_19_1_8827	False	27710	27710	3	1.1646	0.5911	100.0	1691.7859	1691.7845	0.8	11613.0	A.QYLQQCPFEDHVK.L	5.63	0.81646	0.8184	0.9173	564.60052	564.60052	0.8164571	1447.9041	sp|P02768|ALBU_HUMAN	sp|P02768|ALBU_HUMAN
Controle_19_Slot1_19_1_8827	False	27705	27705	2	0.9959	0.6386	100.0	1563.7258	1563.7261	-0.2	65492.0	Q.YLQQCPFEDHVK.L	5.63	1.0109	1.0401	0.067	782.36682	782.36682	1.0109047	1447.9041	sp|P02768|ALBU_HUMAN	sp|P02768|ALBU_HUMAN
Controle_19_Slot1_19_1_8827	False	27712	27712	2	0.8065	0.4281	99.03381642512076	1400.6627	1400.6627	0.0	57790.0	Y.LQQCPFEDHVK.L	5.63	0.96986	0.9847	0.3241	700.83527	700.83527	0.96986246	1447.9041	sp|P02768|ALBU_HUMAN	sp|P02768|ALBU_HUMAN
Controle_19_Slot1_19_1_8827	False	27687	27687	2	0.5738	0.8669	100.0	1287.5853	1287.5786	5.2	689402.0	L.QQCPFEDHVK.L	5.63	0.92516	0.9285	0.7958	644.29657	644.29657	0.925163	1446.7258	sp|P02768|ALBU_HUMAN	sp|P02768|ALBU_HUMAN
Controle_19_Slot1_19_1_8827	False	27717	27717	2	0.4008	1.0	99.42857142857143	1287.5848	1287.5786	4.8	351894.0	L.QQCPFEDHVK.L	5.63	0.93004	0.9285	0.9445	644.29633	644.29633	0.9300439	1447.9041	sp|P02768|ALBU_HUMAN	sp|P02768|ALBU_HUMAN
Controle_19_Slot1_19_1_8827	False	27682	27682	1	1.2563	0.5919	100.0	871.43195	871.43085	1.3	16935.0	C.PFEDHVK.L	5.63	1.27711			871.43195	871.43195	1.2771125	1446.7258	sp|P02768|ALBU_HUMAN	sp|P02768|ALBU_HUMAN
Controle_19_Slot1_19_1_8827	False	27702	27702	1	0.9997	0.4251	92.3076923076923	871.43085	871.43085	0.0	14616.0	C.PFEDHVK.L	5.63	1.27589			871.43085	871.43085	1.2758902	1447.9041	sp|P02768|ALBU_HUMAN	sp|P02768|ALBU_HUMAN
Controle_19_Slot1_19_1_8827	False	27732	27732	2	1.0955	0.5573	100.0	872.4265	871.43085	-8.8	6769.0	C.PFEDHVK.L	5.63	0.88508	0.7697	0.0	436.71716	436.71716	0.88507926	1449.0809	sp|P02768|ALBU_HUMAN	sp|P02768|ALBU_HUMAN	491.17460106274393	580.2647748738314
Controle_19_Slot1_19_1_8827	False	14245	14245	3	0.4525	0.3559	73.14548591144336	1153.5703	1153.5623	7.0	51242.0	K.LVN(203.07938)EVTEF.A	3.55	0.98399			385.19531	385.19531	0.9839895	767.2759	sp|P02768|ALBU_HUMAN	sp|P02768|ALBU_HUMAN	2204.79672196305	1052.434404773076	H5N4F0S2
Controle_19_Slot1_19_1_8827	False	14654	14654	2	1.0813	0.5689	99.3103448275862	1224.5978	1224.5995	-1.4	19389.0	K.LVN(203.07938)EVTEFA.K	3.55	1.36402			612.8028	612.8028	1.364024	783.7587	sp|P02768|ALBU_HUMAN	sp|P02768|ALBU_HUMAN	2204.769947559962	1613.6480889209283	H5N4F0S2
Controle_19_Slot1_19_1_8827	False	14585	14585	3	0.6557	0.2976	87.30395817774459	1224.5924	1224.5995	-5.8	9433.0	K.LVN(203.07938)EVTEFA.K	3.55	0.96664			408.86935	408.86935	0.9666358	780.2269	sp|P02768|ALBU_HUMAN	sp|P02768|ALBU_HUMAN	2204.778236442935	1076.102302943263	H5N4F0S2
Controle_19_Slot1_19_1_8827	False	12436	12436	3	0.2673	1.0	99.53333333333333	1352.6882	1352.6943	-4.5	44249.0	K.LVN(203.07938)EVTEFAK.T	4.46	0.99732			451.56796	451.56796	0.9973183	700.1588	sp|P02768|ALBU_HUMAN	sp|P02768|ALBU_HUMAN	2204.777440101001	1118.8006511904432	H5N4F0S2
Controle_19_Slot1_19_1_8827	False	12481	12481	3	0.5518	0.5601	99.92887624466572	1352.6895	1352.6943	-3.6	17324.0	K.LVN(203.07938)EVTEFAK.T	4.46	0.99323			451.56839	451.56839	0.993234	702.5144	sp|P02768|ALBU_HUMAN	sp|P02768|ALBU_HUMAN	2204.7723440058217	1118.7993615896012	H5N4F0S2
Controle_19_Slot1_19_1_8827	False	12520	12520	3	0.3118	0.0014	96.60356347438753	1352.6868	1352.6943	-5.6	15178.0	K.LVN(203.07938)EVTEFAK.T	4.46	0.96527			451.56747	451.56747	0.9652697	703.6927	sp|P02768|ALBU_HUMAN	sp|P02768|ALBU_HUMAN	2204.7752621739405	1118.7994337366922	H5N4F0S2
Controle_19_Slot1_19_1_8827	False	12521	12521	4	0.5746	1.0	100.0	1352.6866	1352.6943	-5.7	42670.0	K.LVN(203.07938)EVTEFAK.T	4.46	0.87698			338.92755	338.92755	0.876983	703.6927	sp|P02768|ALBU_HUMAN	sp|P02768|ALBU_HUMAN	2204.785500209174	839.3540621737646	H5N4F0S2
Controle_19_Slot1_19_1_8827	False	1007	1007	2	1.7413	0.8665	100.0	1498.5795	1498.5784	0.7	53503.0	K.TCVADESAENCDK.S	3.96	0.92427	0.9769	0.0003	749.79364	749.79364	0.92426944	62.7417	sp|P02768|ALBU_HUMAN	sp|P02768|ALBU_HUMAN
Controle_19_Slot1_19_1_8827	False	550	550	2	0.3461	0.4355	99.46332737030411	1498.5806	1498.5784	1.5	1345117.0	K.TCVADESAENCDK.S	3.96	0.95411	0.9769	0.1281	749.79419	749.79419	0.95411056	38.0134	sp|P02768|ALBU_HUMAN	sp|P02768|ALBU_HUMAN
Controle_19_Slot1_19_1_8827	False	619	619	2	0.4655	1.0	100.0	1498.5793	1498.5784	0.7	1423530.0	K.TCVADESAENCDK.S	3.96	0.95841	0.9769	0.2167	749.79358	749.79358	0.9584092	39.1919	sp|P02768|ALBU_HUMAN	sp|P02768|ALBU_HUMAN
Controle_19_Slot1_19_1_8827	False	645	645	2	1.4654	0.8698	100.0	1500.5887	1498.5784	2.4	32453.0	K.TCVADESAENCDK.S	3.96	0.92214	0.9769	0.0002	750.79828	750.79828	0.92214483	39.1919	sp|P02768|ALBU_HUMAN	sp|P02768|ALBU_HUMAN
Controle_19_Slot1_19_1_8827	False	758	758	2	1.9273	0.8593	100.0	1498.5834	1498.5784	3.3	71974.0	K.TCVADESAENCDK.S	3.96	0.93874	0.9769	0.0102	749.79559	749.79559	0.93874204	42.7235	sp|P02768|ALBU_HUMAN	sp|P02768|ALBU_HUMAN
Controle_19_Slot1_19_1_8827	False	998	998	2	1.7886	0.8083	100.0	1498.5778	1498.5784	-0.4	50239.0	K.TCVADESAENCDK.S	3.96	0.92428	0.9769	0.0003	749.79279	749.79279	0.92427886	61.5642	sp|P02768|ALBU_HUMAN	sp|P02768|ALBU_HUMAN
Controle_19_Slot1_19_1_8827	False	543	543	1	1.4099	0.6202	100.0	1138.4298	1138.4316	-1.6	2914.0	V.ADESAENCDK.S	3.96	1.48462			1138.42981	1138.42981	1.484622	38.0134	sp|P02768|ALBU_HUMAN	sp|P02768|ALBU_HUMAN
Controle_19_Slot1_19_1_8827	False	544	544	1	1.4197	0.4753	100.0	1067.3923	1067.3945	-2.1	2555.0	A.DESAENCDK.S	3.96	1.41003			1067.39233	1067.39233	1.4100275	38.0134	sp|P02768|ALBU_HUMAN	sp|P02768|ALBU_HUMAN
Controle_19_Slot1_19_1_8827	False	5485	5485	4	0.4463	0.2645	56.26204238921002	952.35394	952.3676	-14.4	5714.0	D.ESAENCDK.S	4.14	0.88511	0.6832	0.0	238.84436	238.84436	0.8851099	426.9802	sp|P02768|ALBU_HUMAN	sp|P02768|ALBU_HUMAN	2130.8206539765138	720.7796691750775	H4N3F0S3
Controle_19_Slot1_19_1_8827	False	555	555	1	0.4966	0.2015	76.08695652173914	823.3236	823.3251	-1.8	1997.0	E.SAENCDK.S	4.46	1.23769			823.32361	823.32361	1.2376878	38.0134	sp|P02768|ALBU_HUMAN	sp|P02768|ALBU_HUMAN
Controle_19_Slot1_19_1_8827	False	12821	12821	1	0.7923	0.0577	87.87878787878788	660.4019	660.4039	-3.0	4404.0	C.TVATLR.E	10.06	1.15112			660.40192	660.40192	1.1511207	715.4668	sp|P02768|ALBU_HUMAN	sp|P02768|ALBU_HUMAN
Controle_19_Slot1_19_1_8827	False	7316	7316	2	1.1784	0.7925	100.0	1434.5353	1434.5333	1.4	151821.0	R.ETYGEMADCCAK.Q	4.14	0.93002	0.9693	0.0077	717.77155	717.77155	0.9300157	507.05	sp|P02768|ALBU_HUMAN	sp|P02768|ALBU_HUMAN
Controle_19_Slot1_19_1_8827	False	7334	7334	2	1.8246	0.959	100.0	1434.531	1434.5333	-1.6	108531.0	R.ETYGEMADCCAK.Q	4.14	0.92978	0.9693	0.0073	717.76941	717.76941	0.9297766	508.2276	sp|P02768|ALBU_HUMAN	sp|P02768|ALBU_HUMAN
Controle_19_Slot1_19_1_8827	False	7392	7392	2	1.5501	1.0	100.0	1434.5371	1434.5333	2.6	285668.0	R.ETYGEMADCCAK.Q	4.14	0.93279	0.9693	0.0134	717.77246	717.77246	0.9327929	510.5823	sp|P02768|ALBU_HUMAN	sp|P02768|ALBU_HUMAN
Controle_19_Slot1_19_1_8827	False	1751	1751	2	0.865	0.9765	100.0	1450.5321	1450.5283	2.6	70966.0	R.ETYGEM(15.994915)ADCCAK.Q	4.14	0.96277	0.9657	0.8242	725.76996	725.76996	0.9627682	101.5992	sp|P02768|ALBU_HUMAN	sp|P02768|ALBU_HUMAN
Controle_19_Slot1_19_1_8827	False	1867	1867	2	1.2088	0.7917	100.0	1450.5315	1450.5283	2.2	47532.0	R.ETYGEM(15.994915)ADCCAK.Q	4.14	0.93077	0.9657	0.0176	725.76965	725.76965	0.9307679	106.3079	sp|P02768|ALBU_HUMAN	sp|P02768|ALBU_HUMAN
Controle_19_Slot1_19_1_8827	False	1976	1976	2	1.1363	0.8859	100.0	1450.5312	1450.5283	2.0	27810.0	R.ETYGEM(15.994915)ADCCAK.Q	4.14	0.91867	0.9657	0.0013	725.76953	725.76953	0.9186673	112.196	sp|P02768|ALBU_HUMAN	sp|P02768|ALBU_HUMAN
Controle_19_Slot1_19_1_8827	False	2015	2015	2	1.1038	0.6863	100.0	1450.5292	1450.5283	0.6	17345.0	R.ETYGEM(15.994915)ADCCAK.Q	4.14	0.9119	0.9657	0.0002	725.76849	725.76849	0.9119039	116.9064	sp|P02768|ALBU_HUMAN	sp|P02768|ALBU_HUMAN
Controle_19_Slot1_19_1_8827	False	6414	6414	4	0.2498	1.0	99.5965030262273	1917.8733	1917.876	-1.4	37173.0	K.QEPERN(203.07938)ECFLQHK.D	5.8	0.92231			480.22421	480.22421	0.92230934	467.0169	sp|P02768|ALBU_HUMAN	sp|P02768|ALBU_HUMAN	2204.765661449969	980.6457645777996	H5N4F0S2
Controle_19_Slot1_19_1_8827	False	7156	7156	2	0.2128	1.0	99.63963963963964	1075.4989	1075.4989	0.0	74591.0	R.NECFLQHK.D	7.11	0.85262	0.8368	0.2627	538.25336	538.25336	0.8526238	498.8077	sp|P02768|ALBU_HUMAN	sp|P02768|ALBU_HUMAN
Controle_19_Slot1_19_1_8827	False	5978	5978	2	1.133	0.7302	100.0	940.4456	940.4483	-2.9	15960.0	K.DDNPNLPR.L	4.46	0.8229	0.779	0.001	470.72672	470.72672	0.8229041	446.9976	sp|P02768|ALBU_HUMAN	sp|P02768|ALBU_HUMAN
Controle_19_Slot1_19_1_8827	False	5997	5997	2	0.9835	0.8469	100.0	940.4498	940.4483	1.6	44290.0	K.DDNPNLPR.L	4.46	0.82608	0.779	0.0004	470.72882	470.72882	0.82608074	448.1765	sp|P02768|ALBU_HUMAN	sp|P02768|ALBU_HUMAN
Controle_19_Slot1_19_1_8827	False	6090	6090	2	0.9302	0.8706	100.0	940.4515	940.4483	3.4	84298.0	K.DDNPNLPR.L	4.46	0.8245	0.779	0.0007	470.72964	470.72964	0.8245048	451.7088	sp|P02768|ALBU_HUMAN	sp|P02768|ALBU_HUMAN
Controle_19_Slot1_19_1_8827	False	23151	23151	3	1.8755	1.0	100.0	2522.1628	2522.169	-2.4	161111.0	R.LVRPEVDVMCTAFHDNEETFL.K	4.25	0.9529	0.949	0.9015	841.39282	841.39282	0.95289975	1141.7472	sp|P02768|ALBU_HUMAN	sp|P02768|ALBU_HUMAN
Controle_19_Slot1_19_1_8827	False	23158	23158	3	1.6336	1.0	100.0	2522.1694	2522.169	0.2	172947.0	R.LVRPEVDVMCTAFHDNEETFL.K	4.25	0.95253	0.949	0.9121	841.39502	841.39502	0.9525311	1142.9255	sp|P02768|ALBU_HUMAN	sp|P02768|ALBU_HUMAN
Controle_19_Slot1_19_1_8827	False	21011	21011	3	2.7053	1.0	100.0	2650.265	2650.264	0.4	88113.0	R.LVRPEVDVMCTAFHDNEETFLK.K	4.58	1.0279	1.0349	0.8001	884.09351	884.09351	1.0278978	1045.1918	sp|P02768|ALBU_HUMAN	sp|P02768|ALBU_HUMAN
Controle_19_Slot1_19_1_8827	False	21025	21025	3	3.1025	1.0	100.0	2650.2644	2650.264	0.2	94091.0	R.LVRPEVDVMCTAFHDNEETFLK.K	4.58	1.02338	1.0349	0.6835	884.09332	884.09332	1.023378	1046.3694	sp|P02768|ALBU_HUMAN	sp|P02768|ALBU_HUMAN
Controle_19_Slot1_19_1_8827	False	13754	13754	2	1.6397	0.7122	100.0	1611.7133	1611.7108	1.5	8078.0	M.CTAFHDNEETFLK.K	4.72	1.01653	1.0607	0.0062	806.36053	806.36053	1.016529	749.6136	sp|P02768|ALBU_HUMAN	sp|P02768|ALBU_HUMAN
Controle_19_Slot1_19_1_8827	False	13765	13765	2	2.7255	0.8866	100.0	1611.7114	1611.7108	0.4	44497.0	M.CTAFHDNEETFLK.K	4.72	1.01454	1.0607	0.0041	806.35962	806.35962	1.0145375	750.7903	sp|P02768|ALBU_HUMAN	sp|P02768|ALBU_HUMAN
Controle_19_Slot1_19_1_8827	False	19333	19333	1	0.4046	0.1532	59.32203389830508	880.44055	880.44104	-0.6	3861.0	D.NEETFLK.K	4.46	1.30741			880.44055	880.44055	1.3074143	968.6335	sp|P02768|ALBU_HUMAN	sp|P02768|ALBU_HUMAN
Controle_19_Slot1_19_1_8827	False	19349	19349	1	0.4639	0.056	60.317460317460316	766.3969	766.39813	-1.6	1444.0	N.EETFLK.K	4.46	1.20148			766.39691	766.39691	1.20148	968.6335	sp|P02768|ALBU_HUMAN	sp|P02768|ALBU_HUMAN
Controle_19_Slot1_19_1_8827	True	26079	26079	3	0.4746	0.3362	99.0079365079365	1742.8846	1742.894	-5.4	1787.0	R.HPYFYAPELLFFAK.R	7.25	0.88276	0.8673	0.5564	581.63342	581.63342	0.8827596	1330.1454	sp|P02768|ALBU_HUMAN	sp|P02768|ALBU_HUMAN
Controle_19_Slot1_19_1_8827	True	26094	26094	3	0.8213	0.1368	99.79253112033194	1742.8877	1742.894	-3.6	6503.0	R.HPYFYAPELLFFAK.R	7.25	0.88379	0.8673	0.5301	581.63446	581.63446	0.8837928	1331.3243	sp|P02768|ALBU_HUMAN	sp|P02768|ALBU_HUMAN
Controle_19_Slot1_19_1_8827	True	6450	6450	1	2.9925	0.8328	0.0	1371.5596	1371.5668	-5.3	58534.0	K.AAFTECCQAADK.A	4.46	1.48416			1371.55957	1371.55957	1.4841571	469.3717	sp|P02768|ALBU_HUMAN	sp|P02768|ALBU_HUMAN
Controle_19_Slot1_19_1_8827	True	6485	6485	1	2.8995	0.7568	0.0	1371.5657	1371.5668	-0.8	73321.0	K.AAFTECCQAADK.A	4.46	1.48606			1371.56567	1371.56567	1.4860616	470.5488	sp|P02768|ALBU_HUMAN	sp|P02768|ALBU_HUMAN
Controle_19_Slot1_19_1_8827	True	6391	6391	2	1.6603	0.8257	100.0	1371.5674	1371.5668	0.4	34542.0	K.AAFTECCQAADK.A	4.46	0.91818	0.9471	0.0458	686.2876	686.2876	0.91818345	465.839	sp|P02768|ALBU_HUMAN	sp|P02768|ALBU_HUMAN
Controle_19_Slot1_19_1_8827	True	6398	6398	2	1.4601	0.9429	100.0	1371.566	1371.5668	-0.5	108486.0	K.AAFTECCQAADK.A	4.46	0.91967	0.9471	0.0583	686.28693	686.28693	0.91966504	467.0169	sp|P02768|ALBU_HUMAN	sp|P02768|ALBU_HUMAN
Controle_19_Slot1_19_1_8827	True	6456	6456	2	0.8855	1.0	100.0	1371.5717	1371.5668	3.6	397503.0	K.AAFTECCQAADK.A	4.46	0.92629	0.9471	0.1515	686.28973	686.28973	0.92629427	469.3717	sp|P02768|ALBU_HUMAN	sp|P02768|ALBU_HUMAN
Controle_19_Slot1_19_1_8827	True	5251	5251	2	1.2805	0.7775	100.0	1300.5289	1300.5297	-0.6	85225.0	A.AFTECCQAADK.A	4.46	0.89605	0.9225	0.0608	650.76837	650.76837	0.89604825	418.7377	sp|P02768|ALBU_HUMAN	sp|P02768|ALBU_HUMAN
Controle_19_Slot1_19_1_8827	True	1716	1716	2	0.9338	0.2381	99.03846153846155	1229.5007	1229.4926	6.7	17882.0	A.FTECCQAADK.A	4.46	0.90434	0.8924	0.4304	615.25427	615.25427	0.9043372	100.4208	sp|P02768|ALBU_HUMAN	sp|P02768|ALBU_HUMAN
Controle_19_Slot1_19_1_8827	True	1915	1915	2	0.6444	0.2139	91.48148148148148	1229.493	1229.4926	0.4	2082.0	A.FTECCQAADK.A	4.46	0.87835	0.8924	0.3017	615.25043	615.25043	0.8783546	108.6641	sp|P02768|ALBU_HUMAN	sp|P02768|ALBU_HUMAN
Controle_19_Slot1_19_1_8827	True	4376	4376	2	1.1115	0.5359	100.0	1074.5419	1074.5425	-0.6	51588.0	K.LDELRDEGK.A	4.4	0.87421	0.8578	0.2566	537.77484	537.77484	0.87420523	386.9427	sp|P02768|ALBU_HUMAN	sp|P02768|ALBU_HUMAN
Controle_19_Slot1_19_1_8827	True	153	153	2	0.872	0.5571	99.51456310679612	961.4593	961.4585	0.8	26823.0	L.DELRDEGK.A	4.4	0.81264	0.7851	0.038	481.23355	481.23355	0.8126359	12.1098	sp|P02768|ALBU_HUMAN	sp|P02768|ALBU_HUMAN
Controle_19_Slot1_19_1_8827	True	4481	4481	2	0.5914	0.1304	75.78947368421053	961.4575	961.4585	-1.0	4502.0	L.DELRDEGK.A	4.4	0.81322	0.7851	0.0342	481.2327	481.2327	0.8132217	392.8312	sp|P02768|ALBU_HUMAN	sp|P02768|ALBU_HUMAN
Controle_19_Slot1_19_1_8827	False	7264	7264	1	1.0552	0.3476	0.0	880.441	880.44104	-0.1	8187.0	K.AEFAEVSK.L	4.46	1.30816			880.44098	880.44098	1.3081614	505.8729	sp|P02768|ALBU_HUMAN	sp|P02768|ALBU_HUMAN
Controle_19_Slot1_19_1_8827	False	7234	7234	2	1.1087	0.3788	99.8073217726397	880.43896	880.44104	-2.4	4158.0	K.AEFAEVSK.L	4.46	0.80384	0.7696	0.0089	440.72339	440.72339	0.80383754	503.5181	sp|P02768|ALBU_HUMAN	sp|P02768|ALBU_HUMAN
Controle_19_Slot1_19_1_8827	False	7277	7277	2	1.2569	0.5314	100.0	880.43896	880.44104	-2.4	1849.0	K.AEFAEVSK.L	4.46	0.80031	0.7696	0.0186	440.72339	440.72339	0.8003148	505.8729	sp|P02768|ALBU_HUMAN	sp|P02768|ALBU_HUMAN
Controle_19_Slot1_19_1_8827	False	9631	9631	2	4.182	0.8796	100.0	2086.834	2086.8374	-1.6	541425.0	K.VHTECCHGDLLECADDR.A	4.58	1.11002	1.1735	0.0003	1043.9209	1043.9209	1.110021	589.4754	sp|P02768|ALBU_HUMAN	sp|P02768|ALBU_HUMAN
Controle_19_Slot1_19_1_8827	False	9645	9645	2	4.3382	0.9191	100.0	2086.8347	2086.8374	-1.3	292808.0	K.VHTECCHGDLLECADDR.A	4.58	1.10886	1.1735	0.0003	1043.92126	1043.92126	1.1088575	590.6542	sp|P02768|ALBU_HUMAN	sp|P02768|ALBU_HUMAN
Controle_19_Slot1_19_1_8827	False	9652	9652	2	4.4064	0.9157	100.0	2088.8376	2086.8374	-3.1	186876.0	K.VHTECCHGDLLECADDR.A	4.58	1.09411	1.1735	0.0	1044.92273	1044.92273	1.094113	590.6542	sp|P02768|ALBU_HUMAN	sp|P02768|ALBU_HUMAN
Controle_19_Slot1_19_1_8827	False	9688	9688	2	3.2663	0.8355	100.0	2086.8362	2086.8374	-0.6	813074.0	K.VHTECCHGDLLECADDR.A	4.58	1.11471	1.1735	0.0009	1043.922	1043.922	1.1147147	591.8312	sp|P02768|ALBU_HUMAN	sp|P02768|ALBU_HUMAN
Controle_19_Slot1_19_1_8827	False	9695	9695	2	3.2674	0.9465	100.0	2088.838	2086.8374	-3.0	503284.0	K.VHTECCHGDLLECADDR.A	4.58	1.09326	1.1735	0.0	1044.92285	1044.92285	1.093263	591.8312	sp|P02768|ALBU_HUMAN	sp|P02768|ALBU_HUMAN
Controle_19_Slot1_19_1_8827	False	9907	9907	2	2.7459	0.9652	100.0	2086.8298	2086.8374	-3.6	77418.0	K.VHTECCHGDLLECADDR.A	4.58	1.09487	1.1735	0.0	1043.91882	1043.91882	1.0948701	598.8953	sp|P02768|ALBU_HUMAN	sp|P02768|ALBU_HUMAN
Controle_19_Slot1_19_1_8827	False	9621	9621	3	1.8907	0.9306	100.0	2086.8423	2086.8374	2.3	278932.0	K.VHTECCHGDLLECADDR.A	4.58	0.88156	0.8538	0.2832	696.28601	696.28601	0.88156384	589.4754	sp|P02768|ALBU_HUMAN	sp|P02768|ALBU_HUMAN
Controle_19_Slot1_19_1_8827	False	9625	9625	3	2.4419	1.0	100.0	2088.8462	2086.8374	1.0	242145.0	K.VHTECCHGDLLECADDR.A	4.58	0.87952	0.8538	0.3196	696.95392	696.95392	0.8795191	589.4754	sp|P02768|ALBU_HUMAN	sp|P02768|ALBU_HUMAN
Controle_19_Slot1_19_1_8827	False	9655	9655	3	1.7819	1.0	100.0	2088.8477	2086.8374	1.7	481246.0	K.VHTECCHGDLLECADDR.A	4.58	0.88124	0.8538	0.2887	696.95441	696.95441	0.881238	590.6542	sp|P02768|ALBU_HUMAN	sp|P02768|ALBU_HUMAN
Controle_19_Slot1_19_1_8827	False	9691	9691	3	2.238	1.0	100.0	2086.8472	2086.8374	4.7	734600.0	K.VHTECCHGDLLECADDR.A	4.58	0.89587	0.8538	0.1073	696.2876	696.2876	0.89587235	591.8312	sp|P02768|ALBU_HUMAN	sp|P02768|ALBU_HUMAN
Controle_19_Slot1_19_1_8827	False	9698	9698	3	2.5677	1.0	100.0	2088.8506	2086.8374	3.1	1020090.0	K.VHTECCHGDLLECADDR.A	4.58	0.84494	0.8538	0.7006	696.95538	696.95538	0.84494436	591.8312	sp|P02768|ALBU_HUMAN	sp|P02768|ALBU_HUMAN
Controle_19_Slot1_19_1_8827	False	9744	9744	3	2.1819	0.9037	100.0	2086.853	2086.8374	7.5	1294584.0	K.VHTECCHGDLLECADDR.A	4.58	0.87639	0.8538	0.3817	696.28955	696.28955	0.8763893	593.0092	sp|P02768|ALBU_HUMAN	sp|P02768|ALBU_HUMAN
Controle_19_Slot1_19_1_8827	False	9745	9745	3	2.7417	0.9355	100.0	2088.8528	2086.8374	4.2	755797.0	K.VHTECCHGDLLECADDR.A	4.58	0.80909	0.8538	0.0524	696.95618	696.95618	0.80908567	593.0092	sp|P02768|ALBU_HUMAN	sp|P02768|ALBU_HUMAN
Controle_19_Slot1_19_1_8827	False	9809	9809	3	2.0877	0.9606	100.0	2088.8455	2086.8374	0.6	382915.0	K.VHTECCHGDLLECADDR.A	4.58	0.89991	0.8538	0.0786	696.95367	696.95367	0.89990515	595.3637	sp|P02768|ALBU_HUMAN	sp|P02768|ALBU_HUMAN
Controle_19_Slot1_19_1_8827	False	9975	9975	3	2.0625	1.0	100.0	2086.8374	2086.8374	0.0	57625.0	K.VHTECCHGDLLECADDR.A	4.58	0.86092	0.8538	0.7896	696.28436	696.28436	0.86092305	601.2518	sp|P02768|ALBU_HUMAN	sp|P02768|ALBU_HUMAN
Controle_19_Slot1_19_1_8827	False	9628	9628	4	0.7713	0.6081	100.0	2086.8496	2086.8374	5.8	31686.0	K.VHTECCHGDLLECADDR.A	4.58	0.83716	0.8088	0.3046	522.46826	522.46826	0.83715636	589.4754	sp|P02768|ALBU_HUMAN	sp|P02768|ALBU_HUMAN
Controle_19_Slot1_19_1_8827	False	9650	9650	4	0.2673	0.1131	97.50479846449136	2088.8467	2086.8374	1.2	7889.0	K.VHTECCHGDLLECADDR.A	4.58	0.76829	0.8088	0.0996	522.96753	522.96753	0.7682918	590.6542	sp|P02768|ALBU_HUMAN	sp|P02768|ALBU_HUMAN
Controle_19_Slot1_19_1_8827	False	9662	9662	4	0.5687	1.0	100.0	2088.847	2086.8374	1.3	22296.0	K.VHTECCHGDLLECADDR.A	4.58	0.80117	0.8088	0.7542	522.96759	522.96759	0.801167	590.6542	sp|P02768|ALBU_HUMAN	sp|P02768|ALBU_HUMAN
Controle_19_Slot1_19_1_8827	False	9692	9692	4	0.8914	0.7838	100.0	2088.854	2086.8374	4.7	37084.0	K.VHTECCHGDLLECADDR.A	4.58	0.83196	0.8088	0.4008	522.96936	522.96936	0.83195764	591.8312	sp|P02768|ALBU_HUMAN	sp|P02768|ALBU_HUMAN
Controle_19_Slot1_19_1_8827	False	10795	10795	4	0.6015	0.9581	99.49748743718592	1988.7621	1987.769	-5.2	38309.0	V.HTECCHGDLLECADDR.A	4.58	0.91897	0.815	0.0005	497.94641	497.94641	0.9189725	637.753	sp|P02768|ALBU_HUMAN	sp|P02768|ALBU_HUMAN	1781.7158077990644	892.3555211062308
Controle_19_Slot1_19_1_8827	False	9780	9780	2	2.4993	0.8155	100.0	1460.5913	1460.5892	1.4	56180.0	C.CHGDLLECADDR.A	4.4	0.96892	0.9844	0.3038	730.79956	730.79956	0.9689226	594.1861	sp|P02768|ALBU_HUMAN	sp|P02768|ALBU_HUMAN
Controle_19_Slot1_19_1_8827	False	9764	9764	1	1.0952	0.1813	93.33333333333333	765.2817	765.28314	-1.9	38215.0	L.ECADDR.A	4.14	0.99718			765.28168	765.28168	0.99717826	593.0092	sp|P02768|ALBU_HUMAN	sp|P02768|ALBU_HUMAN
Controle_19_Slot1_19_1_8827	False	11852	11852	2	1.0713	0.3562	98.19004524886877	2099.0127	2098.0232	-6.6	7528.0	D.RADLAKYICENQDSISSK.L	6.56	1.13319	1.1975	0.0004	1050.01025	1050.01025	1.1331911	677.7866	sp|P02768|ALBU_HUMAN	sp|P02768|ALBU_HUMAN
Controle_19_Slot1_19_1_8827	False	6760	6760	1	3.0536	0.811	0.0	1443.6403	1443.642	-1.2	54687.0	K.YICENQDSISSK.L	4.46	1.48486			1443.64026	1443.64026	1.4848624	482.3239	sp|P02768|ALBU_HUMAN	sp|P02768|ALBU_HUMAN
Controle_19_Slot1_19_1_8827	False	6781	6781	1	2.6041	0.8042	0.0	1443.6334	1443.642	-5.9	55836.0	K.YICENQDSISSK.L	4.46	1.48555			1443.63342	1443.63342	1.4855502	483.5003	sp|P02768|ALBU_HUMAN	sp|P02768|ALBU_HUMAN
Controle_19_Slot1_19_1_8827	False	6800	6800	1	2.6587	0.7291	0.0	1443.6404	1443.642	-1.1	37537.0	K.YICENQDSISSK.L	4.46	1.48719			1443.64038	1443.64038	1.4871893	484.6788	sp|P02768|ALBU_HUMAN	sp|P02768|ALBU_HUMAN
Controle_19_Slot1_19_1_8827	False	6825	6825	1	2.6304	0.7237	0.0	1443.6334	1443.642	-5.9	19884.0	K.YICENQDSISSK.L	4.46	1.48514			1443.63342	1443.63342	1.485136	485.855	sp|P02768|ALBU_HUMAN	sp|P02768|ALBU_HUMAN
Controle_19_Slot1_19_1_8827	False	6716	6716	2	1.1122	0.9252	100.0	1443.6398	1443.642	-1.5	115269.0	K.YICENQDSISSK.L	4.46	0.94774	0.9803	0.0297	722.32379	722.32379	0.94774175	478.7902	sp|P02768|ALBU_HUMAN	sp|P02768|ALBU_HUMAN
Controle_19_Slot1_19_1_8827	False	6721	6721	2	1.0372	0.868	100.0	1443.6415	1443.642	-0.3	126490.0	K.YICENQDSISSK.L	4.46	0.95025	0.9803	0.045	722.32465	722.32465	0.9502512	479.9692	sp|P02768|ALBU_HUMAN	sp|P02768|ALBU_HUMAN
Controle_19_Slot1_19_1_8827	False	6766	6766	2	0.2752	1.0	99.63636363636364	1443.6469	1443.642	3.4	570847.0	K.YICENQDSISSK.L	4.46	0.95252	0.9803	0.0642	722.32733	722.32733	0.9525246	482.3239	sp|P02768|ALBU_HUMAN	sp|P02768|ALBU_HUMAN
Controle_19_Slot1_19_1_8827	False	6830	6830	2	0.9986	0.7519	100.0	1444.646	1443.642	0.5	144868.0	K.YICENQDSISSK.L	4.46	0.93581	0.9803	0.0027	722.8269	722.8269	0.9358051	485.855	sp|P02768|ALBU_HUMAN	sp|P02768|ALBU_HUMAN
Controle_19_Slot1_19_1_8827	False	3442	3442	2	1.9042	0.6213	100.0	1280.5803	1280.5787	1.2	26480.0	Y.ICENQDSISSK.L	4.46	0.89595	0.9148	0.1781	640.79407	640.79407	0.89594823	325.7087	sp|P02768|ALBU_HUMAN	sp|P02768|ALBU_HUMAN
Controle_19_Slot1_19_1_8827	False	3470	3470	2	1.7186	0.6969	100.0	1280.5757	1280.5787	-2.4	19736.0	Y.ICENQDSISSK.L	4.46	0.8999	0.9148	0.286	640.79175	640.79175	0.89989895	328.0638	sp|P02768|ALBU_HUMAN	sp|P02768|ALBU_HUMAN
Controle_19_Slot1_19_1_8827	False	3481	3481	2	1.4504	0.5306	100.0	1280.5751	1280.5787	-2.9	35041.0	Y.ICENQDSISSK.L	4.46	0.89404	0.9148	0.1382	640.79144	640.79144	0.89404327	329.2408	sp|P02768|ALBU_HUMAN	sp|P02768|ALBU_HUMAN
Controle_19_Slot1_19_1_8827	False	3502	3502	2	1.2512	0.3726	99.4949494949495	1280.5741	1280.5787	-3.6	31932.0	Y.ICENQDSISSK.L	4.46	0.89322	0.9148	0.1233	640.79095	640.79095	0.8932238	331.5955	sp|P02768|ALBU_HUMAN	sp|P02768|ALBU_HUMAN
Controle_19_Slot1_19_1_8827	False	3891	3891	2	1.523	0.7161	100.0	1280.582	1280.5787	2.6	70891.0	Y.ICENQDSISSK.L	4.46	0.90012	0.9148	0.293	640.79492	640.79492	0.9001227	356.3236	sp|P02768|ALBU_HUMAN	sp|P02768|ALBU_HUMAN
Controle_19_Slot1_19_1_8827	False	4294	4294	2	1.7182	0.6555	100.0	1280.5787	1280.5787	0.0	34269.0	Y.ICENQDSISSK.L	4.46	0.89862	0.9148	0.2472	640.79327	640.79327	0.898621	381.0547	sp|P02768|ALBU_HUMAN	sp|P02768|ALBU_HUMAN
Controle_19_Slot1_19_1_8827	False	23236	23236	5	0.4435	1.0	98.53836784409256	3564.6228	3563.6404	-5.9	15925.0	L.LEKSHCIAEVEN(203.07938)DEM(15.994915)PADLPSLAADFVESK.D	4.2	0.79823			713.73083	713.73083	0.7982257	1146.4568	sp|P02768|ALBU_HUMAN	sp|P02768|ALBU_HUMAN
Controle_19_Slot1_19_1_8827	False	20505	20505	2	2.495	0.8407	100.0	2269.003	2269.011	-3.6	51415.0	K.SHCIAEVENDEMPADLPSLAA.D	3.86	1.17584	1.2399	0.0006	1135.00537	1135.00537	1.1758417	1022.8182	sp|P02768|ALBU_HUMAN	sp|P02768|ALBU_HUMAN
Controle_19_Slot1_19_1_8827	False	20518	20518	2	2.2402	0.9232	100.0	2269.0027	2269.011	-3.7	54227.0	K.SHCIAEVENDEMPADLPSLAA.D	3.86	1.17779	1.2399	0.0009	1135.00525	1135.00525	1.1777866	1023.9962	sp|P02768|ALBU_HUMAN	sp|P02768|ALBU_HUMAN
Controle_19_Slot1_19_1_8827	False	25364	25364	2	2.6689	0.8597	100.0	2846.2278	2846.2495	-7.6	54112.0	K.SHCIAEVENDEMPADLPSLAADFVES.K	3.69	1.34043	1.3962	0.0089	1423.6178	1423.6178	1.3404293	1274.8048	sp|P02768|ALBU_HUMAN	sp|P02768|ALBU_HUMAN
Controle_19_Slot1_19_1_8827	False	25383	25383	2	3.016	0.921	100.0	2846.2224	2846.2495	-9.5	71943.0	K.SHCIAEVENDEMPADLPSLAADFVES.K	3.69	1.34031	1.3962	0.0087	1423.61511	1423.61511	1.340315	1275.9821	sp|P02768|ALBU_HUMAN	sp|P02768|ALBU_HUMAN
Controle_19_Slot1_19_1_8827	False	25450	25450	2	2.9297	0.9977	100.0	2846.2292	2846.2495	-7.1	55149.0	K.SHCIAEVENDEMPADLPSLAADFVES.K	3.69	1.30769	1.3962	0.0	1423.61853	1423.61853	1.3076884	1280.6918	sp|P02768|ALBU_HUMAN	sp|P02768|ALBU_HUMAN
Controle_19_Slot1_19_1_8827	False	25465	25465	2	3.1904	0.8145	100.0	2848.2397	2846.2495	-5.8	106132.0	K.SHCIAEVENDEMPADLPSLAADFVES.K	3.69	1.33149	1.3962	0.0023	1424.62378	1424.62378	1.3314905	1281.8689	sp|P02768|ALBU_HUMAN	sp|P02768|ALBU_HUMAN
Controle_19_Slot1_19_1_8827	False	24658	24658	2	5.2667	0.8993	100.0	2975.3247	2974.3445	-7.8	13817.0	K.SHCIAEVENDEMPADLPSLAADFVESK.D	4.03	1.35501	1.4335	0.0003	1488.16626	1488.16626	1.3550131	1232.4146	sp|P02768|ALBU_HUMAN	sp|P02768|ALBU_HUMAN
Controle_19_Slot1_19_1_8827	False	24660	24660	2	4.5818	0.9131	100.0	2974.33	2974.3445	-4.8	94885.0	K.SHCIAEVENDEMPADLPSLAADFVESK.D	4.03	1.36049	1.4335	0.0008	1487.66895	1487.66895	1.3604921	1233.592	sp|P02768|ALBU_HUMAN	sp|P02768|ALBU_HUMAN
Controle_19_Slot1_19_1_8827	False	24766	24766	2	4.7258	0.9123	100.0	2976.3303	2974.3445	-7.0	176146.0	K.SHCIAEVENDEMPADLPSLAADFVESK.D	4.03	1.37538	1.4335	0.0079	1488.66907	1488.66907	1.3753794	1239.4794	sp|P02768|ALBU_HUMAN	sp|P02768|ALBU_HUMAN
Controle_19_Slot1_19_1_8827	False	24815	24815	2	4.2318	0.8719	100.0	2974.316	2974.3445	-9.6	27523.0	K.SHCIAEVENDEMPADLPSLAADFVESK.D	4.03	1.43793	1.4335	0.8648	1487.66187	1487.66187	1.4379306	1241.8342	sp|P02768|ALBU_HUMAN	sp|P02768|ALBU_HUMAN
Controle_19_Slot1_19_1_8827	False	24913	24913	2	3.6652	1.0	100.0	2975.3254	2974.3445	-7.5	64391.0	K.SHCIAEVENDEMPADLPSLAADFVESK.D	4.03	1.35252	1.4335	0.0002	1488.16663	1488.16663	1.3525201	1247.7228	sp|P02768|ALBU_HUMAN	sp|P02768|ALBU_HUMAN
Controle_19_Slot1_19_1_8827	False	24630	24630	3	3.0292	1.0	100.0	2974.3489	2974.3445	1.5	480680.0	K.SHCIAEVENDEMPADLPSLAADFVESK.D	4.03	0.96379	1.0267	0.0224	992.12152	992.12152	0.96378624	1231.2372	sp|P02768|ALBU_HUMAN	sp|P02768|ALBU_HUMAN
Controle_19_Slot1_19_1_8827	False	24663	24663	3	2.4252	0.9848	100.0	2975.3486	2974.3445	0.3	447900.0	K.SHCIAEVENDEMPADLPSLAADFVESK.D	4.03	0.98237	1.0267	0.1132	992.45477	992.45477	0.9823742	1233.592	sp|P02768|ALBU_HUMAN	sp|P02768|ALBU_HUMAN
Controle_19_Slot1_19_1_8827	False	24689	24689	3	2.7196	0.9886	100.0	2974.353	2974.3445	2.9	807404.0	K.SHCIAEVENDEMPADLPSLAADFVESK.D	4.03	0.9652	1.0267	0.0258	992.12292	992.12292	0.965202	1234.7698	sp|P02768|ALBU_HUMAN	sp|P02768|ALBU_HUMAN
Controle_19_Slot1_19_1_8827	False	24819	24819	3	2.2029	1.0	100.0	2975.3604	2974.3445	4.2	783081.0	K.SHCIAEVENDEMPADLPSLAADFVESK.D	4.03	0.96728	1.0267	0.0316	992.45868	992.45868	0.9672846	1241.8342	sp|P02768|ALBU_HUMAN	sp|P02768|ALBU_HUMAN
Controle_19_Slot1_19_1_8827	False	24833	24833	4	1.3902	0.9143	100.0	2974.3376	2974.3445	-2.3	14083.0	K.SHCIAEVENDEMPADLPSLAADFVESK.D	4.03	1.0174	0.9886	0.3909	744.34027	744.34027	1.0174015	1241.8342	sp|P02768|ALBU_HUMAN	sp|P02768|ALBU_HUMAN
Controle_19_Slot1_19_1_8827	False	23222	23222	2	4.3692	0.9103	100.0	2991.3157	2990.3394	-9.0	74898.0	K.SHCIAEVENDEM(15.994915)PADLPSLAADFVESK.D	4.03	1.34651	1.4258	0.0002	1496.16174	1496.16174	1.3465084	1146.4568	sp|P02768|ALBU_HUMAN	sp|P02768|ALBU_HUMAN
Controle_19_Slot1_19_1_8827	False	23246	23246	2	5.1179	0.8922	100.0	2990.32	2990.3394	-6.4	75957.0	K.SHCIAEVENDEM(15.994915)PADLPSLAADFVESK.D	4.03	1.35264	1.4258	0.0007	1495.66394	1495.66394	1.3526375	1147.6344	sp|P02768|ALBU_HUMAN	sp|P02768|ALBU_HUMAN
Controle_19_Slot1_19_1_8827	False	23318	23318	2	4.845	0.8984	100.0	2991.3242	2990.3394	-6.2	58578.0	K.SHCIAEVENDEM(15.994915)PADLPSLAADFVESK.D	4.03	1.35128	1.4258	0.0005	1496.16602	1496.16602	1.3512828	1151.1667	sp|P02768|ALBU_HUMAN	sp|P02768|ALBU_HUMAN
Controle_19_Slot1_19_1_8827	False	23194	23194	3	3.2746	1.0	100.0	2990.341	2990.3394	0.6	367813.0	K.SHCIAEVENDEM(15.994915)PADLPSLAADFVESK.D	4.03	0.99591	1.0241	0.3174	997.45227	997.45227	0.9959129	1144.1024	sp|P02768|ALBU_HUMAN	sp|P02768|ALBU_HUMAN
Controle_19_Slot1_19_1_8827	False	23227	23227	3	3.3478	1.0	100.0	2990.3433	2990.3394	1.3	282120.0	K.SHCIAEVENDEM(15.994915)PADLPSLAADFVESK.D	4.03	0.99634	1.0241	0.3249	997.453	997.453	0.9963445	1146.4568	sp|P02768|ALBU_HUMAN	sp|P02768|ALBU_HUMAN
Controle_19_Slot1_19_1_8827	False	25768	25768	2	4.0316	0.8397	100.0	2751.249	2750.2534	-2.8	40223.0	H.CIAEVENDEMPADLPSLAADFVESK.D	3.69	1.30741	1.3841	0.0002	1376.12842	1376.12842	1.3074143	1308.9525	sp|P02768|ALBU_HUMAN	sp|P02768|ALBU_HUMAN
Controle_19_Slot1_19_1_8827	False	25787	25787	2	3.8276	0.9115	100.0	2750.2332	2750.2534	-7.4	34696.0	H.CIAEVENDEMPADLPSLAADFVESK.D	3.69	1.30332	1.3841	0.0001	1375.62048	1375.62048	1.3033209	1310.1305	sp|P02768|ALBU_HUMAN	sp|P02768|ALBU_HUMAN
Controle_19_Slot1_19_1_8827	False	23244	23244	5	0.3626	0.3363	73.476494486361	2954.2588	2953.3328	-26.2	13267.0	H.CIAEVEN(203.07938)DEMPADLPSLAADFVESK.D	3.69	0.85626			591.65802	591.65802	0.8562554	1146.4568	sp|P02768|ALBU_HUMAN	sp|P02768|ALBU_HUMAN	2140.917038424701	979.225560820007
Controle_19_Slot1_19_1_8827	False	21717	21717	2	3.3364	0.8453	100.0	1690.8284	1690.8357	-4.3	52264.0	E.MPADLPSLAADFVESK.D	4.14	1.0666	1.0877	0.2068	845.91809	845.91809	1.0666019	1076.9855	sp|P02768|ALBU_HUMAN	sp|P02768|ALBU_HUMAN
Controle_19_Slot1_19_1_8827	False	20261	20261	2	2.0321	0.5891	100.0	1559.7943	1559.7952	-0.5	21268.0	M.PADLPSLAADFVESK.D	4.14	1.03418	1.0424	0.5991	780.40106	780.40106	1.0341848	1009.8453	sp|P02768|ALBU_HUMAN	sp|P02768|ALBU_HUMAN
Controle_19_Slot1_19_1_8827	False	21224	21224	2	1.3784	0.7882	100.0	1559.7937	1559.7952	-0.9	68363.0	M.PADLPSLAADFVESK.D	4.14	1.02589	1.0424	0.3013	780.40076	780.40076	1.0258907	1054.6125	sp|P02768|ALBU_HUMAN	sp|P02768|ALBU_HUMAN
Controle_19_Slot1_19_1_8827	False	21350	21350	2	1.8127	0.9566	100.0	1560.7966	1559.7952	-1.2	81590.0	M.PADLPSLAADFVESK.D	4.14	1.01977	1.0424	0.1574	780.90222	780.90222	1.0197705	1060.4994	sp|P02768|ALBU_HUMAN	sp|P02768|ALBU_HUMAN
Controle_19_Slot1_19_1_8827	False	21723	21723	2	2.4466	0.7031	100.0	1559.7987	1559.7952	2.3	160407.0	M.PADLPSLAADFVESK.D	4.14	1.04141	1.0424	0.9289	780.40326	780.40326	1.0414089	1076.9855	sp|P02768|ALBU_HUMAN	sp|P02768|ALBU_HUMAN
Controle_19_Slot1_19_1_8827	False	21747	21747	2	2.6104	0.6227	100.0	1559.7933	1559.7952	-1.2	190563.0	M.PADLPSLAADFVESK.D	4.14	1.04012	1.0424	0.8676	780.40057	780.40057	1.0401213	1078.1626	sp|P02768|ALBU_HUMAN	sp|P02768|ALBU_HUMAN
Controle_19_Slot1_19_1_8827	False	21860	21860	2	1.6587	0.6329	100.0	1559.7964	1559.7952	0.8	186594.0	M.PADLPSLAADFVESK.D	4.14	1.02368	1.0424	0.2418	780.4021	780.4021	1.02368	1081.6952	sp|P02768|ALBU_HUMAN	sp|P02768|ALBU_HUMAN
Controle_19_Slot1_19_1_8827	False	21988	21988	2	2.774	0.5972	100.0	1560.7963	1559.7952	-1.4	72705.0	M.PADLPSLAADFVESK.D	4.14	1.00541	1.0424	0.0201	780.90204	780.90204	1.0054078	1087.5834	sp|P02768|ALBU_HUMAN	sp|P02768|ALBU_HUMAN
Controle_19_Slot1_19_1_8827	False	21829	21829	3	0.528	0.038	56.166982922201136	1559.8	1559.7952	3.1	791.0	M.PADLPSLAADFVESK.D	4.14	0.90378	0.8591	0.0898	520.60522	520.60522	0.90378267	1080.5179	sp|P02768|ALBU_HUMAN	sp|P02768|ALBU_HUMAN
Controle_19_Slot1_19_1_8827	False	21785	21785	2	1.3816	0.3028	99.49748743718592	1462.7413	1462.7424	-0.8	9658.0	P.ADLPSLAADFVESK.D	4.14	1.02489	1.0055	0.2506	731.87457	731.87457	1.0248905	1079.3402	sp|P02768|ALBU_HUMAN	sp|P02768|ALBU_HUMAN
Controle_19_Slot1_19_1_8827	False	21827	21827	2	1.7891	0.7397	100.0	1462.7379	1462.7424	-3.1	18089.0	P.ADLPSLAADFVESK.D	4.14	1.02017	1.0055	0.3866	731.87286	731.87286	1.0201678	1080.5179	sp|P02768|ALBU_HUMAN	sp|P02768|ALBU_HUMAN
Controle_19_Slot1_19_1_8827	False	21805	21805	2	1.4309	0.7476	100.0	1391.7037	1391.7053	-1.1	28190.0	A.DLPSLAADFVESK.D	4.14	0.99997	0.9881	0.4785	696.35577	696.35577	0.99996686	1079.3402	sp|P02768|ALBU_HUMAN	sp|P02768|ALBU_HUMAN
Controle_19_Slot1_19_1_8827	False	21848	21848	2	1.3636	0.7239	100.0	1391.705	1391.7053	-0.3	16628.0	A.DLPSLAADFVESK.D	4.14	0.99847	0.9881	0.5378	696.35638	696.35638	0.9984679	1080.5179	sp|P02768|ALBU_HUMAN	sp|P02768|ALBU_HUMAN
Controle_19_Slot1_19_1_8827	False	21937	21937	2	1.0757	0.8002	100.0	1391.7031	1391.7053	-1.6	12624.0	A.DLPSLAADFVESK.D	4.14	1.00131	0.9881	0.4288	696.35547	696.35547	1.0013084	1084.0503	sp|P02768|ALBU_HUMAN	sp|P02768|ALBU_HUMAN
Controle_19_Slot1_19_1_8827	False	21946	21946	2	1.3443	1.0	100.0	1391.7043	1391.7053	-0.7	37473.0	A.DLPSLAADFVESK.D	4.14	1.0019	0.9881	0.408	696.35608	696.35608	1.0018992	1085.2279	sp|P02768|ALBU_HUMAN	sp|P02768|ALBU_HUMAN
Controle_19_Slot1_19_1_8827	False	21906	21906	2	1.1111	0.7553	100.0	1163.5974	1163.5942	2.7	19676.0	L.PSLAADFVESK.D	4.46	0.9193	0.8969	0.1375	582.30261	582.30261	0.91929704	1082.8726	sp|P02768|ALBU_HUMAN	sp|P02768|ALBU_HUMAN
Controle_19_Slot1_19_1_8827	False	23718	23718	5	1.4123	0.6925	100.0	1164.6213	1163.5942	20.4	16038.0	L.PSLAADFVESK.D	4.46	0.86098			233.73055	233.73055	0.8609823	1174.7175	sp|P02768|ALBU_HUMAN	sp|P02768|ALBU_HUMAN	3715.4289305872057	936.0004495014676
Controle_19_Slot1_19_1_8827	False	23916	23916	5	0.6649	0.395	85.3146853146853	1163.5896	1163.5942	-4.0	6566.0	L.PSLAADFVESK.D	4.46	0.86797			233.5242	233.5242	0.8679698	1186.4926	sp|P02768|ALBU_HUMAN	sp|P02768|ALBU_HUMAN	3407.9751749941597	874.5033582481939
Controle_19_Slot1_19_1_8827	False	21389	21389	3	1.0265	0.8421	100.0	1067.5433	1066.5415	-1.4	91871.0	P.SLAADFVESK.D	4.46	0.93623	0.7289	0.0	356.51968	356.51968	0.93623286	1061.6779	sp|P02768|ALBU_HUMAN	sp|P02768|ALBU_HUMAN	2003.3816943238155	956.2871247268498
Controle_19_Slot1_19_1_8827	False	21872	21872	2	0.9474	0.6524	100.0	979.5111	979.50946	1.7	13333.0	S.LAADFVESK.D	4.46	0.82137	0.8136	0.5811	490.25946	490.25946	0.821367	1081.6952	sp|P02768|ALBU_HUMAN	sp|P02768|ALBU_HUMAN
Controle_19_Slot1_19_1_8827	False	21714	21714	1	0.9245	0.6425	88.88888888888889	866.4219	866.4254	-4.1	13883.0	L.AADFVESK.D	4.46	1.31683			866.42188	866.42188	1.3168315	1076.9855	sp|P02768|ALBU_HUMAN	sp|P02768|ALBU_HUMAN
Controle_19_Slot1_19_1_8827	False	21781	21781	1	0.5142	0.104	70.83333333333334	866.42535	866.4254	-0.1	11885.0	L.AADFVESK.D	4.46	1.31897			866.42535	866.42535	1.3189718	1079.3402	sp|P02768|ALBU_HUMAN	sp|P02768|ALBU_HUMAN
Controle_19_Slot1_19_1_8827	False	21911	21911	1	0.4924	0.1548	76.59574468085107	866.4261	866.4254	0.8	966.0	L.AADFVESK.D	4.46	1.21729			866.42609	866.42609	1.21729	1082.8726	sp|P02768|ALBU_HUMAN	sp|P02768|ALBU_HUMAN
Controle_19_Slot1_19_1_8827	False	21795	21795	2	1.031	0.4051	99.51923076923077	866.42255	866.4254	-3.3	2273.0	L.AADFVESK.D	4.46	0.77716	0.7527	0.0546	433.71518	433.71518	0.77715826	1079.3402	sp|P02768|ALBU_HUMAN	sp|P02768|ALBU_HUMAN
Controle_19_Slot1_19_1_8827	False	21330	21330	5	1.3023	0.6802	100.0	866.4218	866.4254	-4.2	57565.0	L.AADFVESK.D	4.46	0.88653			174.09064	174.09064	0.8865252	1059.3212	sp|P02768|ALBU_HUMAN	sp|P02768|ALBU_HUMAN	5067.342861390955	1146.9433318655324
Controle_19_Slot1_19_1_8827	False	23584	23584	5	0.5837	0.4102	78.41269841269842	866.4158	866.4254	-11.1	7177.0	L.AADFVESK.D	4.46	0.95102			174.08943	174.08943	0.95102143	1165.2974	sp|P02768|ALBU_HUMAN	sp|P02768|ALBU_HUMAN	4332.978769636272	1000.0693067330192
Controle_19_Slot1_19_1_8827	False	23619	23619	5	0.7554	0.4806	89.1566265060241	867.4305	866.4254	2.0	23825.0	L.AADFVESK.D	4.46	0.87145			174.29237	174.29237	0.87145025	1167.6531	sp|P02768|ALBU_HUMAN	sp|P02768|ALBU_HUMAN	4211.746914445984	975.8258794048068
Controle_19_Slot1_19_1_8827	False	20227	20227	1	0.5295	0.0535	70.0	795.38635	795.3883	-2.5	2657.0	A.ADFVESK.D	4.46	1.24511			795.38635	795.38635	1.2451065	1008.6682	sp|P02768|ALBU_HUMAN	sp|P02768|ALBU_HUMAN
Controle_19_Slot1_19_1_8827	False	20248	20248	1	0.4797	0.0756	61.81818181818181	795.3877	795.3883	-0.8	3385.0	A.ADFVESK.D	4.46	1.24969			795.3877	795.3877	1.249693	1009.8453	sp|P02768|ALBU_HUMAN	sp|P02768|ALBU_HUMAN
Controle_19_Slot1_19_1_8827	False	21275	21275	1	0.7878	0.4188	94.44444444444444	795.38715	795.3883	-1.5	4290.0	A.ADFVESK.D	4.46	1.24165			795.38715	795.38715	1.2416486	1056.9668	sp|P02768|ALBU_HUMAN	sp|P02768|ALBU_HUMAN
Controle_19_Slot1_19_1_8827	False	21743	21743	1	1.1125	0.4006	90.9090909090909	795.3883	795.3883	0.0	2960.0	A.ADFVESK.D	4.46	1.04486			795.38831	795.38831	1.0448555	1076.9855	sp|P02768|ALBU_HUMAN	sp|P02768|ALBU_HUMAN
Controle_19_Slot1_19_1_8827	False	21744	21744	1	0.6042	0.1613	80.0	795.3872	795.3883	-1.4	4850.0	A.ADFVESK.D	4.46	1.25214			795.38721	795.38721	1.2521377	1078.1626	sp|P02768|ALBU_HUMAN	sp|P02768|ALBU_HUMAN
Controle_19_Slot1_19_1_8827	False	21776	21776	1	0.8893	0.239	95.0	795.38446	795.3883	-4.8	2955.0	A.ADFVESK.D	4.46	1.03622			795.38446	795.38446	1.0362196	1078.1626	sp|P02768|ALBU_HUMAN	sp|P02768|ALBU_HUMAN
Controle_19_Slot1_19_1_8827	False	21816	21816	1	0.8642	0.3637	94.11764705882352	795.3884	795.3883	0.2	19481.0	A.ADFVESK.D	4.46	1.25708			795.38843	795.38843	1.2570753	1080.5179	sp|P02768|ALBU_HUMAN	sp|P02768|ALBU_HUMAN
Controle_19_Slot1_19_1_8827	False	21863	21863	1	0.6136	0.2097	80.55555555555556	795.38824	795.3883	-0.1	4033.0	A.ADFVESK.D	4.46	1.2074			795.38824	795.38824	1.2073958	1081.6952	sp|P02768|ALBU_HUMAN	sp|P02768|ALBU_HUMAN
Controle_19_Slot1_19_1_8827	False	21917	21917	1	0.5734	0.1711	79.06976744186046	795.3882	795.3883	-0.2	3329.0	A.ADFVESK.D	4.46	1.14429			795.38818	795.38818	1.1442883	1084.0503	sp|P02768|ALBU_HUMAN	sp|P02768|ALBU_HUMAN
Controle_19_Slot1_19_1_8827	False	21998	21998	1	1.0787	0.5203	87.5	795.38617	795.3883	-2.7	18319.0	A.ADFVESK.D	4.46	1.02078			795.38617	795.38617	1.0207777	1087.5834	sp|P02768|ALBU_HUMAN	sp|P02768|ALBU_HUMAN
Controle_19_Slot1_19_1_8827	False	22014	22014	1	1.4744	0.4732	100.0	795.3874	795.3883	-1.2	58838.0	A.ADFVESK.D	4.46	1.00851			795.38739	795.38739	1.0085148	1088.7603	sp|P02768|ALBU_HUMAN	sp|P02768|ALBU_HUMAN
Controle_19_Slot1_19_1_8827	False	21276	21276	1	0.4683	0.0107	61.76470588235294	724.3485	724.3512	-3.7	4188.0	A.DFVESK.D	4.46	1.1681			724.34851	724.34851	1.1681006	1056.9668	sp|P02768|ALBU_HUMAN	sp|P02768|ALBU_HUMAN
Controle_19_Slot1_19_1_8827	False	21340	21340	1	0.6108	0.0037	71.42857142857143	724.351	724.3512	-0.3	1567.0	A.DFVESK.D	4.46	1.04103			724.35101	724.35101	1.0410275	1059.3212	sp|P02768|ALBU_HUMAN	sp|P02768|ALBU_HUMAN
Controle_19_Slot1_19_1_8827	False	21841	21841	1	0.7471	0.4059	95.83333333333334	724.34924	724.3512	-2.7	2144.0	A.DFVESK.D	4.46	1.11131			724.34924	724.34924	1.1113077	1080.5179	sp|P02768|ALBU_HUMAN	sp|P02768|ALBU_HUMAN
Controle_19_Slot1_19_1_8827	False	21931	21931	1	0.8435	0.1255	89.65517241379311	724.34985	724.3512	-1.9	1675.0	A.DFVESK.D	4.46	1.12319			724.34985	724.34985	1.1231897	1084.0503	sp|P02768|ALBU_HUMAN	sp|P02768|ALBU_HUMAN
Controle_19_Slot1_19_1_8827	False	21983	21983	1	0.7861	0.3391	96.0	724.3501	724.3512	-1.5	19898.0	A.DFVESK.D	4.46	1.03643			724.3501	724.3501	1.0364338	1087.5834	sp|P02768|ALBU_HUMAN	sp|P02768|ALBU_HUMAN
Controle_19_Slot1_19_1_8827	False	25985	25985	4	0.4881	1.0	100.0	2802.3108	2802.3267	-5.7	14166.0	K.DVCKNYAEAKDVFLGMFLYEYAR.R	4.89	0.84428	0.9732	0.0	701.33356	701.33356	0.84427696	1324.2589	sp|P02768|ALBU_HUMAN	sp|P02768|ALBU_HUMAN
Controle_19_Slot1_19_1_8827	False	26515	26515	2	3.3866	0.7562	100.0	2300.0989	2300.1055	-2.9	42474.0	K.NYAEAKDVFLGMFLYEYAR.R	4.72	1.2454	1.2952	0.0118	1150.55334	1150.55334	1.2454048	1358.4071	sp|P02768|ALBU_HUMAN	sp|P02768|ALBU_HUMAN
Controle_19_Slot1_19_1_8827	False	26499	26499	3	1.8918	0.8845	100.0	2300.1104	2300.1055	2.1	115767.0	K.NYAEAKDVFLGMFLYEYAR.R	4.72	1.03189	0.9816	0.094	767.37531	767.37531	1.0318934	1357.2297	sp|P02768|ALBU_HUMAN	sp|P02768|ALBU_HUMAN
Controle_19_Slot1_19_1_8827	False	26503	26503	3	1.7584	0.7929	100.0	2300.0999	2300.1055	-2.4	134129.0	K.NYAEAKDVFLGMFLYEYAR.R	4.72	0.91726	0.9816	0.0141	767.37183	767.37183	0.9172639	1357.2297	sp|P02768|ALBU_HUMAN	sp|P02768|ALBU_HUMAN
Controle_19_Slot1_19_1_8827	False	26550	26550	3	2.2464	0.8172	100.0	2300.114	2300.1055	3.7	147331.0	K.NYAEAKDVFLGMFLYEYAR.R	4.72	1.03562	0.9816	0.0729	767.37653	767.37653	1.0356187	1360.7617	sp|P02768|ALBU_HUMAN	sp|P02768|ALBU_HUMAN
Controle_19_Slot1_19_1_8827	False	25560	25560	3	1.0822	1.0	100.0	2456.2021	2456.2068	-1.9	173146.0	K.NYAEAKDVFLGMFLYEYARR.H	6.56	1.05747	1.0494	0.8038	819.40594	819.40594	1.0574696	1291.2891	sp|P02768|ALBU_HUMAN	sp|P02768|ALBU_HUMAN
Controle_19_Slot1_19_1_8827	False	27283	27283	2	1.6175	0.7628	100.0	1623.7874	1623.7876	-0.2	123469.0	K.DVFLGMFLYEYAR.R	4.46	1.08434	1.0832	0.9707	812.39758	812.39758	1.0843375	1416.1072	sp|P02768|ALBU_HUMAN	sp|P02768|ALBU_HUMAN
Controle_19_Slot1_19_1_8827	False	27299	27299	2	1.4961	0.8119	100.0	1623.7856	1623.7876	-1.2	92181.0	K.DVFLGMFLYEYAR.R	4.46	1.11845	1.0832	0.0528	812.39673	812.39673	1.1184456	1417.2832	sp|P02768|ALBU_HUMAN	sp|P02768|ALBU_HUMAN
Controle_19_Slot1_19_1_8827	False	27315	27315	2	1.0515	0.653	100.0	1623.7899	1623.7876	1.4	318372.0	K.DVFLGMFLYEYAR.R	4.46	1.08311	1.0832	0.9729	812.39886	812.39886	1.0831082	1418.4611	sp|P02768|ALBU_HUMAN	sp|P02768|ALBU_HUMAN
Controle_19_Slot1_19_1_8827	False	27332	27332	2	0.2308	1.0	99.63833634719711	1623.7891	1623.7876	0.9	384248.0	K.DVFLGMFLYEYAR.R	4.46	1.11981	1.0832	0.0444	812.39844	812.39844	1.1198052	1419.6384	sp|P02768|ALBU_HUMAN	sp|P02768|ALBU_HUMAN
Controle_19_Slot1_19_1_8827	False	27376	27376	2	0.7237	1.0	100.0	1623.7965	1623.7876	5.5	44915.0	K.DVFLGMFLYEYAR.R	4.46	1.03046	1.0832	0.0013	812.40216	812.40216	1.0304568	1421.9934	sp|P02768|ALBU_HUMAN	sp|P02768|ALBU_HUMAN
Controle_19_Slot1_19_1_8827	False	27572	27572	2	2.0076	0.771	100.0	1623.7885	1623.7876	0.5	53811.0	K.DVFLGMFLYEYAR.R	4.46	1.10479	1.0832	0.2341	812.39813	812.39813	1.1047907	1438.4784	sp|P02768|ALBU_HUMAN	sp|P02768|ALBU_HUMAN
Controle_19_Slot1_19_1_8827	False	27627	27627	2	0.9805	0.9339	100.0	1623.7871	1623.7876	-0.3	38095.0	K.DVFLGMFLYEYAR.R	4.46	1.04574	1.0832	0.0236	812.39746	812.39746	1.0457431	1442.016	sp|P02768|ALBU_HUMAN	sp|P02768|ALBU_HUMAN
Controle_19_Slot1_19_1_8827	False	27630	27630	2	0.8079	0.9064	100.0	1624.7915	1623.7876	0.3	82861.0	K.DVFLGMFLYEYAR.R	4.46	1.05559	1.0832	0.0969	812.89966	812.89966	1.0555933	1443.1926	sp|P02768|ALBU_HUMAN	sp|P02768|ALBU_HUMAN
Controle_19_Slot1_19_1_8827	False	27685	27685	2	1.7392	0.7621	100.0	1623.7876	1623.7876	0.0	45639.0	K.DVFLGMFLYEYAR.R	4.46	1.06643	1.0832	0.3127	812.39771	812.39771	1.0664277	1446.7258	sp|P02768|ALBU_HUMAN	sp|P02768|ALBU_HUMAN
Controle_19_Slot1_19_1_8827	False	27762	27762	2	1.3455	0.7851	100.0	1623.7892	1623.7876	1.0	71772.0	K.DVFLGMFLYEYAR.R	4.46	1.08397	1.0832	0.9877	812.3985	812.3985	1.0839716	1452.6135	sp|P02768|ALBU_HUMAN	sp|P02768|ALBU_HUMAN
Controle_19_Slot1_19_1_8827	False	27885	27885	2	2.1051	0.8189	100.0	1623.789	1623.7876	0.8	31699.0	K.DVFLGMFLYEYAR.R	4.46	1.11515	1.0832	0.0788	812.39838	812.39838	1.1151503	1463.212	sp|P02768|ALBU_HUMAN	sp|P02768|ALBU_HUMAN
Controle_19_Slot1_19_1_8827	False	27890	27890	2	1.5119	0.8425	100.0	1624.7896	1623.7876	-0.9	76719.0	K.DVFLGMFLYEYAR.R	4.46	1.1001	1.0832	0.3528	812.89868	812.89868	1.1001018	1463.212	sp|P02768|ALBU_HUMAN	sp|P02768|ALBU_HUMAN
Controle_19_Slot1_19_1_8827	False	28056	28056	2	1.3833	0.9046	100.0	1623.792	1623.7876	2.7	86421.0	K.DVFLGMFLYEYAR.R	4.46	1.07734	1.0832	0.7128	812.3999	812.3999	1.0773433	1477.3405	sp|P02768|ALBU_HUMAN	sp|P02768|ALBU_HUMAN
Controle_19_Slot1_19_1_8827	False	28195	28195	2	1.9934	0.8224	100.0	1623.7891	1623.7876	0.9	44154.0	K.DVFLGMFLYEYAR.R	4.46	1.11348	1.0832	0.0955	812.39844	812.39844	1.1134758	1489.1151	sp|P02768|ALBU_HUMAN	sp|P02768|ALBU_HUMAN
Controle_19_Slot1_19_1_8827	False	28447	28447	2	1.6288	0.8335	100.0	1623.7885	1623.7876	0.5	40466.0	K.DVFLGMFLYEYAR.R	4.46	1.11156	1.0832	0.1182	812.39813	812.39813	1.11156	1513.8431	sp|P02768|ALBU_HUMAN	sp|P02768|ALBU_HUMAN
Controle_19_Slot1_19_1_8827	False	28856	28856	2	1.5721	0.8526	100.0	1623.7892	1623.7876	1.0	40975.0	K.DVFLGMFLYEYAR.R	4.46	1.10992	1.0832	0.1409	812.3985	812.3985	1.1099197	1539.7512	sp|P02768|ALBU_HUMAN	sp|P02768|ALBU_HUMAN
Controle_19_Slot1_19_1_8827	False	29053	29053	2	0.9388	0.9294	100.0	1623.7874	1623.7876	-0.2	100862.0	K.DVFLGMFLYEYAR.R	4.46	1.06526	1.0832	0.2805	812.39758	812.39758	1.0652624	1563.3007	sp|P02768|ALBU_HUMAN	sp|P02768|ALBU_HUMAN
Controle_19_Slot1_19_1_8827	False	29150	29150	2	1.8736	0.7794	100.0	1623.7896	1623.7876	1.2	24385.0	K.DVFLGMFLYEYAR.R	4.46	1.11306	1.0832	0.1001	812.39868	812.39868	1.1130567	1576.2533	sp|P02768|ALBU_HUMAN	sp|P02768|ALBU_HUMAN
Controle_19_Slot1_19_1_8827	False	29203	29203	2	1.6651	0.6272	100.0	1623.7843	1623.7876	-2.0	4703.0	K.DVFLGMFLYEYAR.R	4.46	1.10661	1.0832	0.1969	812.39606	812.39606	1.1066103	1583.3177	sp|P02768|ALBU_HUMAN	sp|P02768|ALBU_HUMAN
Controle_19_Slot1_19_1_8827	False	29204	29204	2	1.6437	0.7876	100.0	1623.7919	1623.7876	2.6	24447.0	K.DVFLGMFLYEYAR.R	4.46	1.10729	1.0832	0.1842	812.39984	812.39984	1.1072855	1584.496	sp|P02768|ALBU_HUMAN	sp|P02768|ALBU_HUMAN
Controle_19_Slot1_19_1_8827	False	29205	29205	2	0.9631	1.0	100.0	1623.7965	1623.7876	5.5	133872.0	K.DVFLGMFLYEYAR.R	4.46	1.04538	1.0832	0.0223	812.40216	812.40216	1.0453777	1584.496	sp|P02768|ALBU_HUMAN	sp|P02768|ALBU_HUMAN
Controle_19_Slot1_19_1_8827	False	29223	29223	2	1.0827	0.8319	100.0	1623.7898	1623.7876	1.4	62230.0	K.DVFLGMFLYEYAR.R	4.46	1.06583	1.0832	0.2959	812.3988	812.3988	1.0658281	1588.0271	sp|P02768|ALBU_HUMAN	sp|P02768|ALBU_HUMAN
Controle_19_Slot1_19_1_8827	False	29355	29355	2	0.8044	0.56	99.61904761904762	1623.7876	1623.7876	0.0	91310.0	K.DVFLGMFLYEYAR.R	4.46	1.04749	1.0832	0.0312	812.39771	812.39771	1.0474938	1611.5782	sp|P02768|ALBU_HUMAN	sp|P02768|ALBU_HUMAN
Controle_19_Slot1_19_1_8827	False	29361	29361	2	1.4804	0.7999	100.0	1623.789	1623.7876	0.8	54647.0	K.DVFLGMFLYEYAR.R	4.46	1.06925	1.0832	0.3995	812.39838	812.39838	1.0692481	1612.7552	sp|P02768|ALBU_HUMAN	sp|P02768|ALBU_HUMAN
Controle_19_Slot1_19_1_8827	False	29538	29538	2	1.0971	1.0	100.0	1623.785	1623.7876	-1.6	56766.0	K.DVFLGMFLYEYAR.R	4.46	1.0458	1.0832	0.0239	812.39642	812.39642	1.0458044	1636.3058	sp|P02768|ALBU_HUMAN	sp|P02768|ALBU_HUMAN
Controle_19_Slot1_19_1_8827	False	29545	29545	2	1.8201	0.8354	100.0	1623.787	1623.7876	-0.4	68250.0	K.DVFLGMFLYEYAR.R	4.46	1.0674	1.0832	0.3411	812.3974	812.3974	1.0673987	1637.4817	sp|P02768|ALBU_HUMAN	sp|P02768|ALBU_HUMAN
Controle_19_Slot1_19_1_8827	False	29670	29670	2	0.8376	1.0	100.0	1623.7886	1623.7876	0.6	109343.0	K.DVFLGMFLYEYAR.R	4.46	1.06889	1.0832	0.3877	812.39819	812.39819	1.0688891	1662.2095	sp|P02768|ALBU_HUMAN	sp|P02768|ALBU_HUMAN
Controle_19_Slot1_19_1_8827	False	29694	29694	2	1.9505	0.7412	100.0	1623.7882	1623.7876	0.4	32683.0	K.DVFLGMFLYEYAR.R	4.46	1.11477	1.0832	0.0823	812.39801	812.39801	1.1147668	1665.7419	sp|P02768|ALBU_HUMAN	sp|P02768|ALBU_HUMAN
Controle_19_Slot1_19_1_8827	False	29710	29710	2	2.2363	0.7801	100.0	1623.7877	1623.7876	0.1	22195.0	K.DVFLGMFLYEYAR.R	4.46	1.11724	1.0832	0.0613	812.39777	812.39777	1.1172395	1666.9199	sp|P02768|ALBU_HUMAN	sp|P02768|ALBU_HUMAN
Controle_19_Slot1_19_1_8827	False	29721	29721	2	1.7067	0.8087	100.0	1623.7899	1623.7876	1.4	46714.0	K.DVFLGMFLYEYAR.R	4.46	1.11244	1.0832	0.1073	812.39886	812.39886	1.1124378	1668.0972	sp|P02768|ALBU_HUMAN	sp|P02768|ALBU_HUMAN
Controle_19_Slot1_19_1_8827	False	29731	29731	2	1.6714	0.9198	100.0	1623.7872	1623.7876	-0.2	50365.0	K.DVFLGMFLYEYAR.R	4.46	1.1146	1.0832	0.084	812.39752	812.39752	1.114595	1669.275	sp|P02768|ALBU_HUMAN	sp|P02768|ALBU_HUMAN
Controle_19_Slot1_19_1_8827	False	29742	29742	2	0.8	1.0	100.0	1623.7853	1623.7876	-1.4	75111.0	K.DVFLGMFLYEYAR.R	4.46	1.11112	1.0832	0.124	812.39655	812.39655	1.111118	1670.451	sp|P02768|ALBU_HUMAN	sp|P02768|ALBU_HUMAN
Controle_19_Slot1_19_1_8827	False	29789	29789	2	1.5089	0.8643	100.0	1623.789	1623.7876	0.8	86379.0	K.DVFLGMFLYEYAR.R	4.46	1.06723	1.0832	0.336	812.39838	812.39838	1.0672296	1676.3394	sp|P02768|ALBU_HUMAN	sp|P02768|ALBU_HUMAN
Controle_19_Slot1_19_1_8827	False	29794	29794	2	1.0703	0.6802	100.0	1624.791	1623.7876	0.0	153700.0	K.DVFLGMFLYEYAR.R	4.46	1.0861	1.0832	0.8905	812.89941	812.89941	1.086097	1676.3394	sp|P02768|ALBU_HUMAN	sp|P02768|ALBU_HUMAN
Controle_19_Slot1_19_1_8827	False	29848	29848	2	1.9622	0.7345	100.0	1623.7867	1623.7876	-0.5	45109.0	K.DVFLGMFLYEYAR.R	4.46	1.10984	1.0832	0.1421	812.39728	812.39728	1.1098384	1681.0502	sp|P02768|ALBU_HUMAN	sp|P02768|ALBU_HUMAN
Controle_19_Slot1_19_1_8827	False	30024	30024	2	1.3064	0.8233	100.0	1623.787	1623.7876	-0.4	43276.0	K.DVFLGMFLYEYAR.R	4.46	1.08441	1.0832	0.9675	812.3974	812.3974	1.0844096	1698.7134	sp|P02768|ALBU_HUMAN	sp|P02768|ALBU_HUMAN
Controle_19_Slot1_19_1_8827	False	30064	30064	2	1.0281	1.0	100.0	1623.7881	1623.7876	0.3	83778.0	K.DVFLGMFLYEYAR.R	4.46	1.06815	1.0832	0.3641	812.39795	812.39795	1.0681525	1703.4222	sp|P02768|ALBU_HUMAN	sp|P02768|ALBU_HUMAN
Controle_19_Slot1_19_1_8827	False	30086	30086	2	0.9391	0.643	100.0	1623.7897	1623.7876	1.3	35681.0	K.DVFLGMFLYEYAR.R	4.46	1.11223	1.0832	0.1098	812.39874	812.39874	1.1122265	1705.7787	sp|P02768|ALBU_HUMAN	sp|P02768|ALBU_HUMAN
Controle_19_Slot1_19_1_8827	False	30147	30147	2	1.7924	0.8265	100.0	1623.7831	1623.7876	-2.8	71389.0	K.DVFLGMFLYEYAR.R	4.46	1.04952	1.0832	0.0423	812.39545	812.39545	1.0495209	1714.0208	sp|P02768|ALBU_HUMAN	sp|P02768|ALBU_HUMAN
Controle_19_Slot1_19_1_8827	False	30208	30208	2	0.7629	1.0	100.0	1624.7808	1623.7876	-6.3	70979.0	K.DVFLGMFLYEYAR.R	4.46	1.04075	1.0832	0.0101	812.89429	812.89429	1.0407548	1721.0868	sp|P02768|ALBU_HUMAN	sp|P02768|ALBU_HUMAN
Controle_19_Slot1_19_1_8827	False	30285	30285	2	1.2091	0.784	100.0	1623.7863	1623.7876	-0.8	54744.0	K.DVFLGMFLYEYAR.R	4.46	1.06597	1.0832	0.2998	812.39703	812.39703	1.0659665	1728.156	sp|P02768|ALBU_HUMAN	sp|P02768|ALBU_HUMAN
Controle_19_Slot1_19_1_8827	False	30297	30297	2	0.666	1.0	100.0	1623.7826	1623.7876	-3.1	45807.0	K.DVFLGMFLYEYAR.R	4.46	1.02652	1.0832	0.0005	812.3952	812.3952	1.0265167	1729.3328	sp|P02768|ALBU_HUMAN	sp|P02768|ALBU_HUMAN
Controle_19_Slot1_19_1_8827	False	30310	30310	2	1.2714	0.9391	100.0	1623.7946	1623.7876	4.3	42750.0	K.DVFLGMFLYEYAR.R	4.46	1.02896	1.0832	0.0009	812.40118	812.40118	1.0289563	1730.5098	sp|P02768|ALBU_HUMAN	sp|P02768|ALBU_HUMAN
Controle_19_Slot1_19_1_8827	False	30316	30316	2	1.9717	0.8146	100.0	1623.7885	1623.7876	0.5	20671.0	K.DVFLGMFLYEYAR.R	4.46	1.09224	1.0832	0.626	812.39813	812.39813	1.0922434	1730.5098	sp|P02768|ALBU_HUMAN	sp|P02768|ALBU_HUMAN
Controle_19_Slot1_19_1_8827	False	30382	30382	2	1.0919	0.3601	100.0	1623.785	1623.7876	-1.6	2680.0	K.DVFLGMFLYEYAR.R	4.46	1.09507	1.0832	0.5175	812.39642	812.39642	1.0950663	1737.5812	sp|P02768|ALBU_HUMAN	sp|P02768|ALBU_HUMAN
Controle_19_Slot1_19_1_8827	False	25747	25747	2	0.8799	0.3957	100.0	1639.7875	1639.7825	3.1	191138.0	K.DVFLGM(15.994915)FLYEYAR.R	4.46	1.07763	1.0715	0.7447	820.39764	820.39764	1.0776312	1306.5962	sp|P02768|ALBU_HUMAN	sp|P02768|ALBU_HUMAN
Controle_19_Slot1_19_1_8827	False	25770	25770	2	0.8663	0.8348	100.0	1639.785	1639.7825	1.6	180228.0	K.DVFLGM(15.994915)FLYEYAR.R	4.46	1.08171	1.0715	0.5758	820.39642	820.39642	1.0817074	1308.9525	sp|P02768|ALBU_HUMAN	sp|P02768|ALBU_HUMAN
Controle_19_Slot1_19_1_8827	False	25807	25807	2	0.9336	0.6198	100.0	1639.7836	1639.7825	0.7	128563.0	K.DVFLGM(15.994915)FLYEYAR.R	4.46	1.04099	1.0715	0.0633	820.39569	820.39569	1.040994	1311.3059	sp|P02768|ALBU_HUMAN	sp|P02768|ALBU_HUMAN
Controle_19_Slot1_19_1_8827	False	27042	27042	2	0.2133	0.862	98.79518072289156	1639.785	1639.7825	1.6	78744.0	K.DVFLGM(15.994915)FLYEYAR.R	4.46	1.08191	1.0715	0.5681	820.39642	820.39642	1.081906	1394.9121	sp|P02768|ALBU_HUMAN	sp|P02768|ALBU_HUMAN
Controle_19_Slot1_19_1_8827	False	27073	27073	2	0.3132	0.7789	100.0	1639.7853	1639.7825	1.7	114693.0	K.DVFLGM(15.994915)FLYEYAR.R	4.46	1.08076	1.0715	0.6134	820.39655	820.39655	1.0807635	1397.2667	sp|P02768|ALBU_HUMAN	sp|P02768|ALBU_HUMAN
Controle_19_Slot1_19_1_8827	False	26125	26125	2	1.9282	0.7148	100.0	1779.8837	1779.8887	-2.8	49165.0	K.DVFLGMFLYEYARR.H	6.56	1.16138	1.1712	0.5796	890.44574	890.44574	1.1613837	1333.6779	sp|P02768|ALBU_HUMAN	sp|P02768|ALBU_HUMAN
Controle_19_Slot1_19_1_8827	False	26146	26146	2	1.4797	0.5346	100.0	1779.8906	1779.8887	1.1	62409.0	K.DVFLGMFLYEYARR.H	6.56	1.15899	1.1712	0.4942	890.44922	890.44922	1.1589886	1334.856	sp|P02768|ALBU_HUMAN	sp|P02768|ALBU_HUMAN
Controle_19_Slot1_19_1_8827	False	26212	26212	2	1.1197	0.4649	100.0	1779.8846	1779.8887	-2.3	9116.0	K.DVFLGMFLYEYARR.H	6.56	1.17494	1.1712	0.8636	890.44623	890.44623	1.1749407	1338.3878	sp|P02768|ALBU_HUMAN	sp|P02768|ALBU_HUMAN
Controle_19_Slot1_19_1_8827	False	26718	26718	2	1.7694	0.5674	100.0	1508.7639	1508.7606	2.2	78424.0	D.VFLGMFLYEYAR.R	6.56	1.05686	1.0494	0.6815	754.88586	754.88586	1.0568566	1370.184	sp|P02768|ALBU_HUMAN	sp|P02768|ALBU_HUMAN
Controle_19_Slot1_19_1_8827	False	26770	26770	2	2.279	0.5378	100.0	1508.7614	1508.7606	0.5	45945.0	D.VFLGMFLYEYAR.R	6.56	1.0618	1.0494	0.4848	754.88458	754.88458	1.0618023	1373.7156	sp|P02768|ALBU_HUMAN	sp|P02768|ALBU_HUMAN
Controle_19_Slot1_19_1_8827	False	25366	25366	2	1.5255	0.4078	100.0	1524.7583	1524.7555	1.8	6947.0	D.VFLGM(15.994915)FLYEYAR.R	6.56	1.05893	1.0433	0.3731	762.88306	762.88306	1.0589349	1274.8048	sp|P02768|ALBU_HUMAN	sp|P02768|ALBU_HUMAN
Controle_19_Slot1_19_1_8827	False	19869	19869	2	3.1095	0.8893	100.0	1467.8439	1467.843	0.6	23208.0	R.RHPDYSVVLLLR.L	9.08	1.01795	1.0302	0.4349	734.42584	734.42584	1.0179459	992.1831	sp|P02768|ALBU_HUMAN	sp|P02768|ALBU_HUMAN
Controle_19_Slot1_19_1_8827	False	19901	19901	2	1.9331	0.7474	100.0	1467.8418	1467.843	-0.8	20718.0	R.RHPDYSVVLLLR.L	9.08	1.01378	1.0302	0.2981	734.4248	734.4248	1.013783	993.3608	sp|P02768|ALBU_HUMAN	sp|P02768|ALBU_HUMAN
Controle_19_Slot1_19_1_8827	False	19818	19818	3	1.5364	0.6905	100.0	1467.8428	1467.843	-0.2	6220.0	R.RHPDYSVVLLLR.L	9.08	0.83861	0.8114	0.269	489.95282	489.95282	0.8386053	991.0073	sp|P02768|ALBU_HUMAN	sp|P02768|ALBU_HUMAN
Controle_19_Slot1_19_1_8827	False	22120	22120	3	2.0572	0.9961	100.0	1780.065	1780.0592	3.2	45263.0	R.RHPDYSVVLLLRLAK.T	10.01	0.92414	0.8805	0.1052	594.02686	594.02686	0.9241403	1094.6482	sp|P02768|ALBU_HUMAN	sp|P02768|ALBU_HUMAN
Controle_19_Slot1_19_1_8827	False	23467	23467	2	2.0306	0.9668	100.0	1623.9575	1623.958	-0.3	62075.0	R.HPDYSVVLLLRLAK.T	8.8	1.09343	1.1268	0.0535	812.48267	812.48267	1.0934289	1158.2329	sp|P02768|ALBU_HUMAN	sp|P02768|ALBU_HUMAN
Controle_19_Slot1_19_1_8827	False	23429	23429	3	1.5918	0.8189	100.0	1623.968	1623.958	6.2	18516.0	R.HPDYSVVLLLRLAK.T	8.8	0.89224	0.8525	0.1269	541.99457	541.99457	0.8922399	1155.8774	sp|P02768|ALBU_HUMAN	sp|P02768|ALBU_HUMAN
Controle_19_Slot1_19_1_8827	False	23465	23465	3	2.0773	0.9132	100.0	1623.962	1623.958	2.5	14322.0	R.HPDYSVVLLLRLAK.T	8.8	0.87691	0.8525	0.344	541.99255	541.99255	0.87691015	1158.2329	sp|P02768|ALBU_HUMAN	sp|P02768|ALBU_HUMAN
Controle_19_Slot1_19_1_8827	False	21332	21332	2	1.7313	0.8072	100.0	1175.6798	1174.683	-5.6	59161.0	H.PDYSVVLLLR.L	6.56	1.00181	0.9136	0.0	588.34381	588.34381	1.0018107	1059.3212	sp|P02768|ALBU_HUMAN	sp|P02768|ALBU_HUMAN	340.14006611830257	656.3741389616293
Controle_19_Slot1_19_1_8827	False	23120	23120	2	1.2198	0.6179	100.0	1077.6313	1077.6302	1.0	12504.0	P.DYSVVLLLR.L	6.56	0.92925	0.8845	0.003	539.31958	539.31958	0.9292548	1140.5695	sp|P02768|ALBU_HUMAN	sp|P02768|ALBU_HUMAN
Controle_19_Slot1_19_1_8827	False	23140	23140	2	1.4819	0.6223	100.0	1077.6332	1077.6302	2.7	17801.0	P.DYSVVLLLR.L	6.56	0.93336	0.8845	0.0012	539.3205	539.3205	0.93336	1141.7472	sp|P02768|ALBU_HUMAN	sp|P02768|ALBU_HUMAN
Controle_19_Slot1_19_1_8827	False	6933	6933	2	0.8732	0.3672	99.6316758747698	984.48975	984.4884	1.4	8704.0	K.TYETTLEK.C	4.46	0.87876	0.8288	0.0005	492.74878	492.74878	0.87875956	489.3878	sp|P02768|ALBU_HUMAN	sp|P02768|ALBU_HUMAN
Controle_19_Slot1_19_1_8827	False	6208	6208	2	2.0884	0.514	100.0	1424.5049	1424.5028	1.5	50239.0	K.CCAAADPHECYA.K	4.46	0.90431	0.9642	0.0	712.75635	712.75635	0.9043094	456.4196	sp|P02768|ALBU_HUMAN	sp|P02768|ALBU_HUMAN
Controle_19_Slot1_19_1_8827	False	1566	1566	2	2.289	0.7978	100.0	1552.6006	1552.5978	1.8	167918.0	K.CCAAADPHECYAK.V	5.63	0.99563	1.0282	0.0384	776.8042	776.8042	0.9956345	96.8878	sp|P02768|ALBU_HUMAN	sp|P02768|ALBU_HUMAN
Controle_19_Slot1_19_1_8827	False	1326	1326	3	0.9926	0.6043	100.0	1552.5967	1552.5978	-0.7	30198.0	K.CCAAADPHECYAK.V	5.63	0.81032	0.8208	0.6381	518.2041	518.2041	0.810323	85.1143	sp|P02768|ALBU_HUMAN	sp|P02768|ALBU_HUMAN
Controle_19_Slot1_19_1_8827	False	1432	1432	3	0.919	0.6186	100.0	1554.5966	1552.5978	-5.1	128555.0	K.CCAAADPHECYAK.V	5.63	0.8083	0.8208	0.5766	518.87073	518.87073	0.8082968	92.1787	sp|P02768|ALBU_HUMAN	sp|P02768|ALBU_HUMAN
Controle_19_Slot1_19_1_8827	False	1488	1488	3	1.3621	0.5575	100.0	1552.5983	1552.5978	0.3	80503.0	K.CCAAADPHECYAK.V	5.63	0.81521	0.8208	0.7954	518.20465	518.20465	0.8152114	94.5331	sp|P02768|ALBU_HUMAN	sp|P02768|ALBU_HUMAN
Controle_19_Slot1_19_1_8827	False	1561	1561	3	0.9768	0.7443	100.0	1554.5989	1552.5978	-3.6	112003.0	K.CCAAADPHECYAK.V	5.63	0.8231	0.8208	0.9395	518.87152	518.87152	0.82309765	96.8878	sp|P02768|ALBU_HUMAN	sp|P02768|ALBU_HUMAN
Controle_19_Slot1_19_1_8827	False	1607	1607	3	0.4471	0.6443	99.78768577494692	1552.5941	1552.5978	-2.4	356198.0	K.CCAAADPHECYAK.V	5.63	0.82316	0.8208	0.9375	518.20325	518.20325	0.8231644	98.0655	sp|P02768|ALBU_HUMAN	sp|P02768|ALBU_HUMAN
Controle_19_Slot1_19_1_8827	False	1656	1656	3	0.5301	0.8514	100.0	1554.602	1552.5978	-1.6	122345.0	K.CCAAADPHECYAK.V	5.63	0.84332	0.8208	0.3648	518.87256	518.87256	0.84331864	99.2436	sp|P02768|ALBU_HUMAN	sp|P02768|ALBU_HUMAN
Controle_19_Slot1_19_1_8827	False	1798	1798	3	0.9653	0.6384	100.0	1554.5995	1552.5978	-3.2	72933.0	K.CCAAADPHECYAK.V	5.63	0.80796	0.8208	0.5665	518.8717	518.8717	0.80795777	103.9541	sp|P02768|ALBU_HUMAN	sp|P02768|ALBU_HUMAN
Controle_19_Slot1_19_1_8827	False	2043	2043	3	0.5964	0.3868	100.0	1552.5972	1552.5978	-0.4	2239.0	K.CCAAADPHECYAK.V	5.63	0.789	0.8208	0.1553	518.20428	518.20428	0.78899777	119.2626	sp|P02768|ALBU_HUMAN	sp|P02768|ALBU_HUMAN
Controle_19_Slot1_19_1_8827	False	2091	2091	3	1.2812	0.6847	100.0	1552.5978	1552.5978	0.0	4564.0	K.CCAAADPHECYAK.V	5.63	0.81126	0.8208	0.6675	518.20447	518.20447	0.81126183	125.1485	sp|P02768|ALBU_HUMAN	sp|P02768|ALBU_HUMAN
Controle_19_Slot1_19_1_8827	False	2446	2446	3	0.6634	0.1601	99.39271255060729	1552.6044	1552.5978	4.2	11156.0	K.CCAAADPHECYAK.V	5.63	0.81199	0.8208	0.6906	518.20667	518.20667	0.8119918	219.7294	sp|P02768|ALBU_HUMAN	sp|P02768|ALBU_HUMAN
Controle_19_Slot1_19_1_8827	False	4220	4220	3	1.1514	0.8023	100.0	1552.5919	1552.5978	-3.8	33713.0	K.CCAAADPHECYAK.V	5.63	0.81498	0.8208	0.7878	518.20251	518.20251	0.8149793	376.3456	sp|P02768|ALBU_HUMAN	sp|P02768|ALBU_HUMAN
Controle_19_Slot1_19_1_8827	False	4242	4242	3	1.1996	0.7659	100.0	1554.601	1552.5978	-2.3	40149.0	K.CCAAADPHECYAK.V	5.63	0.81537	0.8208	0.8007	518.87219	518.87219	0.81537175	377.5222	sp|P02768|ALBU_HUMAN	sp|P02768|ALBU_HUMAN
Controle_19_Slot1_19_1_8827	False	4283	4283	3	1.1123	0.899	100.0	1554.5927	1552.5978	-7.6	61622.0	K.CCAAADPHECYAK.V	5.63	0.81027	0.8208	0.6365	518.86945	518.86945	0.81026703	379.8777	sp|P02768|ALBU_HUMAN	sp|P02768|ALBU_HUMAN
Controle_19_Slot1_19_1_8827	False	987	987	3	1.0764	0.7526	100.0	1552.5897	1552.5978	-5.2	28729.0	K.CCAAADPHECYAK.V	5.63	0.81539	0.8208	0.8013	518.20178	518.20178	0.8153899	60.3867	sp|P02768|ALBU_HUMAN	sp|P02768|ALBU_HUMAN
Controle_19_Slot1_19_1_8827	False	17922	17922	2	0.9607	0.6394	100.0	904.39215	904.39813	-6.6	3064.0	D.PHECYAK.V	7.11	0.78585	0.7763	0.4728	452.70001	452.70001	0.7858462	907.4003	sp|P02768|ALBU_HUMAN	sp|P02768|ALBU_HUMAN
Controle_19_Slot1_19_1_8827	False	17945	17945	2	0.5736	0.278	90.54545454545455	904.3948	904.39813	-3.7	2621.0	D.PHECYAK.V	7.11	0.78759	0.7763	0.3931	452.70129	452.70129	0.7875894	908.5776	sp|P02768|ALBU_HUMAN	sp|P02768|ALBU_HUMAN
Controle_19_Slot1_19_1_8827	False	22203	22203	3	1.4517	0.9902	100.0	2045.09	2045.0953	-2.6	46716.0	K.VFDEFKPLVEEPQNLIK.Q	4.4	0.86015	0.8738	0.568	682.36853	682.36853	0.8601505	1098.1801	sp|P02768|ALBU_HUMAN	sp|P02768|ALBU_HUMAN
Controle_19_Slot1_19_1_8827	False	22219	22219	3	1.0954	0.9375	100.0	2045.094	2045.0953	-0.7	71372.0	K.VFDEFKPLVEEPQNLIK.Q	4.4	0.85347	0.8738	0.3969	682.36987	682.36987	0.8534717	1099.3577	sp|P02768|ALBU_HUMAN	sp|P02768|ALBU_HUMAN
Controle_19_Slot1_19_1_8827	False	17044	17044	2	2.0109	0.7761	100.0	1279.7229	1279.7256	-2.1	53222.0	K.PLVEEPQNLIK.Q	4.46	0.95815	0.9479	0.5259	640.36536	640.36536	0.95814544	875.6057	sp|P02768|ALBU_HUMAN	sp|P02768|ALBU_HUMAN
Controle_19_Slot1_19_1_8827	False	19387	19387	2	1.7138	0.7403	100.0	2313.1277	2312.1116	5.5	18274.0	Q.(-17.0265)NLIKQN(203.07938)CELFEQLGEYK.F	4.72	1.18554			1157.06775	1157.06775	1.185537	972.1663	sp|P02768|ALBU_HUMAN	sp|P02768|ALBU_HUMAN
Controle_19_Slot1_19_1_8827	False	19170	19170	2	1.7976	0.8505	100.0	1657.7534	1657.7526	0.5	195166.0	K.QNCELFEQLGEYK.F	4.14	1.01837	1.0658	0.0033	829.38062	829.38062	1.0183707	961.5679	sp|P02768|ALBU_HUMAN	sp|P02768|ALBU_HUMAN
Controle_19_Slot1_19_1_8827	False	19212	19212	2	1.5946	0.8706	100.0	1657.754	1657.7526	0.9	116418.0	K.QNCELFEQLGEYK.F	4.14	1.01753	1.0658	0.0028	829.38092	829.38092	1.0175333	963.9218	sp|P02768|ALBU_HUMAN	sp|P02768|ALBU_HUMAN
Controle_19_Slot1_19_1_8827	False	23578	23578	4	1.8457	1.0	100.0	2991.5042	2991.5032	0.3	139305.0	K.QNCELFEQLGEYKFQNALLVRYTK.K	6.56	0.99031	0.9998	0.7556	748.6319	748.6319	0.99031156	1165.2974	sp|P02768|ALBU_HUMAN	sp|P02768|ALBU_HUMAN
Controle_19_Slot1_19_1_8827	False	15227	15227	3	0.7288	0.5053	95.17374517374517	1007.53723	1007.5408	-3.5	22086.0	K.FQN(203.07938)ALLV.R	6.12	0.99445			336.51764	336.51764	0.994451	807.313	sp|P02768|ALBU_HUMAN	sp|P02768|ALBU_HUMAN	2204.7738309689275	1003.7491085932282	H5N4F0S2
Controle_19_Slot1_19_1_8827	False	15270	15270	3	0.5037	0.0711	61.14974501622624	1007.5346	1007.5408	-6.1	13037.0	K.FQN(203.07938)ALLV.R	6.12	0.99665			336.51675	336.51675	0.9966453	808.4908	sp|P02768|ALBU_HUMAN	sp|P02768|ALBU_HUMAN	2204.7688652885317	1003.7465890683752	H5N4F0S2
Controle_19_Slot1_19_1_8827	False	15280	15280	3	0.4301	0.0847	54.48190789473685	1007.5383	1007.5408	-2.4	43023.0	K.FQN(203.07938)ALLV.R	6.12	0.9962			336.51801	336.51801	0.99620414	809.6685	sp|P02768|ALBU_HUMAN	sp|P02768|ALBU_HUMAN	2204.7667798843963	1003.74714310425	H5N4F0S2
Controle_19_Slot1_19_1_8827	False	15365	15365	3	0.4272	0.4695	74.31137724550898	1007.5383	1007.5408	-2.4	25009.0	K.FQN(203.07938)ALLV.R	6.12	0.95914			336.51801	336.51801	0.9591362	813.2006	sp|P02768|ALBU_HUMAN	sp|P02768|ALBU_HUMAN	2204.778577025403	1003.7510764417236	H5N4F0S2
Controle_19_Slot1_19_1_8827	False	17198	17198	2	0.5015	0.6449	94.6938775510204	1483.8381	1483.8367	1.0	85130.0	K.KVPQVSTPTLVEVS.R	6.56	0.98332	1.0066	0.1316	742.42297	742.42297	0.98331606	881.4938	sp|P02768|ALBU_HUMAN	sp|P02768|ALBU_HUMAN
Controle_19_Slot1_19_1_8827	False	17325	17325	2	0.588	0.9613	100.0	1483.8392	1483.8367	1.7	166215.0	K.KVPQVSTPTLVEVS.R	6.56	0.98744	1.0066	0.2145	742.42352	742.42352	0.9874411	886.2036	sp|P02768|ALBU_HUMAN	sp|P02768|ALBU_HUMAN
Controle_19_Slot1_19_1_8827	False	15375	15375	2	2.0375	0.7842	100.0	1639.941	1639.9377	2.0	141693.0	K.KVPQVSTPTLVEVSR.N	9.08	1.02089	1.0646	0.0069	820.47443	820.47443	1.0208944	813.2006	sp|P02768|ALBU_HUMAN	sp|P02768|ALBU_HUMAN
Controle_19_Slot1_19_1_8827	False	15392	15392	2	2.1272	0.8067	100.0	1639.9385	1639.9377	0.4	141968.0	K.KVPQVSTPTLVEVSR.N	9.08	0.98045	1.0646	0.0	820.47314	820.47314	0.98045075	814.3778	sp|P02768|ALBU_HUMAN	sp|P02768|ALBU_HUMAN
Controle_19_Slot1_19_1_8827	False	15432	15432	2	1.9143	0.7773	100.0	1639.9391	1639.9377	0.8	297422.0	K.KVPQVSTPTLVEVSR.N	9.08	1.02387	1.0646	0.0121	820.47345	820.47345	1.0238711	815.5557	sp|P02768|ALBU_HUMAN	sp|P02768|ALBU_HUMAN
Controle_19_Slot1_19_1_8827	False	15462	15462	2	2.6424	0.8475	100.0	1639.9415	1639.9377	2.3	205090.0	K.KVPQVSTPTLVEVSR.N	9.08	0.97972	1.0646	0.0	820.47467	820.47467	0.9797242	816.7334	sp|P02768|ALBU_HUMAN	sp|P02768|ALBU_HUMAN
Controle_19_Slot1_19_1_8827	False	14991	14991	3	0.3939	1.0	100.0	1639.9469	1639.9377	5.6	43415.0	K.KVPQVSTPTLVEVSR.N	9.08	0.83618	0.8066	0.2274	547.32086	547.32086	0.83618397	795.5371	sp|P02768|ALBU_HUMAN	sp|P02768|ALBU_HUMAN
Controle_19_Slot1_19_1_8827	False	15355	15355	3	1.511	0.9726	100.0	1639.9366	1639.9377	-0.7	89753.0	K.KVPQVSTPTLVEVSR.N	9.08	0.79574	0.8066	0.6202	547.31744	547.31744	0.79574096	812.0233	sp|P02768|ALBU_HUMAN	sp|P02768|ALBU_HUMAN
Controle_19_Slot1_19_1_8827	False	15366	15366	3	2.0196	0.6076	100.0	1639.9384	1639.9377	0.4	12162.0	K.KVPQVSTPTLVEVSR.N	9.08	0.90735	0.8066	0.0001	547.31799	547.31799	0.90735	813.2006	sp|P02768|ALBU_HUMAN	sp|P02768|ALBU_HUMAN
Controle_19_Slot1_19_1_8827	False	15368	15368	3	2.0136	0.6701	100.0	1639.9381	1639.9377	0.2	30107.0	K.KVPQVSTPTLVEVSR.N	9.08	0.78027	0.8066	0.2326	547.31793	547.31793	0.7802693	813.2006	sp|P02768|ALBU_HUMAN	sp|P02768|ALBU_HUMAN
Controle_19_Slot1_19_1_8827	False	15394	15394	3	1.6187	0.7434	100.0	1639.941	1639.9377	2.0	35205.0	K.KVPQVSTPTLVEVSR.N	9.08	0.8643	0.8066	0.0216	547.31891	547.31891	0.8643035	814.3778	sp|P02768|ALBU_HUMAN	sp|P02768|ALBU_HUMAN
Controle_19_Slot1_19_1_8827	False	15400	15400	3	2.2883	0.8319	100.0	1639.9391	1639.9377	0.8	53436.0	K.KVPQVSTPTLVEVSR.N	9.08	0.8118	0.8066	0.8408	547.31824	547.31824	0.81179833	814.3778	sp|P02768|ALBU_HUMAN	sp|P02768|ALBU_HUMAN
Controle_19_Slot1_19_1_8827	False	15427	15427	3	1.8424	0.5415	100.0	1639.9391	1639.9377	0.8	64241.0	K.KVPQVSTPTLVEVSR.N	9.08	0.90786	0.8066	0.0001	547.31824	547.31824	0.9078599	815.5557	sp|P02768|ALBU_HUMAN	sp|P02768|ALBU_HUMAN
Controle_19_Slot1_19_1_8827	False	15429	15429	3	2.1313	0.5361	100.0	1639.9318	1639.9377	-3.6	64231.0	K.KVPQVSTPTLVEVSR.N	9.08	0.76241	0.8066	0.0419	547.3158	547.3158	0.7624124	815.5557	sp|P02768|ALBU_HUMAN	sp|P02768|ALBU_HUMAN
Controle_19_Slot1_19_1_8827	False	15460	15460	3	1.9393	0.5586	100.0	1639.9471	1639.9377	5.7	102119.0	K.KVPQVSTPTLVEVSR.N	9.08	0.87361	0.8066	0.0082	547.32092	547.32092	0.8736127	816.7334	sp|P02768|ALBU_HUMAN	sp|P02768|ALBU_HUMAN
Controle_19_Slot1_19_1_8827	False	15461	15461	3	1.7971	0.4826	100.0	1639.9421	1639.9377	2.7	164170.0	K.KVPQVSTPTLVEVSR.N	9.08	0.81457	0.8066	0.7503	547.31927	547.31927	0.81457406	816.7334	sp|P02768|ALBU_HUMAN	sp|P02768|ALBU_HUMAN
Controle_19_Slot1_19_1_8827	False	15464	15464	3	2.1083	0.6519	100.0	1639.9377	1639.9377	0.0	165773.0	K.KVPQVSTPTLVEVSR.N	9.08	0.7817	0.8066	0.2593	547.31781	547.31781	0.7816977	816.7334	sp|P02768|ALBU_HUMAN	sp|P02768|ALBU_HUMAN
Controle_19_Slot1_19_1_8827	False	15559	15559	3	2.632	0.6335	100.0	1639.9369	1639.9377	-0.5	88053.0	K.KVPQVSTPTLVEVSR.N	9.08	0.79254	0.8066	0.5236	547.3175	547.3175	0.7925366	820.2658	sp|P02768|ALBU_HUMAN	sp|P02768|ALBU_HUMAN
Controle_19_Slot1_19_1_8827	False	15599	15599	3	1.7076	0.7302	100.0	1639.9417	1639.9377	2.4	17153.0	K.KVPQVSTPTLVEVSR.N	9.08	0.83916	0.8066	0.1848	547.31909	547.31909	0.83916205	821.4423	sp|P02768|ALBU_HUMAN	sp|P02768|ALBU_HUMAN
Controle_19_Slot1_19_1_8827	False	16621	16621	2	2.6048	0.7248	100.0	1511.8431	1511.8428	0.2	120701.0	K.VPQVSTPTLVEVSR.N	6.56	0.98743	1.0216	0.0286	756.42548	756.42548	0.9874251	862.6535	sp|P02768|ALBU_HUMAN	sp|P02768|ALBU_HUMAN
Controle_19_Slot1_19_1_8827	False	16722	16722	2	2.4562	0.7287	100.0	1511.8446	1511.8428	1.2	188198.0	K.VPQVSTPTLVEVSR.N	6.56	0.98576	1.0216	0.0215	756.42621	756.42621	0.9857628	866.1866	sp|P02768|ALBU_HUMAN	sp|P02768|ALBU_HUMAN
Controle_19_Slot1_19_1_8827	False	14346	14346	2	2.0802	0.5704	100.0	1315.7214	1315.7216	-0.1	55920.0	P.QVSTPTLVEVSR.N	6.56	0.95365	0.9422	0.4742	658.36462	658.36462	0.95365125	771.9847	sp|P02768|ALBU_HUMAN	sp|P02768|ALBU_HUMAN
Controle_19_Slot1_19_1_8827	False	15454	15454	1	2.0221	0.4459	100.0	803.4582	803.4621	-4.9	14790.0	P.TLVEVSR.N	6.56	1.27543			803.45819	803.45819	1.275429	816.7334	sp|P02768|ALBU_HUMAN	sp|P02768|ALBU_HUMAN
Controle_19_Slot1_19_1_8827	False	15478	15478	1	0.8458	0.0687	90.32258064516128	702.4131	702.4144	-1.9	1416.0	T.LVEVSR.N	6.56	1.19209			702.41309	702.41309	1.192089	816.7334	sp|P02768|ALBU_HUMAN	sp|P02768|ALBU_HUMAN
Controle_19_Slot1_19_1_8827	False	26871	26871	4	1.4199	1.0	100.0	2674.31	2674.315	-1.8	52592.0	K.RMPCAEDYLSVVLNQLCVLHEK.T	5.8	0.91238	0.9208	0.7629	669.33337	669.33337	0.9123783	1380.78	sp|P02768|ALBU_HUMAN	sp|P02768|ALBU_HUMAN
Controle_19_Slot1_19_1_8827	False	26890	26890	4	1.3989	0.7585	100.0	2674.3096	2674.315	-2.0	17253.0	K.RMPCAEDYLSVVLNQLCVLHEK.T	5.8	0.91196	0.9208	0.752	669.33325	669.33325	0.9119589	1381.9572	sp|P02768|ALBU_HUMAN	sp|P02768|ALBU_HUMAN
Controle_19_Slot1_19_1_8827	False	27701	27701	2	3.3393	0.9528	100.0	2518.1904	2518.2139	-9.3	38404.0	R.MPCAEDYLSVVLNQLCVLHEK.T	4.72	1.4069	1.4293	0.3103	1259.59912	1259.59912	1.406897	1447.9041	sp|P02768|ALBU_HUMAN	sp|P02768|ALBU_HUMAN
Controle_19_Slot1_19_1_8827	False	27730	27730	2	2.6948	0.8482	100.0	2518.2122	2518.2139	-0.7	29147.0	R.MPCAEDYLSVVLNQLCVLHEK.T	4.72	1.41255	1.4293	0.4465	1259.60999	1259.60999	1.4125485	1449.0809	sp|P02768|ALBU_HUMAN	sp|P02768|ALBU_HUMAN
Controle_19_Slot1_19_1_8827	False	27735	27735	2	2.9876	0.934	100.0	2518.2085	2518.2139	-2.1	31050.0	R.MPCAEDYLSVVLNQLCVLHEK.T	4.72	1.41437	1.4293	0.4965	1259.60815	1259.60815	1.4143711	1450.2583	sp|P02768|ALBU_HUMAN	sp|P02768|ALBU_HUMAN
Controle_19_Slot1_19_1_8827	False	27747	27747	2	2.8563	0.8602	100.0	2518.206	2518.2139	-3.1	22886.0	R.MPCAEDYLSVVLNQLCVLHEK.T	4.72	1.41171	1.4293	0.4244	1259.60693	1259.60693	1.4117101	1451.4355	sp|P02768|ALBU_HUMAN	sp|P02768|ALBU_HUMAN
Controle_19_Slot1_19_1_8827	False	27642	27642	3	1.4115	1.0	100.0	2518.2134	2518.2139	-0.2	235571.0	R.MPCAEDYLSVVLNQLCVLHEK.T	4.72	1.03919	1.0714	0.2746	840.07635	840.07635	1.039185	1443.1926	sp|P02768|ALBU_HUMAN	sp|P02768|ALBU_HUMAN
Controle_19_Slot1_19_1_8827	False	27689	27689	3	2.4278	1.0	100.0	2520.2131	2518.2139	-3.0	254284.0	R.MPCAEDYLSVVLNQLCVLHEK.T	4.72	1.04491	1.0714	0.37	840.74292	840.74292	1.0449059	1446.7258	sp|P02768|ALBU_HUMAN	sp|P02768|ALBU_HUMAN
Controle_19_Slot1_19_1_8827	False	27722	27722	3	2.2766	1.0	100.0	2518.2058	2518.2139	-3.2	149302.0	R.MPCAEDYLSVVLNQLCVLHEK.T	4.72	1.03589	1.0714	0.2276	840.07385	840.07385	1.0358897	1449.0809	sp|P02768|ALBU_HUMAN	sp|P02768|ALBU_HUMAN
Controle_19_Slot1_19_1_8827	False	27767	27767	3	1.3504	1.0	100.0	2520.2302	2518.2139	3.8	75718.0	R.MPCAEDYLSVVLNQLCVLHEK.T	4.72	1.06482	1.0714	0.8175	840.74866	840.74866	1.0648167	1452.6135	sp|P02768|ALBU_HUMAN	sp|P02768|ALBU_HUMAN
Controle_19_Slot1_19_1_8827	False	27095	27095	3	1.1111	1.0	100.0	2534.2153	2534.2087	2.6	247964.0	R.M(15.994915)PCAEDYLSVVLNQLCVLHEK.T	4.72	1.03666	1.0813	0.1307	845.41034	845.41034	1.0366561	1399.6215	sp|P02768|ALBU_HUMAN	sp|P02768|ALBU_HUMAN
Controle_19_Slot1_19_1_8827	False	27114	27114	4	1.2201	0.954	100.0	2534.2012	2534.2087	-3.0	22123.0	R.M(15.994915)PCAEDYLSVVLNQLCVLHEK.T	4.72	0.85466	0.901	0.0909	634.30615	634.30615	0.8546644	1400.7997	sp|P02768|ALBU_HUMAN	sp|P02768|ALBU_HUMAN
Controle_19_Slot1_19_1_8827	False	27121	27121	4	1.149	1.0	100.0	2534.193	2534.2087	-6.2	38194.0	R.M(15.994915)PCAEDYLSVVLNQLCVLHEK.T	4.72	0.86401	0.901	0.1807	634.30414	634.30414	0.86400837	1401.9772	sp|P02768|ALBU_HUMAN	sp|P02768|ALBU_HUMAN
Controle_19_Slot1_19_1_8827	False	27155	27155	4	0.6618	0.6961	100.0	2535.2104	2534.2087	-0.6	10945.0	R.M(15.994915)PCAEDYLSVVLNQLCVLHEK.T	4.72	0.86536	0.901	0.1976	634.55847	634.55847	0.86535966	1405.51	sp|P02768|ALBU_HUMAN	sp|P02768|ALBU_HUMAN
Controle_19_Slot1_19_1_8827	False	27112	27112	4	1.7587	1.0	100.0	3173.5588	3173.5427	5.1	123647.0	R.MPCAEDYLSVVLNQLCVLHEKTPVSDR.V	4.89	0.98269	1.0122	0.3462	794.14557	794.14557	0.98269117	1400.7997	sp|P02768|ALBU_HUMAN	sp|P02768|ALBU_HUMAN
Controle_19_Slot1_19_1_8827	False	27124	27124	4	2.0838	1.0	100.0	3173.5457	3173.5427	0.9	165036.0	R.MPCAEDYLSVVLNQLCVLHEKTPVSDR.V	4.89	0.98098	1.0122	0.3186	794.14227	794.14227	0.98098046	1401.9772	sp|P02768|ALBU_HUMAN	sp|P02768|ALBU_HUMAN
Controle_19_Slot1_19_1_8827	False	27109	27109	5	0.7669	1.0	100.0	3173.5352	3173.5427	-2.4	36924.0	R.MPCAEDYLSVVLNQLCVLHEKTPVSDR.V	4.89	0.8665			635.51331	635.51331	0.86649793	1400.7997	sp|P02768|ALBU_HUMAN	sp|P02768|ALBU_HUMAN
Controle_19_Slot1_19_1_8827	False	27103	27103	3	1.9908	0.9794	100.0	2387.1802	2387.1733	2.9	61090.0	M.PCAEDYLSVVLNQLCVLHEK.T	4.72	1.03014	1.0547	0.3985	796.39862	796.39862	1.0301387	1399.6215	sp|P02768|ALBU_HUMAN	sp|P02768|ALBU_HUMAN
Controle_19_Slot1_19_1_8827	False	27110	27110	3	1.8187	1.0	100.0	2387.179	2387.1733	2.4	80358.0	M.PCAEDYLSVVLNQLCVLHEK.T	4.72	1.02892	1.0547	0.3754	796.39819	796.39819	1.028922	1400.7997	sp|P02768|ALBU_HUMAN	sp|P02768|ALBU_HUMAN
Controle_19_Slot1_19_1_8827	False	26661	26661	2	2.6688	0.9215	100.0	2290.1108	2290.1206	-4.3	48974.0	P.CAEDYLSVVLNQLCVLHEK.T	4.72	1.31587	1.3612	0.0299	1145.55933	1145.55933	1.3158655	1366.6497	sp|P02768|ALBU_HUMAN	sp|P02768|ALBU_HUMAN
Controle_19_Slot1_19_1_8827	False	26613	26613	3	2.1667	1.0	100.0	2290.1245	2290.1206	1.7	95002.0	P.CAEDYLSVVLNQLCVLHEK.T	4.72	1.01998	1.0039	0.5961	764.04669	764.04669	1.0199779	1364.295	sp|P02768|ALBU_HUMAN	sp|P02768|ALBU_HUMAN
Controle_19_Slot1_19_1_8827	False	26665	26665	3	2.0436	1.0	100.0	2290.1216	2290.1206	0.4	142292.0	P.CAEDYLSVVLNQLCVLHEK.T	4.72	1.02131	1.0039	0.5656	764.04572	764.04572	1.0213069	1366.6497	sp|P02768|ALBU_HUMAN	sp|P02768|ALBU_HUMAN
Controle_19_Slot1_19_1_8827	False	26687	26687	3	1.8301	1.0	100.0	2292.1304	2290.1206	1.3	238473.0	P.CAEDYLSVVLNQLCVLHEK.T	4.72	1.03102	1.0039	0.3702	764.71533	764.71533	1.0310192	1367.8291	sp|P02768|ALBU_HUMAN	sp|P02768|ALBU_HUMAN
Controle_19_Slot1_19_1_8827	False	26704	26704	3	2.0486	1.0	100.0	2292.129	2290.1206	0.7	253798.0	P.CAEDYLSVVLNQLCVLHEK.T	4.72	0.99812	1.0039	0.8271	764.71484	764.71484	0.99811673	1369.006	sp|P02768|ALBU_HUMAN	sp|P02768|ALBU_HUMAN
Controle_19_Slot1_19_1_8827	False	26505	26505	3	1.1448	0.9739	100.0	2130.094	2130.0898	1.9	85667.0	C.AEDYLSVVLNQLCVLHEK.T	4.72	0.98084	0.9497	0.2783	710.70319	710.70319	0.9808382	1357.2297	sp|P02768|ALBU_HUMAN	sp|P02768|ALBU_HUMAN
Controle_19_Slot1_19_1_8827	False	6853	6853	1	2.5308	0.8406	0.0	1138.4952	1138.4979	-2.4	40580.0	K.CCTESLVNR.R	5.69	1.45144			1138.49524	1138.49524	1.4514399	487.0333	sp|P02768|ALBU_HUMAN	sp|P02768|ALBU_HUMAN
Controle_19_Slot1_19_1_8827	False	6886	6886	1	2.2068	0.8442	0.0	1138.4941	1138.4979	-3.3	37034.0	K.CCTESLVNR.R	5.69	1.45374			1138.49414	1138.49414	1.4537401	488.2116	sp|P02768|ALBU_HUMAN	sp|P02768|ALBU_HUMAN
Controle_19_Slot1_19_1_8827	False	6786	6786	2	1.5406	0.7788	100.0	1138.4983	1138.4979	0.3	62504.0	K.CCTESLVNR.R	5.69	0.88018	0.876	0.7944	569.75305	569.75305	0.8801816	483.5003	sp|P02768|ALBU_HUMAN	sp|P02768|ALBU_HUMAN
Controle_19_Slot1_19_1_8827	False	6831	6831	2	1.1351	0.9136	100.0	1138.4978	1138.4979	-0.1	100060.0	K.CCTESLVNR.R	5.69	0.88198	0.876	0.6986	569.75281	569.75281	0.88198334	485.855	sp|P02768|ALBU_HUMAN	sp|P02768|ALBU_HUMAN
Controle_19_Slot1_19_1_8827	False	6877	6877	2	1.3844	0.8284	100.0	1140.4957	1138.4979	-7.8	15758.0	K.CCTESLVNR.R	5.69	0.8716	0.876	0.7259	570.75177	570.75177	0.8716035	487.0333	sp|P02768|ALBU_HUMAN	sp|P02768|ALBU_HUMAN
Controle_19_Slot1_19_1_8827	False	6927	6927	2	1.4644	0.8648	100.0	1138.4982	1138.4979	0.2	47442.0	K.CCTESLVNR.R	5.69	0.90843	0.876	0.0284	569.75299	569.75299	0.9084251	489.3878	sp|P02768|ALBU_HUMAN	sp|P02768|ALBU_HUMAN
Controle_19_Slot1_19_1_8827	False	18291	18291	2	2.2028	0.671	100.0	1910.9285	1910.9316	-1.7	86218.0	R.RPCFSALEVDETYVPK.E	4.72	1.08817	1.1684	0.0	955.96814	955.96814	1.0881715	923.8863	sp|P02768|ALBU_HUMAN	sp|P02768|ALBU_HUMAN
Controle_19_Slot1_19_1_8827	False	18326	18326	2	2.6121	0.7507	100.0	1910.9302	1910.9316	-0.8	56172.0	R.RPCFSALEVDETYVPK.E	4.72	1.09258	1.1684	0.0	955.96899	955.96899	1.0925815	926.2424	sp|P02768|ALBU_HUMAN	sp|P02768|ALBU_HUMAN
Controle_19_Slot1_19_1_8827	False	18288	18288	3	1.0306	0.8695	100.0	1910.9291	1910.9316	-1.3	84677.0	R.RPCFSALEVDETYVPK.E	4.72	0.95096	0.8909	0.0297	637.64825	637.64825	0.95096123	923.8863	sp|P02768|ALBU_HUMAN	sp|P02768|ALBU_HUMAN
Controle_19_Slot1_19_1_8827	False	18328	18328	3	0.857	0.5817	100.0	1910.9315	1910.9316	-0.1	108051.0	R.RPCFSALEVDETYVPK.E	4.72	0.94823	0.8909	0.0375	637.64905	637.64905	0.9482298	926.2424	sp|P02768|ALBU_HUMAN	sp|P02768|ALBU_HUMAN
Controle_19_Slot1_19_1_8827	False	18470	18470	3	0.9038	0.7646	100.0	1910.9342	1910.9316	1.3	45524.0	R.RPCFSALEVDETYVPK.E	4.72	0.933	0.8909	0.1217	637.64996	637.64996	0.9329996	930.9512	sp|P02768|ALBU_HUMAN	sp|P02768|ALBU_HUMAN
Controle_19_Slot1_19_1_8827	False	19157	19157	2	1.7521	0.9857	100.0	1657.7792	1657.7777	0.9	47127.0	P.CFSALEVDETYVPK.E	4.14	1.05021	1.0876	0.0245	829.39349	829.39349	1.0502074	961.5679	sp|P02768|ALBU_HUMAN	sp|P02768|ALBU_HUMAN
Controle_19_Slot1_19_1_8827	False	18469	18469	2	0.5687	0.2883	84.74025974025975	1497.7477	1497.7471	0.4	9261.0	C.FSALEVDETYVPK.E	4.14	0.98855	1.0304	0.0076	749.37775	749.37775	0.9885546	930.9512	sp|P02768|ALBU_HUMAN	sp|P02768|ALBU_HUMAN
Controle_19_Slot1_19_1_8827	False	24502	24502	1	0.4372	0.0621	58.333333333333336	851.4096	851.4145	-5.7	3854.0	V.DETYVPK.E	4.46	1.28675			851.40961	851.40961	1.2867501	1224.1721	sp|P02768|ALBU_HUMAN	sp|P02768|ALBU_HUMAN
Controle_19_Slot1_19_1_8827	False	18570	18570	2	0.8243	0.6092	99.51690821256038	851.40485	851.4145	-11.3	18729.0	V.DETYVPK.E	4.46	1.00015	0.7559	0.0	426.20633	426.20633	1.0001519	934.4843	sp|P02768|ALBU_HUMAN	sp|P02768|ALBU_HUMAN	849.4197751339465	749.3765074818222
Controle_19_Slot1_19_1_8827	False	18933	18933	2	0.5613	0.6668	99.45945945945947	1428.6067	1428.6067	0.0	22019.0	K.EFNAETFTFHAD.I	4.14	0.98321	0.9861	0.8297	714.80725	714.80725	0.9832141	950.968	sp|P02768|ALBU_HUMAN	sp|P02768|ALBU_HUMAN
Controle_19_Slot1_19_1_8827	False	18954	18954	2	0.9141	0.9361	100.0	1428.6075	1428.6067	0.6	56420.0	K.EFNAETFTFHAD.I	4.14	0.98475	0.9861	0.9067	714.80768	714.80768	0.9847472	952.1461	sp|P02768|ALBU_HUMAN	sp|P02768|ALBU_HUMAN
Controle_19_Slot1_19_1_8827	False	21110	21110	2	1.5774	0.8362	100.0	1701.7218	1701.7213	0.3	69834.0	K.EFNAETFTFHADIC.T	4.14	1.0509	1.0782	0.0991	851.36481	851.36481	1.0508975	1049.9022	sp|P02768|ALBU_HUMAN	sp|P02768|ALBU_HUMAN
Controle_19_Slot1_19_1_8827	False	23804	23804	2	0.7878	0.6718	99.51456310679612	1915.8441	1915.8531	-4.7	59726.0	K.EFNAETFTFHADICTL.S	4.14	1.11153	1.1576	0.009	958.42596	958.42596	1.111534	1180.6049	sp|P02768|ALBU_HUMAN	sp|P02768|ALBU_HUMAN
Controle_19_Slot1_19_1_8827	False	22813	22813	2	0.8571	0.4889	97.6958525345622	2002.8865	2002.8851	0.7	11223.0	K.EFNAETFTFHADICTLS.E	4.14	1.13368	1.1788	0.0121	1001.94714	1001.94714	1.1336771	1126.4404	sp|P02768|ALBU_HUMAN	sp|P02768|ALBU_HUMAN
Controle_19_Slot1_19_1_8827	False	22863	22863	2	1.0176	0.6385	100.0	2002.8768	2002.8851	-4.1	35384.0	K.EFNAETFTFHADICTLS.E	4.14	1.13457	1.1788	0.014	1001.94232	1001.94232	1.1345675	1128.7955	sp|P02768|ALBU_HUMAN	sp|P02768|ALBU_HUMAN
Controle_19_Slot1_19_1_8827	False	22870	22870	2	2.5403	0.6263	100.0	2131.9192	2131.9277	-4.0	10897.0	K.EFNAETFTFHADICTLSE.K	3.96	1.14979	1.2104	0.0009	1066.4635	1066.4635	1.1497948	1129.9722	sp|P02768|ALBU_HUMAN	sp|P02768|ALBU_HUMAN
Controle_19_Slot1_19_1_8827	False	20959	20959	2	2.5757	0.9029	100.0	2260.0105	2260.0227	-5.4	155852.0	K.EFNAETFTFHADICTLSEK.E	4.4	1.27483	1.2917	0.3957	1130.50916	1130.50916	1.274834	1044.0139	sp|P02768|ALBU_HUMAN	sp|P02768|ALBU_HUMAN
Controle_19_Slot1_19_1_8827	False	20984	20984	2	3.1956	0.9669	100.0	2260.0125	2260.0227	-4.5	121987.0	K.EFNAETFTFHADICTLSEK.E	4.4	1.27378	1.2917	0.3674	1130.51013	1130.51013	1.2737782	1045.1918	sp|P02768|ALBU_HUMAN	sp|P02768|ALBU_HUMAN
Controle_19_Slot1_19_1_8827	False	21006	21006	2	3.4585	0.9135	100.0	2261.015	2260.0227	-4.9	108841.0	K.EFNAETFTFHADICTLSEK.E	4.4	1.21628	1.2917	0.0001	1131.01135	1131.01135	1.2162791	1045.1918	sp|P02768|ALBU_HUMAN	sp|P02768|ALBU_HUMAN
Controle_19_Slot1_19_1_8827	False	21045	21045	2	2.6744	0.9521	100.0	2260.02	2260.0227	-1.2	879096.0	K.EFNAETFTFHADICTLSEK.E	4.4	1.27607	1.2917	0.4307	1130.51392	1130.51392	1.2760662	1047.5477	sp|P02768|ALBU_HUMAN	sp|P02768|ALBU_HUMAN
Controle_19_Slot1_19_1_8827	False	21046	21046	2	3.0147	0.8865	100.0	2260.0112	2260.0227	-5.1	42544.0	K.EFNAETFTFHADICTLSEK.E	4.4	1.19504	1.2917	0.0	1130.50952	1130.50952	1.1950368	1047.5477	sp|P02768|ALBU_HUMAN	sp|P02768|ALBU_HUMAN
Controle_19_Slot1_19_1_8827	False	21218	21218	2	3.8869	0.8943	100.0	2261.017	2260.0227	-4.0	38310.0	K.EFNAETFTFHADICTLSEK.E	4.4	1.2111	1.2917	0.0	1131.01245	1131.01245	1.2110986	1054.6125	sp|P02768|ALBU_HUMAN	sp|P02768|ALBU_HUMAN
Controle_19_Slot1_19_1_8827	False	21607	21607	2	3.7466	0.7057	100.0	2260.0146	2260.0227	-3.6	37101.0	K.EFNAETFTFHADICTLSEK.E	4.4	1.27339	1.2917	0.3572	1130.51123	1130.51123	1.2733909	1072.2745	sp|P02768|ALBU_HUMAN	sp|P02768|ALBU_HUMAN
Controle_19_Slot1_19_1_8827	False	21981	21981	2	3.3736	0.8777	100.0	2261.0146	2260.0227	-5.0	47994.0	K.EFNAETFTFHADICTLSEK.E	4.4	1.26798	1.2917	0.2338	1131.01123	1131.01123	1.2679752	1087.5834	sp|P02768|ALBU_HUMAN	sp|P02768|ALBU_HUMAN
Controle_19_Slot1_19_1_8827	False	22155	22155	2	3.4791	0.8479	100.0	2260.0146	2260.0227	-3.6	47754.0	K.EFNAETFTFHADICTLSEK.E	4.4	1.26718	1.2917	0.2184	1130.51123	1130.51123	1.2671828	1097.0035	sp|P02768|ALBU_HUMAN	sp|P02768|ALBU_HUMAN
Controle_19_Slot1_19_1_8827	False	22642	22642	2	3.8608	0.84	100.0	2261.0266	2260.0227	0.2	53493.0	K.EFNAETFTFHADICTLSEK.E	4.4	1.27515	1.2917	0.4046	1131.01721	1131.01721	1.2751497	1119.3759	sp|P02768|ALBU_HUMAN	sp|P02768|ALBU_HUMAN
Controle_19_Slot1_19_1_8827	False	22694	22694	2	3.8082	0.8474	100.0	2260.012	2260.0227	-4.8	40988.0	K.EFNAETFTFHADICTLSEK.E	4.4	1.27049	1.2917	0.2868	1130.50989	1130.50989	1.2704866	1121.7299	sp|P02768|ALBU_HUMAN	sp|P02768|ALBU_HUMAN
Controle_19_Slot1_19_1_8827	False	23200	23200	2	3.6385	0.9155	100.0	2261.0188	2260.0227	-3.2	26651.0	K.EFNAETFTFHADICTLSEK.E	4.4	1.26873	1.2917	0.2489	1131.01331	1131.01331	1.2687318	1145.2802	sp|P02768|ALBU_HUMAN	sp|P02768|ALBU_HUMAN
Controle_19_Slot1_19_1_8827	False	23223	23223	2	3.4399	0.7541	100.0	2260.0222	2260.0227	-0.2	51704.0	K.EFNAETFTFHADICTLSEK.E	4.4	1.26987	1.2917	0.273	1130.51501	1130.51501	1.2698727	1146.4568	sp|P02768|ALBU_HUMAN	sp|P02768|ALBU_HUMAN
Controle_19_Slot1_19_1_8827	False	23911	23911	2	4.135	0.879	100.0	2261.0264	2260.0227	0.1	48591.0	K.EFNAETFTFHADICTLSEK.E	4.4	1.27261	1.2917	0.3373	1131.01709	1131.01709	1.2726054	1186.4926	sp|P02768|ALBU_HUMAN	sp|P02768|ALBU_HUMAN
Controle_19_Slot1_19_1_8827	False	24067	24067	2	4.6487	0.8544	100.0	2260.021	2260.0227	-0.8	34826.0	K.EFNAETFTFHADICTLSEK.E	4.4	1.2734	1.2917	0.3574	1130.5144	1130.5144	1.2734023	1198.2678	sp|P02768|ALBU_HUMAN	sp|P02768|ALBU_HUMAN
Controle_19_Slot1_19_1_8827	False	24189	24189	2	3.8521	0.8129	100.0	2261.0264	2260.0227	0.1	47491.0	K.EFNAETFTFHADICTLSEK.E	4.4	1.27252	1.2917	0.335	1131.01709	1131.01709	1.2725189	1205.3326	sp|P02768|ALBU_HUMAN	sp|P02768|ALBU_HUMAN
Controle_19_Slot1_19_1_8827	False	24555	24555	2	2.8861	0.7914	100.0	2260.0256	2260.0227	1.3	46575.0	K.EFNAETFTFHADICTLSEK.E	4.4	1.27601	1.2917	0.429	1130.51672	1130.51672	1.2760115	1227.7047	sp|P02768|ALBU_HUMAN	sp|P02768|ALBU_HUMAN
Controle_19_Slot1_19_1_8827	False	24792	24792	2	3.829	0.8718	100.0	2261.026	2260.0227	-0.1	50189.0	K.EFNAETFTFHADICTLSEK.E	4.4	1.27766	1.2917	0.4781	1131.01685	1131.01685	1.2776572	1240.6569	sp|P02768|ALBU_HUMAN	sp|P02768|ALBU_HUMAN
Controle_19_Slot1_19_1_8827	False	25005	25005	2	3.8393	0.9112	100.0	2260.0215	2260.0227	-0.5	40734.0	K.EFNAETFTFHADICTLSEK.E	4.4	1.27945	1.2917	0.5345	1130.51465	1130.51465	1.2794491	1252.4323	sp|P02768|ALBU_HUMAN	sp|P02768|ALBU_HUMAN
Controle_19_Slot1_19_1_8827	False	25418	25418	2	3.3205	0.9084	100.0	2260.0093	2260.0227	-5.9	40399.0	K.EFNAETFTFHADICTLSEK.E	4.4	1.27836	1.2917	0.4997	1130.50854	1130.50854	1.2783562	1278.3375	sp|P02768|ALBU_HUMAN	sp|P02768|ALBU_HUMAN
Controle_19_Slot1_19_1_8827	False	26926	26926	2	3.2719	0.838	100.0	2260.021	2260.0227	-0.8	36262.0	K.EFNAETFTFHADICTLSEK.E	4.4	1.28814	1.2917	0.8442	1130.5144	1130.5144	1.2881428	1385.4918	sp|P02768|ALBU_HUMAN	sp|P02768|ALBU_HUMAN
Controle_19_Slot1_19_1_8827	False	27071	27071	2	3.7693	0.8047	100.0	2261.02	2260.0227	-2.7	35346.0	K.EFNAETFTFHADICTLSEK.E	4.4	1.28882	1.2917	0.8701	1131.01392	1131.01392	1.2888225	1397.2667	sp|P02768|ALBU_HUMAN	sp|P02768|ALBU_HUMAN
Controle_19_Slot1_19_1_8827	False	27202	27202	2	4.3693	0.8058	100.0	2260.009	2260.0227	-6.0	33738.0	K.EFNAETFTFHADICTLSEK.E	4.4	1.28377	1.2917	0.6823	1130.50842	1130.50842	1.2837687	1410.2188	sp|P02768|ALBU_HUMAN	sp|P02768|ALBU_HUMAN
Controle_19_Slot1_19_1_8827	False	27813	27813	2	3.1934	0.8599	100.0	2260.019	2260.0227	-1.6	30176.0	K.EFNAETFTFHADICTLSEK.E	4.4	1.27305	1.2917	0.3484	1130.51343	1130.51343	1.2730474	1457.3236	sp|P02768|ALBU_HUMAN	sp|P02768|ALBU_HUMAN
Controle_19_Slot1_19_1_8827	False	27827	27827	2	3.8684	0.822	100.0	2260.0164	2260.0227	-2.8	27518.0	K.EFNAETFTFHADICTLSEK.E	4.4	1.28019	1.2917	0.5587	1130.51208	1130.51208	1.2801888	1458.5001	sp|P02768|ALBU_HUMAN	sp|P02768|ALBU_HUMAN
Controle_19_Slot1_19_1_8827	False	27850	27850	2	4.3196	0.8776	100.0	2260.0146	2260.0227	-3.6	29907.0	K.EFNAETFTFHADICTLSEK.E	4.4	1.27781	1.2917	0.4827	1130.51123	1130.51123	1.2778113	1460.8547	sp|P02768|ALBU_HUMAN	sp|P02768|ALBU_HUMAN
Controle_19_Slot1_19_1_8827	False	27868	27868	2	3.8767	0.7563	100.0	2260.021	2260.0227	-0.8	29481.0	K.EFNAETFTFHADICTLSEK.E	4.4	1.27596	1.2917	0.4275	1130.5144	1130.5144	1.2759565	1462.0349	sp|P02768|ALBU_HUMAN	sp|P02768|ALBU_HUMAN
Controle_19_Slot1_19_1_8827	False	27929	27929	2	3.3767	0.9164	100.0	2260.0105	2260.0227	-5.4	34149.0	K.EFNAETFTFHADICTLSEK.E	4.4	1.27703	1.2917	0.459	1130.50916	1130.50916	1.2770338	1466.7432	sp|P02768|ALBU_HUMAN	sp|P02768|ALBU_HUMAN
Controle_19_Slot1_19_1_8827	False	28597	28597	2	3.1708	0.7724	100.0	2260.023	2260.0227	0.1	24949.0	K.EFNAETFTFHADICTLSEK.E	4.4	1.27875	1.2917	0.512	1130.51538	1130.51538	1.2787503	1525.6183	sp|P02768|ALBU_HUMAN	sp|P02768|ALBU_HUMAN
Controle_19_Slot1_19_1_8827	False	28619	28619	2	2.5957	0.7718	100.0	2261.0234	2260.0227	-1.2	11728.0	K.EFNAETFTFHADICTLSEK.E	4.4	1.28509	1.2917	0.7301	1131.01562	1131.01562	1.285086	1526.7953	sp|P02768|ALBU_HUMAN	sp|P02768|ALBU_HUMAN
Controle_19_Slot1_19_1_8827	False	28785	28785	2	3.777	0.8303	100.0	2260.0186	2260.0227	-1.8	15297.0	K.EFNAETFTFHADICTLSEK.E	4.4	1.27806	1.2917	0.4904	1130.51318	1130.51318	1.2780571	1536.2175	sp|P02768|ALBU_HUMAN	sp|P02768|ALBU_HUMAN
Controle_19_Slot1_19_1_8827	False	29904	29904	2	3.5424	0.8942	100.0	2260.0115	2260.0227	-5.0	44043.0	K.EFNAETFTFHADICTLSEK.E	4.4	1.29427	1.2917	0.9206	1130.50964	1130.50964	1.2942674	1686.9366	sp|P02768|ALBU_HUMAN	sp|P02768|ALBU_HUMAN
Controle_19_Slot1_19_1_8827	False	30128	30128	2	3.6832	0.8722	100.0	2260.0127	2260.0227	-4.4	63502.0	K.EFNAETFTFHADICTLSEK.E	4.4	1.27935	1.2917	0.5312	1130.51025	1130.51025	1.2793498	1711.6656	sp|P02768|ALBU_HUMAN	sp|P02768|ALBU_HUMAN
Controle_19_Slot1_19_1_8827	False	30159	30159	2	3.1049	0.9979	100.0	2260.0105	2260.0227	-5.4	38251.0	K.EFNAETFTFHADICTLSEK.E	4.4	1.21643	1.2917	0.0001	1130.50916	1130.50916	1.2164317	1715.1987	sp|P02768|ALBU_HUMAN	sp|P02768|ALBU_HUMAN
Controle_19_Slot1_19_1_8827	False	30224	30224	2	3.4731	0.9115	100.0	2260.012	2260.0227	-4.8	62885.0	K.EFNAETFTFHADICTLSEK.E	4.4	1.30036	1.2917	0.6957	1130.50989	1130.50989	1.3003557	1723.4429	sp|P02768|ALBU_HUMAN	sp|P02768|ALBU_HUMAN
Controle_19_Slot1_19_1_8827	False	20975	20975	3	1.3126	1.0	100.0	2260.0332	2260.0227	4.6	544852.0	K.EFNAETFTFHADICTLSEK.E	4.4	0.91862	0.9115	0.8025	754.0163	754.0163	0.91862154	1044.0139	sp|P02768|ALBU_HUMAN	sp|P02768|ALBU_HUMAN
Controle_19_Slot1_19_1_8827	False	20988	20988	3	1.3234	0.9119	100.0	2260.0298	2260.0227	3.1	664566.0	K.EFNAETFTFHADICTLSEK.E	4.4	0.91621	0.9115	0.8733	754.01514	754.01514	0.9162064	1045.1918	sp|P02768|ALBU_HUMAN	sp|P02768|ALBU_HUMAN
Controle_19_Slot1_19_1_8827	False	21000	21000	3	0.4938	1.0	100.0	2260.0283	2260.0227	2.5	368027.0	K.EFNAETFTFHADICTLSEK.E	4.4	0.94513	0.9115	0.2238	754.01465	754.01465	0.94512546	1045.1918	sp|P02768|ALBU_HUMAN	sp|P02768|ALBU_HUMAN
Controle_19_Slot1_19_1_8827	False	21021	21021	3	1.5971	0.7833	100.0	2260.0361	2260.0227	5.9	1752918.0	K.EFNAETFTFHADICTLSEK.E	4.4	0.91754	0.9115	0.834	754.01727	754.01727	0.9175371	1046.3694	sp|P02768|ALBU_HUMAN	sp|P02768|ALBU_HUMAN
Controle_19_Slot1_19_1_8827	False	21027	21027	3	1.3698	0.9475	100.0	2262.0337	2260.0227	1.9	1247207.0	K.EFNAETFTFHADICTLSEK.E	4.4	0.90145	0.9115	0.6846	754.68311	754.68311	0.9014511	1046.3694	sp|P02768|ALBU_HUMAN	sp|P02768|ALBU_HUMAN
Controle_19_Slot1_19_1_8827	False	21050	21050	3	0.3201	0.7821	99.79123173277662	2262.0386	2260.0227	4.0	2310668.0	K.EFNAETFTFHADICTLSEK.E	4.4	0.91713	0.9115	0.8461	754.68475	754.68475	0.91712797	1047.5477	sp|P02768|ALBU_HUMAN	sp|P02768|ALBU_HUMAN
Controle_19_Slot1_19_1_8827	False	21083	21083	3	0.4225	1.0	100.0	2260.0244	2260.0227	0.8	2365112.0	K.EFNAETFTFHADICTLSEK.E	4.4	0.9353	0.9115	0.3873	754.01337	754.01337	0.93530476	1048.7245	sp|P02768|ALBU_HUMAN	sp|P02768|ALBU_HUMAN
Controle_19_Slot1_19_1_8827	False	21112	21112	3	1.8013	0.885	100.0	2262.0354	2260.0227	2.6	476041.0	K.EFNAETFTFHADICTLSEK.E	4.4	0.8861	0.9115	0.3103	754.68365	754.68365	0.88609993	1049.9022	sp|P02768|ALBU_HUMAN	sp|P02768|ALBU_HUMAN
Controle_19_Slot1_19_1_8827	False	21587	21587	3	1.6809	1.0	100.0	2260.0278	2260.0227	2.3	230379.0	K.EFNAETFTFHADICTLSEK.E	4.4	0.90667	0.9115	0.8383	754.01447	754.01447	0.9066728	1071.097	sp|P02768|ALBU_HUMAN	sp|P02768|ALBU_HUMAN
Controle_19_Slot1_19_1_8827	False	22136	22136	3	1.5083	1.0	100.0	2260.031	2260.0227	3.7	108721.0	K.EFNAETFTFHADICTLSEK.E	4.4	0.9075	0.9115	0.8633	754.01556	754.01556	0.9075002	1095.8254	sp|P02768|ALBU_HUMAN	sp|P02768|ALBU_HUMAN
Controle_19_Slot1_19_1_8827	False	22675	22675	3	1.0249	1.0	100.0	2260.0244	2260.0227	0.8	77654.0	K.EFNAETFTFHADICTLSEK.E	4.4	0.91644	0.9115	0.8665	754.01337	754.01337	0.9164418	1120.5536	sp|P02768|ALBU_HUMAN	sp|P02768|ALBU_HUMAN
Controle_19_Slot1_19_1_8827	False	23205	23205	3	1.4421	1.0	100.0	2260.0164	2260.0227	-2.8	126755.0	K.EFNAETFTFHADICTLSEK.E	4.4	0.91618	0.9115	0.8742	754.01068	754.01068	0.91617525	1145.2802	sp|P02768|ALBU_HUMAN	sp|P02768|ALBU_HUMAN
Controle_19_Slot1_19_1_8827	False	23643	23643	3	1.4004	1.0	100.0	2260.0242	2260.0227	0.6	116158.0	K.EFNAETFTFHADICTLSEK.E	4.4	0.90679	0.9115	0.8419	754.01331	754.01331	0.90678793	1170.0074	sp|P02768|ALBU_HUMAN	sp|P02768|ALBU_HUMAN
Controle_19_Slot1_19_1_8827	False	24027	24027	3	1.4835	1.0	100.0	2260.0256	2260.0227	1.3	108945.0	K.EFNAETFTFHADICTLSEK.E	4.4	0.90161	0.9115	0.6891	754.01379	754.01379	0.9016063	1194.7346	sp|P02768|ALBU_HUMAN	sp|P02768|ALBU_HUMAN
Controle_19_Slot1_19_1_8827	False	24401	24401	3	0.9738	1.0	100.0	2260.022	2260.0227	-0.3	129273.0	K.EFNAETFTFHADICTLSEK.E	4.4	0.87454	0.9115	0.1371	754.01257	754.01257	0.8745412	1218.2844	sp|P02768|ALBU_HUMAN	sp|P02768|ALBU_HUMAN
Controle_19_Slot1_19_1_8827	False	24422	24422	3	1.5472	1.0	100.0	2260.0276	2260.0227	2.2	92129.0	K.EFNAETFTFHADICTLSEK.E	4.4	0.89794	0.9115	0.5868	754.0144	754.0144	0.89794135	1219.4628	sp|P02768|ALBU_HUMAN	sp|P02768|ALBU_HUMAN
Controle_19_Slot1_19_1_8827	False	24857	24857	3	1.4988	1.0	100.0	2260.025	2260.0227	1.0	90430.0	K.EFNAETFTFHADICTLSEK.E	4.4	0.8958	0.9115	0.5302	754.01355	754.01355	0.89580196	1244.1899	sp|P02768|ALBU_HUMAN	sp|P02768|ALBU_HUMAN
Controle_19_Slot1_19_1_8827	False	25286	25286	3	1.9151	0.9202	100.0	2260.027	2260.0227	1.9	81424.0	K.EFNAETFTFHADICTLSEK.E	4.4	0.89529	0.9115	0.5171	754.01422	754.01422	0.8952883	1268.9163	sp|P02768|ALBU_HUMAN	sp|P02768|ALBU_HUMAN
Controle_19_Slot1_19_1_8827	False	25589	25589	3	1.78	1.0	100.0	2260.0205	2260.0227	-1.0	79107.0	K.EFNAETFTFHADICTLSEK.E	4.4	0.89286	0.9115	0.4568	754.01202	754.01202	0.8928579	1293.6445	sp|P02768|ALBU_HUMAN	sp|P02768|ALBU_HUMAN
Controle_19_Slot1_19_1_8827	False	25923	25923	3	1.6177	1.0	100.0	2262.0154	2260.0227	-6.2	226106.0	K.EFNAETFTFHADICTLSEK.E	4.4	0.88813	0.9115	0.3509	754.677	754.677	0.88812995	1320.7269	sp|P02768|ALBU_HUMAN	sp|P02768|ALBU_HUMAN
Controle_19_Slot1_19_1_8827	False	26285	26285	3	2.2387	1.0	100.0	2260.0134	2260.0227	-4.1	56651.0	K.EFNAETFTFHADICTLSEK.E	4.4	0.89368	0.9115	0.4767	754.0097	754.0097	0.89367986	1343.1002	sp|P02768|ALBU_HUMAN	sp|P02768|ALBU_HUMAN
Controle_19_Slot1_19_1_8827	False	26691	26691	3	1.044	1.0	100.0	2260.0164	2260.0227	-2.8	65115.0	K.EFNAETFTFHADICTLSEK.E	4.4	0.90057	0.9115	0.6595	754.01068	754.01068	0.90057045	1367.8291	sp|P02768|ALBU_HUMAN	sp|P02768|ALBU_HUMAN
Controle_19_Slot1_19_1_8827	False	26908	26908	3	1.1366	1.0	100.0	2262.023	2260.0227	-2.9	56789.0	K.EFNAETFTFHADICTLSEK.E	4.4	0.90087	0.9115	0.668	754.67957	754.67957	0.9008708	1383.1349	sp|P02768|ALBU_HUMAN	sp|P02768|ALBU_HUMAN
Controle_19_Slot1_19_1_8827	False	27016	27016	3	1.9455	0.9924	100.0	2260.0168	2260.0227	-2.6	76365.0	K.EFNAETFTFHADICTLSEK.E	4.4	0.89569	0.9115	0.5273	754.01086	754.01086	0.8956944	1392.557	sp|P02768|ALBU_HUMAN	sp|P02768|ALBU_HUMAN
Controle_19_Slot1_19_1_8827	False	27102	27102	3	1.3904	1.0	100.0	2262.0193	2260.0227	-4.5	155571.0	K.EFNAETFTFHADICTLSEK.E	4.4	0.90336	0.9115	0.7399	754.67828	754.67828	0.9033579	1399.6215	sp|P02768|ALBU_HUMAN	sp|P02768|ALBU_HUMAN
Controle_19_Slot1_19_1_8827	False	27136	27136	3	0.232	1.0	99.7920997920998	2262.0176	2260.0227	-5.2	201047.0	K.EFNAETFTFHADICTLSEK.E	4.4	0.90968	0.9115	0.9294	754.67773	754.67773	0.90967643	1403.1545	sp|P02768|ALBU_HUMAN	sp|P02768|ALBU_HUMAN
Controle_19_Slot1_19_1_8827	False	27215	27215	3	1.7857	1.0	100.0	2260.0146	2260.0227	-3.6	68372.0	K.EFNAETFTFHADICTLSEK.E	4.4	0.92075	0.9115	0.7416	754.01013	754.01013	0.92074895	1410.2188	sp|P02768|ALBU_HUMAN	sp|P02768|ALBU_HUMAN
Controle_19_Slot1_19_1_8827	False	27302	27302	3	1.6463	0.9885	100.0	2260.0176	2260.0227	-2.3	66128.0	K.EFNAETFTFHADICTLSEK.E	4.4	0.89861	0.9115	0.605	754.01105	754.01105	0.8986075	1417.2832	sp|P02768|ALBU_HUMAN	sp|P02768|ALBU_HUMAN
Controle_19_Slot1_19_1_8827	False	27343	27343	3	1.8595	1.0	100.0	2262.0208	2260.0227	-3.8	77693.0	K.EFNAETFTFHADICTLSEK.E	4.4	0.90397	0.9115	0.7578	754.67877	754.67877	0.90396804	1419.6384	sp|P02768|ALBU_HUMAN	sp|P02768|ALBU_HUMAN
Controle_19_Slot1_19_1_8827	False	27598	27598	3	0.2759	1.0	100.0	2262.028	2260.0227	-0.6	46238.0	K.EFNAETFTFHADICTLSEK.E	4.4	0.90057	0.9115	0.6595	754.68127	754.68127	0.9005659	1439.6573	sp|P02768|ALBU_HUMAN	sp|P02768|ALBU_HUMAN
Controle_19_Slot1_19_1_8827	False	27614	27614	3	1.3351	0.9579	100.0	2260.0198	2260.0227	-1.3	54121.0	K.EFNAETFTFHADICTLSEK.E	4.4	0.89909	0.9115	0.6182	754.01178	754.01178	0.89908916	1442.016	sp|P02768|ALBU_HUMAN	sp|P02768|ALBU_HUMAN
Controle_19_Slot1_19_1_8827	False	27664	27664	3	0.9298	1.0	100.0	2260.031	2260.0227	3.7	39313.0	K.EFNAETFTFHADICTLSEK.E	4.4	0.91527	0.9115	0.9014	754.01556	754.01556	0.91527164	1445.5486	sp|P02768|ALBU_HUMAN	sp|P02768|ALBU_HUMAN
Controle_19_Slot1_19_1_8827	False	27933	27933	3	1.7423	1.0	100.0	2260.0212	2260.0227	-0.6	69597.0	K.EFNAETFTFHADICTLSEK.E	4.4	0.89732	0.9115	0.5701	754.01233	754.01233	0.8973173	1466.7432	sp|P02768|ALBU_HUMAN	sp|P02768|ALBU_HUMAN
Controle_19_Slot1_19_1_8827	False	28028	28028	3	0.5866	1.0	100.0	2262.0205	2260.0227	-3.9	268698.0	K.EFNAETFTFHADICTLSEK.E	4.4	0.8997	0.9115	0.6351	754.67871	754.67871	0.89969826	1473.8081	sp|P02768|ALBU_HUMAN	sp|P02768|ALBU_HUMAN
Controle_19_Slot1_19_1_8827	False	28342	28342	3	1.0971	1.0	100.0	2262.0237	2260.0227	-2.5	230848.0	K.EFNAETFTFHADICTLSEK.E	4.4	0.89721	0.9115	0.5672	754.67981	754.67981	0.8972124	1503.2463	sp|P02768|ALBU_HUMAN	sp|P02768|ALBU_HUMAN
Controle_19_Slot1_19_1_8827	False	28473	28473	3	1.245	0.6427	100.0	2260.014	2260.0227	-3.9	32531.0	K.EFNAETFTFHADICTLSEK.E	4.4	0.89459	0.9115	0.4993	754.00989	754.00989	0.8945882	1516.1969	sp|P02768|ALBU_HUMAN	sp|P02768|ALBU_HUMAN
Controle_19_Slot1_19_1_8827	False	28503	28503	3	1.9469	1.0	100.0	2262.0154	2260.0227	-6.2	194891.0	K.EFNAETFTFHADICTLSEK.E	4.4	0.881	0.9115	0.2219	754.677	754.677	0.8810036	1518.5529	sp|P02768|ALBU_HUMAN	sp|P02768|ALBU_HUMAN
Controle_19_Slot1_19_1_8827	False	28508	28508	3	1.56	0.9073	100.0	2262.0156	2260.0227	-6.1	44608.0	K.EFNAETFTFHADICTLSEK.E	4.4	0.86704	0.9115	0.0719	754.67712	754.67712	0.8670358	1518.5529	sp|P02768|ALBU_HUMAN	sp|P02768|ALBU_HUMAN
Controle_19_Slot1_19_1_8827	False	28514	28514	3	1.6782	0.8962	100.0	2260.0188	2260.0227	-1.7	33057.0	K.EFNAETFTFHADICTLSEK.E	4.4	0.87893	0.9115	0.1916	754.01147	754.01147	0.87892765	1519.7299	sp|P02768|ALBU_HUMAN	sp|P02768|ALBU_HUMAN
Controle_19_Slot1_19_1_8827	False	28869	28869	3	1.4213	0.9387	100.0	2260.019	2260.0227	-1.6	56654.0	K.EFNAETFTFHADICTLSEK.E	4.4	0.89521	0.9115	0.515	754.01154	754.01154	0.89521414	1540.9274	sp|P02768|ALBU_HUMAN	sp|P02768|ALBU_HUMAN
Controle_19_Slot1_19_1_8827	False	28892	28892	3	1.3826	1.0	100.0	2262.0193	2260.0227	-4.5	173609.0	K.EFNAETFTFHADICTLSEK.E	4.4	0.89184	0.9115	0.4327	754.67834	754.67834	0.89184237	1543.2817	sp|P02768|ALBU_HUMAN	sp|P02768|ALBU_HUMAN
Controle_19_Slot1_19_1_8827	False	29078	29078	3	1.8285	0.8007	100.0	2260.0178	2260.0227	-2.2	29966.0	K.EFNAETFTFHADICTLSEK.E	4.4	0.89446	0.9115	0.4961	754.01117	754.01117	0.8944608	1565.655	sp|P02768|ALBU_HUMAN	sp|P02768|ALBU_HUMAN
Controle_19_Slot1_19_1_8827	False	29097	29097	3	1.696	0.9741	100.0	2262.0225	2260.0227	-3.1	165263.0	K.EFNAETFTFHADICTLSEK.E	4.4	0.90141	0.9115	0.6834	754.67938	754.67938	0.90141183	1568.0103	sp|P02768|ALBU_HUMAN	sp|P02768|ALBU_HUMAN
Controle_19_Slot1_19_1_8827	False	29109	29109	3	2.1711	0.8196	100.0	2262.0232	2260.0227	-2.8	250145.0	K.EFNAETFTFHADICTLSEK.E	4.4	0.89389	0.9115	0.4819	754.67963	754.67963	0.8938918	1570.3647	sp|P02768|ALBU_HUMAN	sp|P02768|ALBU_HUMAN
Controle_19_Slot1_19_1_8827	False	29236	29236	3	1.313	0.8574	100.0	2260.0227	2260.0227	0.0	57302.0	K.EFNAETFTFHADICTLSEK.E	4.4	0.8973	0.9115	0.5696	754.01282	754.01282	0.89729595	1590.3834	sp|P02768|ALBU_HUMAN	sp|P02768|ALBU_HUMAN
Controle_19_Slot1_19_1_8827	False	29260	29260	3	1.5647	0.9609	100.0	2262.02	2260.0227	-4.2	164657.0	K.EFNAETFTFHADICTLSEK.E	4.4	0.89841	0.9115	0.5995	754.67859	754.67859	0.8984057	1595.0925	sp|P02768|ALBU_HUMAN	sp|P02768|ALBU_HUMAN
Controle_19_Slot1_19_1_8827	False	29375	29375	3	1.872	0.8262	100.0	2260.0137	2260.0227	-4.0	25496.0	K.EFNAETFTFHADICTLSEK.E	4.4	0.89321	0.9115	0.4653	754.00977	754.00977	0.89320815	1615.1104	sp|P02768|ALBU_HUMAN	sp|P02768|ALBU_HUMAN
Controle_19_Slot1_19_1_8827	False	29417	29417	3	0.6697	1.0	100.0	2262.0142	2260.0227	-6.7	180899.0	K.EFNAETFTFHADICTLSEK.E	4.4	0.907	0.9115	0.8482	754.67657	754.67657	0.90700006	1620.9974	sp|P02768|ALBU_HUMAN	sp|P02768|ALBU_HUMAN
Controle_19_Slot1_19_1_8827	False	29483	29483	3	2.0674	0.7516	100.0	2262.0178	2260.0227	-5.1	22779.0	K.EFNAETFTFHADICTLSEK.E	4.4	0.88419	0.9115	0.275	754.67786	754.67786	0.8841942	1629.2401	sp|P02768|ALBU_HUMAN	sp|P02768|ALBU_HUMAN
Controle_19_Slot1_19_1_8827	False	29561	29561	3	1.7491	0.8872	100.0	2260.0088	2260.0227	-6.2	25059.0	K.EFNAETFTFHADICTLSEK.E	4.4	0.89557	0.9115	0.5242	754.00818	754.00818	0.8955726	1639.8369	sp|P02768|ALBU_HUMAN	sp|P02768|ALBU_HUMAN
Controle_19_Slot1_19_1_8827	False	29580	29580	3	2.1722	1.0	100.0	2262.023	2260.0227	-2.9	188189.0	K.EFNAETFTFHADICTLSEK.E	4.4	0.88637	0.9115	0.3155	754.6795	754.6795	0.8863662	1643.3701	sp|P02768|ALBU_HUMAN	sp|P02768|ALBU_HUMAN
Controle_19_Slot1_19_1_8827	False	29664	29664	3	2.4858	0.8104	100.0	2262.0146	2260.0227	-6.5	232251.0	K.EFNAETFTFHADICTLSEK.E	4.4	0.90223	0.9115	0.707	754.67676	754.67676	0.9022346	1661.0314	sp|P02768|ALBU_HUMAN	sp|P02768|ALBU_HUMAN
Controle_19_Slot1_19_1_8827	False	29687	29687	3	2.1563	0.8411	100.0	2260.0146	2260.0227	-3.6	55226.0	K.EFNAETFTFHADICTLSEK.E	4.4	0.89588	0.9115	0.5322	754.01007	754.01007	0.8958828	1664.5645	sp|P02768|ALBU_HUMAN	sp|P02768|ALBU_HUMAN
Controle_19_Slot1_19_1_8827	False	29884	29884	3	1.322	1.0	100.0	2262.0173	2260.0227	-5.3	218234.0	K.EFNAETFTFHADICTLSEK.E	4.4	0.87913	0.9115	0.1944	754.67767	754.67767	0.879127	1684.5822	sp|P02768|ALBU_HUMAN	sp|P02768|ALBU_HUMAN
Controle_19_Slot1_19_1_8827	False	29891	29891	3	1.0538	0.8342	100.0	2260.027	2260.0227	1.9	11536.0	K.EFNAETFTFHADICTLSEK.E	4.4	0.97545	0.9115	0.024	754.01428	754.01428	0.9754462	1684.5822	sp|P02768|ALBU_HUMAN	sp|P02768|ALBU_HUMAN
Controle_19_Slot1_19_1_8827	False	29911	29911	3	0.663	0.8008	100.0	2260.0237	2260.0227	0.4	23034.0	K.EFNAETFTFHADICTLSEK.E	4.4	0.97874	0.9115	0.018	754.01312	754.01312	0.97874016	1686.9366	sp|P02768|ALBU_HUMAN	sp|P02768|ALBU_HUMAN
Controle_19_Slot1_19_1_8827	False	29930	29930	3	1.0188	0.8537	100.0	2260.0293	2260.0227	2.9	21885.0	K.EFNAETFTFHADICTLSEK.E	4.4	0.97719	0.9115	0.0206	754.01495	754.01495	0.9771927	1688.1136	sp|P02768|ALBU_HUMAN	sp|P02768|ALBU_HUMAN
Controle_19_Slot1_19_1_8827	False	29936	29936	3	1.5864	1.0	100.0	2260.0173	2260.0227	-2.4	99386.0	K.EFNAETFTFHADICTLSEK.E	4.4	0.90076	0.9115	0.6649	754.01099	754.01099	0.90076476	1689.2917	sp|P02768|ALBU_HUMAN	sp|P02768|ALBU_HUMAN
Controle_19_Slot1_19_1_8827	False	29937	29937	3	1.6364	0.9043	100.0	2262.023	2260.0227	-2.9	222243.0	K.EFNAETFTFHADICTLSEK.E	4.4	0.90022	0.9115	0.6497	754.6795	754.6795	0.90022206	1689.2917	sp|P02768|ALBU_HUMAN	sp|P02768|ALBU_HUMAN
Controle_19_Slot1_19_1_8827	False	29946	29946	3	1.0461	1.0	100.0	2260.029	2260.0227	2.8	46806.0	K.EFNAETFTFHADICTLSEK.E	4.4	0.97622	0.9115	0.0224	754.01489	754.01489	0.97621787	1690.4688	sp|P02768|ALBU_HUMAN	sp|P02768|ALBU_HUMAN
Controle_19_Slot1_19_1_8827	False	30026	30026	3	0.9374	0.839	100.0	2262.026	2260.0227	-1.6	195039.0	K.EFNAETFTFHADICTLSEK.E	4.4	0.92073	0.9115	0.7421	754.68054	754.68054	0.92072886	1698.7134	sp|P02768|ALBU_HUMAN	sp|P02768|ALBU_HUMAN
Controle_19_Slot1_19_1_8827	False	30149	30149	3	1.6292	0.8477	100.0	2260.0103	2260.0227	-5.5	33447.0	K.EFNAETFTFHADICTLSEK.E	4.4	0.89617	0.9115	0.5398	754.00867	754.00867	0.89616877	1714.0208	sp|P02768|ALBU_HUMAN	sp|P02768|ALBU_HUMAN
Controle_19_Slot1_19_1_8827	False	30229	30229	3	2.273	0.7835	100.0	2260.0188	2260.0227	-1.7	24378.0	K.EFNAETFTFHADICTLSEK.E	4.4	0.91251	0.9115	0.9846	754.01147	754.01147	0.9125074	1723.4429	sp|P02768|ALBU_HUMAN	sp|P02768|ALBU_HUMAN
Controle_19_Slot1_19_1_8827	False	30365	30365	3	2.242	0.852	100.0	2260.0154	2260.0227	-3.2	34964.0	K.EFNAETFTFHADICTLSEK.E	4.4	0.8468	0.9115	0.0075	754.01031	754.01031	0.84680027	1736.4028	sp|P02768|ALBU_HUMAN	sp|P02768|ALBU_HUMAN
Controle_19_Slot1_19_1_8827	False	21042	21042	2	1.6352	0.8466	100.0	2915.3901	2914.404	-5.9	46959.0	K.EFNAETFTFHADICTLSEKERQIK.K	5.0	1.47059	1.4429	0.2492	1458.19897	1458.19897	1.4705881	1047.5477	sp|P02768|ALBU_HUMAN	sp|P02768|ALBU_HUMAN
Controle_19_Slot1_19_1_8827	False	21077	21077	2	1.9982	0.9326	100.0	2916.3882	2914.404	-7.7	25467.0	K.EFNAETFTFHADICTLSEKERQIK.K	5.0	1.47811	1.4429	0.1433	1458.698	1458.698	1.4781144	1048.7245	sp|P02768|ALBU_HUMAN	sp|P02768|ALBU_HUMAN
Controle_19_Slot1_19_1_8827	False	21106	21106	2	3.2492	0.7842	100.0	1983.9065	1983.9116	-2.6	17439.0	F.NAETFTFHADICTLSEK.E	4.72	1.07121	1.2089	0.0	992.45715	992.45715	1.0712082	1048.7245	sp|P02768|ALBU_HUMAN	sp|P02768|ALBU_HUMAN
Controle_19_Slot1_19_1_8827	False	21150	21150	2	3.6088	0.7748	100.0	1983.9045	1983.9116	-3.6	21811.0	F.NAETFTFHADICTLSEK.E	4.72	1.14555	1.2089	0.0005	992.45618	992.45618	1.1455468	1051.0801	sp|P02768|ALBU_HUMAN	sp|P02768|ALBU_HUMAN
Controle_19_Slot1_19_1_8827	False	21134	21134	2	3.6333	0.7424	100.0	1869.8647	1869.8688	-2.2	7741.0	N.AETFTFHADICTLSEK.E	4.72	1.07784	1.1609	0.0	935.43628	935.43628	1.0778375	1049.9022	sp|P02768|ALBU_HUMAN	sp|P02768|ALBU_HUMAN
Controle_19_Slot1_19_1_8827	False	21156	21156	2	2.8643	0.8376	100.0	1869.8617	1869.8688	-3.8	12357.0	N.AETFTFHADICTLSEK.E	4.72	1.03653	1.1609	0.0	935.43475	935.43475	1.0365341	1051.0801	sp|P02768|ALBU_HUMAN	sp|P02768|ALBU_HUMAN
Controle_19_Slot1_19_1_8827	False	21091	21091	2	2.7336	0.8337	100.0	1798.827	1798.8317	-2.6	116763.0	A.ETFTFHADICTLSEK.E	4.72	1.02661	1.1294	0.0	899.91742	899.91742	1.0266141	1048.7245	sp|P02768|ALBU_HUMAN	sp|P02768|ALBU_HUMAN
Controle_19_Slot1_19_1_8827	False	21116	21116	2	3.9834	0.813	100.0	1798.8281	1798.8317	-2.0	42625.0	A.ETFTFHADICTLSEK.E	4.72	1.0344	1.1294	0.0	899.91797	899.91797	1.0343965	1049.9022	sp|P02768|ALBU_HUMAN	sp|P02768|ALBU_HUMAN
Controle_19_Slot1_19_1_8827	False	21315	21315	2	2.5521	0.8397	100.0	1798.8329	1798.8317	0.7	51941.0	A.ETFTFHADICTLSEK.E	4.72	1.04612	1.1294	0.0	899.92035	899.92035	1.0461175	1058.1439	sp|P02768|ALBU_HUMAN	sp|P02768|ALBU_HUMAN
Controle_19_Slot1_19_1_8827	False	21368	21368	2	1.1166	0.7075	100.0	1798.8287	1798.8317	-1.6	10290.0	A.ETFTFHADICTLSEK.E	4.72	1.06616	1.1294	0.0002	899.91827	899.91827	1.0661606	1060.4994	sp|P02768|ALBU_HUMAN	sp|P02768|ALBU_HUMAN
Controle_19_Slot1_19_1_8827	False	21095	21095	2	2.2773	0.8969	100.0	1669.787	1669.7891	-1.2	74795.0	E.TFTFHADICTLSEK.E	5.63	1.01819	1.093	0.0	835.3974	835.3974	1.0181928	1048.7245	sp|P02768|ALBU_HUMAN	sp|P02768|ALBU_HUMAN
Controle_19_Slot1_19_1_8827	False	21323	21323	2	2.7605	1.0	100.0	1669.7886	1669.7891	-0.3	69521.0	E.TFTFHADICTLSEK.E	5.63	1.03857	1.093	0.001	835.39819	835.39819	1.0385731	1059.3212	sp|P02768|ALBU_HUMAN	sp|P02768|ALBU_HUMAN
Controle_19_Slot1_19_1_8827	False	21101	21101	2	1.3762	1.0	100.0	1568.7413	1568.7413	0.0	104929.0	T.FTFHADICTLSEK.E	5.63	1.01455	1.0521	0.0194	784.87457	784.87457	1.0145489	1048.7245	sp|P02768|ALBU_HUMAN	sp|P02768|ALBU_HUMAN
Controle_19_Slot1_19_1_8827	False	21098	21098	2	1.2025	1.0	100.0	1421.6747	1421.673	1.2	74867.0	F.TFHADICTLSEK.E	5.63	0.99138	0.9969	0.705	711.34125	711.34125	0.99138266	1048.7245	sp|P02768|ALBU_HUMAN	sp|P02768|ALBU_HUMAN
Controle_19_Slot1_19_1_8827	False	23438	23438	2	0.3838	0.3504	69.84815618221259	1036.4988	1036.4979	0.8	48570.0	H.ADICTLSEK.E	4.46	1.18947	0.8405	0.0	518.7533	518.7533	1.1894734	1157.0555	sp|P02768|ALBU_HUMAN	sp|P02768|ALBU_HUMAN	1408.5760390339954	1121.5016096471368
Controle_19_Slot1_19_1_8827	False	25894	25894	3	0.8353	0.6698	99.00497512437812	965.46234	965.4608	1.6	22713.0	A.DICTLSEK.E	4.46	0.89759	0.713	0.0	322.49268	322.49268	0.8975907	1318.3706	sp|P02768|ALBU_HUMAN	sp|P02768|ALBU_HUMAN	1497.6368548804426	754.0118358479162
Controle_19_Slot1_19_1_8827	False	22105	22105	2	0.8626	1.0	100.0	1342.6388	1342.6348	3.0	44590.0	K.AVMDDFAAFVEK.C	4.14	0.96466	0.961	0.8383	671.8233	671.8233	0.9646622	1093.4697	sp|P02768|ALBU_HUMAN	sp|P02768|ALBU_HUMAN
Controle_19_Slot1_19_1_8827	False	5086	5086	1	2.0494	0.6414	0.0	1070.442	1070.4459	-3.6	20776.0	K.ETCFAEEGK.K	4.14	1.45258			1070.44202	1070.44202	1.4525797	414.0277	sp|P02768|ALBU_HUMAN	sp|P02768|ALBU_HUMAN
Controle_19_Slot1_19_1_8827	False	5018	5018	2	0.7015	0.3924	99.63503649635037	1070.4484	1070.4459	2.3	26384.0	K.ETCFAEEGK.K	4.14	0.86556	0.8349	0.0298	535.72809	535.72809	0.86555904	411.6728	sp|P02768|ALBU_HUMAN	sp|P02768|ALBU_HUMAN
Controle_19_Slot1_19_1_8827	False	5072	5072	2	0.8368	0.5259	99.62406015037594	1070.4485	1070.4459	2.4	40758.0	K.ETCFAEEGK.K	4.14	0.86688	0.8349	0.0236	535.72815	535.72815	0.8668796	412.8498	sp|P02768|ALBU_HUMAN	sp|P02768|ALBU_HUMAN
Controle_19_Slot1_19_1_8827	False	5250	5250	2	0.7923	0.3956	99.62962962962963	1070.4453	1070.4459	-0.6	31601.0	K.ETCFAEEGK.K	4.14	0.85067	0.8349	0.2631	535.72656	535.72656	0.8506689	418.7377	sp|P02768|ALBU_HUMAN	sp|P02768|ALBU_HUMAN
Controle_19_Slot1_19_1_8827	False	2010	2010	2	1.121	0.5594	100.0	1198.5394	1198.5409	-1.2	4666.0	K.ETCFAEEGKK.L	4.72	0.86843	0.8989	0.0262	599.77362	599.77362	0.8684271	115.7289	sp|P02768|ALBU_HUMAN	sp|P02768|ALBU_HUMAN
Controle_19_Slot1_19_1_8827	False	2585	2585	2	1.1614	0.6186	100.0	1198.5372	1198.5409	-3.1	3094.0	K.ETCFAEEGKK.L	4.72	0.87317	0.8989	0.0611	599.77252	599.77252	0.8731684	233.8587	sp|P02768|ALBU_HUMAN	sp|P02768|ALBU_HUMAN
Controle_19_Slot1_19_1_8827	False	2036	2036	3	0.3802	0.0957	44.78442280945758	1392.5848	1390.5618	11.7	1350.0	K.TDTSHHDQDHPT.F	5.44	0.83362	0.7513	0.0007	464.86682	464.86682	0.83361685	118.084	sp|P01009|A1AT_HUMAN	sp|P01009|A1AT_HUMAN	1649.6101940203282	946.377071236592
Controle_19_Slot1_19_1_8827	False	561	561	3	1.1828	0.9883	100.0	1779.7654	1779.7681	-1.5	36026.0	K.TDTSHHDQDHPTFNK.I	6.22	0.86884	0.8071	0.0144	593.927	593.927	0.86883515	38.0134	sp|P01009|A1AT_HUMAN	sp|P01009|A1AT_HUMAN
Controle_19_Slot1_19_1_8827	False	1462	1462	3	1.2103	0.4922	99.69135802469135	1285.562	1285.5656	-2.8	14888.0	R.(-17.0265)QLAHQSNSTN(203.07938).I	7.33	1.03315			429.19257	429.19257	1.0331509	93.3557	sp|P01009|A1AT_HUMAN	sp|P01009|A1AT_HUMAN	2204.7737693703098	1096.4240260751285	H5N4F0S2
Controle_19_Slot1_19_1_8827	False	15292	15292	3	0.3344	0.3874	65.21521521521521	1545.7104	1545.718	-4.9	20396.0	R.(-17.0265)QLAHQSNSTN(203.07938)IF.F	7.33	1.055			515.90869	515.90869	1.0550033	809.6685	sp|P01009|A1AT_HUMAN	sp|P01009|A1AT_HUMAN	2204.7698944518265	1183.1388849419786	H5N4F0S2
Controle_19_Slot1_19_1_8827	False	11678	11678	4	0.495	0.2609	75.1522533495737	1562.7396	1562.7445	-3.1	11740.0	R.QLAHQSN(203.07938)STNIF.F	7.33	0.90264			391.4408	391.4408	0.90264446	671.8989	sp|P01009|A1AT_HUMAN	sp|P01009|A1AT_HUMAN	2204.778478928983	891.8655638280696	H5N4F0S2
Controle_19_Slot1_19_1_8827	False	11708	11708	4	0.3713	0.422	71.83257918552036	1562.7354	1562.7445	-5.9	17917.0	R.QLAHQSN(203.07938)STNIF.F	7.33	0.89891			391.43973	391.43973	0.89891124	673.0767	sp|P01009|A1AT_HUMAN	sp|P01009|A1AT_HUMAN	2204.7844527575567	891.8660045858094	H5N4F0S2
Controle_19_Slot1_19_1_8827	False	23595	23595	3	1.139	1.0	100.0	2248.05	2247.0928	-20.5	20243.0	R.(-17.0265)QLAHQSN(203.07938)STNIFFSPVSIA.T	7.33	1.12048			750.02191	750.02191	1.1204845	1166.4761	sp|P01009|A1AT_HUMAN	sp|P01009|A1AT_HUMAN	2204.7908737779358	1416.9257522580144	H5N4F0S2
Controle_19_Slot1_19_1_8827	False	23626	23626	3	1.6076	0.9549	100.0	2248.054	2247.0928	-18.8	21250.0	R.(-17.0265)QLAHQSNSTN(203.07938)IFFSPVSIA.T	7.33	1.11976			750.02319	750.02319	1.1197559	1168.8297	sp|P01009|A1AT_HUMAN	sp|P01009|A1AT_HUMAN	2204.788535816607	1416.9262188912776	H5N4F0S2
Controle_19_Slot1_19_1_8827	False	25608	25608	3	0.5692	1.0	99.55947136563876	2585.2773	2583.2727	-0.8	35575.0	R.QLAHQSN(203.07938)STNIFFSPVSIATAF.A	7.33	1.05765			862.43097	862.43097	1.0576462	1294.8212	sp|P01009|A1AT_HUMAN	sp|P01009|A1AT_HUMAN	1913.6583283798889	1431.9573042090526	H5N4F0S1
Controle_19_Slot1_19_1_8827	False	25790	25790	3	1.0425	1.0	100.0	2585.2476	2583.2727	-12.3	27764.0	R.QLAHQSN(203.07938)STNIFFSPVSIATAF.A	7.33	1.05413			862.42108	862.42108	1.054131	1310.1305	sp|P01009|A1AT_HUMAN	sp|P01009|A1AT_HUMAN	2204.7764674386312	1528.9867468805587	H5N4F0S2
Controle_19_Slot1_19_1_8827	False	25679	25679	4	0.2874	1.0	94.10714285714286	2584.2505	2583.2727	-9.9	129469.0	R.QLAHQSN(203.07938)STNIFFSPVSIATAF.A	7.33	0.94132			646.81848	646.81848	0.9413192	1300.7092	sp|P01009|A1AT_HUMAN	sp|P01009|A1AT_HUMAN	1913.6897038175507	1074.2210280725085	H5N4F0S1
Controle_19_Slot1_19_1_8827	False	25691	25691	4	0.4272	1.0	98.25174825174825	2584.2578	2583.2727	-7.1	73455.0	R.QLAHQSN(203.07938)STNIFFSPVSIATAF.A	7.33	0.92383			646.82031	646.82031	0.92383146	1301.887	sp|P01009|A1AT_HUMAN	sp|P01009|A1AT_HUMAN	2204.7758406958123	1146.9944290166975	H5N4F0S2
Controle_19_Slot1_19_1_8827	False	25707	25707	4	0.5685	1.0	99.56011730205279	2584.2625	2583.2727	-5.3	158841.0	R.QLAHQSNSTN(203.07938)IFFSPVSIATAF.A	7.33	0.92313			646.82147	646.82147	0.92312574	1303.0645	sp|P01009|A1AT_HUMAN	sp|P01009|A1AT_HUMAN	2204.7830942490195	1146.9973890689955	H5N4F0S2
Controle_19_Slot1_19_1_8827	False	25711	25711	4	0.5447	1.0	99.57325746799431	2584.261	2583.2727	-5.8	199529.0	R.QLAHQSN(203.07938)STNIFFSPVSIATAF.A	7.33	0.95555			646.82111	646.82111	0.9555504	1303.0645	sp|P01009|A1AT_HUMAN	sp|P01009|A1AT_HUMAN	2204.798657135869	1147.000937381315	H5N4F0S2
Controle_19_Slot1_19_1_8827	False	25712	25712	4	1.0363	1.0	100.0	2584.2532	2583.2727	-8.9	86081.0	R.QLAHQSN(203.07938)STNIFFSPVSIATAF.A	7.33	0.8958			646.81915	646.81915	0.8958003	1303.0645	sp|P01009|A1AT_HUMAN	sp|P01009|A1AT_HUMAN	2204.77870929243	1146.9939932964191	H5N4F0S2
Controle_19_Slot1_19_1_8827	False	25735	25735	4	0.8537	1.0	100.0	2584.2654	2583.2727	-4.1	228392.0	R.QLAHQSN(203.07938)STNIFFSPVSIATAF.A	7.33	0.95681			646.8222	646.8222	0.9568111	1305.4186	sp|P01009|A1AT_HUMAN	sp|P01009|A1AT_HUMAN	2204.777372574816	1146.9966675700514	H5N4F0S2
Controle_19_Slot1_19_1_8827	False	25739	25739	4	1.3802	1.0	100.0	2583.263	2583.2727	-3.8	209620.0	R.QLAHQSN(203.07938)STNIFFSPVSIATAF.A	7.33	0.92285			646.57159	646.57159	0.9228488	1305.4186	sp|P01009|A1AT_HUMAN	sp|P01009|A1AT_HUMAN	2204.7831432825024	1146.997502283824	H5N4F0S2
Controle_19_Slot1_19_1_8827	False	25914	25914	4	1.4321	1.0	100.0	2584.2588	2583.2727	-6.7	43269.0	R.QLAHQSNSTN(203.07938)IFFSPVSIATAF.A	7.33	0.92423			646.82056	646.82056	0.9242339	1319.5493	sp|P01009|A1AT_HUMAN	sp|P01009|A1AT_HUMAN	2203.779064522212	1146.7454426639931
Controle_19_Slot1_19_1_8827	False	26401	26401	4	0.6465	1.0	100.0	2655.3064	2654.3098	-2.6	49768.0	R.QLAHQSN(203.07938)STNIFFSPVSIATAFA.M	7.33	0.92109			664.58246	664.58246	0.9210947	1348.9872	sp|P01009|A1AT_HUMAN	sp|P01009|A1AT_HUMAN	2204.762918880951	1164.7533324985511	H5N4F0S2
Controle_19_Slot1_19_1_8827	False	26411	26411	4	0.7412	1.0	100.0	2654.3083	2654.3098	-0.6	55235.0	R.QLAHQSNSTN(203.07938)IFFSPVSIATAFA.M	7.33	0.91963			664.33295	664.33295	0.9196314	1350.1646	sp|P01009|A1AT_HUMAN	sp|P01009|A1AT_HUMAN	2204.7630137561705	1164.7538575817805	H5N4F0S2
Controle_19_Slot1_19_1_8827	False	26423	26423	4	0.9272	1.0	100.0	2655.3015	2654.3098	-4.4	53206.0	R.QLAHQSNSTN(203.07938)IFFSPVSIATAFA.M	7.33	0.97269			664.58124	664.58124	0.97269154	1351.3423	sp|P01009|A1AT_HUMAN	sp|P01009|A1AT_HUMAN	2204.7928415584465	1164.759604494379	H5N4F0S2
Controle_19_Slot1_19_1_8827	False	26021	26021	4	0.4172	0.7488	94.14941494149414	2786.336	2786.352	-5.8	27434.0	R.QLAHQSN(203.07938)STN(203.07938)IFFSPVSIATAF.A	7.33	0.9412			697.33984	697.33984	0.9412024	1326.6129	sp|P01009|A1AT_HUMAN	sp|P01009|A1AT_HUMAN	2203.7929113476384	1197.5182497754265
Controle_19_Slot1_19_1_8827	False	26038	26038	4	0.3196	1.0	95.15033947623667	2786.3345	2786.352	-6.3	106752.0	R.QLAHQSN(203.07938)STN(203.07938)IFFSPVSIATAF.A	7.33	0.93934			697.33948	697.33948	0.93934494	1327.7909	sp|P01009|A1AT_HUMAN	sp|P01009|A1AT_HUMAN	2203.777135716652	1197.5139026344395
Controle_19_Slot1_19_1_8827	False	29476	29476	5	1.6188	1.0	100.0	3368.6636	3367.688	-8.2	78045.0	R.(-17.0265)QLAHQSNSTN(203.07938)IFFSPVSIATAFAMLSLGTK.A	9.08	1.09051			674.539	674.539	1.0905135	1629.2401	sp|P01009|A1AT_HUMAN	sp|P01009|A1AT_HUMAN	2221.833789863892	1078.0899092112763	H6N4F1S1
Controle_19_Slot1_19_1_8827	False	29482	29482	5	0.9442	1.0	100.0	3368.6165	3367.688	-22.2	173461.0	R.(-17.0265)QLAHQSN(203.07938)STNIFFSPVSIATAFAMLSLGTK.A	9.08	1.07127			674.52954	674.52954	1.071267	1629.2401	sp|P01009|A1AT_HUMAN	sp|P01009|A1AT_HUMAN	2366.944599645401	1107.3025580989706
Controle_19_Slot1_19_1_8827	False	29487	29487	5	0.5205	1.0	100.0	3369.6797	3367.688	-4.5	387614.0	R.(-17.0265)QLAHQSNSTN(203.07938)IFFSPVSIATAFAMLSLGTK.A	9.08	1.07389			674.74219	674.74219	1.0738907	1630.4185	sp|P01009|A1AT_HUMAN	sp|P01009|A1AT_HUMAN	2224.826581535824	1078.691632333307
Controle_19_Slot1_19_1_8827	False	29452	29452	3	0.3896	1.0	100.0	3386.6902	3384.7144	-9.1	36071.0	R.QLAHQSN(203.07938)STNIFFSPVSIATAFAMLSLGTK.A	9.08	1.30461			1129.5686	1129.5686	1.3046114	1626.8849	sp|P01009|A1AT_HUMAN	sp|P01009|A1AT_HUMAN	2204.763949874492	1796.1301030903917	H5N4F0S2
Controle_19_Slot1_19_1_8827	False	29474	29474	3	0.9151	1.0	100.0	3386.6912	3384.7144	-8.8	31991.0	R.QLAHQSN(203.07938)STNIFFSPVSIATAFAMLSLGTK.A	9.08	1.34383			1129.56897	1129.56897	1.3438271	1629.2401	sp|P01009|A1AT_HUMAN	sp|P01009|A1AT_HUMAN	2203.7832956304005	1795.803567713535
Controle_19_Slot1_19_1_8827	False	29484	29484	3	0.537	1.0	100.0	3386.7102	3384.7144	-3.2	19876.0	R.QLAHQSNSTN(203.07938)IFFSPVSIATAFAMLSLGTK.A	9.08	1.30205			1129.57532	1129.57532	1.3020489	1630.4185	sp|P01009|A1AT_HUMAN	sp|P01009|A1AT_HUMAN	2204.7521286824967	1796.132938701391	H5N4F0S2
Controle_19_Slot1_19_1_8827	False	29510	29510	3	0.5269	1.0	100.0	3386.6956	3384.7144	-7.5	26302.0	R.QLAHQSN(203.07938)STNIFFSPVSIATAFAMLSLGTK.A	9.08	1.35358			1129.57043	1129.57043	1.3535777	1632.7726	sp|P01009|A1AT_HUMAN	sp|P01009|A1AT_HUMAN	2204.7767663757613	1796.1361975366394	H5N4F0S2
Controle_19_Slot1_19_1_8827	False	29527	29527	3	0.7198	1.0	100.0	3385.6929	3384.7144	-7.3	24268.0	R.QLAHQSN(203.07938)STNIFFSPVSIATAFAMLSLGTK.A	9.08	1.32368			1129.23621	1129.23621	1.3236805	1635.1273	sp|P01009|A1AT_HUMAN	sp|P01009|A1AT_HUMAN	2204.76254769576	1796.1306496131283	H5N4F0S2
Controle_19_Slot1_19_1_8827	False	29557	29557	3	0.5548	0.4627	99.92872416250891	3384.6702	3384.7144	-13.1	1275.0	R.QLAHQSNSTN(203.07938)IFFSPVSIATAFAMLSLGTK.A	9.08	1.33727			1128.89526	1128.89526	1.3372697	1638.6594	sp|P01009|A1AT_HUMAN	sp|P01009|A1AT_HUMAN	2203.796009242071	1795.8008131516026
Controle_19_Slot1_19_1_8827	False	29565	29565	3	0.3368	1.0	100.0	3386.7014	3384.7144	-5.8	14491.0	R.QLAHQSNSTN(203.07938)IFFSPVSIATAFAMLSLGTK.A	9.08	1.28631			1129.57239	1129.57239	1.2863103	1641.0145	sp|P01009|A1AT_HUMAN	sp|P01009|A1AT_HUMAN	2204.7482685261643	1796.1287135153382	H5N4F0S2
Controle_19_Slot1_19_1_8827	False	29407	29407	4	0.4491	1.0	100.0	3385.6887	3384.7144	-8.6	110582.0	R.QLAHQSNSTN(203.07938)IFFSPVSIATAFAMLSLGTK.A	9.08	1.00328			847.17804	847.17804	1.003281	1619.8199	sp|P01009|A1AT_HUMAN	sp|P01009|A1AT_HUMAN	1913.7227866632863	1274.5889158460966	H5N4F0S1
Controle_19_Slot1_19_1_8827	False	29435	29435	4	0.6985	1.0	100.0	3385.6814	3384.7144	-10.7	68100.0	R.QLAHQSN(203.07938)STNIFFSPVSIATAFAMLSLGTK.A	9.08	1.00835			847.17621	847.17621	1.0083543	1623.3531	sp|P01009|A1AT_HUMAN	sp|P01009|A1AT_HUMAN	2203.7869000922105	1347.1030815553731
Controle_19_Slot1_19_1_8827	False	29439	29439	4	0.9089	1.0	100.0	3386.7036	3384.7144	-5.2	75947.0	R.QLAHQSN(203.07938)STNIFFSPVSIATAFAMLSLGTK.A	9.08	1.0174			847.43176	847.43176	1.0174042	1624.5308	sp|P01009|A1AT_HUMAN	sp|P01009|A1AT_HUMAN	2204.7647969205004	1347.3530842570208	H5N4F0S2
Controle_19_Slot1_19_1_8827	False	29465	29465	4	1.5158	1.0	100.0	3385.682	3384.7144	-10.6	68380.0	R.QLAHQSN(203.07938)STNIFFSPVSIATAFAMLSLGTK.A	9.08	1.18886			847.17633	847.17633	1.1888561	1628.0619	sp|P01009|A1AT_HUMAN	sp|P01009|A1AT_HUMAN	2204.7874041466484	1347.3533024079802	H5N4F0S2
Controle_19_Slot1_19_1_8827	False	29467	29467	4	1.8636	1.0	100.0	3385.6885	3384.7144	-8.6	93348.0	R.QLAHQSN(203.07938)STNIFFSPVSIATAFAMLSLGTK.A	9.08	1.02098			847.17798	847.17798	1.0209792	1628.0619	sp|P01009|A1AT_HUMAN	sp|P01009|A1AT_HUMAN	2204.787604008027	1347.3550564632474	H5N4F0S2
Controle_19_Slot1_19_1_8827	False	29472	29472	4	0.6888	1.0	100.0	3385.6802	3384.7144	-11.1	52220.0	R.QLAHQSN(203.07938)STNIFFSPVSIATAFAMLSLGTK.A	9.08	1.07222			847.1759	847.1759	1.0722243	1628.0619	sp|P01009|A1AT_HUMAN	sp|P01009|A1AT_HUMAN	2350.8370341751474	1383.8653042749906	H5N4F1S2,H12N2F0S0
Controle_19_Slot1_19_1_8827	False	29491	29491	4	0.221	1.0	99.86206896551724	3385.68	3384.7144	-11.2	75501.0	R.QLAHQSN(203.07938)STNIFFSPVSIATAFAMLSLGTK.A	9.08	1.06583			847.17584	847.17584	1.0658289	1630.4185	sp|P01009|A1AT_HUMAN	sp|P01009|A1AT_HUMAN	2350.8627338140336	1383.8716768310887	H5N4F1S2,H12N2F0S0
Controle_19_Slot1_19_1_8827	False	29499	29499	4	1.792	1.0	100.0	3385.6987	3384.7144	-5.6	60299.0	R.QLAHQSN(203.07938)STNIFFSPVSIATAFAMLSLGTK.A	9.08	1.11555			847.18054	847.18054	1.1155542	1631.5955	sp|P01009|A1AT_HUMAN	sp|P01009|A1AT_HUMAN	2204.796329033963	1347.3597687209722	H5N4F0S2
Controle_19_Slot1_19_1_8827	False	29501	29501	4	1.6973	1.0	100.0	3385.6873	3384.7144	-9.0	206499.0	R.QLAHQSN(203.07938)STNIFFSPVSIATAFAMLSLGTK.A	9.08	0.99548			847.17767	847.17767	0.99548304	1631.5955	sp|P01009|A1AT_HUMAN	sp|P01009|A1AT_HUMAN	2202.7854770140766	1346.8541840581784	H3N2F1S4
Controle_19_Slot1_19_1_8827	False	29455	29455	5	1.7788	1.0	100.0	3385.6843	3384.7144	-9.9	168413.0	R.QLAHQSNSTN(203.07938)IFFSPVSIATAFAMLSLGTK.A	9.08	1.05766			677.94312	677.94312	1.0576606	1626.8849	sp|P01009|A1AT_HUMAN	sp|P01009|A1AT_HUMAN	2204.8009960675936	1078.0874298597316	H5N4F0S2
Controle_19_Slot1_19_1_8827	False	29457	29457	5	1.6037	1.0	100.0	3386.6868	3384.7144	-10.1	105139.0	R.QLAHQSN(203.07938)STNIFFSPVSIATAFAMLSLGTK.A	9.08	0.91372			678.14362	678.14362	0.913718	1626.8849	sp|P01009|A1AT_HUMAN	sp|P01009|A1AT_HUMAN	2203.785825704138	1077.8849026401797
Controle_19_Slot1_19_1_8827	False	29468	29468	5	2.2281	1.0	100.0	3385.6946	3384.7144	-6.8	61068.0	R.QLAHQSN(203.07938)STNIFFSPVSIATAFAMLSLGTK.A	9.08	0.89732			677.94519	677.94519	0.8973158	1628.0619	sp|P01009|A1AT_HUMAN	sp|P01009|A1AT_HUMAN	2205.786176913011	1078.2865577238244	H5N4F2S1
Controle_19_Slot1_19_1_8827	False	29469	29469	5	1.775	1.0	100.0	3386.7039	3384.7144	-5.1	142056.0	R.QLAHQSN(203.07938)STNIFFSPVSIATAFAMLSLGTK.A	9.08	1.0037			678.14703	678.14703	1.0036956	1628.0619	sp|P01009|A1AT_HUMAN	sp|P01009|A1AT_HUMAN	2204.764206827981	1078.083997523746	H5N4F0S2
Controle_19_Slot1_19_1_8827	False	29471	29471	5	2.1101	1.0	100.0	3386.7148	3384.7144	-1.8	77733.0	R.QLAHQSN(203.07938)STNIFFSPVSIATAFAMLSLGTK.A	9.08	0.92773			678.14923	678.14923	0.9277303	1628.0619	sp|P01009|A1AT_HUMAN	sp|P01009|A1AT_HUMAN	2204.769928471503	1078.0873430926702	H5N4F0S2
Controle_19_Slot1_19_1_8827	False	29478	29478	5	2.6883	0.853	100.0	3385.6826	3384.7144	-10.4	44567.0	R.QLAHQSN(203.07938)STNIFFSPVSIATAFAMLSLGTK.A	9.08	0.90962			677.94281	677.94281	0.9096159	1629.2401	sp|P01009|A1AT_HUMAN	sp|P01009|A1AT_HUMAN	2204.791341074728	1078.0852137386205	H5N4F0S2
Controle_19_Slot1_19_1_8827	False	29480	29480	5	1.5157	1.0	100.0	3386.7305	3384.7144	2.8	276662.0	R.QLAHQSNSTN(203.07938)IFFSPVSIATAFAMLSLGTK.A	9.08	1.06805			678.15234	678.15234	1.0680459	1629.2401	sp|P01009|A1AT_HUMAN	sp|P01009|A1AT_HUMAN	2206.766073004117	1078.48969339086
Controle_19_Slot1_19_1_8827	False	29489	29489	5	1.627	1.0	100.0	3385.7014	3384.7144	-4.8	86499.0	R.QLAHQSN(203.07938)STNIFFSPVSIATAFAMLSLGTK.A	9.08	0.92545			677.94653	677.94653	0.92544705	1630.4185	sp|P01009|A1AT_HUMAN	sp|P01009|A1AT_HUMAN	2243.708288940564	1085.8722959603665	H2N3F1S4,H9N1F0S2
Controle_19_Slot1_19_1_8827	False	29505	29505	5	0.6189	1.0	100.0	3385.677	3384.7144	-12.0	111843.0	R.QLAHQSN(203.07938)STNIFFSPVSIATAFAMLSLGTK.A	9.08	0.97165			677.94165	677.94165	0.97164613	1631.5955	sp|P01009|A1AT_HUMAN	sp|P01009|A1AT_HUMAN	2242.7641972547303	1085.6786060044371
Controle_19_Slot1_19_1_8827	False	28972	28972	4	0.3503	1.0	100.0	3401.679	3400.7092	-9.9	114852.0	R.QLAHQSNSTN(203.07938)IFFSPVSIATAFAM(15.994915)LSLGTK.A	9.08	1.01033			851.1756	851.1756	1.0103269	1552.7035	sp|P01009|A1AT_HUMAN	sp|P01009|A1AT_HUMAN	2204.812678581224	1351.358891430571	H5N4F0S2
Controle_19_Slot1_19_1_8827	False	28999	28999	5	0.3836	1.0	100.0	3401.6719	3400.7092	-12.0	162995.0	R.QLAHQSNSTN(203.07938)IFFSPVSIATAFAM(15.994915)LSLGTK.A	9.08	1.06406			681.14062	681.14062	1.0640571	1555.0586	sp|P01009|A1AT_HUMAN	sp|P01009|A1AT_HUMAN	2203.8088060280625	1081.086519392577
Controle_19_Slot1_19_1_8827	False	29011	29011	5	0.6883	1.0	100.0	3401.6758	3400.7092	-10.8	154145.0	R.QLAHQSNSTN(203.07938)IFFSPVSIATAFAM(15.994915)LSLGTK.A	9.08	1.06413			681.14142	681.14142	1.0641314	1557.4127	sp|P01009|A1AT_HUMAN	sp|P01009|A1AT_HUMAN	2205.8013181193287	1081.4858189428337	H5N4F2S1
Controle_19_Slot1_19_1_8827	False	29801	29801	3	0.9389	0.7192	99.83999999999999	2936.4546	2935.4758	-8.4	10144.0	H.QSNSTN(203.07938)IFFSPVSIATAFAMLSLGTK.A	9.08	1.23943			979.49005	979.49005	1.2394267	1677.5165	sp|P01009|A1AT_HUMAN	sp|P01009|A1AT_HUMAN	2204.7661600793367	1646.385609388726	H5N4F0S2
Controle_19_Slot1_19_1_8827	False	29803	29803	4	1.3283	1.0	100.0	2935.459	2935.4758	-5.7	156644.0	H.QSN(203.07938)STNIFFSPVSIATAFAMLSLGTK.A	9.08	1.12127			734.62061	734.62061	1.121267	1677.5165	sp|P01009|A1AT_HUMAN	sp|P01009|A1AT_HUMAN	2204.775131022875	1235.0445617776493	H5N4F0S2
Controle_19_Slot1_19_1_8827	False	29809	29809	4	1.046	1.0	100.0	2937.4597	2935.4758	-7.8	122815.0	H.QSNSTN(203.07938)IFFSPVSIATAFAMLSLGTK.A	9.08	1.14233			735.12079	735.12079	1.1423275	1677.5165	sp|P01009|A1AT_HUMAN	sp|P01009|A1AT_HUMAN	2203.763237076252	1234.7917334121937
Controle_19_Slot1_19_1_8827	False	29291	29291	3	1.4919	1.0	100.0	2952.4624	2951.4707	-3.9	40013.0	H.QSN(203.07938)STNIFFSPVSIATAFAM(15.994915)LSLGTK.A	9.08	1.24777			984.82605	984.82605	1.2477707	1602.158	sp|P01009|A1AT_HUMAN	sp|P01009|A1AT_HUMAN	2204.735769815429	1651.7114908343165	H5N4F0S2
Controle_19_Slot1_19_1_8827	False	29299	29299	3	1.8949	1.0	100.0	2951.4465	2951.4707	-8.2	30381.0	H.QSN(203.07938)STNIFFSPVSIATAFAM(15.994915)LSLGTK.A	9.08	1.24364			984.48743	984.48743	1.2436434	1603.3356	sp|P01009|A1AT_HUMAN	sp|P01009|A1AT_HUMAN	2203.7550839010046	1651.379315409421
Controle_19_Slot1_19_1_8827	False	29307	29307	3	1.2415	1.0	100.0	2953.4617	2951.4707	-5.3	29156.0	H.QSN(203.07938)STNIFFSPVSIATAFAM(15.994915)LSLGTK.A	9.08	1.24432			985.15912	985.15912	1.244317	1604.5133	sp|P01009|A1AT_HUMAN	sp|P01009|A1AT_HUMAN	2204.7452299535576	1651.7143849935917	H5N4F0S2
Controle_19_Slot1_19_1_8827	False	29315	29315	3	1.364	0.9972	100.0	2953.4607	2951.4707	-5.7	23767.0	H.QSNSTN(203.07938)IFFSPVSIATAFAM(15.994915)LSLGTK.A	9.08	1.28979			985.15875	985.15875	1.2897904	1605.6899	sp|P01009|A1AT_HUMAN	sp|P01009|A1AT_HUMAN	2204.750621787309	1651.715850837808	H5N4F0S2
Controle_19_Slot1_19_1_8827	False	29325	29325	3	1.5726	0.9952	100.0	2953.4685	2951.4707	-3.0	20867.0	H.QSN(203.07938)STNIFFSPVSIATAFAM(15.994915)LSLGTK.A	9.08	1.30519			985.16138	985.16138	1.3051857	1606.8676	sp|P01009|A1AT_HUMAN	sp|P01009|A1AT_HUMAN	2204.731691421927	1651.7121403877911	H5N4F0S2
Controle_19_Slot1_19_1_8827	False	29359	29359	3	0.2911	1.0	94.51162790697674	2952.457	2951.4707	-5.8	21755.0	H.QSN(203.07938)STNIFFSPVSIATAFAM(15.994915)LSLGTK.A	9.08	1.26272			984.82422	984.82422	1.2627231	1612.7552	sp|P01009|A1AT_HUMAN	sp|P01009|A1AT_HUMAN	2203.7349916077005	1651.3760614163075
Controle_19_Slot1_19_1_8827	False	29302	29302	4	1.1573	1.0	100.0	2953.4556	2951.4707	-7.4	136855.0	H.QSN(203.07938)STNIFFSPVSIATAFAM(15.994915)LSLGTK.A	9.08	0.98112			739.11975	739.11975	0.98112357	1603.3356	sp|P01009|A1AT_HUMAN	sp|P01009|A1AT_HUMAN	2204.778799642224	1239.0445875716034	H5N4F0S2
Controle_19_Slot1_19_1_8827	False	29308	29308	4	0.2864	1.0	94.3830570902394	2953.4548	2951.4707	-7.6	158676.0	H.QSNSTN(203.07938)IFFSPVSIATAFAM(15.994915)LSLGTK.A	9.08	1.11763			739.11957	739.11957	1.1176327	1604.5133	sp|P01009|A1AT_HUMAN	sp|P01009|A1AT_HUMAN	2205.7859425432853	1239.2962167567505	H5N4F2S1
Controle_19_Slot1_19_1_8827	False	29309	29309	4	1.4649	1.0	100.0	2953.4658	2951.4707	-3.9	127390.0	H.QSN(203.07938)STNIFFSPVSIATAFAM(15.994915)LSLGTK.A	9.08	1.01668			739.12231	739.12231	1.0166827	1604.5133	sp|P01009|A1AT_HUMAN	sp|P01009|A1AT_HUMAN	2204.744666470217	1239.0386548578454	H5N4F0S2
Controle_19_Slot1_19_1_8827	False	29338	29338	4	0.6512	1.0	100.0	2953.4666	2951.4707	-3.7	122536.0	H.QSNSTN(203.07938)IFFSPVSIATAFAM(15.994915)LSLGTK.A	9.08	1.11161			739.1225	739.1225	1.1116143	1609.2235	sp|P01009|A1AT_HUMAN	sp|P01009|A1AT_HUMAN	2203.7683887008334	1238.794718988384
Controle_19_Slot1_19_1_8827	False	29500	29500	5	1.5153	0.9122	100.0	1210.6439	1210.65	-5.0	54462.0	I.ATAFAMLSLGTK.A	9.08	1.06052			242.93504	242.93504	1.0605185	1631.5955	sp|P01009|A1AT_HUMAN	sp|P01009|A1AT_HUMAN	4378.842997197236	1078.087762152826
Controle_19_Slot1_19_1_8827	False	29445	29445	5	0.4432	1.0	91.70305676855895	969.5236	967.52814	-11.6	73249.0	A.FAMLSLGTK.A	9.08	1.08894			194.711	194.711	1.0889362	1625.7074	sp|P01009|A1AT_HUMAN	sp|P01009|A1AT_HUMAN	4621.95974101109	1078.0870595968263
Controle_19_Slot1_19_1_8827	False	24293	24293	3	1.0645	0.5505	99.57142857142857	2545.1912	2544.1987	-4.3	5255.0	K.ADTHDEILEGLNFN(203.07938)LTEIPEA.Q	3.8	1.15422			849.06897	849.06897	1.1542194	1211.2198	sp|P01009|A1AT_HUMAN	sp|P01009|A1AT_HUMAN	2203.7586688083134	1515.628737280427
Controle_19_Slot1_19_1_8827	False	24372	24372	3	0.8853	0.7335	99.53846153846155	2546.1658	2544.1987	-15.6	19405.0	K.ADTHDEILEGLNFN(203.07938)LTEIPEA.Q	3.8	1.16377			849.3938	849.3938	1.1637701	1215.9296	sp|P01009|A1AT_HUMAN	sp|P01009|A1AT_HUMAN	2204.7805161272545	1515.9608244568308	H5N4F0S2
Controle_19_Slot1_19_1_8827	False	24375	24375	3	0.565	0.7497	97.60609357997824	2544.1702	2544.1987	-11.2	12162.0	K.ADTHDEILEGLNFN(203.07938)LTEIPEA.Q	3.8	1.10932			848.72858	848.72858	1.1093165	1215.9296	sp|P01009|A1AT_HUMAN	sp|P01009|A1AT_HUMAN	2204.7936609287267	1515.9666838073376	H5N4F0S2
Controle_19_Slot1_19_1_8827	False	24395	24395	3	0.6858	0.5988	97.32334047109208	2544.1956	2544.1987	-1.2	6004.0	K.ADTHDEILEGLNFN(203.07938)LTEIPEA.Q	3.8	1.12149			848.73706	848.73706	1.1214873	1217.1072	sp|P01009|A1AT_HUMAN	sp|P01009|A1AT_HUMAN	2204.750044455685	1515.9606206557744	H5N4F0S2
Controle_19_Slot1_19_1_8827	False	24397	24397	3	1.1048	0.4351	99.10025706940874	2545.1953	2544.1987	-2.7	5885.0	K.ADTHDEILEGLNFN(203.07938)LTEIPEA.Q	3.8	1.16754			849.07031	849.07031	1.1675439	1218.2844	sp|P01009|A1AT_HUMAN	sp|P01009|A1AT_HUMAN	2203.7267597069167	1515.6194300228578
Controle_19_Slot1_19_1_8827	False	24300	24300	4	0.2321	1.0	89.7196261682243	2546.1953	2544.1987	-4.0	55804.0	K.ADTHDEILEGLNFN(203.07938)LTEIPEA.Q	3.8	0.902			637.30469	637.30469	0.9019994	1211.2198	sp|P01009|A1AT_HUMAN	sp|P01009|A1AT_HUMAN	2204.7686906017534	1137.2270249237936	H5N4F0S2
Controle_19_Slot1_19_1_8827	False	24307	24307	4	0.9005	1.0	100.0	2545.1948	2544.1987	-2.9	70633.0	K.ADTHDEILEGLNFN(203.07938)LTEIPEA.Q	3.8	0.90239			637.05457	637.05457	0.9023933	1212.3975	sp|P01009|A1AT_HUMAN	sp|P01009|A1AT_HUMAN	2204.7744962202846	1137.2283428865114	H5N4F0S2
Controle_19_Slot1_19_1_8827	False	23594	23594	3	0.3881	1.0	97.2972972972973	2674.2476	2672.2573	-6.2	24065.0	K.ADTHDEILEGLNFN(203.07938)LTEIPEAQ.I	3.8	1.19911			892.08771	892.08771	1.1991063	1166.4761	sp|P01009|A1AT_HUMAN	sp|P01009|A1AT_HUMAN	2350.7914219029926	1607.3250275173232	H5N4F1S2,H12N2F0S0
Controle_19_Slot1_19_1_8827	False	23649	23649	3	1.3689	1.0	100.0	2672.237	2672.2573	-7.6	47876.0	K.ADTHDEILEGLNFN(203.07938)LTEIPEAQ.I	3.8	1.17457			891.41754	891.41754	1.1745661	1170.0074	sp|P01009|A1AT_HUMAN	sp|P01009|A1AT_HUMAN	2204.764980356029	1558.6460671538905	H5N4F0S2
Controle_19_Slot1_19_1_8827	False	23655	23655	3	1.6787	0.9263	100.0	2673.2402	2672.2573	-7.6	54505.0	K.ADTHDEILEGLNFN(203.07938)LTEIPEAQ.I	3.8	1.17989			891.75195	891.75195	1.1798939	1171.1852	sp|P01009|A1AT_HUMAN	sp|P01009|A1AT_HUMAN	2203.752314721277	1558.3095797809235
Controle_19_Slot1_19_1_8827	False	23679	23679	3	2.0916	0.9738	100.0	2674.257	2672.2573	-2.6	28701.0	K.ADTHDEILEGLNFN(203.07938)LTEIPEAQ.I	3.8	1.14307			892.09088	892.09088	1.1430702	1172.3633	sp|P01009|A1AT_HUMAN	sp|P01009|A1AT_HUMAN	2204.7400284788982	1558.6444199092584	H5N4F0S2
Controle_19_Slot1_19_1_8827	False	23688	23688	3	1.1743	1.0	100.0	2673.2468	2672.2573	-5.2	25040.0	K.ADTHDEILEGLNFN(203.07938)LTEIPEAQ.I	3.8	1.10975			891.75415	891.75415	1.1097455	1172.3633	sp|P01009|A1AT_HUMAN	sp|P01009|A1AT_HUMAN	2204.756285723815	1558.6464589010689	H5N4F0S2
Controle_19_Slot1_19_1_8827	False	23803	23803	3	0.9117	0.8287	100.0	2673.2407	2672.2573	-7.5	12638.0	K.ADTHDEILEGLNFN(203.07938)LTEIPEAQ.I	3.8	1.20892			891.75214	891.75214	1.2089221	1180.6049	sp|P01009|A1AT_HUMAN	sp|P01009|A1AT_HUMAN	2204.737115682487	1558.638034307361	H5N4F0S2
Controle_19_Slot1_19_1_8827	False	23952	23952	3	0.4358	1.0	98.23321554770318	2673.2507	2672.2573	-3.7	17409.0	K.ADTHDEILEGLNFN(203.07938)LTEIPEAQ.I	3.8	1.26045			891.75543	891.75543	1.2604508	1188.8479	sp|P01009|A1AT_HUMAN	sp|P01009|A1AT_HUMAN	2859.971584811941	1777.0528484808688	H11N1F2S2
Controle_19_Slot1_19_1_8827	False	23967	23967	3	0.2647	1.0	92.93015332197615	2674.2344	2672.2573	-11.1	13452.0	K.ADTHDEILEGLN(203.07938)FNLTEIPEAQ.I	3.8	1.24673			892.08331	892.08331	1.2467296	1190.0251	sp|P01009|A1AT_HUMAN	sp|P01009|A1AT_HUMAN	2861.004392000873	1777.3916564339927	H6N5F0S3
Controle_19_Slot1_19_1_8827	False	23646	23646	4	0.3966	1.0	97.57442116868799	2673.2532	2672.2573	-2.8	152886.0	K.ADTHDEILEGLN(203.07938)FNLTEIPEAQ.I	3.8	0.90075			669.06915	669.06915	0.90074897	1170.0074	sp|P01009|A1AT_HUMAN	sp|P01009|A1AT_HUMAN	2204.769019503712	1169.241555571923	H5N4F0S2
Controle_19_Slot1_19_1_8827	False	23682	23682	4	0.4914	1.0	99.08496732026144	2673.2488	2672.2573	-4.5	90102.0	K.ADTHDEILEGLNFN(203.07938)LTEIPEAQ.I	3.8	0.92321			669.06805	669.06805	0.9232136	1172.3633	sp|P01009|A1AT_HUMAN	sp|P01009|A1AT_HUMAN	2204.7739138781703	1169.2417010916477	H5N4F0S2
Controle_19_Slot1_19_1_8827	False	23700	23700	4	1.6307	1.0	100.0	2673.2493	2672.2573	-4.3	87851.0	K.ADTHDEILEGLNFN(203.07938)LTEIPEAQ.I	3.8	0.8974			669.06818	669.06818	0.89740264	1173.5405	sp|P01009|A1AT_HUMAN	sp|P01009|A1AT_HUMAN	2204.786209037623	1169.2448806362547	H5N4F0S2
Controle_19_Slot1_19_1_8827	False	25777	25777	5	1.28	1.0	100.0	3626.693	3625.718	-7.8	37898.0	K.ADTHDEILEGLN(203.07938)FNLTEIPEAQIHEGFQEL.L	3.95	0.89038			726.1449	726.1449	0.8903769	1308.9525	sp|P01009|A1AT_HUMAN	sp|P01009|A1AT_HUMAN	2204.783777479244	1126.2857436878678	H5N4F0S2
Controle_19_Slot1_19_1_8827	False	25879	25879	5	0.2494	1.0	92.51471825063078	3626.6958	3625.718	-7.1	53992.0	K.ADTHDEILEGLN(203.07938)FNLTEIPEAQIHEGFQEL.L	3.95	0.93399			726.14545	726.14545	0.9339864	1317.1937	sp|P01009|A1AT_HUMAN	sp|P01009|A1AT_HUMAN	3007.07721790755	1286.7450002383698	H6N5F1S3
Controle_19_Slot1_19_1_8827	False	25896	25896	5	0.7771	1.0	100.0	3625.6858	3625.718	-8.9	51554.0	K.ADTHDEILEGLN(203.07938)FNLTEIPEAQIHEGFQEL.L	3.95	0.93071			725.94342	725.94342	0.93070716	1318.3706	sp|P01009|A1AT_HUMAN	sp|P01009|A1AT_HUMAN	2861.034631569728	1257.5344423668812	H6N5F0S3
Controle_19_Slot1_19_1_8827	False	25981	25981	5	0.455	1.0	98.75311720698254	3626.6797	3625.718	-11.5	33679.0	K.ADTHDEILEGLNFN(203.07938)LTEIPEAQIHEGFQEL.L	3.95	0.93761			726.14221	726.14221	0.9376123	1324.2589	sp|P01009|A1AT_HUMAN	sp|P01009|A1AT_HUMAN	2862.013685738716	1257.7290687188784	H6N5F2S2
Controle_19_Slot1_19_1_8827	False	27015	27015	4	0.3025	1.0	95.04761904761905	3740.7703	3738.802	-10.3	148729.0	K.ADTHDEILEGLNFN(203.07938)LTEIPEAQIHEGFQELL.R	3.95	0.99398			935.94843	935.94843	0.9939848	1392.557	sp|P01009|A1AT_HUMAN	sp|P01009|A1AT_HUMAN	2204.7975510386614	1435.8779705518648	H5N4F0S2
Controle_19_Slot1_19_1_8827	False	27035	27035	4	0.688	1.0	100.0	3740.7754	3738.802	-8.9	545838.0	K.ADTHDEILEGLNFN(203.07938)LTEIPEAQIHEGFQELL.R	3.95	0.99711			935.94971	935.94971	0.9971146	1393.7347	sp|P01009|A1AT_HUMAN	sp|P01009|A1AT_HUMAN	2207.8204696172534	1436.6349785892344
Controle_19_Slot1_19_1_8827	False	27043	27043	4	1.1691	1.0	100.0	3740.7822	3738.802	-7.1	123290.0	K.ADTHDEILEGLNFN(203.07938)LTEIPEAQIHEGFQELL.R	3.95	0.99855			935.95142	935.95142	0.99855226	1394.9121	sp|P01009|A1AT_HUMAN	sp|P01009|A1AT_HUMAN	2204.783112612323	1435.8773395045337	H5N4F0S2
Controle_19_Slot1_19_1_8827	False	27050	27050	4	1.1782	1.0	100.0	3740.7708	3738.802	-10.1	359110.0	K.ADTHDEILEGLNFN(203.07938)LTEIPEAQIHEGFQELL.R	3.95	0.9738			935.94855	935.94855	0.9737951	1394.9121	sp|P01009|A1AT_HUMAN	sp|P01009|A1AT_HUMAN	2206.800259462107	1436.3787863775551
Controle_19_Slot1_19_1_8827	False	27018	27018	5	0.8339	1.0	100.0	3738.7717	3738.802	-8.1	63212.0	K.ADTHDEILEGLNFN(203.07938)LTEIPEAQIHEGFQELL.R	3.95	0.90657			748.56061	748.56061	0.9065743	1392.557	sp|P01009|A1AT_HUMAN	sp|P01009|A1AT_HUMAN	2204.781033485596	1148.900917700624	H5N4F0S2
Controle_19_Slot1_19_1_8827	False	27044	27044	5	0.9751	1.0	100.0	3739.7578	3738.802	-12.7	69448.0	K.ADTHDEILEGLNFN(203.07938)LTEIPEAQIHEGFQELL.R	3.95	0.90702			748.75781	748.75781	0.90701735	1394.9121	sp|P01009|A1AT_HUMAN	sp|P01009|A1AT_HUMAN	2204.7925088714437	1148.9004411731278	H5N4F0S2
Controle_19_Slot1_19_1_8827	False	27046	27046	5	0.2114	1.0	88.63463005339436	3739.7761	3738.802	-7.8	225930.0	K.ADTHDEILEGLNFN(203.07938)LTEIPEAQIHEGFQELL.R	3.95	1.00492			748.76147	748.76147	1.0049196	1394.9121	sp|P01009|A1AT_HUMAN	sp|P01009|A1AT_HUMAN	2204.8036693471468	1148.9063126949768	H5N4F0S2
Controle_19_Slot1_19_1_8827	False	27064	27064	5	0.8051	1.0	100.0	3740.7722	3738.802	-9.8	206525.0	K.ADTHDEILEGLNFN(203.07938)LTEIPEAQIHEGFQELL.R	3.95	0.92677			748.96069	748.96069	0.926771	1396.0887	sp|P01009|A1AT_HUMAN	sp|P01009|A1AT_HUMAN	2242.733179746211	1156.4914750210212
Controle_19_Slot1_19_1_8827	False	27111	27111	5	0.5335	1.0	99.57446808510639	3739.7737	3738.802	-8.5	114053.0	K.ADTHDEILEGLN(203.07938)FNLTEIPEAQIHEGFQELL.R	3.95	0.94429			748.76099	748.76099	0.944295	1400.7997	sp|P01009|A1AT_HUMAN	sp|P01009|A1AT_HUMAN	2860.04145700184	1279.9533800187098	H11N1F2S2
Controle_19_Slot1_19_1_8827	False	27133	27133	5	0.7752	1.0	100.0	3739.7803	3738.802	-6.7	55563.0	K.ADTHDEILEGLNFN(203.07938)LTEIPEAQIHEGFQELL.R	3.95	0.94868			748.76233	748.76233	0.9486822	1403.1545	sp|P01009|A1AT_HUMAN	sp|P01009|A1AT_HUMAN	3007.06822922913	1309.3600903532993	H6N5F1S3
Controle_19_Slot1_19_1_8827	False	27154	27154	5	0.6947	1.0	100.0	3739.7817	3738.802	-6.3	89276.0	K.ADTHDEILEGLNFN(203.07938)LTEIPEAQIHEGFQELL.R	3.95	0.94979			748.76263	748.76263	0.9497863	1405.51	sp|P01009|A1AT_HUMAN	sp|P01009|A1AT_HUMAN	2862.00927036248	1280.348604846888	H6N5F2S2
Controle_19_Slot1_19_1_8827	False	26760	26760	5	1.6229	1.0	100.0	3896.8894	3894.903	-5.2	76561.0	K.ADTHDEILEGLNFN(203.07938)LTEIPEAQIHEGFQELLR.T	4.2	0.91253			780.18414	780.18414	0.9125292	1372.538	sp|P01009|A1AT_HUMAN	sp|P01009|A1AT_HUMAN	2204.777909441696	1180.1238375340422	H5N4F0S2
Controle_19_Slot1_19_1_8827	False	26772	26772	5	0.5039	1.0	100.0	3896.8928	3894.903	-4.4	79904.0	K.ADTHDEILEGLNFN(203.07938)LTEIPEAQIHEGFQELLR.T	4.2	0.92649			780.18481	780.18481	0.92648685	1373.7156	sp|P01009|A1AT_HUMAN	sp|P01009|A1AT_HUMAN	2350.8071507066097	1209.3303720887616	H5N4F1S2,H12N2F0S0
Controle_19_Slot1_19_1_8827	False	26790	26790	5	1.72	1.0	100.0	3896.8958	3894.903	-3.6	57214.0	K.ADTHDEILEGLNFN(203.07938)LTEIPEAQIHEGFQELLR.T	4.2	0.93259			780.18542	780.18542	0.9325899	1374.8921	sp|P01009|A1AT_HUMAN	sp|P01009|A1AT_HUMAN	2204.754104473924	1180.1203856709851	H5N4F0S2
Controle_19_Slot1_19_1_8827	False	26797	26797	5	0.7644	1.0	100.0	3895.8833	3894.903	-5.9	182033.0	K.ADTHDEILEGLNFN(203.07938)LTEIPEAQIHEGFQELLR.T	4.2	0.99034			779.98291	779.98291	0.9903448	1374.8921	sp|P01009|A1AT_HUMAN	sp|P01009|A1AT_HUMAN	2204.788988045781	1180.1248454430847	H5N4F0S2
Controle_19_Slot1_19_1_8827	False	26804	26804	5	1.0891	1.0	100.0	3895.8967	3894.903	-2.5	132085.0	K.ADTHDEILEGLNFN(203.07938)LTEIPEAQIHEGFQELLR.T	4.2	0.98479			779.9856	779.9856	0.98478895	1376.0703	sp|P01009|A1AT_HUMAN	sp|P01009|A1AT_HUMAN	2204.803273908859	1180.1303878681213	H5N4F0S2
Controle_19_Slot1_19_1_8827	False	26855	26855	5	1.1009	1.0	100.0	3896.8887	3894.903	-5.4	369070.0	K.ADTHDEILEGLNFN(203.07938)LTEIPEAQIHEGFQELLR.T	4.2	1.05487			780.18402	780.18402	1.0548666	1379.6028	sp|P01009|A1AT_HUMAN	sp|P01009|A1AT_HUMAN	2206.801573878813	1180.5284260560152
Controle_19_Slot1_19_1_8827	False	26913	26913	5	0.3096	1.0	100.0	3896.8955	3894.903	-3.7	118481.0	K.ADTHDEILEGLNFN(203.07938)LTEIPEAQIHEGFQELLR.T	4.2	0.96401			780.18536	780.18536	0.96400714	1384.3147	sp|P01009|A1AT_HUMAN	sp|P01009|A1AT_HUMAN	3006.0625257666243	1340.3819629595514
Controle_19_Slot1_19_1_8827	False	26957	26957	5	0.2218	1.0	99.86197377501725	3896.8896	3894.903	-5.2	87487.0	K.ADTHDEILEGLN(203.07938)FNLTEIPEAQIHEGFQELLR.T	4.2	0.95389			780.1842	780.1842	0.95389384	1387.8469	sp|P01009|A1AT_HUMAN	sp|P01009|A1AT_HUMAN	3007.060773990004	1340.5805014961604	H6N5F1S3
Controle_19_Slot1_19_1_8827	False	26960	26960	5	0.5243	1.0	100.0	3895.8901	3894.903	-4.2	47329.0	K.ADTHDEILEGLNFN(203.07938)LTEIPEAQIHEGFQELLR.T	4.2	0.94174			779.98431	779.98431	0.9417396	1387.8469	sp|P01009|A1AT_HUMAN	sp|P01009|A1AT_HUMAN	2861.008761513778	1311.3702018477827	H6N5F0S3
Controle_19_Slot1_19_1_8827	False	23094	23094	2	2.9866	0.9501	100.0	2574.3198	2574.341	-8.3	80660.0	R.TLNQPDSQLQLTTGNGLFLSEGLK.L	4.46	1.26896	1.3574	0.0	1287.66382	1287.66382	1.2689608	1140.5695	sp|P01009|A1AT_HUMAN	sp|P01009|A1AT_HUMAN
Controle_19_Slot1_19_1_8827	False	23149	23149	3	2.9874	0.9917	100.0	2574.3425	2574.341	0.6	81025.0	R.TLNQPDSQLQLTTGNGLFLSEGLK.L	4.46	1.06443	1.0452	0.5414	858.78607	858.78607	1.0644268	1141.7472	sp|P01009|A1AT_HUMAN	sp|P01009|A1AT_HUMAN
Controle_19_Slot1_19_1_8827	False	23157	23157	3	1.057	0.7643	100.0	1337.7004	1336.7107	-10.2	82303.0	L.TTGNGLFLSEGLK.L	6.56	1.06405	0.7589	0.0	446.57205	446.57205	1.0640521	1142.9255	sp|P01009|A1AT_HUMAN	sp|P01009|A1AT_HUMAN	1440.7297948843827	858.7888441158234
Controle_19_Slot1_19_1_8827	False	17309	17309	2	4.3839	0.8714	100.0	2057.9475	2057.945	1.2	37241.0	K.LYHSEAFTVNFGDTEEAK.K	4.4	1.15732	1.1834	0.1522	1029.47766	1029.47766	1.1573187	885.0255	sp|P01009|A1AT_HUMAN	sp|P01009|A1AT_HUMAN
Controle_19_Slot1_19_1_8827	False	17318	17318	2	4.1704	0.8294	100.0	2057.9417	2057.945	-1.7	50696.0	K.LYHSEAFTVNFGDTEEAK.K	4.4	1.15731	1.1834	0.1521	1029.47473	1029.47473	1.1573145	886.2036	sp|P01009|A1AT_HUMAN	sp|P01009|A1AT_HUMAN
Controle_19_Slot1_19_1_8827	False	29088	29088	3	1.2878	0.8823	100.0	2090.0923	2090.0957	-1.6	31172.0	K.ELDRDTVFALVNYIFFK.G	4.72	0.91065	0.9551	0.0867	697.36932	697.36932	0.9106481	1566.8328	sp|P01009|A1AT_HUMAN	sp|P01009|A1AT_HUMAN
Controle_19_Slot1_19_1_8827	False	29108	29108	3	1.3821	0.7535	100.0	2090.087	2090.0957	-4.2	34885.0	K.ELDRDTVFALVNYIFFK.G	4.72	0.95784	0.9551	0.9353	697.36749	697.36749	0.9578379	1570.3647	sp|P01009|A1AT_HUMAN	sp|P01009|A1AT_HUMAN
Controle_19_Slot1_19_1_8827	False	29117	29117	3	0.3336	0.9697	100.0	2090.0884	2090.0957	-3.5	20510.0	K.ELDRDTVFALVNYIFFK.G	4.72	0.92808	0.9551	0.3034	697.36804	697.36804	0.92808145	1571.5427	sp|P01009|A1AT_HUMAN	sp|P01009|A1AT_HUMAN
Controle_19_Slot1_19_1_8827	False	29894	29894	2	0.2614	0.6549	87.65822784810126	1448.7441	1448.7461	-1.3	23634.0	R.DTVFALVNYIFF.K	3.75	1.00861	1.0226	0.3704	724.87598	724.87598	1.0086092	1685.7585	sp|P01009|A1AT_HUMAN	sp|P01009|A1AT_HUMAN
Controle_19_Slot1_19_1_8827	False	29247	29247	2	1.5283	0.9106	100.0	1576.8411	1576.841	0.1	95443.0	R.DTVFALVNYIFFK.G	6.56	1.04333	1.0777	0.0372	788.92444	788.92444	1.0433345	1592.7378	sp|P01009|A1AT_HUMAN	sp|P01009|A1AT_HUMAN
Controle_19_Slot1_19_1_8827	False	29253	29253	2	2.3684	0.7184	100.0	1576.8462	1576.841	3.3	50800.0	R.DTVFALVNYIFFK.G	6.56	1.0722	1.0777	0.7272	788.927	788.927	1.0721984	1593.9144	sp|P01009|A1AT_HUMAN	sp|P01009|A1AT_HUMAN
Controle_19_Slot1_19_1_8827	False	29266	29266	2	1.8641	0.7291	100.0	1576.8416	1576.841	0.4	53956.0	R.DTVFALVNYIFFK.G	6.56	1.03757	1.0777	0.0146	788.92468	788.92468	1.0375675	1596.27	sp|P01009|A1AT_HUMAN	sp|P01009|A1AT_HUMAN
Controle_19_Slot1_19_1_8827	False	29284	29284	2	2.203	0.8573	100.0	1576.8436	1576.841	1.7	38001.0	R.DTVFALVNYIFFK.G	6.56	1.01867	1.0777	0.0003	788.92572	788.92572	1.0186656	1599.8018	sp|P01009|A1AT_HUMAN	sp|P01009|A1AT_HUMAN
Controle_19_Slot1_19_1_8827	False	12934	12934	2	3.7125	0.84	100.0	1891.8542	1891.8556	-0.7	55412.0	K.DTEEEDFHVDQVTTVK.V	4.12	1.09364	1.1468	0.0022	946.43103	946.43103	1.0936382	720.1766	sp|P01009|A1AT_HUMAN	sp|P01009|A1AT_HUMAN
Controle_19_Slot1_19_1_8827	False	29294	29294	5	0.8566	1.0	100.0	3144.637	3144.669	-10.2	41547.0	K.KLSSWVLLMKYLGN(203.07938)ATAIFFLPDEGK.L	8.7	0.91355			629.73364	629.73364	0.9135461	1602.158	sp|P01009|A1AT_HUMAN	sp|P01009|A1AT_HUMAN	2204.7811407233858	1030.073965373317	H5N4F0S2
Controle_19_Slot1_19_1_8827	False	29303	29303	5	0.2278	1.0	99.86072423398329	3145.655	3144.669	-5.5	51501.0	K.KLSSWVLLMKYLGN(203.07938)ATAIFFLPDEGK.L	8.7	0.91098			629.93726	629.93726	0.9109756	1603.3356	sp|P01009|A1AT_HUMAN	sp|P01009|A1AT_HUMAN	2203.7685050435853	1029.8750488640885
Controle_19_Slot1_19_1_8827	False	29320	29320	5	0.8017	1.0	100.0	3146.6165	3144.669	-18.8	19568.0	K.KLSSWVLLMKYLGN(203.07938)ATAIFFLPDEGK.L	8.7	0.8855			630.12958	630.12958	0.88550353	1605.6899	sp|P01009|A1AT_HUMAN	sp|P01009|A1AT_HUMAN	2202.81462710226	1030.0766229745532	H3N2F1S4
Controle_19_Slot1_19_1_8827	False	22783	22783	3	0.4622	0.0839	65.83756345177665	2015.967	2013.999	-19.2	19404.0	L.(-17.0265)M(15.994915)KYLGNATAIFFLPDEGK.L	6.56	1.15186			672.66089	672.66089	1.1518564	1125.2634	sp|P01009|A1AT_HUMAN	sp|P01009|A1AT_HUMAN	2206.789668076801	1339.8976379702403
Controle_19_Slot1_19_1_8827	False	5002	5002	2	0.4852	0.3302	64.05405405405405	912.428	912.4309	-3.2	34820.0	K.YLGN(203.07938)ATA.I	6.12	1.27963			456.7179	456.7179	1.2796274	411.6728	sp|P01009|A1AT_HUMAN	sp|P01009|A1AT_HUMAN	2204.764185539515	1457.5602833271528	H5N4F0S2
Controle_19_Slot1_19_1_8827	False	4819	4819	3	0.2926	0.0296	42.101869761444235	912.4276	912.4309	-3.6	58695.0	K.YLGN(203.07938)ATA.I	6.12	0.96451			304.81442	304.81442	0.964515	405.7851	sp|P01009|A1AT_HUMAN	sp|P01009|A1AT_HUMAN	2204.776527307128	972.0467962823816	H5N4F0S2
Controle_19_Slot1_19_1_8827	False	4984	4984	3	0.2804	0.6973	65.45270612038442	912.4296	912.4309	-1.4	171459.0	K.YLGN(203.07938)ATA.I	6.12	0.97512			304.81509	304.81509	0.975118	410.4946	sp|P01009|A1AT_HUMAN	sp|P01009|A1AT_HUMAN	2206.783297735903	972.7164011274662
Controle_19_Slot1_19_1_8827	False	5171	5171	3	0.3665	0.1117	48.709315375982044	912.42804	912.4309	-3.1	112397.0	K.YLGN(203.07938)ATA.I	6.12	0.95247			304.81458	304.81458	0.9524736	416.3823	sp|P01009|A1AT_HUMAN	sp|P01009|A1AT_HUMAN	2206.774839193508	972.713061125329
Controle_19_Slot1_19_1_8827	False	18417	18417	2	0.4494	0.3115	63.37662337662338	1172.5793	1172.5834	-3.4	49915.0	K.YLGN(203.07938)ATAIF.F	6.12	1.36302			586.79358	586.79358	1.3630158	929.7736	sp|P01009|A1AT_HUMAN	sp|P01009|A1AT_HUMAN	2204.761256921808	1587.6345179843452	H5N4F0S2
Controle_19_Slot1_19_1_8827	False	18428	18428	3	0.4572	0.2605	69.78998384491115	1172.5789	1172.5834	-3.9	67471.0	K.YLGN(203.07938)ATAIF.F	6.12	1.01125			391.53149	391.53149	1.0112513	929.7736	sp|P01009|A1AT_HUMAN	sp|P01009|A1AT_HUMAN	2204.775658535738	1058.7635873514473	H5N4F0S2
Controle_19_Slot1_19_1_8827	False	18494	18494	3	0.4074	0.3983	71.65266106442577	1172.5804	1172.5834	-2.5	72439.0	K.YLGN(203.07938)ATAIF.F	6.12	0.95488			391.53204	391.53204	0.9548824	932.1284	sp|P01009|A1AT_HUMAN	sp|P01009|A1AT_HUMAN	2204.778245183112	1058.765001143285	H5N4F0S2
Controle_19_Slot1_19_1_8827	False	24187	24187	2	1.4985	0.7033	100.0	1830.8623	1830.8796	-9.5	14261.0	K.YLGN(203.07938)ATAIFFLPDEG.K	3.55	1.45635			915.93506	915.93506	1.4563516	1205.3326	sp|P01009|A1AT_HUMAN	sp|P01009|A1AT_HUMAN	2204.756917757172	1916.7738066882152	H5N4F0S2
Controle_19_Slot1_19_1_8827	False	24149	24149	3	1.8091	0.7245	100.0	1830.8588	1830.8796	-11.4	42178.0	K.YLGN(203.07938)ATAIFFLPDEG.K	3.55	1.12512			610.95813	610.95813	1.1251174	1202.9773	sp|P01009|A1AT_HUMAN	sp|P01009|A1AT_HUMAN	2204.794807242746	1278.1965928024115	H5N4F0S2
Controle_19_Slot1_19_1_8827	False	24159	24159	3	1.66	0.8648	100.0	1830.861	1830.8796	-10.2	49015.0	K.YLGN(203.07938)ATAIFFLPDEG.K	3.55	0.98123			610.95886	610.95886	0.9812317	1202.9773	sp|P01009|A1AT_HUMAN	sp|P01009|A1AT_HUMAN	2204.7951443232423	1278.1974382402684	H5N4F0S2
Controle_19_Slot1_19_1_8827	False	24171	24171	3	1.7585	0.6248	100.0	1830.8602	1830.8796	-10.6	39216.0	K.YLGN(203.07938)ATAIFFLPDEG.K	3.55	1.01299			610.95862	610.95862	1.0129938	1204.1543	sp|P01009|A1AT_HUMAN	sp|P01009|A1AT_HUMAN	2204.7848932698453	1278.1938098083615	H5N4F0S2
Controle_19_Slot1_19_1_8827	False	24183	24183	3	1.2002	1.0	100.0	1830.865	1830.8796	-8.0	63905.0	K.YLGN(203.07938)ATAIFFLPDEG.K	3.55	0.97052			610.96021	610.96021	0.9705206	1204.1543	sp|P01009|A1AT_HUMAN	sp|P01009|A1AT_HUMAN	2205.7904413249976	1278.530567441707	H5N4F2S1
Controle_19_Slot1_19_1_8827	False	24192	24192	3	1.5229	0.4878	100.0	1831.8655	1830.8796	-9.6	38877.0	K.YLGN(203.07938)ATAIFFLPDEG.K	3.55	1.0304			611.2937	611.2937	1.0303982	1205.3326	sp|P01009|A1AT_HUMAN	sp|P01009|A1AT_HUMAN	2204.770166733349	1278.1906121163606	H5N4F0S2
Controle_19_Slot1_19_1_8827	False	24199	24199	3	1.3381	0.7798	100.0	1830.8646	1830.8796	-8.2	57054.0	K.YLGN(203.07938)ATAIFFLPDEG.K	3.55	0.97077			610.96008	610.96008	0.9707658	1205.3326	sp|P01009|A1AT_HUMAN	sp|P01009|A1AT_HUMAN	2205.788224500614	1278.5297023393612	H5N4F2S1
Controle_19_Slot1_19_1_8827	False	22588	22588	2	1.9791	0.6809	100.0	1959.9547	1958.9746	-11.9	23384.0	K.YLGN(203.07938)ATAIFFLPDEGK.L	4.46	1.44985			980.48126	980.48126	1.4498504	1117.0199	sp|P01009|A1AT_HUMAN	sp|P01009|A1AT_HUMAN	1913.6547271196116	1835.2689272293733	H5N4F0S1
Controle_19_Slot1_19_1_8827	False	22614	22614	2	1.4264	0.6187	100.0	1958.956	1958.9746	-9.5	22066.0	K.YLGN(203.07938)ATAIFFLPDEGK.L	4.46	1.45339			979.98193	979.98193	1.453394	1118.1981	sp|P01009|A1AT_HUMAN	sp|P01009|A1AT_HUMAN	1914.6762583853967	1835.7803583874604	H5N4F2S0
Controle_19_Slot1_19_1_8827	False	22764	22764	2	1.408	0.5152	100.0	1959.9573	1958.9746	-10.6	36827.0	K.YLGN(203.07938)ATAIFFLPDEGK.L	4.46	1.46639			980.48254	980.48254	1.4663891	1125.2634	sp|P01009|A1AT_HUMAN	sp|P01009|A1AT_HUMAN	2204.7569697348763	1980.8213038521612	H5N4F0S2
Controle_19_Slot1_19_1_8827	False	22790	22790	2	1.1919	0.6646	100.0	1959.96	1958.9746	-9.2	82448.0	K.YLGN(203.07938)ATAIFFLPDEGK.L	4.46	1.46172			980.48389	980.48389	1.4617231	1126.4404	sp|P01009|A1AT_HUMAN	sp|P01009|A1AT_HUMAN	2207.76910680625	1982.3287670170707
Controle_19_Slot1_19_1_8827	False	22819	22819	2	1.0597	0.6779	100.0	1958.9551	1958.9746	-10.0	23622.0	K.YLGN(203.07938)ATAIFFLPDEGK.L	4.46	1.46942			979.98145	979.98145	1.4694242	1127.6183	sp|P01009|A1AT_HUMAN	sp|P01009|A1AT_HUMAN	2204.75951381708	1980.821513642761	H5N4F0S2
Controle_19_Slot1_19_1_8827	False	22827	22827	2	0.6389	0.9779	100.0	1959.9606	1958.9746	-8.9	22037.0	K.YLGN(203.07938)ATAIFFLPDEGK.L	4.46	1.46941			980.48419	980.48419	1.4694116	1127.6183	sp|P01009|A1AT_HUMAN	sp|P01009|A1AT_HUMAN	2350.8071386726983	2053.8480665193115	H5N4F1S2,H12N2F0S0
Controle_19_Slot1_19_1_8827	False	22456	22456	3	1.9686	0.9378	100.0	1958.9532	1958.9746	-10.9	37558.0	K.YLGN(203.07938)ATAIFFLPDEGK.L	4.46	1.06299			653.65631	653.65631	1.062988	1111.1329	sp|P01009|A1AT_HUMAN	sp|P01009|A1AT_HUMAN	2089.720200100541	1282.5365901745415	H5N2F0S3
Controle_19_Slot1_19_1_8827	False	22538	22538	3	1.6527	0.6625	100.0	1959.961	1958.9746	-8.6	44173.0	K.YLGN(203.07938)ATAIFFLPDEGK.L	4.46	1.01454			653.99225	653.99225	1.0145382	1114.6663	sp|P01009|A1AT_HUMAN	sp|P01009|A1AT_HUMAN	1913.688048544089	1223.8617892841391	H5N4F0S1
Controle_19_Slot1_19_1_8827	False	22541	22541	3	1.5757	0.5662	100.0	1959.9573	1958.9746	-10.6	42038.0	K.YLGN(203.07938)ATAIFFLPDEGK.L	4.46	1.02868			653.99097	653.99097	1.0286763	1114.6663	sp|P01009|A1AT_HUMAN	sp|P01009|A1AT_HUMAN	1913.6933440156	1223.862304127052	H5N4F0S1
Controle_19_Slot1_19_1_8827	False	22579	22579	3	1.3527	0.6662	100.0	1958.9498	1958.9746	-12.6	50778.0	K.YLGN(203.07938)ATAIFFLPDEGK.L	4.46	1.07037			653.65515	653.65515	1.0703732	1115.8429	sp|P01009|A1AT_HUMAN	sp|P01009|A1AT_HUMAN	1913.702730523306	1223.8629187858774	H5N4F0S1
Controle_19_Slot1_19_1_8827	False	22595	22595	3	2.0047	0.67	100.0	1958.9557	1958.9746	-9.7	53139.0	K.YLGN(203.07938)ATAIFFLPDEGK.L	4.46	0.99377			653.6571	653.6571	0.9937706	1117.0199	sp|P01009|A1AT_HUMAN	sp|P01009|A1AT_HUMAN	1913.6964013006475	1223.8627557680102	H5N4F0S1
Controle_19_Slot1_19_1_8827	False	22626	22626	3	0.6934	0.713	100.0	1959.9569	1958.9746	-10.7	123098.0	K.YLGN(203.07938)ATAIFFLPDEGK.L	4.46	0.99981			653.99084	653.99084	0.9998143	1118.1981	sp|P01009|A1AT_HUMAN	sp|P01009|A1AT_HUMAN	1915.7023285265827	1224.5318016127774
Controle_19_Slot1_19_1_8827	False	22674	22674	3	1.5845	0.7674	100.0	1959.9532	1958.9746	-12.6	76333.0	K.YLGN(203.07938)ATAIFFLPDEGK.L	4.46	0.9997			653.98962	653.98962	0.99970347	1120.5536	sp|P01009|A1AT_HUMAN	sp|P01009|A1AT_HUMAN	1913.696238509974	1223.8618805842302	H5N4F0S1
Controle_19_Slot1_19_1_8827	False	22702	22702	3	1.5779	0.9174	100.0	1959.9548	1958.9746	-11.8	64239.0	K.YLGN(203.07938)ATAIFFLPDEGK.L	4.46	1.10498			653.99017	653.99017	1.1049833	1121.7299	sp|P01009|A1AT_HUMAN	sp|P01009|A1AT_HUMAN	2204.7489061225283	1320.8800217267164	H5N4F0S2
Controle_19_Slot1_19_1_8827	False	22722	22722	3	1.652	0.4721	100.0	1958.9623	1958.9746	-6.3	45490.0	K.YLGN(203.07938)ATAIFFLPDEGK.L	4.46	1.03212			653.6593	653.6593	1.0321175	1122.9081	sp|P01009|A1AT_HUMAN	sp|P01009|A1AT_HUMAN	1913.6870419610636	1223.8618200481374	H5N4F0S1
Controle_19_Slot1_19_1_8827	False	22740	22740	3	1.5972	0.5458	100.0	1958.9583	1958.9746	-8.4	59933.0	K.YLGN(203.07938)ATAIFFLPDEGK.L	4.46	1.10576			653.65796	653.65796	1.1057558	1124.0856	sp|P01009|A1AT_HUMAN	sp|P01009|A1AT_HUMAN	2204.777511217364	1320.8906584544463	H5N4F0S2
Controle_19_Slot1_19_1_8827	False	22747	22747	3	1.2277	0.5665	100.0	1959.9534	1958.9746	-12.5	65674.0	K.YLGN(203.07938)ATAIFFLPDEGK.L	4.46	1.0848			653.98969	653.98969	1.0848017	1124.0856	sp|P01009|A1AT_HUMAN	sp|P01009|A1AT_HUMAN	2204.784224139128	1320.8913163353254	H5N4F0S2
Controle_19_Slot1_19_1_8827	False	22750	22750	3	1.5742	0.7903	100.0	1958.9543	1958.9746	-10.3	30892.0	K.YLGN(203.07938)ATAIFFLPDEGK.L	4.46	1.12047			653.65668	653.65668	1.1204685	1124.0856	sp|P01009|A1AT_HUMAN	sp|P01009|A1AT_HUMAN	2350.842501822602	1369.5777153408685	H5N4F1S2,H12N2F0S0
Controle_19_Slot1_19_1_8827	False	22767	22767	3	1.3311	0.4381	100.0	1959.973	1958.9746	-2.5	33750.0	K.YLGN(203.07938)ATAIFFLPDEGK.L	4.46	1.14495			653.99622	653.99622	1.1449472	1125.2634	sp|P01009|A1AT_HUMAN	sp|P01009|A1AT_HUMAN	2350.8155547265183	1369.574911293454	H5N4F1S2,H12N2F0S0
Controle_19_Slot1_19_1_8827	False	22784	22784	3	0.491	0.8115	100.0	1959.9537	1958.9746	-12.4	30114.0	K.YLGN(203.07938)ATAIFFLPDEGK.L	4.46	1.09698			653.98981	653.98981	1.09698	1125.2634	sp|P01009|A1AT_HUMAN	sp|P01009|A1AT_HUMAN	2367.836035329616	1375.2420180201473	H6N4F2S1
Controle_19_Slot1_19_1_8827	False	22794	22794	3	1.6563	0.4541	100.0	1959.9569	1958.9746	-10.7	324049.0	K.YLGN(203.07938)ATAIFFLPDEGK.L	4.46	1.10525			653.99084	653.99084	1.1052467	1126.4404	sp|P01009|A1AT_HUMAN	sp|P01009|A1AT_HUMAN	2204.788038286286	1320.8937078930237	H5N4F0S2
Controle_19_Slot1_19_1_8827	False	22804	22804	3	1.5538	0.8202	100.0	1960.9575	1958.9746	-12.1	226546.0	K.YLGN(203.07938)ATAIFFLPDEGK.L	4.46	1.13232			654.3244	654.3244	1.1323158	1126.4404	sp|P01009|A1AT_HUMAN	sp|P01009|A1AT_HUMAN	2209.7998199574567	1322.5645265187798
Controle_19_Slot1_19_1_8827	False	22828	22828	3	2.0664	0.7157	100.0	1959.9624	1958.9746	-7.9	44599.0	K.YLGN(203.07938)ATAIFFLPDEGK.L	4.46	1.13464			653.99268	653.99268	1.1346419	1127.6183	sp|P01009|A1AT_HUMAN	sp|P01009|A1AT_HUMAN	2352.8386696643297	1370.2457369265794	H7N6F0S0
Controle_19_Slot1_19_1_8827	False	22848	22848	3	2.6755	0.5281	100.0	1959.9606	1958.9746	-8.9	15399.0	K.YLGN(203.07938)ATAIFFLPDEGK.L	4.46	1.12825			653.99207	653.99207	1.1282489	1128.7955	sp|P01009|A1AT_HUMAN	sp|P01009|A1AT_HUMAN	2208.7758292314534	1322.22423119552
Controle_19_Slot1_19_1_8827	False	22849	22849	3	1.7033	0.5812	100.0	1958.9509	1958.9746	-12.1	35771.0	K.YLGN(203.07938)ATAIFFLPDEGK.L	4.46	1.04285			653.65552	653.65552	1.0428537	1128.7955	sp|P01009|A1AT_HUMAN	sp|P01009|A1AT_HUMAN	2204.79217403695	1320.893095447972	H5N4F0S2
Controle_19_Slot1_19_1_8827	False	22857	22857	3	0.472	1.0	100.0	1958.9503	1958.9746	-12.4	147113.0	K.YLGN(203.07938)ATAIFFLPDEGK.L	4.46	0.91561			653.65533	653.65533	0.91561496	1128.7955	sp|P01009|A1AT_HUMAN	sp|P01009|A1AT_HUMAN	2204.8004469070734	1320.8956842357554	H5N4F0S2
Controle_19_Slot1_19_1_8827	False	22859	22859	3	1.2407	0.4862	100.0	1960.948	1958.9746	-17.0	10206.0	K.YLGN(203.07938)ATAIFFLPDEGK.L	4.46	1.08147			654.32123	654.32123	1.0814718	1128.7955	sp|P01009|A1AT_HUMAN	sp|P01009|A1AT_HUMAN	2209.8140297983296	1322.5661131491206
Controle_19_Slot1_19_1_8827	False	22877	22877	3	1.1758	0.5953	100.0	1959.9584	1958.9746	-10.0	20236.0	K.YLGN(203.07938)ATAIFFLPDEGK.L	4.46	0.98167			653.99133	653.99133	0.98166686	1129.9722	sp|P01009|A1AT_HUMAN	sp|P01009|A1AT_HUMAN	2204.7910536265467	1320.8951924672492	H5N4F0S2
Controle_19_Slot1_19_1_8827	False	22888	22888	3	1.3174	1.0	100.0	1960.9728	1958.9746	-4.4	117047.0	K.YLGN(203.07938)ATAIFFLPDEGK.L	4.46	0.98391			654.32947	654.32947	0.98390746	1129.9722	sp|P01009|A1AT_HUMAN	sp|P01009|A1AT_HUMAN	1548.5563327075322	1102.1551403915769	H4N3F0S1
Controle_19_Slot1_19_1_8827	False	23010	23010	3	1.847	0.7518	100.0	1959.9478	1958.9746	-15.4	65883.0	K.YLGN(203.07938)ATAIFFLPDEGK.L	4.46	1.0586			653.98779	653.98779	1.0585967	1137.0371	sp|P01009|A1AT_HUMAN	sp|P01009|A1AT_HUMAN	2204.7929670462704	1320.8922850855115	H5N4F0S2
Controle_19_Slot1_19_1_8827	False	23071	23071	3	0.6854	0.5458	100.0	1958.9846	1958.9746	5.1	5467.0	K.YLGN(203.07938)ATAIFFLPDEGK.L	4.46	0.99824			653.66675	653.66675	0.9982368	1139.3931	sp|P01009|A1AT_HUMAN	sp|P01009|A1AT_HUMAN	2204.7511582428656	1320.890671664171	H5N4F0S2
Controle_19_Slot1_19_1_8827	False	23106	23106	3	1.523	0.8442	100.0	1959.9551	1958.9746	-11.7	35730.0	K.YLGN(203.07938)ATAIFFLPDEGK.L	4.46	1.08286			653.99023	653.99023	1.0828583	1140.5695	sp|P01009|A1AT_HUMAN	sp|P01009|A1AT_HUMAN	2203.7834315574487	1320.5582368853468
Controle_19_Slot1_19_1_8827	False	23284	23284	3	0.9558	0.8121	100.0	1959.9543	1958.9746	-12.1	24044.0	K.YLGN(203.07938)ATAIFFLPDEGK.L	4.46	1.06583			653.98999	653.98999	1.0658286	1148.8115	sp|P01009|A1AT_HUMAN	sp|P01009|A1AT_HUMAN	2203.781063154772	1320.5572404543418
Controle_19_Slot1_19_1_8827	False	23321	23321	3	1.7482	0.7173	100.0	1959.9657	1958.9746	-6.3	21002.0	K.YLGN(203.07938)ATAIFFLPDEGK.L	4.46	1.1078			653.99377	653.99377	1.1078032	1151.1667	sp|P01009|A1AT_HUMAN	sp|P01009|A1AT_HUMAN	2204.764513337009	1320.8888251173844	H5N4F0S2
Controle_19_Slot1_19_1_8827	False	23439	23439	3	0.7295	0.8683	100.0	1959.9717	1958.9746	-3.2	25761.0	K.YLGN(203.07938)ATAIFFLPDEGK.L	4.46	1.09208			653.99579	653.99579	1.0920814	1157.0555	sp|P01009|A1AT_HUMAN	sp|P01009|A1AT_HUMAN	2204.765188744206	1320.8910816498144	H5N4F0S2
Controle_19_Slot1_19_1_8827	False	22565	22565	4	0.9347	1.0	100.0	1958.9623	1958.9746	-6.3	133146.0	K.YLGN(203.07938)ATAIFFLPDEGK.L	4.46	0.97505			490.49646	490.49646	0.97505224	1115.8429	sp|P01009|A1AT_HUMAN	sp|P01009|A1AT_HUMAN	1913.70251056562	918.1522413784892	H5N4F0S1
Controle_19_Slot1_19_1_8827	False	22734	22734	4	0.8636	0.9262	100.0	1959.9532	1958.9746	-12.6	208040.0	K.YLGN(203.07938)ATAIFFLPDEGK.L	4.46	0.883			490.7442	490.7442	0.88300127	1122.9081	sp|P01009|A1AT_HUMAN	sp|P01009|A1AT_HUMAN	2204.8225643929272	990.9300060685008	H5N4F0S2
Controle_19_Slot1_19_1_8827	False	22741	22741	4	0.8131	1.0	100.0	1959.9501	1958.9746	-14.2	143614.0	K.YLGN(203.07938)ATAIFFLPDEGK.L	4.46	1.03984			490.74341	490.74341	1.03984	1124.0856	sp|P01009|A1AT_HUMAN	sp|P01009|A1AT_HUMAN	2204.796464020937	990.922672180616	H5N4F0S2
Controle_19_Slot1_19_1_8827	False	22752	22752	4	1.4064	0.9893	100.0	1960.9491	1958.9746	-16.4	85368.0	K.YLGN(203.07938)ATAIFFLPDEGK.L	4.46	0.9603			490.99316	490.99316	0.96030104	1124.0856	sp|P01009|A1AT_HUMAN	sp|P01009|A1AT_HUMAN	2204.8131232667424	990.9265819623836	H5N4F0S2
Controle_19_Slot1_19_1_8827	False	22753	22753	4	1.4292	0.8635	100.0	1959.9512	1958.9746	-13.7	178445.0	K.YLGN(203.07938)ATAIFFLPDEGK.L	4.46	0.89235			490.74368	490.74368	0.8923527	1124.0856	sp|P01009|A1AT_HUMAN	sp|P01009|A1AT_HUMAN	2204.80671734231	990.9255147618512	H5N4F0S2
Controle_19_Slot1_19_1_8827	False	22757	22757	4	1.1296	0.7612	100.0	1959.9514	1958.9746	-13.5	197286.0	K.YLGN(203.07938)ATAIFFLPDEGK.L	4.46	0.98708			490.74374	490.74374	0.9870781	1124.0856	sp|P01009|A1AT_HUMAN	sp|P01009|A1AT_HUMAN	2204.80455103318	990.9250408985434	H5N4F0S2
Controle_19_Slot1_19_1_8827	False	22770	22770	4	1.739	0.8774	100.0	1959.958	1958.9746	-10.2	82288.0	K.YLGN(203.07938)ATAIFFLPDEGK.L	4.46	0.95321			490.74539	490.74539	0.9532069	1125.2634	sp|P01009|A1AT_HUMAN	sp|P01009|A1AT_HUMAN	2204.7952712124998	990.9243491097566	H5N4F0S2
Controle_19_Slot1_19_1_8827	False	22774	22774	4	1.3866	0.5637	100.0	1959.9797	1958.9746	0.9	109189.0	K.YLGN(203.07938)ATAIFFLPDEGK.L	4.46	0.92381			490.75082	490.75082	0.92381203	1125.2634	sp|P01009|A1AT_HUMAN	sp|P01009|A1AT_HUMAN	2204.7730927622715	990.9242337007014	H5N4F0S2
Controle_19_Slot1_19_1_8827	False	22795	22795	4	1.24	0.5268	100.0	1959.9559	1958.9746	-11.2	147550.0	K.YLGN(203.07938)ATAIFFLPDEGK.L	4.46	1.03852			490.74487	490.74487	1.0385244	1126.4404	sp|P01009|A1AT_HUMAN	sp|P01009|A1AT_HUMAN	2204.7978582107503	990.9244912373816	H5N4F0S2
Controle_19_Slot1_19_1_8827	False	22797	22797	4	1.2138	0.9201	100.0	1959.9545	1958.9746	-12.0	285404.0	K.YLGN(203.07938)ATAIFFLPDEGK.L	4.46	0.89357			490.74451	490.74451	0.89356583	1126.4404	sp|P01009|A1AT_HUMAN	sp|P01009|A1AT_HUMAN	2204.7975956075857	990.9240615393112	H5N4F0S2
Controle_19_Slot1_19_1_8827	False	22805	22805	4	0.3087	1.0	100.0	1959.9552	1958.9746	-11.6	126907.0	K.YLGN(203.07938)ATAIFFLPDEGK.L	4.46	1.05889			490.74469	490.74469	1.0588931	1126.4404	sp|P01009|A1AT_HUMAN	sp|P01009|A1AT_HUMAN	2350.833320060301	1027.4331616020108	H5N4F1S2,H12N2F0S0
Controle_19_Slot1_19_1_8827	False	22824	22824	4	1.0026	0.654	100.0	1959.9584	1958.9746	-10.0	416295.0	K.YLGN(203.07938)ATAIFFLPDEGK.L	4.46	0.96884			490.74548	490.74548	0.9688356	1127.6183	sp|P01009|A1AT_HUMAN	sp|P01009|A1AT_HUMAN	2204.792833293743	990.9238550733536	H5N4F0S2
Controle_19_Slot1_19_1_8827	False	22825	22825	4	1.337	0.4918	100.0	1958.9517	1958.9746	-11.7	269324.0	K.YLGN(203.07938)ATAIFFLPDEGK.L	4.46	0.87382			490.4938	490.4938	0.87381566	1127.6183	sp|P01009|A1AT_HUMAN	sp|P01009|A1AT_HUMAN	2204.802948319283	990.9246791807414	H5N4F0S2
Controle_19_Slot1_19_1_8827	False	22830	22830	4	1.6609	0.8394	100.0	1958.9543	1958.9746	-10.3	356256.0	K.YLGN(203.07938)ATAIFFLPDEGK.L	4.46	1.00381			490.49448	490.49448	1.0038102	1127.6183	sp|P01009|A1AT_HUMAN	sp|P01009|A1AT_HUMAN	2204.7922606180045	990.9227065338034	H5N4F0S2
Controle_19_Slot1_19_1_8827	False	22850	22850	4	0.914	0.9645	100.0	1959.9574	1958.9746	-10.5	674277.0	K.YLGN(203.07938)ATAIFFLPDEGK.L	4.46	0.98893			490.74524	490.74524	0.98893344	1128.7955	sp|P01009|A1AT_HUMAN	sp|P01009|A1AT_HUMAN	2204.804839327271	990.926593897625	H5N4F0S2
Controle_19_Slot1_19_1_8827	False	22887	22887	4	2.0411	0.843	100.0	1958.9624	1958.9746	-6.2	30645.0	K.YLGN(203.07938)ATAIFFLPDEGK.L	4.46	0.99634			490.49649	490.49649	0.99633926	1129.9722	sp|P01009|A1AT_HUMAN	sp|P01009|A1AT_HUMAN	2350.8357932585564	1027.435599626294	H5N4F1S2,H12N2F0S0
Controle_19_Slot1_19_1_8827	False	22892	22892	4	1.901	0.7924	100.0	1959.9587	1958.9746	-9.8	134673.0	K.YLGN(203.07938)ATAIFFLPDEGK.L	4.46	1.05674			490.74557	490.74557	1.0567427	1131.1495	sp|P01009|A1AT_HUMAN	sp|P01009|A1AT_HUMAN	2204.773802961969	990.9191670427216	H5N4F0S2
Controle_19_Slot1_19_1_8827	False	22942	22942	4	0.6453	0.5893	100.0	1959.9559	1958.9746	-11.2	428632.0	K.YLGN(203.07938)ATAIFFLPDEGK.L	4.46	0.94503			490.74487	490.74487	0.94503427	1133.5057	sp|P01009|A1AT_HUMAN	sp|P01009|A1AT_HUMAN	2204.8102411591253	990.9275711056767	H5N4F0S2
Controle_19_Slot1_19_1_8827	False	23351	23351	4	0.8698	1.0	100.0	1958.9508	1958.9746	-12.2	49345.0	K.YLGN(203.07938)ATAIFFLPDEGK.L	4.46	0.89346			490.49359	490.49359	0.8934572	1152.345	sp|P01009|A1AT_HUMAN	sp|P01009|A1AT_HUMAN	2204.8046333761445	990.9248868544464	H5N4F0S2
Controle_19_Slot1_19_1_8827	False	22866	22866	5	0.3148	1.0	100.0	1958.9493	1958.9746	-12.9	247476.0	K.YLGN(203.07938)ATAIFFLPDEGK.L	4.46	0.95775			392.59613	392.59613	0.9577468	1128.7955	sp|P01009|A1AT_HUMAN	sp|P01009|A1AT_HUMAN	3134.2265348143087	978.8255594098129
Controle_19_Slot1_19_1_8827	False	25663	25663	4	0.6597	1.0	100.0	2940.7068	2940.6768	10.2	9219.0	R.SASLHLPKLSITGTYDLKSVLGQLGITK.V	9.53	1.0144	1.0268	0.6948	735.93256	735.93256	1.0143995	1299.5311	sp|P01009|A1AT_HUMAN	sp|P01009|A1AT_HUMAN
Controle_19_Slot1_19_1_8827	True	24811	24811	2	1.6708	0.8646	100.0	1466.7731	1466.7712	1.2	62962.0	K.PFVFLMIEQNTK.S	6.56	1.02731	1.0221	0.7751	733.89044	733.89044	1.0273114	1240.6569	sp|P01009|A1AT_HUMAN	sp|P01009|A1AT_HUMAN
Controle_19_Slot1_19_1_8827	True	24818	24818	2	1.7811	0.8163	100.0	1466.773	1466.7712	1.2	54859.0	K.PFVFLMIEQNTK.S	6.56	1.03154	1.0221	0.5891	733.89038	733.89038	1.0315367	1241.8342	sp|P01009|A1AT_HUMAN	sp|P01009|A1AT_HUMAN
Controle_19_Slot1_19_1_8827	True	24855	24855	2	1.9671	0.7605	100.0	1466.7722	1466.7712	0.7	61418.0	K.PFVFLMIEQNTK.S	6.56	1.03671	1.0221	0.3962	733.89001	733.89001	1.0367054	1244.1899	sp|P01009|A1AT_HUMAN	sp|P01009|A1AT_HUMAN
Controle_19_Slot1_19_1_8827	True	24922	24922	2	2.4544	0.6665	100.0	1466.7737	1466.7712	1.7	41005.0	K.PFVFLMIEQNTK.S	6.56	1.0186	1.0221	0.8065	733.89075	733.89075	1.0185965	1247.7228	sp|P01009|A1AT_HUMAN	sp|P01009|A1AT_HUMAN
Controle_19_Slot1_19_1_8827	False	22401	22401	3	0.6031	0.2725	74.58563535911603	1036.5465	1036.5575	-10.6	7623.0	C.LLNNFYPR.E	9.08	1.10423	0.7285	0.0	346.18741	346.18741	1.1042315	1107.5992	sp|P01834|IGKC_HUMAN	sp|P01834|IGKC_HUMAN, sp|P0DOX7|IGK_HUMAN	2737.302980057943	1190.9286102686065
Controle_19_Slot1_19_1_8827	False	13286	13286	2	4.8961	0.9056	100.0	2677.262	2677.27	-3.0	142743.0	K.VQWKVDNALQSGNSQESVTEQDSK.D	4.4	1.27071	1.3414	0.0005	1339.13489	1339.13489	1.2707108	733.1279	sp|P01834|IGKC_HUMAN	sp|P01834|IGKC_HUMAN, sp|P0DOX7|IGK_HUMAN
Controle_19_Slot1_19_1_8827	False	13319	13319	2	4.7646	0.9587	100.0	2677.2585	2677.27	-4.3	85704.0	K.VQWKVDNALQSGNSQESVTEQDSK.D	4.4	1.30925	1.3414	0.1201	1339.13318	1339.13318	1.3092477	734.3053	sp|P01834|IGKC_HUMAN	sp|P01834|IGKC_HUMAN, sp|P0DOX7|IGK_HUMAN
Controle_19_Slot1_19_1_8827	False	13359	13359	2	5.3943	0.9425	100.0	2677.2642	2677.27	-2.2	91447.0	K.VQWKVDNALQSGNSQESVTEQDSK.D	4.4	1.26819	1.3414	0.0003	1339.13599	1339.13599	1.2681942	735.4831	sp|P01834|IGKC_HUMAN	sp|P01834|IGKC_HUMAN, sp|P0DOX7|IGK_HUMAN
Controle_19_Slot1_19_1_8827	False	13468	13468	2	4.6067	0.8464	100.0	2677.256	2677.27	-5.2	33564.0	K.VQWKVDNALQSGNSQESVTEQDSK.D	4.4	1.23769	1.3414	0.0	1339.13196	1339.13196	1.2376877	740.1938	sp|P01834|IGKC_HUMAN	sp|P01834|IGKC_HUMAN, sp|P0DOX7|IGK_HUMAN
Controle_19_Slot1_19_1_8827	False	13223	13223	3	1.3819	1.0	100.0	2677.2637	2677.27	-2.4	354789.0	K.VQWKVDNALQSGNSQESVTEQDSK.D	4.4	0.93064	0.9666	0.1739	893.09314	893.09314	0.9306421	730.7731	sp|P01834|IGKC_HUMAN	sp|P01834|IGKC_HUMAN, sp|P0DOX7|IGK_HUMAN
Controle_19_Slot1_19_1_8827	False	13251	13251	3	1.5848	1.0	100.0	2677.271	2677.27	0.4	404956.0	K.VQWKVDNALQSGNSQESVTEQDSK.D	4.4	0.93317	0.9666	0.2069	893.09558	893.09558	0.9331668	731.9507	sp|P01834|IGKC_HUMAN	sp|P01834|IGKC_HUMAN, sp|P0DOX7|IGK_HUMAN
Controle_19_Slot1_19_1_8827	False	13289	13289	3	2.0259	1.0	100.0	2677.2805	2677.27	3.9	1348788.0	K.VQWKVDNALQSGNSQESVTEQDSK.D	4.4	0.93614	0.9666	0.251	893.09875	893.09875	0.9361426	733.1279	sp|P01834|IGKC_HUMAN	sp|P01834|IGKC_HUMAN, sp|P0DOX7|IGK_HUMAN
Controle_19_Slot1_19_1_8827	False	13311	13311	4	1.1665	0.7292	100.0	2677.2698	2677.27	-0.1	78774.0	K.VQWKVDNALQSGNSQESVTEQDSK.D	4.4	0.92307	0.9296	0.8142	670.0733	670.0733	0.9230652	733.1279	sp|P01834|IGKC_HUMAN	sp|P01834|IGKC_HUMAN, sp|P0DOX7|IGK_HUMAN
Controle_19_Slot1_19_1_8827	False	13371	13371	4	1.0823	0.9832	100.0	2677.2825	2677.27	4.7	64927.0	K.VQWKVDNALQSGNSQESVTEQDSK.D	4.4	0.93425	0.9296	0.891	670.07648	670.07648	0.9342531	735.4831	sp|P01834|IGKC_HUMAN	sp|P01834|IGKC_HUMAN, sp|P0DOX7|IGK_HUMAN
Controle_19_Slot1_19_1_8827	False	13480	13480	4	0.3325	1.0	100.0	2677.2703	2677.27	0.1	26644.0	K.VQWKVDNALQSGNSQESVTEQDSK.D	4.4	0.9166	0.9296	0.6496	670.07343	670.07343	0.91660124	740.1938	sp|P01834|IGKC_HUMAN	sp|P01834|IGKC_HUMAN, sp|P0DOX7|IGK_HUMAN
Controle_19_Slot1_19_1_8827	False	19042	19042	3	4.132	1.0	100.0	4160.993	4161.0107	-4.2	170030.0	K.VQWKVDNALQSGNSQESVTEQDSKDSTYSLSSTLTLSK.A	4.57	1.23691	1.2092	0.4452	1387.66968	1387.66968	1.2369055	956.8575	sp|P01834|IGKC_HUMAN	sp|P01834|IGKC_HUMAN, sp|P0DOX7|IGK_HUMAN
Controle_19_Slot1_19_1_8827	False	19067	19067	3	1.6523	0.7681	100.0	4160.999	4161.0107	-2.8	26434.0	K.VQWKVDNALQSGNSQESVTEQDSKDSTYSLSSTLTLSK.A	4.57	1.15012	1.2092	0.0722	1387.67151	1387.67151	1.1501213	956.8575	sp|P01834|IGKC_HUMAN	sp|P01834|IGKC_HUMAN, sp|P0DOX7|IGK_HUMAN
Controle_19_Slot1_19_1_8827	False	19073	19073	3	1.7656	0.7908	100.0	4160.993	4161.0107	-4.2	103300.0	K.VQWKVDNALQSGNSQESVTEQDSKDSTYSLSSTLTLSK.A	4.57	1.14865	1.2092	0.0651	1387.66968	1387.66968	1.1486534	958.0344	sp|P01834|IGKC_HUMAN	sp|P01834|IGKC_HUMAN, sp|P0DOX7|IGK_HUMAN
Controle_19_Slot1_19_1_8827	False	19083	19083	3	3.2652	1.0	100.0	4160.99	4161.0107	-4.9	78476.0	K.VQWKVDNALQSGNSQESVTEQDSKDSTYSLSSTLTLSK.A	4.57	1.17827	1.2092	0.3546	1387.6687	1387.6687	1.1782726	958.0344	sp|P01834|IGKC_HUMAN	sp|P01834|IGKC_HUMAN, sp|P0DOX7|IGK_HUMAN
Controle_19_Slot1_19_1_8827	False	19100	19100	3	3.4956	1.0	100.0	4160.9824	4161.0107	-6.8	76775.0	K.VQWKVDNALQSGNSQESVTEQDSKDSTYSLSSTLTLSK.A	4.57	1.24609	1.2092	0.3109	1387.66602	1387.66602	1.246095	959.2111	sp|P01834|IGKC_HUMAN	sp|P01834|IGKC_HUMAN, sp|P0DOX7|IGK_HUMAN
Controle_19_Slot1_19_1_8827	False	19107	19107	3	2.5363	0.9528	100.0	4162.998	4161.0107	-4.7	70920.0	K.VQWKVDNALQSGNSQESVTEQDSKDSTYSLSSTLTLSK.A	4.57	1.13059	1.2092	0.0152	1388.33789	1388.33789	1.1305914	959.2111	sp|P01834|IGKC_HUMAN	sp|P01834|IGKC_HUMAN, sp|P0DOX7|IGK_HUMAN
Controle_19_Slot1_19_1_8827	False	19132	19132	3	2.9601	1.0	100.0	4162.9907	4161.0107	-6.4	240202.0	K.VQWKVDNALQSGNSQESVTEQDSKDSTYSLSSTLTLSK.A	4.57	1.23493	1.2092	0.4784	1388.33545	1388.33545	1.2349284	960.3892	sp|P01834|IGKC_HUMAN	sp|P01834|IGKC_HUMAN, sp|P0DOX7|IGK_HUMAN
Controle_19_Slot1_19_1_8827	False	19144	19144	3	3.5966	1.0	100.0	4161.995	4161.0107	-4.6	87044.0	K.VQWKVDNALQSGNSQESVTEQDSKDSTYSLSSTLTLSK.A	4.57	1.17967	1.2092	0.377	1388.00366	1388.00366	1.1796739	960.3892	sp|P01834|IGKC_HUMAN	sp|P01834|IGKC_HUMAN, sp|P0DOX7|IGK_HUMAN
Controle_19_Slot1_19_1_8827	False	19018	19018	4	2.1765	1.0	100.0	4160.9985	4161.0107	-2.9	182474.0	K.VQWKVDNALQSGNSQESVTEQDSKDSTYSLSSTLTLSK.A	4.57	1.15733	1.0056	0.0001	1041.00549	1041.00549	1.1573324	955.6777	sp|P01834|IGKC_HUMAN	sp|P01834|IGKC_HUMAN, sp|P0DOX7|IGK_HUMAN
Controle_19_Slot1_19_1_8827	False	19019	19019	4	1.2391	1.0	100.0	4160.9937	4161.0107	-4.1	173648.0	K.VQWKVDNALQSGNSQESVTEQDSKDSTYSLSSTLTLSK.A	4.57	1.08885	1.0056	0.0191	1041.00427	1041.00427	1.0888501	955.6777	sp|P01834|IGKC_HUMAN	sp|P01834|IGKC_HUMAN, sp|P0DOX7|IGK_HUMAN
Controle_19_Slot1_19_1_8827	False	19043	19043	4	2.2454	1.0	100.0	4161.0034	4161.0107	-1.8	188776.0	K.VQWKVDNALQSGNSQESVTEQDSKDSTYSLSSTLTLSK.A	4.57	1.15609	1.0056	0.0001	1041.00671	1041.00671	1.1560903	956.8575	sp|P01834|IGKC_HUMAN	sp|P01834|IGKC_HUMAN, sp|P0DOX7|IGK_HUMAN
Controle_19_Slot1_19_1_8827	False	19049	19049	4	2.2712	1.0	100.0	4161.0107	4161.0107	0.0	89038.0	K.VQWKVDNALQSGNSQESVTEQDSKDSTYSLSSTLTLSK.A	4.57	1.10156	1.0056	0.0075	1041.00854	1041.00854	1.1015567	956.8575	sp|P01834|IGKC_HUMAN	sp|P01834|IGKC_HUMAN, sp|P0DOX7|IGK_HUMAN
Controle_19_Slot1_19_1_8827	False	19051	19051	4	2.1481	1.0	100.0	4161.0176	4161.0107	1.6	354499.0	K.VQWKVDNALQSGNSQESVTEQDSKDSTYSLSSTLTLSK.A	4.57	0.92307	1.0056	0.0055	1041.01025	1041.01025	0.92307127	956.8575	sp|P01834|IGKC_HUMAN	sp|P01834|IGKC_HUMAN, sp|P0DOX7|IGK_HUMAN
Controle_19_Slot1_19_1_8827	False	19076	19076	4	2.732	1.0	100.0	4161.016	4161.0107	1.3	518332.0	K.VQWKVDNALQSGNSQESVTEQDSKDSTYSLSSTLTLSK.A	4.57	0.93924	1.0056	0.0281	1041.00989	1041.00989	0.93923527	958.0344	sp|P01834|IGKC_HUMAN	sp|P01834|IGKC_HUMAN, sp|P0DOX7|IGK_HUMAN
Controle_19_Slot1_19_1_8827	False	19108	19108	4	2.0692	1.0	100.0	4161.006	4161.0107	-1.2	163040.0	K.VQWKVDNALQSGNSQESVTEQDSKDSTYSLSSTLTLSK.A	4.57	1.03948	1.0056	0.322	1041.00732	1041.00732	1.039485	959.2111	sp|P01834|IGKC_HUMAN	sp|P01834|IGKC_HUMAN, sp|P0DOX7|IGK_HUMAN
Controle_19_Slot1_19_1_8827	False	19138	19138	4	1.6312	1.0	100.0	4161.013	4161.0107	0.6	264055.0	K.VQWKVDNALQSGNSQESVTEQDSKDSTYSLSSTLTLSK.A	4.57	0.97291	1.0056	0.2927	1041.00916	1041.00916	0.97291243	960.3892	sp|P01834|IGKC_HUMAN	sp|P01834|IGKC_HUMAN, sp|P0DOX7|IGK_HUMAN
Controle_19_Slot1_19_1_8827	False	19218	19218	4	2.7955	1.0	100.0	4161.016	4161.0107	1.3	117860.0	K.VQWKVDNALQSGNSQESVTEQDSKDSTYSLSSTLTLSK.A	4.57	0.99672	1.0056	0.7716	1041.00989	1041.00989	0.9967198	963.9218	sp|P01834|IGKC_HUMAN	sp|P01834|IGKC_HUMAN, sp|P0DOX7|IGK_HUMAN
Controle_19_Slot1_19_1_8827	False	19723	19723	4	2.2347	1.0	100.0	4161.009	4161.0107	-0.5	17606.0	K.VQWKVDNALQSGNSQESVTEQDSKDSTYSLSSTLTLSK.A	4.57	1.15062	1.0056	0.0001	1041.00806	1041.00806	1.1506199	986.2973	sp|P01834|IGKC_HUMAN	sp|P01834|IGKC_HUMAN, sp|P0DOX7|IGK_HUMAN
Controle_19_Slot1_19_1_8827	False	19737	19737	4	1.3428	1.0	100.0	4161.0103	4161.0107	-0.1	42367.0	K.VQWKVDNALQSGNSQESVTEQDSKDSTYSLSSTLTLSK.A	4.57	1.1579	1.0056	0.0001	1041.00842	1041.00842	1.1578989	987.4733	sp|P01834|IGKC_HUMAN	sp|P01834|IGKC_HUMAN, sp|P0DOX7|IGK_HUMAN
Controle_19_Slot1_19_1_8827	False	19761	19761	4	1.6301	1.0	100.0	4162.0127	4161.0107	-0.3	53343.0	K.VQWKVDNALQSGNSQESVTEQDSKDSTYSLSSTLTLSK.A	4.57	1.15889	1.0056	0.0	1041.25903	1041.25903	1.1588898	988.6519	sp|P01834|IGKC_HUMAN	sp|P01834|IGKC_HUMAN, sp|P0DOX7|IGK_HUMAN
Controle_19_Slot1_19_1_8827	False	19044	19044	5	0.9894	1.0	100.0	4161.0166	4161.0107	1.4	107332.0	K.VQWKVDNALQSGNSQESVTEQDSKDSTYSLSSTLTLSK.A	4.57	1.04049			833.00958	833.00958	1.0404855	956.8575	sp|P01834|IGKC_HUMAN	sp|P01834|IGKC_HUMAN, sp|P0DOX7|IGK_HUMAN
Controle_19_Slot1_19_1_8827	False	19103	19103	5	1.1855	1.0	100.0	4161.0127	4161.0107	0.5	134635.0	K.VQWKVDNALQSGNSQESVTEQDSKDSTYSLSSTLTLSK.A	4.57	1.03956			833.00879	833.00879	1.0395626	959.2111	sp|P01834|IGKC_HUMAN	sp|P01834|IGKC_HUMAN, sp|P0DOX7|IGK_HUMAN
Controle_19_Slot1_19_1_8827	False	6355	6355	2	3.7884	0.874	100.0	2135.9607	2135.9688	-3.8	87856.0	K.VDNALQSGNSQESVTEQDSK.D	3.96	1.08258	1.1793	0.0	1068.48425	1068.48425	1.0825828	464.6622	sp|P01834|IGKC_HUMAN	sp|P01834|IGKC_HUMAN, sp|P0DOX7|IGK_HUMAN
Controle_19_Slot1_19_1_8827	False	6665	6665	2	3.3862	0.7407	100.0	2135.962	2135.9688	-3.2	43845.0	K.VDNALQSGNSQESVTEQDSK.D	3.96	1.13489	1.1793	0.0136	1068.48486	1068.48486	1.1348891	477.6137	sp|P01834|IGKC_HUMAN	sp|P01834|IGKC_HUMAN, sp|P0DOX7|IGK_HUMAN
Controle_19_Slot1_19_1_8827	False	6764	6764	2	2.6854	0.8003	100.0	2136.9507	2135.9688	-10.0	55961.0	K.VDNALQSGNSQESVTEQDSK.D	3.96	1.09322	1.1793	0.0	1068.97925	1068.97925	1.0932215	482.3239	sp|P01834|IGKC_HUMAN	sp|P01834|IGKC_HUMAN, sp|P0DOX7|IGK_HUMAN
Controle_19_Slot1_19_1_8827	False	6828	6828	2	2.4599	0.8107	100.0	2135.9622	2135.9688	-3.1	228754.0	K.VDNALQSGNSQESVTEQDSK.D	3.96	1.09546	1.1793	0.0	1068.48499	1068.48499	1.0954641	485.855	sp|P01834|IGKC_HUMAN	sp|P01834|IGKC_HUMAN, sp|P0DOX7|IGK_HUMAN
Controle_19_Slot1_19_1_8827	False	6857	6857	2	2.54	0.806	100.0	2135.9692	2135.9688	0.2	913012.0	K.VDNALQSGNSQESVTEQDSK.D	3.96	1.09815	1.1793	0.0	1068.48853	1068.48853	1.0981532	487.0333	sp|P01834|IGKC_HUMAN	sp|P01834|IGKC_HUMAN, sp|P0DOX7|IGK_HUMAN
Controle_19_Slot1_19_1_8827	False	6858	6858	2	3.4362	0.8748	100.0	2135.962	2135.9688	-3.2	90570.0	K.VDNALQSGNSQESVTEQDSK.D	3.96	1.00687	1.1793	0.0	1068.48486	1068.48486	1.0068698	487.0333	sp|P01834|IGKC_HUMAN	sp|P01834|IGKC_HUMAN, sp|P0DOX7|IGK_HUMAN
Controle_19_Slot1_19_1_8827	False	6910	6910	2	4.5799	0.8766	100.0	2136.9673	2135.9688	-2.3	49099.0	K.VDNALQSGNSQESVTEQDSK.D	3.96	0.98791	1.1793	0.0	1068.98755	1068.98755	0.9879061	488.2116	sp|P01834|IGKC_HUMAN	sp|P01834|IGKC_HUMAN, sp|P0DOX7|IGK_HUMAN
Controle_19_Slot1_19_1_8827	False	6918	6918	2	1.125	0.777	100.0	2135.9683	2135.9688	-0.2	2327103.0	K.VDNALQSGNSQESVTEQDSK.D	3.96	1.11854	1.1793	0.0006	1068.48804	1068.48804	1.1185393	489.3878	sp|P01834|IGKC_HUMAN	sp|P01834|IGKC_HUMAN, sp|P0DOX7|IGK_HUMAN
Controle_19_Slot1_19_1_8827	False	6926	6926	2	1.2509	0.8119	100.0	2136.973	2135.9688	0.4	2154065.0	K.VDNALQSGNSQESVTEQDSK.D	3.96	1.09097	1.1793	0.0	1068.99036	1068.99036	1.0909674	489.3878	sp|P01834|IGKC_HUMAN	sp|P01834|IGKC_HUMAN, sp|P0DOX7|IGK_HUMAN
Controle_19_Slot1_19_1_8827	False	6983	6983	2	1.0806	1.0	100.0	2136.9724	2135.9688	0.1	1153270.0	K.VDNALQSGNSQESVTEQDSK.D	3.96	1.13134	1.1793	0.0076	1068.99011	1068.99011	1.1313418	491.7424	sp|P01834|IGKC_HUMAN	sp|P01834|IGKC_HUMAN, sp|P0DOX7|IGK_HUMAN
Controle_19_Slot1_19_1_8827	False	7424	7424	2	3.7822	0.8612	100.0	2135.9636	2135.9688	-2.4	42910.0	K.VDNALQSGNSQESVTEQDSK.D	3.96	1.10323	1.1793	0.0	1068.48572	1068.48572	1.1032257	511.7607	sp|P01834|IGKC_HUMAN	sp|P01834|IGKC_HUMAN, sp|P0DOX7|IGK_HUMAN
Controle_19_Slot1_19_1_8827	False	7674	7674	2	3.7864	0.8757	100.0	2136.9592	2135.9688	-6.0	39591.0	K.VDNALQSGNSQESVTEQDSK.D	3.96	1.10561	1.1793	0.0	1068.98352	1068.98352	1.1056099	520.0025	sp|P01834|IGKC_HUMAN	sp|P01834|IGKC_HUMAN, sp|P0DOX7|IGK_HUMAN
Controle_19_Slot1_19_1_8827	False	6363	6363	3	1.5048	1.0	100.0	2135.9717	2135.9688	1.4	87634.0	K.VDNALQSGNSQESVTEQDSK.D	3.96	0.85849	0.887	0.2408	712.66241	712.66241	0.8584908	464.6622	sp|P01834|IGKC_HUMAN	sp|P01834|IGKC_HUMAN, sp|P0DOX7|IGK_HUMAN
Controle_19_Slot1_19_1_8827	False	6750	6750	3	1.9386	1.0	100.0	2136.9678	2135.9688	-2.0	98892.0	K.VDNALQSGNSQESVTEQDSK.D	3.96	0.87336	0.887	0.5741	712.99445	712.99445	0.8733636	481.1469	sp|P01834|IGKC_HUMAN	sp|P01834|IGKC_HUMAN, sp|P0DOX7|IGK_HUMAN
Controle_19_Slot1_19_1_8827	False	6792	6792	3	1.2371	1.0	100.0	2136.9546	2135.9688	-8.2	101252.0	K.VDNALQSGNSQESVTEQDSK.D	3.96	0.85571	0.887	0.1972	712.99005	712.99005	0.85570574	483.5003	sp|P01834|IGKC_HUMAN	sp|P01834|IGKC_HUMAN, sp|P0DOX7|IGK_HUMAN
Controle_19_Slot1_19_1_8827	False	6793	6793	3	1.19	1.0	100.0	2136.9583	2135.9688	-6.5	67860.0	K.VDNALQSGNSQESVTEQDSK.D	3.96	0.90093	0.887	0.6049	712.99133	712.99133	0.90092695	483.5003	sp|P01834|IGKC_HUMAN	sp|P01834|IGKC_HUMAN, sp|P0DOX7|IGK_HUMAN
Controle_19_Slot1_19_1_8827	False	6814	6814	3	0.9395	1.0	100.0	2136.9653	2135.9688	-3.2	219669.0	K.VDNALQSGNSQESVTEQDSK.D	3.96	0.83928	0.887	0.0461	712.99365	712.99365	0.83927923	484.6788	sp|P01834|IGKC_HUMAN	sp|P01834|IGKC_HUMAN, sp|P0DOX7|IGK_HUMAN
Controle_19_Slot1_19_1_8827	False	6835	6835	3	2.0277	0.9021	100.0	2135.957	2135.9688	-5.5	121609.0	K.VDNALQSGNSQESVTEQDSK.D	3.96	0.90316	0.887	0.5473	712.65759	712.65759	0.90315974	485.855	sp|P01834|IGKC_HUMAN	sp|P01834|IGKC_HUMAN, sp|P0DOX7|IGK_HUMAN
Controle_19_Slot1_19_1_8827	False	6836	6836	3	1.8053	0.9602	100.0	2135.9692	2135.9688	0.2	321587.0	K.VDNALQSGNSQESVTEQDSK.D	3.96	0.85035	0.887	0.1294	712.66162	712.66162	0.85034996	485.855	sp|P01834|IGKC_HUMAN	sp|P01834|IGKC_HUMAN, sp|P0DOX7|IGK_HUMAN
Controle_19_Slot1_19_1_8827	False	6839	6839	3	1.2309	1.0	100.0	2136.972	2135.9688	-0.1	314805.0	K.VDNALQSGNSQESVTEQDSK.D	3.96	0.86318	0.887	0.3281	712.99585	712.99585	0.8631816	485.855	sp|P01834|IGKC_HUMAN	sp|P01834|IGKC_HUMAN, sp|P0DOX7|IGK_HUMAN
Controle_19_Slot1_19_1_8827	False	6841	6841	3	1.2653	0.9066	100.0	2135.9578	2135.9688	-5.1	168876.0	K.VDNALQSGNSQESVTEQDSK.D	3.96	0.8897	0.887	0.9316	712.65784	712.65784	0.88969654	485.855	sp|P01834|IGKC_HUMAN	sp|P01834|IGKC_HUMAN, sp|P0DOX7|IGK_HUMAN
Controle_19_Slot1_19_1_8827	False	6859	6859	3	1.1588	0.9513	100.0	2135.9624	2135.9688	-3.0	484028.0	K.VDNALQSGNSQESVTEQDSK.D	3.96	0.90288	0.887	0.5544	712.65936	712.65936	0.90287673	487.0333	sp|P01834|IGKC_HUMAN	sp|P01834|IGKC_HUMAN, sp|P0DOX7|IGK_HUMAN
Controle_19_Slot1_19_1_8827	False	6892	6892	3	0.496	1.0	100.0	2135.9832	2135.9688	6.7	2146082.0	K.VDNALQSGNSQESVTEQDSK.D	3.96	0.86557	0.887	0.3792	712.66626	712.66626	0.8655701	488.2116	sp|P01834|IGKC_HUMAN	sp|P01834|IGKC_HUMAN, sp|P0DOX7|IGK_HUMAN
Controle_19_Slot1_19_1_8827	False	6954	6954	3	0.7337	1.0	100.0	2135.9746	2135.9688	2.7	1060938.0	K.VDNALQSGNSQESVTEQDSK.D	3.96	0.91813	0.887	0.2469	712.66339	712.66339	0.9181264	490.5659	sp|P01834|IGKC_HUMAN	sp|P01834|IGKC_HUMAN, sp|P0DOX7|IGK_HUMAN
Controle_19_Slot1_19_1_8827	False	6967	6967	3	4.0474	0.8708	100.0	2136.9658	2135.9688	-2.9	53798.0	K.VDNALQSGNSQESVTEQDSK.D	3.96	1.07007	0.887	0.0	712.99384	712.99384	1.0700731	490.5659	sp|P01834|IGKC_HUMAN	sp|P01834|IGKC_HUMAN, sp|P0DOX7|IGK_HUMAN	2338.027556939388	1424.3098961171718
Controle_19_Slot1_19_1_8827	False	6986	6986	3	0.5928	1.0	100.0	2136.9744	2135.9688	1.1	1590007.0	K.VDNALQSGNSQESVTEQDSK.D	3.96	0.88509	0.887	0.9247	712.9967	712.9967	0.8850875	491.7424	sp|P01834|IGKC_HUMAN	sp|P01834|IGKC_HUMAN, sp|P0DOX7|IGK_HUMAN
Controle_19_Slot1_19_1_8827	False	7045	7045	3	1.2508	1.0	100.0	2135.9695	2135.9688	0.3	453224.0	K.VDNALQSGNSQESVTEQDSK.D	3.96	0.85663	0.887	0.211	712.66174	712.66174	0.85663086	494.099	sp|P01834|IGKC_HUMAN	sp|P01834|IGKC_HUMAN, sp|P0DOX7|IGK_HUMAN
Controle_19_Slot1_19_1_8827	False	7245	7245	3	1.9593	0.9136	100.0	2136.956	2135.9688	-7.5	50924.0	K.VDNALQSGNSQESVTEQDSK.D	3.96	0.93389	0.887	0.0847	712.99054	712.99054	0.93389356	503.5181	sp|P01834|IGKC_HUMAN	sp|P01834|IGKC_HUMAN, sp|P0DOX7|IGK_HUMAN
Controle_19_Slot1_19_1_8827	False	7254	7254	3	1.929	0.8274	100.0	2136.9553	2135.9688	-7.9	54834.0	K.VDNALQSGNSQESVTEQDSK.D	3.96	0.93794	0.887	0.062	712.99036	712.99036	0.9379388	504.6946	sp|P01834|IGKC_HUMAN	sp|P01834|IGKC_HUMAN, sp|P0DOX7|IGK_HUMAN
Controle_19_Slot1_19_1_8827	False	17316	17316	2	3.4617	0.9614	100.0	3619.7004	3619.7092	-2.4	109718.0	K.VDNALQSGNSQESVTEQDSKDSTYSLSSTLTLSK.A	4.25	1.46744	1.5049	0.1069	1810.35413	1810.35413	1.467441	886.2036	sp|P01834|IGKC_HUMAN	sp|P01834|IGKC_HUMAN, sp|P0DOX7|IGK_HUMAN
Controle_19_Slot1_19_1_8827	False	17344	17344	2	3.2087	0.9838	100.0	3619.6794	3619.7092	-8.2	95764.0	K.VDNALQSGNSQESVTEQDSKDSTYSLSSTLTLSK.A	4.25	1.46495	1.5049	0.0852	1810.34363	1810.34363	1.4649493	887.3817	sp|P01834|IGKC_HUMAN	sp|P01834|IGKC_HUMAN, sp|P0DOX7|IGK_HUMAN
Controle_19_Slot1_19_1_8827	False	17263	17263	3	1.8353	1.0	100.0	3619.7087	3619.7092	-0.1	34724.0	K.VDNALQSGNSQESVTEQDSKDSTYSLSSTLTLSK.A	4.25	1.13639	1.1436	0.8138	1207.24146	1207.24146	1.136394	883.8482	sp|P01834|IGKC_HUMAN	sp|P01834|IGKC_HUMAN, sp|P0DOX7|IGK_HUMAN
Controle_19_Slot1_19_1_8827	False	17284	17284	3	2.1968	1.0	100.0	3619.7024	3619.7092	-1.9	105998.0	K.VDNALQSGNSQESVTEQDSKDSTYSLSSTLTLSK.A	4.25	1.13682	1.1436	0.8241	1207.23938	1207.23938	1.1368228	885.0255	sp|P01834|IGKC_HUMAN	sp|P01834|IGKC_HUMAN, sp|P0DOX7|IGK_HUMAN
Controle_19_Slot1_19_1_8827	False	17285	17285	3	2.86	1.0	100.0	3619.6978	3619.7092	-3.2	121096.0	K.VDNALQSGNSQESVTEQDSKDSTYSLSSTLTLSK.A	4.25	1.07543	1.1436	0.0267	1207.23779	1207.23779	1.0754278	885.0255	sp|P01834|IGKC_HUMAN	sp|P01834|IGKC_HUMAN, sp|P0DOX7|IGK_HUMAN
Controle_19_Slot1_19_1_8827	False	17296	17296	3	2.813	1.0	100.0	3619.6956	3619.7092	-3.8	123453.0	K.VDNALQSGNSQESVTEQDSKDSTYSLSSTLTLSK.A	4.25	1.10767	1.1436	0.2537	1207.23706	1207.23706	1.1076659	885.0255	sp|P01834|IGKC_HUMAN	sp|P01834|IGKC_HUMAN, sp|P0DOX7|IGK_HUMAN
Controle_19_Slot1_19_1_8827	False	17347	17347	3	1.5889	1.0	100.0	3619.7039	3619.7092	-1.5	558881.0	K.VDNALQSGNSQESVTEQDSKDSTYSLSSTLTLSK.A	4.25	1.13154	1.1436	0.7	1207.23987	1207.23987	1.1315389	887.3817	sp|P01834|IGKC_HUMAN	sp|P01834|IGKC_HUMAN, sp|P0DOX7|IGK_HUMAN
Controle_19_Slot1_19_1_8827	False	17348	17348	3	3.3156	1.0	100.0	3619.706	3619.7092	-0.9	216737.0	K.VDNALQSGNSQESVTEQDSKDSTYSLSSTLTLSK.A	4.25	1.06044	1.1436	0.0062	1207.2406	1207.2406	1.0604447	887.3817	sp|P01834|IGKC_HUMAN	sp|P01834|IGKC_HUMAN, sp|P0DOX7|IGK_HUMAN
Controle_19_Slot1_19_1_8827	False	17355	17355	3	2.4884	1.0	100.0	3619.7002	3619.7092	-2.5	320420.0	K.VDNALQSGNSQESVTEQDSKDSTYSLSSTLTLSK.A	4.25	1.1001	1.1436	0.1651	1207.23865	1207.23865	1.100097	887.3817	sp|P01834|IGKC_HUMAN	sp|P01834|IGKC_HUMAN, sp|P0DOX7|IGK_HUMAN
Controle_19_Slot1_19_1_8827	False	17143	17143	4	0.55	0.2287	99.39516129032258	3619.7034	3619.7092	-1.6	8875.0	K.VDNALQSGNSQESVTEQDSKDSTYSLSSTLTLSK.A	4.25	1.05515	1.1492	0.0057	905.6817	905.6817	1.0551549	879.1382	sp|P01834|IGKC_HUMAN	sp|P01834|IGKC_HUMAN, sp|P0DOX7|IGK_HUMAN
Controle_19_Slot1_19_1_8827	False	17264	17264	4	1.6128	1.0	100.0	3619.71	3619.7092	0.2	130045.0	K.VDNALQSGNSQESVTEQDSKDSTYSLSSTLTLSK.A	4.25	1.06803	1.1492	0.0183	905.68335	905.68335	1.0680288	883.8482	sp|P01834|IGKC_HUMAN	sp|P01834|IGKC_HUMAN, sp|P0DOX7|IGK_HUMAN
Controle_19_Slot1_19_1_8827	False	17297	17297	4	1.6163	1.0	100.0	3619.6968	3619.7092	-3.4	59706.0	K.VDNALQSGNSQESVTEQDSKDSTYSLSSTLTLSK.A	4.25	1.0258	1.1492	0.0002	905.68005	905.68005	1.0257978	885.0255	sp|P01834|IGKC_HUMAN	sp|P01834|IGKC_HUMAN, sp|P0DOX7|IGK_HUMAN
Controle_19_Slot1_19_1_8827	False	17319	17319	4	0.4684	1.0	100.0	3619.7102	3619.7092	0.3	510627.0	K.VDNALQSGNSQESVTEQDSKDSTYSLSSTLTLSK.A	4.25	1.06595	1.1492	0.0154	905.68341	905.68341	1.0659486	886.2036	sp|P01834|IGKC_HUMAN	sp|P01834|IGKC_HUMAN, sp|P0DOX7|IGK_HUMAN
Controle_19_Slot1_19_1_8827	False	17369	17369	4	1.3476	1.0	100.0	3619.7148	3619.7092	1.6	92103.0	K.VDNALQSGNSQESVTEQDSKDSTYSLSSTLTLSK.A	4.25	1.00113	1.1492	0.0	905.68457	905.68457	1.0011301	887.3817	sp|P01834|IGKC_HUMAN	sp|P01834|IGKC_HUMAN, sp|P0DOX7|IGK_HUMAN
Controle_19_Slot1_19_1_8827	False	17501	17501	4	1.0906	1.0	100.0	3619.7168	3619.7092	2.1	88332.0	K.VDNALQSGNSQESVTEQDSKDSTYSLSSTLTLSK.A	4.25	0.98524	1.1492	0.0	905.68506	905.68506	0.9852415	892.0902	sp|P01834|IGKC_HUMAN	sp|P01834|IGKC_HUMAN, sp|P0DOX7|IGK_HUMAN
Controle_19_Slot1_19_1_8827	False	18037	18037	4	1.6215	0.9021	100.0	3619.7014	3619.7092	-2.2	13888.0	K.VDNALQSGNSQESVTEQDSKDSTYSLSSTLTLSK.A	4.25	1.06059	1.1492	0.0096	905.68121	905.68121	1.0605869	913.2889	sp|P01834|IGKC_HUMAN	sp|P01834|IGKC_HUMAN, sp|P0DOX7|IGK_HUMAN
Controle_19_Slot1_19_1_8827	False	18661	18661	4	1.5423	1.0	100.0	3619.693	3619.7092	-4.5	38520.0	K.VDNALQSGNSQESVTEQDSKDSTYSLSSTLTLSK.A	4.25	1.06273	1.1492	0.0116	905.67914	905.67914	1.0627335	939.1934	sp|P01834|IGKC_HUMAN	sp|P01834|IGKC_HUMAN, sp|P0DOX7|IGK_HUMAN
Controle_19_Slot1_19_1_8827	False	17131	17131	4	1.1545	0.7129	100.0	4225.966	4225.974	-2.0	9242.0	K.VDNALQSGNSQESVTEQDSKDSTYSLSSTLTLSKADYEK.H	4.28	1.13403	1.19	0.1246	1057.24731	1057.24731	1.1340269	877.9615	sp|P01834|IGKC_HUMAN	sp|P01834|IGKC_HUMAN, sp|P0DOX7|IGK_HUMAN
Controle_19_Slot1_19_1_8827	False	17137	17137	4	1.035	1.0	100.0	4225.963	4225.974	-2.7	63576.0	K.VDNALQSGNSQESVTEQDSKDSTYSLSSTLTLSKADYEK.H	4.28	1.12423	1.19	0.069	1057.24658	1057.24658	1.124231	879.1382	sp|P01834|IGKC_HUMAN	sp|P01834|IGKC_HUMAN, sp|P0DOX7|IGK_HUMAN
Controle_19_Slot1_19_1_8827	False	17196	17196	4	0.5381	1.0	100.0	4225.9707	4225.974	-0.8	135356.0	K.VDNALQSGNSQESVTEQDSKDSTYSLSSTLTLSKADYEK.H	4.28	1.12697	1.19	0.0821	1057.24854	1057.24854	1.1269729	881.4938	sp|P01834|IGKC_HUMAN	sp|P01834|IGKC_HUMAN, sp|P0DOX7|IGK_HUMAN
Controle_19_Slot1_19_1_8827	False	17202	17202	4	0.7205	1.0	100.0	4225.971	4225.974	-0.7	146088.0	K.VDNALQSGNSQESVTEQDSKDSTYSLSSTLTLSKADYEK.H	4.28	1.07961	1.19	0.0015	1057.24866	1057.24866	1.0796142	881.4938	sp|P01834|IGKC_HUMAN	sp|P01834|IGKC_HUMAN, sp|P0DOX7|IGK_HUMAN
Controle_19_Slot1_19_1_8827	False	17254	17254	4	1.1317	1.0	100.0	4225.9673	4225.974	-1.6	86946.0	K.VDNALQSGNSQESVTEQDSKDSTYSLSSTLTLSKADYEK.H	4.28	1.08958	1.19	0.0043	1057.24768	1057.24768	1.0895779	883.8482	sp|P01834|IGKC_HUMAN	sp|P01834|IGKC_HUMAN, sp|P0DOX7|IGK_HUMAN
Controle_19_Slot1_19_1_8827	False	17304	17304	4	1.5667	1.0	100.0	4225.9688	4225.974	-1.3	59935.0	K.VDNALQSGNSQESVTEQDSKDSTYSLSSTLTLSKADYEK.H	4.28	1.05413	1.19	0.0001	1057.24805	1057.24805	1.0541314	885.0255	sp|P01834|IGKC_HUMAN	sp|P01834|IGKC_HUMAN, sp|P0DOX7|IGK_HUMAN
Controle_19_Slot1_19_1_8827	False	17203	17203	5	0.4447	1.0	100.0	4225.9663	4225.974	-1.8	62148.0	K.VDNALQSGNSQESVTEQDSKDSTYSLSSTLTLSKADYEK.H	4.28	1.01712			845.99951	845.99951	1.0171237	881.4938	sp|P01834|IGKC_HUMAN	sp|P01834|IGKC_HUMAN, sp|P0DOX7|IGK_HUMAN
Controle_19_Slot1_19_1_8827	False	3202	3202	2	2.8449	0.7428	100.0	1807.8285	1807.8304	-1.1	11769.0	N.ALQSGNSQESVTEQDSK.D	4.14	1.00446	1.0808	0.0	904.41815	904.41815	1.0044645	303.3359	sp|P01834|IGKC_HUMAN	sp|P01834|IGKC_HUMAN, sp|P0DOX7|IGK_HUMAN
Controle_19_Slot1_19_1_8827	False	3239	3239	2	2.6547	0.7263	100.0	1807.8296	1807.8304	-0.5	46452.0	N.ALQSGNSQESVTEQDSK.D	4.14	0.9983	1.0808	0.0	904.4187	904.4187	0.99829996	308.045	sp|P01834|IGKC_HUMAN	sp|P01834|IGKC_HUMAN, sp|P0DOX7|IGK_HUMAN
Controle_19_Slot1_19_1_8827	False	4396	4396	2	2.165	0.8276	100.0	1807.8301	1807.8304	-0.2	60003.0	N.ALQSGNSQESVTEQDSK.D	4.14	1.01313	1.0808	0.0	904.41895	904.41895	1.0131313	388.1212	sp|P01834|IGKC_HUMAN	sp|P01834|IGKC_HUMAN, sp|P0DOX7|IGK_HUMAN
Controle_19_Slot1_19_1_8827	False	4400	4400	2	2.1321	0.8147	100.0	1807.8287	1807.8304	-0.9	66278.0	N.ALQSGNSQESVTEQDSK.D	4.14	1.01112	1.0808	0.0	904.41827	904.41827	1.0111245	389.2976	sp|P01834|IGKC_HUMAN	sp|P01834|IGKC_HUMAN, sp|P0DOX7|IGK_HUMAN
Controle_19_Slot1_19_1_8827	False	4455	4455	3	1.1201	0.5417	99.48979591836735	1807.8354	1807.8304	2.8	5773.0	N.ALQSGNSQESVTEQDSK.D	4.14	0.86612	0.8364	0.2416	603.28369	603.28369	0.8661222	391.6534	sp|P01834|IGKC_HUMAN	sp|P01834|IGKC_HUMAN, sp|P0DOX7|IGK_HUMAN
Controle_19_Slot1_19_1_8827	False	7002	7002	2	0.98	0.2536	99.08256880733946	1495.6509	1495.6506	0.2	3166.0	Q.SGNSQESVTEQDSK.D	4.14	0.95166	0.9675	0.2844	748.32935	748.32935	0.9516641	491.7424	sp|P01834|IGKC_HUMAN	sp|P01834|IGKC_HUMAN, sp|P0DOX7|IGK_HUMAN
Controle_19_Slot1_19_1_8827	False	6914	6914	1	1.574	0.6074	100.0	1022.4634	1022.4636	-0.2	19439.0	Q.ESVTEQDSK.D	4.14	1.40095			1022.46338	1022.46338	1.4009492	489.3878	sp|P01834|IGKC_HUMAN	sp|P01834|IGKC_HUMAN, sp|P0DOX7|IGK_HUMAN
Controle_19_Slot1_19_1_8827	False	6962	6962	2	1.2669	0.533	100.0	1023.4691	1022.4636	2.1	30324.0	Q.ESVTEQDSK.D	4.14	0.96959	0.8132	0.0	512.23846	512.23846	0.9695935	490.5659	sp|P01834|IGKC_HUMAN	sp|P01834|IGKC_HUMAN, sp|P0DOX7|IGK_HUMAN	1316.5705532173183	1068.4840560687337
Controle_19_Slot1_19_1_8827	False	6949	6949	1	0.6405	0.0592	80.48780487804879	893.419	893.421	-2.3	8021.0	E.SVTEQDSK.D	4.46	1.29547			893.41901	893.41901	1.2954725	490.5659	sp|P01834|IGKC_HUMAN	sp|P01834|IGKC_HUMAN, sp|P0DOX7|IGK_HUMAN
Controle_19_Slot1_19_1_8827	False	17349	17349	2	0.3339	1.0	99.62894248608535	1502.7593	1502.7584	0.6	93294.0	K.DSTYSLSSTLTLSK.A	6.56	1.00425	1.0254	0.1789	751.88354	751.88354	1.0042506	887.3817	sp|P01834|IGKC_HUMAN	sp|P01834|IGKC_HUMAN, sp|P0DOX7|IGK_HUMAN
Controle_19_Slot1_19_1_8827	False	17415	17415	2	0.579	1.0	100.0	1502.7642	1502.7584	3.8	168033.0	K.DSTYSLSSTLTLSK.A	6.56	1.00224	1.0254	0.1411	751.88599	751.88599	1.0022371	889.7356	sp|P01834|IGKC_HUMAN	sp|P01834|IGKC_HUMAN, sp|P0DOX7|IGK_HUMAN
Controle_19_Slot1_19_1_8827	False	18063	18063	2	1.8845	0.9791	100.0	1502.7588	1502.7584	0.2	31296.0	K.DSTYSLSSTLTLSK.A	6.56	1.00049	1.0254	0.1133	751.8833	751.8833	1.0004861	914.466	sp|P01834|IGKC_HUMAN	sp|P01834|IGKC_HUMAN, sp|P0DOX7|IGK_HUMAN
Controle_19_Slot1_19_1_8827	False	18673	18673	2	0.9506	1.0	100.0	1502.7571	1502.7584	-0.9	35022.0	K.DSTYSLSSTLTLSK.A	6.56	1.00723	1.0254	0.2479	751.88245	751.88245	1.0072273	939.1934	sp|P01834|IGKC_HUMAN	sp|P01834|IGKC_HUMAN, sp|P0DOX7|IGK_HUMAN
Controle_19_Slot1_19_1_8827	False	19400	19400	2	0.5701	0.1246	99.63898916967509	1502.756	1502.7584	-1.6	4936.0	K.DSTYSLSSTLTLSK.A	6.56	1.00671	1.0254	0.2347	751.8819	751.8819	1.0067054	972.1663	sp|P01834|IGKC_HUMAN	sp|P01834|IGKC_HUMAN, sp|P0DOX7|IGK_HUMAN
Controle_19_Slot1_19_1_8827	False	19412	19412	2	0.709	0.3627	99.63235294117648	1502.7604	1502.7584	1.3	8760.0	K.DSTYSLSSTLTLSK.A	6.56	1.00347	1.0254	0.1635	751.88409	751.88409	1.0034721	973.3436	sp|P01834|IGKC_HUMAN	sp|P01834|IGKC_HUMAN, sp|P0DOX7|IGK_HUMAN
Controle_19_Slot1_19_1_8827	False	19733	19733	2	1.0735	0.7135	100.0	1502.7612	1502.7584	1.9	4397.0	K.DSTYSLSSTLTLSK.A	6.56	1.01926	1.0254	0.6846	751.88452	751.88452	1.01926	987.4733	sp|P01834|IGKC_HUMAN	sp|P01834|IGKC_HUMAN, sp|P0DOX7|IGK_HUMAN
Controle_19_Slot1_19_1_8827	False	17224	17224	2	2.9952	0.8988	100.0	2109.0186	2109.0234	-2.3	64944.0	K.DSTYSLSSTLTLSKADYEK.H	4.72	1.18627	1.279	0.0	1055.01318	1055.01318	1.1862715	882.6712	sp|P01834|IGKC_HUMAN	sp|P01834|IGKC_HUMAN, sp|P0DOX7|IGK_HUMAN
Controle_19_Slot1_19_1_8827	False	17279	17279	2	2.7477	0.8672	100.0	2109.0293	2109.0234	2.8	37451.0	K.DSTYSLSSTLTLSKADYEK.H	4.72	1.18829	1.279	0.0	1055.01855	1055.01855	1.1882923	883.8482	sp|P01834|IGKC_HUMAN	sp|P01834|IGKC_HUMAN, sp|P0DOX7|IGK_HUMAN
Controle_19_Slot1_19_1_8827	False	17295	17295	2	1.9778	0.8211	100.0	2109.02	2109.0234	-1.6	53918.0	K.DSTYSLSSTLTLSKADYEK.H	4.72	1.18776	1.279	0.0	1055.01392	1055.01392	1.1877558	885.0255	sp|P01834|IGKC_HUMAN	sp|P01834|IGKC_HUMAN, sp|P0DOX7|IGK_HUMAN
Controle_19_Slot1_19_1_8827	False	17269	17269	3	1.3872	1.0	100.0	2109.035	2109.0234	5.4	126796.0	K.DSTYSLSSTLTLSKADYEK.H	4.72	0.94974	0.9262	0.3998	703.68353	703.68353	0.9497397	883.8482	sp|P01834|IGKC_HUMAN	sp|P01834|IGKC_HUMAN, sp|P0DOX7|IGK_HUMAN
Controle_19_Slot1_19_1_8827	False	18218	18218	2	1.1971	0.6556	100.0	1287.652	1287.6514	0.5	22979.0	K.GPSVFPLAPCSR.S	8.26	0.9273	0.9252	0.9144	644.3299	644.3299	0.92729574	920.3544	sp|P01861|IGHG4_HUMAN	sp|P01861|IGHG4_HUMAN
Controle_19_Slot1_19_1_8827	False	23216	23216	2	2.1651	0.7958	100.0	2263.0686	2263.0667	0.9	30333.0	K.DYFPEPVTVSWNSGALTSGVH.T	4.46	1.14676	1.2418	0.0	1132.03821	1132.03821	1.1467588	1145.2802	sp|P01861|IGHG4_HUMAN	sp|P01861|IGHG4_HUMAN
Controle_19_Slot1_19_1_8827	False	25028	25028	2	2.4292	0.9393	100.0	2679.2512	2679.2725	-7.9	76670.0	K.DYFPEPVTVSWNSGALTSGVHTFPA.V	4.46	1.27605	1.3622	0.0	1340.12952	1340.12952	1.2760465	1253.6093	sp|P01861|IGHG4_HUMAN	sp|P01861|IGHG4_HUMAN
Controle_19_Slot1_19_1_8827	False	25051	25051	2	3.2691	0.8924	100.0	2679.2612	2679.2725	-4.2	56106.0	K.DYFPEPVTVSWNSGALTSGVHTFPA.V	4.46	1.2705	1.3622	0.0	1340.13452	1340.13452	1.2704996	1254.786	sp|P01861|IGHG4_HUMAN	sp|P01861|IGHG4_HUMAN
Controle_19_Slot1_19_1_8827	False	25067	25067	2	2.9002	0.8653	100.0	2679.2546	2679.2725	-6.7	41050.0	K.DYFPEPVTVSWNSGALTSGVHTFPA.V	4.46	1.30197	1.3622	0.0036	1340.13123	1340.13123	1.3019686	1254.786	sp|P01861|IGHG4_HUMAN	sp|P01861|IGHG4_HUMAN
Controle_19_Slot1_19_1_8827	False	25094	25094	2	2.6168	0.9027	100.0	2679.2676	2679.2725	-1.8	38481.0	K.DYFPEPVTVSWNSGALTSGVHTFPA.V	4.46	1.302	1.3622	0.0037	1340.1377	1340.1377	1.3020048	1257.1418	sp|P01861|IGHG4_HUMAN	sp|P01861|IGHG4_HUMAN
Controle_19_Slot1_19_1_8827	False	25111	25111	2	2.1688	0.7722	100.0	2680.2612	2679.2725	-5.4	56667.0	K.DYFPEPVTVSWNSGALTSGVHTFPA.V	4.46	1.27971	1.3622	0.0001	1340.63452	1340.63452	1.279706	1257.1418	sp|P01861|IGHG4_HUMAN	sp|P01861|IGHG4_HUMAN
Controle_19_Slot1_19_1_8827	False	25141	25141	2	2.1387	0.8698	100.0	2680.2668	2679.2725	-3.3	33717.0	K.DYFPEPVTVSWNSGALTSGVHTFPA.V	4.46	1.30425	1.3622	0.0052	1340.63733	1340.63733	1.3042454	1259.4967	sp|P01861|IGHG4_HUMAN	sp|P01861|IGHG4_HUMAN
Controle_19_Slot1_19_1_8827	False	25052	25052	3	1.0869	1.0	100.0	2679.2705	2679.2725	-0.7	82391.0	K.DYFPEPVTVSWNSGALTSGVHTFPA.V	4.46	1.0987	1.0814	0.5957	893.76202	893.76202	1.0986987	1254.786	sp|P01861|IGHG4_HUMAN	sp|P01861|IGHG4_HUMAN
Controle_19_Slot1_19_1_8827	True	25571	25571	3	1.8257	1.0	100.0	3735.9282	3735.9438	-4.2	82664.0	W.NSGALTSGVHTFPAVLQSSGLYSLSSVVTVPSSSLGTK.T	8.8	1.18961	1.1805	0.8017	1245.98132	1245.98132	1.1896086	1292.4662	sp|P01861|IGHG4_HUMAN	sp|P01861|IGHG4_HUMAN
Controle_19_Slot1_19_1_8827	True	25585	25585	3	0.733	1.0	100.0	3735.9304	3735.9438	-3.6	103092.0	W.NSGALTSGVHTFPAVLQSSGLYSLSSVVTVPSSSLGTK.T	8.8	1.18668	1.1805	0.8681	1245.98206	1245.98206	1.1866813	1293.6445	sp|P01861|IGHG4_HUMAN	sp|P01861|IGHG4_HUMAN
Controle_19_Slot1_19_1_8827	True	25600	25600	3	0.2296	1.0	82.37288135593221	3621.8943	3621.9011	-1.9	233617.0	N.SGALTSGVHTFPAVLQSSGLYSLSSVVTVPSSSLGTK.T	8.8	1.14131	1.1276	0.6879	1207.96997	1207.96997	1.1413089	1294.8212	sp|P01861|IGHG4_HUMAN	sp|P01861|IGHG4_HUMAN
Controle_19_Slot1_19_1_8827	True	25144	25144	3	1.967	1.0	100.0	3293.7307	3293.7263	1.3	172950.0	L.TSGVHTFPAVLQSSGLYSLSSVVTVPSSSLGTK.T	8.8	1.10844	1.1276	0.5382	1098.58215	1098.58215	1.1084377	1259.4967	sp|P01861|IGHG4_HUMAN	sp|P01861|IGHG4_HUMAN
Controle_19_Slot1_19_1_8827	True	22939	22939	2	2.793	0.8051	100.0	2396.27	2396.2917	-9.1	97122.0	A.VLQSSGLYSLSSVVTVPSSSLGTK.T	8.8	1.24592	1.3273	0.0	1198.63892	1198.63892	1.2459189	1133.5057	sp|P01861|IGHG4_HUMAN	sp|P01861|IGHG4_HUMAN
Controle_19_Slot1_19_1_8827	True	22962	22962	2	3.5232	0.8328	100.0	2397.2886	2396.2917	-2.7	31644.0	A.VLQSSGLYSLSSVVTVPSSSLGTK.T	8.8	1.21071	1.3273	0.0	1199.14819	1199.14819	1.2107086	1134.6842	sp|P01861|IGHG4_HUMAN	sp|P01861|IGHG4_HUMAN
Controle_19_Slot1_19_1_8827	True	24403	24403	4	0.4073	0.9999	100.0	3788.7288	3788.775	-12.2	108267.0	R.TPEVTCVVVDVSQEDPEVQFNWYVDGVEVHNAK.T	4.03	1.08604	1.1168	0.3746	947.93805	947.93805	1.0860435	1218.2844	sp|P01861|IGHG4_HUMAN	sp|P01861|IGHG4_HUMAN
Controle_19_Slot1_19_1_8827	True	8014	8014	3	1.4827	0.7505	100.0	1018.4168	1017.41595	-2.5	41027.0	R.EEQFNSTY.R	3.55	0.95667	0.7144	0.0	340.14417	340.14417	0.95667255	530.6015	sp|P01861|IGHG4_HUMAN	sp|P01861|IGHG4_HUMAN	1850.693738578848	889.0156079112592	H3N6F1S0
Controle_19_Slot1_19_1_8827	False	3418	3418	2	0.6471	0.1523	70.3875968992248	1057.4312	1057.432	-0.8	26701.0	R.EEQFN(203.07938)ST.Y	3.55	1.12549			529.21948	529.21948	1.1254885	324.5309	sp|P01861|IGHG4_HUMAN	sp|P01861|IGHG4_HUMAN	1606.5764494981254	1230.9680047100871	H4N4F1S0
Controle_19_Slot1_19_1_8827	False	3446	3446	2	0.4993	0.0391	50.62082139446036	1057.4296	1057.432	-2.3	27831.0	R.EEQFN(203.07938)ST.Y	3.55	1.14274			529.21869	529.21869	1.1427435	326.8855	sp|P01861|IGHG4_HUMAN	sp|P01861|IGHG4_HUMAN	1606.585268097582	1230.9716314945897	H4N4F1S0
Controle_19_Slot1_19_1_8827	False	3485	3485	2	0.7351	0.4278	91.00257069408741	1057.4272	1057.432	-4.5	25009.0	R.EEQFN(203.07938)ST.Y	3.55	1.08637			529.21753	529.21753	1.0863656	330.4186	sp|P01861|IGHG4_HUMAN	sp|P01861|IGHG4_HUMAN	1606.5825158635823	1230.9690989630135	H4N4F1S0
Controle_19_Slot1_19_1_8827	False	3523	3523	2	0.4813	0.0464	49.72067039106145	1057.4347	1057.432	2.5	14726.0	R.EEQFN(203.07938)ST.Y	3.55	1.09846			529.22125	529.22125	1.0984591	333.9507	sp|P01861|IGHG4_HUMAN	sp|P01861|IGHG4_HUMAN	1444.5190709885546	1149.941081371276	H3N4F1S0
Controle_19_Slot1_19_1_8827	False	3529	3529	2	0.5433	0.0592	56.043956043956044	1058.4346	1057.432	-0.7	32264.0	R.EEQFN(203.07938)ST.Y	3.55	1.10728			529.72119	529.72119	1.1072773	335.128	sp|P01861|IGHG4_HUMAN	sp|P01861|IGHG4_HUMAN	1444.5262119454694	1149.944597263324	H3N4F1S0
Controle_19_Slot1_19_1_8827	False	3536	3536	2	0.6891	0.2984	82.82828282828282	1057.4327	1057.432	0.7	5035.0	R.EEQFN(203.07938)ST.Y	3.55	1.04564			529.22028	529.22028	1.0456357	335.128	sp|P01861|IGHG4_HUMAN	sp|P01861|IGHG4_HUMAN	1606.5716398334364	1230.9664256755736	H4N4F1S0
Controle_19_Slot1_19_1_8827	False	3562	3562	2	0.7258	0.4812	91.73553719008265	1058.4288	1057.432	-6.2	25736.0	R.EEQFN(203.07938)ST.Y	3.55	1.08492			529.71832	529.71832	1.0849245	337.4827	sp|P01861|IGHG4_HUMAN	sp|P01861|IGHG4_HUMAN	1444.533206696424	1149.945232089592	H3N4F1S0
Controle_19_Slot1_19_1_8827	False	3578	3578	2	0.5699	0.0863	58.78928987194412	1057.429	1057.432	-2.9	19746.0	R.EEQFN(203.07938)ST.Y	3.55	1.1093			529.21838	529.21838	1.1093007	338.6602	sp|P01861|IGHG4_HUMAN	sp|P01861|IGHG4_HUMAN	1445.5349252936055	1150.4461297299958
Controle_19_Slot1_19_1_8827	False	3579	3579	2	0.7385	0.4294	77.65567765567766	1057.4305	1057.432	-1.4	12183.0	R.EEQFN(203.07938)ST.Y	3.55	1.03743			529.21918	529.21918	1.0374291	338.6602	sp|P01861|IGHG4_HUMAN	sp|P01861|IGHG4_HUMAN	1444.5289866184712	1149.9440009837708	H3N4F1S0
Controle_19_Slot1_19_1_8827	False	3584	3584	2	0.6057	0.2411	72.24880382775119	1057.4298	1057.432	-2.1	35722.0	R.EEQFN(203.07938)ST.Y	3.55	1.06441			529.21881	529.21881	1.0644115	339.8389	sp|P01861|IGHG4_HUMAN	sp|P01861|IGHG4_HUMAN	1444.5349601500673	1149.9466011263858	H3N4F1S0
Controle_19_Slot1_19_1_8827	True	7455	7455	2	0.4926	0.9923	95.88014981273409	1220.4916	1220.4954	-3.1	48729.0	R.EEQFN(203.07938)STY.R	3.55	1.19566			610.74969	610.74969	1.1956558	512.9384	sp|P01861|IGHG4_HUMAN	sp|P01861|IGHG4_HUMAN	1768.6317661090563	1393.5258591463405	H5N4F1S0
Controle_19_Slot1_19_1_8827	True	7488	7488	2	1.0532	0.5855	99.31506849315068	1220.4943	1220.4954	-0.9	51079.0	R.EEQFN(203.07938)STY.R	3.55	1.11596			610.75104	610.75104	1.1159608	514.1149	sp|P01861|IGHG4_HUMAN	sp|P01861|IGHG4_HUMAN	1241.440398212305	1129.9315283484718	H3N3F1S0
Controle_19_Slot1_19_1_8827	True	7519	7519	2	0.9322	0.3691	93.9297124600639	1220.4945	1220.4954	-0.7	57299.0	R.EEQFN(203.07938)STY.R	3.55	1.16998			610.75116	610.75116	1.1699773	515.2917	sp|P01861|IGHG4_HUMAN	sp|P01861|IGHG4_HUMAN	1606.5829183180074	1312.5028915100909	H4N4F1S0
Controle_19_Slot1_19_1_8827	True	7526	7526	2	1.2864	0.6641	100.0	1220.4885	1220.4954	-5.6	91768.0	R.EEQFN(203.07938)STY.R	3.55	1.19603			610.74817	610.74817	1.1960317	515.2917	sp|P01861|IGHG4_HUMAN	sp|P01861|IGHG4_HUMAN	1768.6357467842608	1393.5263686125013	H5N4F1S0
Controle_19_Slot1_19_1_8827	True	7559	7559	2	0.8175	0.2785	90.45346062052506	1221.4961	1220.4954	-2.1	93063.0	R.EEQFN(203.07938)STY.R	3.55	1.23298			611.25195	611.25195	1.2329761	516.4697	sp|P01861|IGHG4_HUMAN	sp|P01861|IGHG4_HUMAN	1770.6335817304948	1394.5290468297756
Controle_19_Slot1_19_1_8827	True	7594	7594	2	0.7706	0.3586	90.45226130653266	1220.4908	1220.4954	-3.7	27931.0	R.EEQFN(203.07938)STY.R	3.55	1.28347			610.74933	610.74933	1.2834679	517.6485	sp|P01861|IGHG4_HUMAN	sp|P01861|IGHG4_HUMAN	2059.728795779816	1539.0740168718949	H5N4F1S1
Controle_19_Slot1_19_1_8827	True	7595	7595	2	1.1351	0.6465	100.0	1220.4907	1220.4954	-3.8	82138.0	R.EEQFN(203.07938)STY.R	3.55	1.16894			610.74927	610.74927	1.1689435	517.6485	sp|P01861|IGHG4_HUMAN	sp|P01861|IGHG4_HUMAN	1606.578313596459	1312.498735717337	H4N4F1S0
Controle_19_Slot1_19_1_8827	True	7636	7636	2	0.9544	0.2778	92.4198250728863	1220.4906	1220.4954	-3.9	42418.0	R.EEQFN(203.07938)STY.R	3.55	1.2862			610.74921	610.74921	1.2861956	518.8249	sp|P01861|IGHG4_HUMAN	sp|P01861|IGHG4_HUMAN	1971.7105591527495	1495.0648040116257	H5N5F1S0
Controle_19_Slot1_19_1_8827	True	7638	7638	2	1.1523	0.4499	97.59036144578313	1220.4894	1220.4954	-4.9	13980.0	R.EEQFN(203.07938)STY.R	3.55	1.12918			610.7486	610.7486	1.1291777	518.8249	sp|P01861|IGHG4_HUMAN	sp|P01861|IGHG4_HUMAN	1403.5072718621548	1210.9625087847885	H4N3F1S0
Controle_19_Slot1_19_1_8827	True	7663	7663	2	0.8838	0.5198	96.03174603174604	1221.492	1220.4954	-5.5	48790.0	R.EEQFN(203.07938)STY.R	3.55	1.32357			611.24988	611.24988	1.3235718	520.0025	sp|P01861|IGHG4_HUMAN	sp|P01861|IGHG4_HUMAN	2062.7429316535736	1540.5816457916503
Controle_19_Slot1_19_1_8827	True	7678	7678	2	0.9546	0.0544	86.73913043478261	1221.4952	1220.4954	-2.8	44941.0	R.EEQFN(203.07938)STY.R	3.55	1.27879			611.25153	611.25153	1.2787895	520.0025	sp|P01861|IGHG4_HUMAN	sp|P01861|IGHG4_HUMAN	2062.731463324896	1540.577572574441
Controle_19_Slot1_19_1_8827	True	7688	7688	2	1.0076	0.6117	99.32432432432432	1220.4924	1220.4954	-2.4	45605.0	R.EEQFN(203.07938)STY.R	3.55	1.26067			610.75012	610.75012	1.2606715	520.0025	sp|P01861|IGHG4_HUMAN	sp|P01861|IGHG4_HUMAN	1970.7121305510825	1494.5664872817465
Controle_19_Slot1_19_1_8827	True	7699	7699	2	0.585	0.2136	70.07633587786259	1222.4963	1220.4954	-4.7	198231.0	R.EEQFN(203.07938)STY.R	3.55	1.1611			611.75208	611.75208	1.1610994	521.1799	sp|P01861|IGHG4_HUMAN	sp|P01861|IGHG4_HUMAN	1610.5893019952678	1314.5070349832945
Controle_19_Slot1_19_1_8827	True	7719	7719	2	0.4895	0.0277	50.43310875842156	1222.4994	1220.4954	-2.2	15844.0	R.EEQFN(203.07938)STY.R	3.55	1.30131			611.7536	611.7536	1.3013138	521.1799	sp|P01861|IGHG4_HUMAN	sp|P01861|IGHG4_HUMAN	2062.731309783989	1540.5795763302733
Controle_19_Slot1_19_1_8827	True	7737	7737	2	0.6718	0.3353	84.55114822546973	1221.5021	1220.4954	2.7	8566.0	R.EEQFN(203.07938)STY.R	3.55	1.18037			611.25494	611.25494	1.1803713	522.3568	sp|P01861|IGHG4_HUMAN	sp|P01861|IGHG4_HUMAN	1622.581128421031	1320.5058152847023	H5N4F0S0
Controle_19_Slot1_19_1_8827	True	7740	7740	2	0.5466	0.0485	56.415929203539825	1220.4917	1220.4954	-3.0	35790.0	R.EEQFN(203.07938)STY.R	3.55	1.23099			610.74976	610.74976	1.2309858	522.3568	sp|P01861|IGHG4_HUMAN	sp|P01861|IGHG4_HUMAN	1809.6516387467025	1414.035877106054	H4N5F1S0
Controle_19_Slot1_19_1_8827	True	7781	7781	2	1.0142	0.2676	92.56965944272446	1221.4938	1220.4954	-4.0	83102.0	R.EEQFN(203.07938)STY.R	3.55	1.14378			611.25079	611.25079	1.1437751	523.5341	sp|P01861|IGHG4_HUMAN	sp|P01861|IGHG4_HUMAN	1444.530563694254	1231.4763474957876	H3N4F1S0
Controle_19_Slot1_19_1_8827	True	7786	7786	2	0.8705	0.374	92.44712990936556	1220.4917	1220.4954	-3.0	57324.0	R.EEQFN(203.07938)STY.R	3.55	1.26519			610.74976	610.74976	1.2651939	523.5341	sp|P01861|IGHG4_HUMAN	sp|P01861|IGHG4_HUMAN	1897.678486368272	1458.0492730112987	H4N4F1S1
Controle_19_Slot1_19_1_8827	True	7787	7787	2	0.7869	0.1956	84.61538461538461	1220.4899	1220.4954	-4.5	7983.0	R.EEQFN(203.07938)STY.R	3.55	1.20664			610.74884	610.74884	1.2066447	523.5341	sp|P01861|IGHG4_HUMAN	sp|P01861|IGHG4_HUMAN	1728.6579110755283	1373.5381059707406
Controle_19_Slot1_19_1_8827	True	7799	7799	2	0.9428	0.5323	97.16981132075472	1220.4913	1220.4954	-3.3	47280.0	R.EEQFN(203.07938)STY.R	3.55	1.26499			610.74957	610.74957	1.2649896	524.7126	sp|P01861|IGHG4_HUMAN	sp|P01861|IGHG4_HUMAN	1897.6727162676564	1458.0462520561516	H4N4F1S1
Controle_19_Slot1_19_1_8827	True	7800	7800	2	0.9529	0.5201	97.23502304147466	1221.4911	1220.4954	-6.2	72231.0	R.EEQFN(203.07938)STY.R	3.55	1.19909			611.24945	611.24945	1.1990856	524.7126	sp|P01861|IGHG4_HUMAN	sp|P01861|IGHG4_HUMAN	1606.583730042654	1312.501594000685	H4N4F1S0
Controle_19_Slot1_19_1_8827	True	7807	7807	2	0.759	0.3192	89.55916473317865	1221.4916	1220.4954	-5.8	49656.0	R.EEQFN(203.07938)STY.R	3.55	1.14899			611.24969	611.24969	1.1489911	524.7126	sp|P01861|IGHG4_HUMAN	sp|P01861|IGHG4_HUMAN	1444.52911241565	1231.4745769110216	H3N4F1S0
Controle_19_Slot1_19_1_8827	True	7885	7885	2	1.1926	0.6359	100.0	1221.493	1220.4954	-4.6	130603.0	R.EEQFN(203.07938)STY.R	3.55	1.14573			611.25043	611.25043	1.1457304	527.0671	sp|P01861|IGHG4_HUMAN	sp|P01861|IGHG4_HUMAN	1444.5313452787257	1231.4763712694566	H3N4F1S0
Controle_19_Slot1_19_1_8827	True	7912	7912	2	0.7634	0.3943	91.84210526315789	1221.493	1220.4954	-4.6	19452.0	R.EEQFN(203.07938)STY.R	3.55	1.2943			611.25043	611.25043	1.2943043	527.0671	sp|P01861|IGHG4_HUMAN	sp|P01861|IGHG4_HUMAN	1898.683142711655	1458.552303390641
Controle_19_Slot1_19_1_8827	True	7917	7917	2	0.9758	0.9998	100.0	1220.495	1220.4954	-0.3	14845.0	R.EEQFN(203.07938)STY.R	3.55	1.18845			610.7514	610.7514	1.1884534	527.0671	sp|P01861|IGHG4_HUMAN	sp|P01861|IGHG4_HUMAN	1647.5984293806398	1333.010919962697	H3N5F1S0
Controle_19_Slot1_19_1_8827	True	7920	7920	2	0.8238	0.0474	77.27272727272727	1220.4904	1220.4954	-4.1	37877.0	R.EEQFN(203.07938)STY.R	3.55	1.19507			610.74908	610.74908	1.1950669	528.2441	sp|P01861|IGHG4_HUMAN	sp|P01861|IGHG4_HUMAN	1647.6095021696872	1333.014150327244	H3N5F1S0
Controle_19_Slot1_19_1_8827	True	7511	7511	3	0.9287	0.8669	100.0	1220.4922	1220.4954	-2.6	94224.0	R.EEQFN(203.07938)STY.R	3.55	0.88225			407.50262	407.50262	0.8822536	514.1149	sp|P01861|IGHG4_HUMAN	sp|P01861|IGHG4_HUMAN	1768.652959559122	929.3604769590468	H5N4F1S0
Controle_19_Slot1_19_1_8827	True	7544	7544	3	0.7335	0.3443	92.22408026755853	1220.4901	1220.4954	-4.3	69677.0	R.EEQFN(203.07938)STY.R	3.55	0.96635			407.50192	407.50192	0.96634936	515.2917	sp|P01861|IGHG4_HUMAN	sp|P01861|IGHG4_HUMAN	2059.7403094232727	1026.3888827786836	H5N4F1S1
Controle_19_Slot1_19_1_8827	True	7554	7554	3	1.1794	0.6688	100.0	1220.4917	1220.4954	-3.0	38210.0	R.EEQFN(203.07938)STY.R	3.55	0.90461			407.50244	407.50244	0.9046134	515.2917	sp|P01861|IGHG4_HUMAN	sp|P01861|IGHG4_HUMAN	1768.649741144582	929.3592101367342	H5N4F1S0
Controle_19_Slot1_19_1_8827	True	7578	7578	3	0.5881	0.3971	86.90828402366864	1220.4912	1220.4954	-3.4	83248.0	R.EEQFN(203.07938)STY.R	3.55	0.90434			407.50229	407.50229	0.9043437	516.4697	sp|P01861|IGHG4_HUMAN	sp|P01861|IGHG4_HUMAN	1768.6505538398376	929.3593498350588	H5N4F1S0
Controle_19_Slot1_19_1_8827	True	7590	7590	3	0.651	0.0726	74.5619335347432	1221.4974	1220.4954	-1.0	54722.0	R.EEQFN(203.07938)STY.R	3.55	0.93098			407.83771	407.83771	0.9309836	516.4697	sp|P01861|IGHG4_HUMAN	sp|P01861|IGHG4_HUMAN	1768.6435155243075	929.3590734843292	H5N4F1S0
Controle_19_Slot1_19_1_8827	True	7608	7608	3	0.7529	0.9999	100.0	1220.4924	1220.4954	-2.4	94423.0	R.EEQFN(203.07938)STY.R	3.55	0.92283			407.50269	407.50269	0.92282647	517.6485	sp|P01861|IGHG4_HUMAN	sp|P01861|IGHG4_HUMAN	2059.735339591756	1026.3879996011574	H5N4F1S1
Controle_19_Slot1_19_1_8827	True	7644	7644	3	1.0528	0.8333	100.0	1220.4943	1220.4954	-0.9	80277.0	R.EEQFN(203.07938)STY.R	3.55	0.9554			407.50333	407.50333	0.9554045	518.8249	sp|P01861|IGHG4_HUMAN	sp|P01861|IGHG4_HUMAN	1606.594784086744	875.3417900412155	H4N4F1S0
Controle_19_Slot1_19_1_8827	True	7685	7685	3	0.4599	0.9089	95.12670565302143	1220.4922	1220.4954	-2.6	65835.0	R.EEQFN(203.07938)STY.R	3.55	0.94348			407.50262	407.50262	0.94347894	520.0025	sp|P01861|IGHG4_HUMAN	sp|P01861|IGHG4_HUMAN	1971.7293925438948	997.0526248713976	H5N5F1S0
Controle_19_Slot1_19_1_8827	True	7690	7690	3	0.7839	0.6619	98.19277108433735	1220.4904	1220.4954	-4.1	98492.0	R.EEQFN(203.07938)STY.R	3.55	0.91948			407.50201	407.50201	0.9194781	520.0025	sp|P01861|IGHG4_HUMAN	sp|P01861|IGHG4_HUMAN	2060.7537703842863	1026.7268040753684
Controle_19_Slot1_19_1_8827	True	7738	7738	3	0.8581	0.5924	98.41849148418491	1220.4893	1220.4954	-5.0	39874.0	R.EEQFN(203.07938)STY.R	3.55	0.93719			407.50165	407.50165	0.93718797	522.3568	sp|P01861|IGHG4_HUMAN	sp|P01861|IGHG4_HUMAN	1606.5899473601598	875.3385100886112	H4N4F1S0
Controle_19_Slot1_19_1_8827	True	7743	7743	3	1.1295	0.6791	100.0	1222.4996	1220.4954	-2.0	47187.0	R.EEQFN(203.07938)STY.R	3.55	0.91248			408.17178	408.17178	0.91248095	522.3568	sp|P01861|IGHG4_HUMAN	sp|P01861|IGHG4_HUMAN	1606.5852682679708	875.3404013414626	H4N4F1S0
Controle_19_Slot1_19_1_8827	True	7766	7766	3	0.433	0.1214	57.64860139860139	1220.4899	1220.4954	-4.5	57452.0	R.EEQFN(203.07938)STY.R	3.55	0.96341			407.50186	407.50186	0.9634143	523.5341	sp|P01861|IGHG4_HUMAN	sp|P01861|IGHG4_HUMAN	1809.674558331527	943.0335879057526	H4N5F1S0
Controle_19_Slot1_19_1_8827	True	7824	7824	3	0.6024	0.6287	94.50651769087524	1220.4905	1220.4954	-4.0	64181.0	R.EEQFN(203.07938)STY.R	3.55	0.94274			407.50204	407.50204	0.9427375	524.7126	sp|P01861|IGHG4_HUMAN	sp|P01861|IGHG4_HUMAN	1897.6858305401872	972.3708489434126	H4N4F1S1
Controle_19_Slot1_19_1_8827	True	7880	7880	3	1.188	0.6823	100.0	1221.4987	1220.4954	-0.0	25001.0	R.EEQFN(203.07938)STY.R	3.55	0.88994			407.8381	407.8381	0.88993514	525.8904	sp|P01861|IGHG4_HUMAN	sp|P01861|IGHG4_HUMAN	1606.5860766691633	875.3403372953126	H4N4F1S0
Controle_19_Slot1_19_1_8827	True	7978	7978	3	0.7223	0.2351	87.89473684210526	1221.4999	1220.4954	1.0	42963.0	R.EEQFN(203.07938)STY.R	3.55	0.94866			407.8385	407.8385	0.9486645	529.4224	sp|P01861|IGHG4_HUMAN	sp|P01861|IGHG4_HUMAN	1647.606690844301	889.0142638477213	H3N5F1S0
Controle_19_Slot1_19_1_8827	True	6018	6018	2	0.5985	0.3135	97.91666666666666	1376.5934	1376.5964	-2.2	15399.0	R.EEQFN(203.07938)STYR.V	4.46	1.10912			688.8006	688.8006	1.1091164	449.3547	sp|P01861|IGHG4_HUMAN	sp|P01861|IGHG4_HUMAN	1241.4542905594446	1207.9880574690503	H3N3F1S0
Controle_19_Slot1_19_1_8827	True	6027	6027	2	0.7319	0.5095	100.0	1376.5881	1376.5964	-6.0	21242.0	R.EEQFN(203.07938)STYR.V	4.46	1.11505			688.79797	688.79797	1.1150508	449.3547	sp|P01861|IGHG4_HUMAN	sp|P01861|IGHG4_HUMAN	1079.4090817289714	1126.9628358839202	H2N3F1S0
Controle_19_Slot1_19_1_8827	True	6046	6046	2	0.7711	0.5794	100.0	1376.592	1376.5964	-3.2	72615.0	R.EEQFN(203.07938)STYR.V	4.46	1.17213			688.79993	688.79993	1.172134	450.532	sp|P01861|IGHG4_HUMAN	sp|P01861|IGHG4_HUMAN	1444.5332861845095	1309.5268667696955	H3N4F1S0
Controle_19_Slot1_19_1_8827	True	6054	6054	2	0.4905	0.2406	97.6	1376.5891	1376.5964	-5.3	16812.0	R.EEQFN(203.07938)STYR.V	4.46	1.27963			688.79846	688.79846	1.279635	450.532	sp|P01861|IGHG4_HUMAN	sp|P01861|IGHG4_HUMAN	1809.661353278617	1492.089449721782	H4N5F1S0
Controle_19_Slot1_19_1_8827	True	5800	5800	3	0.8265	0.4817	100.0	1376.5869	1376.5964	-6.9	13261.0	R.EEQFN(203.07938)STYR.V	4.46	0.89931			459.53421	459.53421	0.89930516	439.9318	sp|P01861|IGHG4_HUMAN	sp|P01861|IGHG4_HUMAN	1606.595438707751	927.3728934937131	H4N4F1S0
Controle_19_Slot1_19_1_8827	True	5808	5808	3	0.8766	0.6252	100.0	1376.5896	1376.5964	-5.0	115163.0	R.EEQFN(203.07938)STYR.V	4.46	0.9071			459.5351	459.5351	0.9071012	441.1118	sp|P01861|IGHG4_HUMAN	sp|P01861|IGHG4_HUMAN	1768.6483887023726	981.39142336056	H5N4F1S0
Controle_19_Slot1_19_1_8827	True	5819	5819	3	0.4969	0.8465	100.0	1376.5917	1376.5964	-3.5	35717.0	R.EEQFN(203.07938)STYR.V	4.46	0.89863			459.53577	459.53577	0.8986344	441.1118	sp|P01861|IGHG4_HUMAN	sp|P01861|IGHG4_HUMAN	1606.5879155871628	927.371935167214	H4N4F1S0
Controle_19_Slot1_19_1_8827	True	5822	5822	3	0.8577	0.3764	100.0	1376.5887	1376.5964	-5.6	23154.0	R.EEQFN(203.07938)STYR.V	4.46	0.9252			459.53482	459.53482	0.92520165	441.1118	sp|P01861|IGHG4_HUMAN	sp|P01861|IGHG4_HUMAN	1606.592621644389	927.3725489439652	H4N4F1S0
Controle_19_Slot1_19_1_8827	True	5840	5840	3	0.8423	0.408	100.0	1376.5898	1376.5964	-4.8	86456.0	R.EEQFN(203.07938)STYR.V	4.46	0.93045			459.53519	459.53519	0.93045104	442.2887	sp|P01861|IGHG4_HUMAN	sp|P01861|IGHG4_HUMAN	1767.649392272643	981.058531972646
Controle_19_Slot1_19_1_8827	True	5862	5862	3	1.1031	0.6108	100.0	1376.5876	1376.5964	-6.4	47842.0	R.EEQFN(203.07938)STYR.V	4.46	0.97884			459.53445	459.53445	0.97883934	443.466	sp|P01861|IGHG4_HUMAN	sp|P01861|IGHG4_HUMAN	1606.5921501276682	927.3720377378032	H4N4F1S0
Controle_19_Slot1_19_1_8827	True	5863	5863	3	0.6002	0.5529	100.0	1376.591	1376.5964	-4.0	52449.0	R.EEQFN(203.07938)STYR.V	4.46	0.89338			459.53552	459.53552	0.8933819	443.466	sp|P01861|IGHG4_HUMAN	sp|P01861|IGHG4_HUMAN	1606.5971301197578	927.374769824716	H4N4F1S0
Controle_19_Slot1_19_1_8827	True	5870	5870	3	0.8179	0.5791	100.0	1376.5889	1376.5964	-5.5	51845.0	R.EEQFN(203.07938)STYR.V	4.46	0.93596			459.53485	459.53485	0.9359557	443.466	sp|P01861|IGHG4_HUMAN	sp|P01861|IGHG4_HUMAN	1606.5935993126818	927.3729225993372	H4N4F1S0
Controle_19_Slot1_19_1_8827	True	5885	5885	3	0.2421	1.0	99.10485933503837	1376.5907	1376.5964	-4.2	44897.0	R.EEQFN(203.07938)STYR.V	4.46	0.95331			459.53546	459.53546	0.9533135	443.466	sp|P01861|IGHG4_HUMAN	sp|P01861|IGHG4_HUMAN	1971.712320040468	1049.079759153498	H5N5F1S0
Controle_19_Slot1_19_1_8827	True	5894	5894	3	0.3328	0.1856	97.02857142857142	1376.588	1376.5964	-6.1	63957.0	R.EEQFN(203.07938)STYR.V	4.46	0.94452			459.53455	459.53455	0.94452125	444.6432	sp|P01861|IGHG4_HUMAN	sp|P01861|IGHG4_HUMAN	1768.6512529350782	981.3918285856004	H5N4F1S0
Controle_19_Slot1_19_1_8827	True	5922	5922	3	0.8697	0.2622	100.0	1377.5944	1376.5964	-3.9	19571.0	R.EEQFN(203.07938)STYR.V	4.46	1.00285			459.87003	459.87003	1.0028522	445.8205	sp|P01861|IGHG4_HUMAN	sp|P01861|IGHG4_HUMAN	1809.6662160837225	995.0656335008651	H4N5F1S0
Controle_19_Slot1_19_1_8827	True	5936	5936	3	0.3337	0.6642	98.86578449905483	1376.5906	1376.5964	-4.3	44094.0	R.EEQFN(203.07938)STYR.V	4.46	0.94463			459.5354	459.5354	0.9446339	445.8205	sp|P01861|IGHG4_HUMAN	sp|P01861|IGHG4_HUMAN	1809.664119547241	995.0636554018602	H4N5F1S0
Controle_19_Slot1_19_1_8827	True	5952	5952	3	0.5368	0.5996	99.92882562277579	1376.5917	1376.5964	-3.5	137638.0	R.EEQFN(203.07938)STYR.V	4.46	0.92897			459.53577	459.53577	0.9289727	446.9976	sp|P01861|IGHG4_HUMAN	sp|P01861|IGHG4_HUMAN	1606.6040289256257	927.3773020937776	H4N4F1S0
Controle_19_Slot1_19_1_8827	True	5955	5955	3	0.2614	0.3731	96.97661152310324	1376.5876	1376.5964	-6.4	72142.0	R.EEQFN(203.07938)STYR.V	4.46	0.97805			459.53445	459.53445	0.9780534	446.9976	sp|P01861|IGHG4_HUMAN	sp|P01861|IGHG4_HUMAN	2059.7433486302184	1078.422444322107	H5N4F1S1
Controle_19_Slot1_19_1_8827	True	5972	5972	3	0.7687	0.6325	100.0	1376.5914	1376.5964	-3.6	53948.0	R.EEQFN(203.07938)STYR.V	4.46	0.92889			459.53571	459.53571	0.92888826	446.9976	sp|P01861|IGHG4_HUMAN	sp|P01861|IGHG4_HUMAN	1444.5451351499282	873.3576177166624	H3N4F1S0
Controle_19_Slot1_19_1_8827	True	5986	5986	3	0.6276	0.3766	99.79480164158687	1376.591	1376.5964	-4.0	36038.0	R.EEQFN(203.07938)STYR.V	4.46	1.00855			459.53552	459.53552	1.0085541	448.1765	sp|P01861|IGHG4_HUMAN	sp|P01861|IGHG4_HUMAN	1809.669839425134	995.0656577010004	H4N5F1S0
Controle_19_Slot1_19_1_8827	True	5995	5995	3	0.7702	0.5348	100.0	1376.5869	1376.5964	-6.9	42001.0	R.EEQFN(203.07938)STYR.V	4.46	0.95237			459.53418	459.53418	0.95236844	448.1765	sp|P01861|IGHG4_HUMAN	sp|P01861|IGHG4_HUMAN	1809.6743800870995	995.0658498102438	H4N5F1S0
Controle_19_Slot1_19_1_8827	True	6021	6021	3	0.6749	0.5539	100.0	1376.5928	1376.5964	-2.7	143629.0	R.EEQFN(203.07938)STYR.V	4.46	0.89626			459.53613	459.53613	0.8962611	449.3547	sp|P01861|IGHG4_HUMAN	sp|P01861|IGHG4_HUMAN	1605.5996122220529	927.0428623044232
Controle_19_Slot1_19_1_8827	True	6025	6025	3	1.0998	0.7197	100.0	1376.5907	1376.5964	-4.2	165633.0	R.EEQFN(203.07938)STYR.V	4.46	0.93119			459.53546	459.53546	0.9311893	449.3547	sp|P01861|IGHG4_HUMAN	sp|P01861|IGHG4_HUMAN	1444.5478331118018	873.3582648754495	H3N4F1S0
Controle_19_Slot1_19_1_8827	True	6050	6050	3	0.9226	0.328	100.0	1376.5914	1376.5964	-3.6	97531.0	R.EEQFN(203.07938)STYR.V	4.46	0.8883			459.53571	459.53571	0.8883009	450.532	sp|P01861|IGHG4_HUMAN	sp|P01861|IGHG4_HUMAN	1444.546317827554	873.3580051598683	H3N4F1S0
Controle_19_Slot1_19_1_8827	True	6056	6056	3	0.6404	0.4874	99.92764109985528	1377.5933	1376.5964	-4.7	42562.0	R.EEQFN(203.07938)STYR.V	4.46	0.94808			459.86963	459.86963	0.9480763	450.532	sp|P01861|IGHG4_HUMAN	sp|P01861|IGHG4_HUMAN	1647.6135749979435	941.0476791572248	H3N5F1S0
Controle_19_Slot1_19_1_8827	True	6083	6083	3	0.6563	0.9999	100.0	1377.5879	1376.5964	-8.6	23122.0	R.EEQFN(203.07938)STYR.V	4.46	0.97159			459.86786	459.86786	0.97158957	451.7088	sp|P01861|IGHG4_HUMAN	sp|P01861|IGHG4_HUMAN	1647.6207263114443	941.0482971645566	H3N5F1S0
Controle_19_Slot1_19_1_8827	True	6088	6088	3	0.6101	0.4945	99.92867332382312	1376.5897	1376.5964	-4.9	48235.0	R.EEQFN(203.07938)STYR.V	4.46	0.94639			459.53513	459.53513	0.9463922	451.7088	sp|P01861|IGHG4_HUMAN	sp|P01861|IGHG4_HUMAN	1647.619060006244	941.0483436416912	H3N5F1S0
Controle_19_Slot1_19_1_8827	True	6092	6092	3	0.7192	0.6751	100.0	1376.59	1376.5964	-4.7	53738.0	R.EEQFN(203.07938)STYR.V	4.46	0.98711			459.53522	459.53522	0.98711264	451.7088	sp|P01861|IGHG4_HUMAN	sp|P01861|IGHG4_HUMAN	1897.6893764607653	1024.4052009650109	H4N4F1S1
Controle_19_Slot1_19_1_8827	True	6094	6094	3	0.6192	0.9967	100.0	1376.5885	1376.5964	-5.8	53298.0	R.EEQFN(203.07938)STYR.V	4.46	0.84022			459.53473	459.53473	0.8402195	451.7088	sp|P01861|IGHG4_HUMAN	sp|P01861|IGHG4_HUMAN	1443.5436337733815	873.0228047532372
Controle_19_Slot1_19_1_8827	True	6097	6097	3	0.652	0.4838	100.0	1376.5886	1376.5964	-5.7	66958.0	R.EEQFN(203.07938)STYR.V	4.46	0.8625			459.53476	459.53476	0.8625013	451.7088	sp|P01861|IGHG4_HUMAN	sp|P01861|IGHG4_HUMAN	1443.5458078016818	873.023551115269
Controle_19_Slot1_19_1_8827	True	6100	6100	3	0.6137	0.0726	98.636926889715	1376.5801	1376.5964	-11.9	2863.0	R.EEQFN(203.07938)STYR.V	4.46	1.03214			459.53192	459.53192	1.0321411	451.7088	sp|P01861|IGHG4_HUMAN	sp|P01861|IGHG4_HUMAN	1606.600352087742	927.3722483343456	H4N4F1S0
Controle_19_Slot1_19_1_8827	True	6101	6101	3	0.2016	0.4197	96.65365309537088	1376.5919	1376.5964	-3.3	40856.0	R.EEQFN(203.07938)STYR.V	4.46	0.9517			459.53586	459.53586	0.95170224	451.7088	sp|P01861|IGHG4_HUMAN	sp|P01861|IGHG4_HUMAN	1897.6889944736365	1024.4057252630837	H4N4F1S1
Controle_19_Slot1_19_1_8827	True	6116	6116	3	0.641	0.0228	98.58112276372609	1376.5887	1376.5964	-5.6	27525.0	R.EEQFN(203.07938)STYR.V	4.46	0.98992			459.53479	459.53479	0.9899154	452.8864	sp|P01861|IGHG4_HUMAN	sp|P01861|IGHG4_HUMAN	1809.6692900790576	995.0647454667172	H4N5F1S0
Controle_19_Slot1_19_1_8827	True	6144	6144	3	0.6558	0.6693	100.0	1376.5906	1376.5964	-4.3	93007.0	R.EEQFN(203.07938)STYR.V	4.46	0.95668			459.53543	459.53543	0.9566827	454.065	sp|P01861|IGHG4_HUMAN	sp|P01861|IGHG4_HUMAN	1897.6925845154767	1024.4064865351183	H4N4F1S1
Controle_19_Slot1_19_1_8827	True	6154	6154	3	0.9817	0.5928	100.0	1376.589	1376.5964	-5.4	38418.0	R.EEQFN(203.07938)STYR.V	4.46	0.98994			459.53488	459.53488	0.9899399	454.065	sp|P01861|IGHG4_HUMAN	sp|P01861|IGHG4_HUMAN	1897.6828868869527	1024.40272292016	H4N4F1S1
Controle_19_Slot1_19_1_8827	True	6155	6155	3	0.5604	0.8947	100.0	1376.5875	1376.5964	-6.5	57378.0	R.EEQFN(203.07938)STYR.V	4.46	0.93379			459.53439	459.53439	0.93379146	454.065	sp|P01861|IGHG4_HUMAN	sp|P01861|IGHG4_HUMAN	1647.6231670759032	941.0489889979166	H3N5F1S0
Controle_19_Slot1_19_1_8827	True	6161	6161	3	1.0628	0.9998	100.0	1376.5881	1376.5964	-6.0	35289.0	R.EEQFN(203.07938)STYR.V	4.46	0.99575			459.53461	459.53461	0.9957503	454.065	sp|P01861|IGHG4_HUMAN	sp|P01861|IGHG4_HUMAN	1647.6188079934593	941.047729409236	H3N5F1S0
Controle_19_Slot1_19_1_8827	True	6178	6178	3	0.696	0.6857	100.0	1376.5903	1376.5964	-4.4	66649.0	R.EEQFN(203.07938)STYR.V	4.46	0.98715			459.53534	459.53534	0.98714584	455.241	sp|P01861|IGHG4_HUMAN	sp|P01861|IGHG4_HUMAN	1898.6899073824216	1024.7388496492583
Controle_19_Slot1_19_1_8827	True	5817	5817	4	0.7311	0.4083	100.0	1376.5864	1376.5964	-7.3	16666.0	R.EEQFN(203.07938)STYR.V	4.46	0.86407			344.9025	344.9025	0.86407095	441.1118	sp|P01861|IGHG4_HUMAN	sp|P01861|IGHG4_HUMAN	1768.6493785888574	736.2949839477722	H5N4F1S0
Controle_19_Slot1_19_1_8827	True	5849	5849	4	0.4658	0.5829	99.59568733153638	1376.5878	1376.5964	-6.3	62280.0	R.EEQFN(203.07938)STYR.V	4.46	0.86118			344.90283	344.90283	0.8611775	442.2887	sp|P01861|IGHG4_HUMAN	sp|P01861|IGHG4_HUMAN	1806.5933652520048	745.7813200740053	H2N3F0S3
Controle_19_Slot1_19_1_8827	True	5953	5953	4	0.5905	0.4657	99.86082115518441	1377.5935	1376.5964	-4.6	14483.0	R.EEQFN(203.07938)STYR.V	4.46	0.85433			345.15427	345.15427	0.8543291	446.9976	sp|P01861|IGHG4_HUMAN	sp|P01861|IGHG4_HUMAN	2059.7381536777893	809.0689483756338	H5N4F1S1
Controle_19_Slot1_19_1_8827	True	5957	5957	4	0.3705	0.4048	98.24879227053141	1376.5865	1376.5964	-7.2	23681.0	R.EEQFN(203.07938)STYR.V	4.46	0.83501			344.90253	344.90253	0.8350133	446.9976	sp|P01861|IGHG4_HUMAN	sp|P01861|IGHG4_HUMAN	2059.7359250040754	809.0666631643107	H5N4F1S1
Controle_19_Slot1_19_1_8827	True	6066	6066	4	0.2296	0.6218	97.73781902552204	1376.5907	1376.5964	-4.2	29368.0	R.EEQFN(203.07938)STYR.V	4.46	0.89538			344.90356	344.90356	0.8953808	450.532	sp|P01861|IGHG4_HUMAN	sp|P01861|IGHG4_HUMAN	2059.746112175423	809.0702546531147	H5N4F1S1
Controle_19_Slot1_19_1_8827	True	6195	6195	4	0.2436	1.0	99.1025641025641	1376.5901	1376.5964	-4.6	30975.0	R.EEQFN(203.07938)STYR.V	4.46	0.83102			344.90341	344.90341	0.8310238	455.241	sp|P01861|IGHG4_HUMAN	sp|P01861|IGHG4_HUMAN	1935.6381734778256	778.0431136992862	H1N3F0S4
Controle_19_Slot1_19_1_8827	True	6179	6179	5	0.937	0.7865	100.0	1376.5892	1376.5964	-5.2	94167.0	R.EEQFN(203.07938)STYR.V	4.46	0.92939			276.12411	276.12411	0.9293937	455.241	sp|P01861|IGHG4_HUMAN	sp|P01861|IGHG4_HUMAN	3524.514657047713	940.4111816359168
Controle_19_Slot1_19_1_8827	False	26075	26075	2	0.9412	1.0	100.0	1622.8976	1622.89	4.7	90838.0	R.VVSVLTVLHQDWLN.G	5.36	1.05304	1.0901	0.0262	811.9527	811.9527	1.0530413	1330.1454	sp|P01861|IGHG4_HUMAN	sp|P01861|IGHG4_HUMAN
Controle_19_Slot1_19_1_8827	False	24679	24679	2	1.2279	0.9161	100.0	1808.9861	1808.0065	-13.1	22490.0	R.VVSVLTVLHQDWLNGK.E	7.33	1.12532	1.1893	0.0004	904.99695	904.99695	1.1253229	1233.592	sp|P01861|IGHG4_HUMAN	sp|P01861|IGHG4_HUMAN
Controle_19_Slot1_19_1_8827	False	24699	24699	2	1.2568	0.9491	100.0	1808.986	1808.0065	-13.2	42818.0	R.VVSVLTVLHQDWLNGK.E	7.33	1.1274	1.1893	0.0006	904.99689	904.99689	1.1274042	1234.7698	sp|P01861|IGHG4_HUMAN	sp|P01861|IGHG4_HUMAN
Controle_19_Slot1_19_1_8827	False	24782	24782	2	2.851	0.8502	100.0	1808.003	1808.0065	-1.9	46139.0	R.VVSVLTVLHQDWLNGK.E	7.33	1.13891	1.1893	0.0053	904.50543	904.50543	1.1389066	1239.4794	sp|P01861|IGHG4_HUMAN	sp|P01861|IGHG4_HUMAN
Controle_19_Slot1_19_1_8827	False	24786	24786	3	1.0599	0.8565	100.0	1808.0092	1808.0065	1.5	12696.0	R.VVSVLTVLHQDWLNGK.E	7.33	0.91145	0.8366	0.0046	603.34161	603.34161	0.91144943	1239.4794	sp|P01861|IGHG4_HUMAN	sp|P01861|IGHG4_HUMAN
Controle_19_Slot1_19_1_8827	False	24810	24810	3	0.2975	1.0	100.0	1807.9856	1808.0065	-11.5	20604.0	R.VVSVLTVLHQDWLNGK.E	7.33	0.85159	0.8366	0.5548	603.33374	603.33374	0.8515949	1240.6569	sp|P01861|IGHG4_HUMAN	sp|P01861|IGHG4_HUMAN
Controle_19_Slot1_19_1_8827	False	14909	14909	2	0.6128	0.1302	71.79080824088749	1797.8933	1795.9225	-20.0	2778.0	V.(-17.0265)SVLTVLHQDWLN(203.07938)GK.E	7.33	1.3589			899.45056	899.45056	1.3588961	792.0042	sp|P01861|IGHG4_HUMAN	sp|P01861|IGHG4_HUMAN	1769.637167107375	1681.7294731698312
Controle_19_Slot1_19_1_8827	False	20960	20960	2	2.9258	0.0157	100.0	2546.1113	2544.1313	-10.5	93653.0	K.GFYPSDIAVEWESNGQPENNYK.T	3.96	1.21594	1.2887	0.0002	1273.55957	1273.55957	1.2159399	1044.0139	sp|P01861|IGHG4_HUMAN	sp|P01861|IGHG4_HUMAN
Controle_19_Slot1_19_1_8827	False	20996	20996	2	2.9681	0.3802	100.0	2545.1094	2544.1313	-10.0	73445.0	K.GFYPSDIAVEWESNGQPENNYK.T	3.96	1.21431	1.2887	0.0001	1273.05859	1273.05859	1.2143092	1045.1918	sp|P01861|IGHG4_HUMAN	sp|P01861|IGHG4_HUMAN
Controle_19_Slot1_19_1_8827	False	21097	21097	2	2.5004	0.4278	100.0	2545.1057	2544.1313	-11.4	41344.0	K.GFYPSDIAVEWESNGQPENNYK.T	3.96	1.23904	1.2887	0.0116	1273.05676	1273.05676	1.2390399	1048.7245	sp|P01861|IGHG4_HUMAN	sp|P01861|IGHG4_HUMAN
Controle_19_Slot1_19_1_8827	False	21162	21162	2	3.0027	0.4556	100.0	2544.1072	2544.1313	-9.5	64364.0	K.GFYPSDIAVEWESNGQPENNYK.T	3.96	1.22173	1.2887	0.0006	1272.5575	1272.5575	1.2217282	1052.2577	sp|P01861|IGHG4_HUMAN	sp|P01861|IGHG4_HUMAN
Controle_19_Slot1_19_1_8827	False	21423	21423	2	2.7154	0.2309	100.0	2545.1035	2544.1313	-12.3	43668.0	K.GFYPSDIAVEWESNGQPENNYK.T	3.96	1.23014	1.2887	0.0028	1273.05566	1273.05566	1.2301396	1064.0332	sp|P01861|IGHG4_HUMAN	sp|P01861|IGHG4_HUMAN
Controle_19_Slot1_19_1_8827	True	16441	16441	3	0.2751	0.0235	44.24569692878839	1760.7437	1758.7751	-21.7	14216.0	K.SRWQEGN(203.07938)VFSCSV.M	6.56	1.03678			587.58643	587.58643	1.0367838	854.4114	sp|P01861|IGHG4_HUMAN	sp|P01861|IGHG4_HUMAN	2205.7843534208696	1254.4880636000023	H5N4F2S1
Controle_19_Slot1_19_1_8827	False	22069	22069	5	0.376	0.1484	64.39764936336925	3556.7625	3554.7217	9.6	3357.0	L.(-17.0265)MLWVPGSSEDIVM(15.994915)TQTPLSLPVTPGEPASISCR.S	4.14	0.84657			712.15875	712.15875	0.8465747	1092.2935	sp|A0A087WW87|KV240_HUMAN	sp|A0A087WW87|KV240_HUMAN, sp|P01614|KVD40_HUMAN
Controle_19_Slot1_19_1_8827	False	15112	15112	3	0.4618	1.0	100.0	1985.9586	1985.9563	1.2	124349.0	R.ASGVPDRFSGSGSGTDFTLK.I	6.56	0.84002	0.8451	0.8176	662.65808	662.65808	0.8400249	801.4246	sp|A0A087WW87|KV240_HUMAN	sp|A0A087WW87|KV240_HUMAN, sp|P01614|KVD40_HUMAN
Controle_19_Slot1_19_1_8827	True	8349	8349	3	0.2547	0.9999	79.76190476190477	1360.5944	1360.6115	-12.6	48377.0	R.N(203.07938)DSKN(203.07938)TLY.L	6.56	0.88565			454.20334	454.20334	0.8856462	542.3763	sp|P0DOX5|IGG1_HUMAN	sp|P0DOX5|IGG1_HUMAN	1444.5442321273704	868.0249462164727	H3N4F1S0
Controle_19_Slot1_19_1_8827	True	9350	9350	2	1.3867	0.808	100.0	1150.6348	1150.6313	3.0	34714.0	Q.GTLVTVSSASTK.G	9.08	0.89681	0.891	0.7121	575.82129	575.82129	0.8968113	577.7009	sp|P0DOX5|IGG1_HUMAN	sp|P0DOX5|IGG1_HUMAN
Controle_19_Slot1_19_1_8827	False	23216	23216	2	2.1651	0.7958	100.0	2263.0686	2263.0667	0.9	30333.0	K.DYFPEPVTVSWNSGALTSGVH.T	4.46	1.14676	1.2418	0.0	1132.03821	1132.03821	1.1467588	1145.2802	sp|P0DOX5|IGG1_HUMAN	sp|P0DOX5|IGG1_HUMAN
Controle_19_Slot1_19_1_8827	False	25028	25028	2	2.4292	0.9393	100.0	2679.2512	2679.2725	-7.9	76670.0	K.DYFPEPVTVSWNSGALTSGVHTFPA.V	4.46	1.27605	1.3622	0.0	1340.12952	1340.12952	1.2760465	1253.6093	sp|P0DOX5|IGG1_HUMAN	sp|P0DOX5|IGG1_HUMAN
Controle_19_Slot1_19_1_8827	False	25051	25051	2	3.2691	0.8924	100.0	2679.2612	2679.2725	-4.2	56106.0	K.DYFPEPVTVSWNSGALTSGVHTFPA.V	4.46	1.2705	1.3622	0.0	1340.13452	1340.13452	1.2704996	1254.786	sp|P0DOX5|IGG1_HUMAN	sp|P0DOX5|IGG1_HUMAN
Controle_19_Slot1_19_1_8827	False	25067	25067	2	2.9002	0.8653	100.0	2679.2546	2679.2725	-6.7	41050.0	K.DYFPEPVTVSWNSGALTSGVHTFPA.V	4.46	1.30197	1.3622	0.0036	1340.13123	1340.13123	1.3019686	1254.786	sp|P0DOX5|IGG1_HUMAN	sp|P0DOX5|IGG1_HUMAN
Controle_19_Slot1_19_1_8827	False	25094	25094	2	2.6168	0.9027	100.0	2679.2676	2679.2725	-1.8	38481.0	K.DYFPEPVTVSWNSGALTSGVHTFPA.V	4.46	1.302	1.3622	0.0037	1340.1377	1340.1377	1.3020048	1257.1418	sp|P0DOX5|IGG1_HUMAN	sp|P0DOX5|IGG1_HUMAN
Controle_19_Slot1_19_1_8827	False	25111	25111	2	2.1688	0.7722	100.0	2680.2612	2679.2725	-5.4	56667.0	K.DYFPEPVTVSWNSGALTSGVHTFPA.V	4.46	1.27971	1.3622	0.0001	1340.63452	1340.63452	1.279706	1257.1418	sp|P0DOX5|IGG1_HUMAN	sp|P0DOX5|IGG1_HUMAN
Controle_19_Slot1_19_1_8827	False	25141	25141	2	2.1387	0.8698	100.0	2680.2668	2679.2725	-3.3	33717.0	K.DYFPEPVTVSWNSGALTSGVHTFPA.V	4.46	1.30425	1.3622	0.0052	1340.63733	1340.63733	1.3042454	1259.4967	sp|P0DOX5|IGG1_HUMAN	sp|P0DOX5|IGG1_HUMAN
Controle_19_Slot1_19_1_8827	False	25052	25052	3	1.0869	1.0	100.0	2679.2705	2679.2725	-0.7	82391.0	K.DYFPEPVTVSWNSGALTSGVHTFPA.V	4.46	1.0987	1.0814	0.5957	893.76202	893.76202	1.0986987	1254.786	sp|P0DOX5|IGG1_HUMAN	sp|P0DOX5|IGG1_HUMAN
Controle_19_Slot1_19_1_8827	False	4374	4374	3	0.2469	0.0029	40.35087719298245	1070.4968	1070.4935	3.1	8059.0	Y.(-17.0265)ICNVN(203.07938)HK.P	8.23	1.03799			357.50415	357.50415	1.0379856	386.9427	sp|P0DOX5|IGG1_HUMAN	sp|P0DOX5|IGG1_HUMAN	3007.044009717077	1292.1590135673666	H6N5F1S3
Controle_19_Slot1_19_1_8827	False	24869	24869	2	3.4062	0.9466	100.0	2620.2986	2619.3098	-5.6	25441.0	K.THTCPPCPAPELLGGPSVFLFPPK.P	7.16	1.28403	1.3595	0.0002	1310.6532	1310.6532	1.2840288	1245.3672	sp|P0DOX5|IGG1_HUMAN	sp|P0DOX5|IGG1_HUMAN
Controle_19_Slot1_19_1_8827	False	24888	24888	2	3.2969	0.904	100.0	2619.2952	2619.3098	-5.6	28822.0	K.THTCPPCPAPELLGGPSVFLFPPK.P	7.16	1.27958	1.3595	0.0001	1310.15149	1310.15149	1.2795753	1246.5444	sp|P0DOX5|IGG1_HUMAN	sp|P0DOX5|IGG1_HUMAN
Controle_19_Slot1_19_1_8827	False	24914	24914	2	3.1775	0.9288	100.0	2619.3027	2619.3098	-2.7	29498.0	K.THTCPPCPAPELLGGPSVFLFPPK.P	7.16	1.28114	1.3595	0.0001	1310.15527	1310.15527	1.2811431	1247.7228	sp|P0DOX5|IGG1_HUMAN	sp|P0DOX5|IGG1_HUMAN
Controle_19_Slot1_19_1_8827	False	24938	24938	2	3.4133	0.8197	100.0	2620.2952	2619.3098	-6.9	30306.0	K.THTCPPCPAPELLGGPSVFLFPPK.P	7.16	1.29041	1.3595	0.0008	1310.65149	1310.65149	1.2904149	1248.8987	sp|P0DOX5|IGG1_HUMAN	sp|P0DOX5|IGG1_HUMAN
Controle_19_Slot1_19_1_8827	False	24964	24964	2	3.5463	0.8825	100.0	2619.3015	2619.3098	-3.2	32125.0	K.THTCPPCPAPELLGGPSVFLFPPK.P	7.16	1.27719	1.3595	0.0001	1310.15466	1310.15466	1.27719	1250.0769	sp|P0DOX5|IGG1_HUMAN	sp|P0DOX5|IGG1_HUMAN
Controle_19_Slot1_19_1_8827	False	24982	24982	2	3.5952	0.83	100.0	2619.2969	2619.3098	-4.9	34068.0	K.THTCPPCPAPELLGGPSVFLFPPK.P	7.16	1.27467	1.3595	0.0	1310.15234	1310.15234	1.2746695	1251.2552	sp|P0DOX5|IGG1_HUMAN	sp|P0DOX5|IGG1_HUMAN
Controle_19_Slot1_19_1_8827	False	25073	25073	2	3.8844	0.8862	100.0	2619.2988	2619.3098	-4.2	27078.0	K.THTCPPCPAPELLGGPSVFLFPPK.P	7.16	1.28826	1.3595	0.0005	1310.15332	1310.15332	1.2882587	1255.9641	sp|P0DOX5|IGG1_HUMAN	sp|P0DOX5|IGG1_HUMAN
Controle_19_Slot1_19_1_8827	False	25120	25120	2	1.3227	0.505	100.0	2619.2993	2619.3098	-4.0	2098.0	K.THTCPPCPAPELLGGPSVFLFPPK.P	7.16	1.29684	1.3595	0.0024	1310.15356	1310.15356	1.2968397	1257.1418	sp|P0DOX5|IGG1_HUMAN	sp|P0DOX5|IGG1_HUMAN
Controle_19_Slot1_19_1_8827	False	24929	24929	3	0.2287	1.0	100.0	2619.3108	2619.3098	0.4	57081.0	K.THTCPPCPAPELLGGPSVFLFPPK.P	7.16	1.04789	0.9864	0.0434	873.77545	873.77545	1.0478927	1247.7228	sp|P0DOX5|IGG1_HUMAN	sp|P0DOX5|IGG1_HUMAN
Controle_19_Slot1_19_1_8827	False	24936	24936	3	2.4775	1.0	100.0	2619.3213	2619.3098	4.4	103337.0	K.THTCPPCPAPELLGGPSVFLFPPK.P	7.16	0.94154	0.9864	0.0945	873.77899	873.77899	0.9415415	1247.7228	sp|P0DOX5|IGG1_HUMAN	sp|P0DOX5|IGG1_HUMAN
Controle_19_Slot1_19_1_8827	False	24954	24954	3	0.2775	1.0	100.0	2619.3145	2619.3098	1.8	150567.0	K.THTCPPCPAPELLGGPSVFLFPPK.P	7.16	1.05232	0.9864	0.031	873.77673	873.77673	1.0523205	1248.8987	sp|P0DOX5|IGG1_HUMAN	sp|P0DOX5|IGG1_HUMAN
Controle_19_Slot1_19_1_8827	False	24955	24955	3	2.4632	1.0	100.0	2619.3198	2619.3098	3.8	280902.0	K.THTCPPCPAPELLGGPSVFLFPPK.P	7.16	0.94298	0.9864	0.106	873.7785	873.7785	0.9429847	1248.8987	sp|P0DOX5|IGG1_HUMAN	sp|P0DOX5|IGG1_HUMAN
Controle_19_Slot1_19_1_8827	False	20048	20048	2	3.1505	0.8672	100.0	2010.9253	2010.9324	-3.5	72603.0	R.TPEVTCVVVDVSHEDPEV.K	3.86	1.12538	1.1767	0.0041	1005.96655	1005.96655	1.1253809	1000.4263	sp|P0DOX5|IGG1_HUMAN	sp|P0DOX5|IGG1_HUMAN
Controle_19_Slot1_19_1_8827	False	20076	20076	2	3.766	0.8223	100.0	2010.9314	2010.9324	-0.5	34034.0	R.TPEVTCVVVDVSHEDPEV.K	3.86	1.09757	1.1767	0.0	1005.9696	1005.9696	1.0975698	1001.6039	sp|P0DOX5|IGG1_HUMAN	sp|P0DOX5|IGG1_HUMAN
Controle_19_Slot1_19_1_8827	False	20108	20108	2	1.9731	0.5263	100.0	2010.9325	2010.9324	0.1	25307.0	R.TPEVTCVVVDVSHEDPEV.K	3.86	1.09015	1.1767	0.0	1005.97015	1005.97015	1.0901467	1002.781	sp|P0DOX5|IGG1_HUMAN	sp|P0DOX5|IGG1_HUMAN
Controle_19_Slot1_19_1_8827	False	17844	17844	2	4.4374	0.2835	100.0	2139.0176	2139.0273	-4.6	33897.0	R.TPEVTCVVVDVSHEDPEVK.F	4.25	1.1959	1.2696	0.0001	1070.0127	1070.0127	1.1959039	905.044	sp|P0DOX5|IGG1_HUMAN	sp|P0DOX5|IGG1_HUMAN
Controle_19_Slot1_19_1_8827	False	17874	17874	2	1.632	0.5287	100.0	2139.0269	2139.0273	-0.2	1107.0	R.TPEVTCVVVDVSHEDPEVK.F	4.25	1.16757	1.2696	0.0	1070.01733	1070.01733	1.1675712	906.2222	sp|P0DOX5|IGG1_HUMAN	sp|P0DOX5|IGG1_HUMAN
Controle_19_Slot1_19_1_8827	False	17997	17997	2	3.1603	0.2207	100.0	2139.0256	2139.0273	-0.8	55526.0	R.TPEVTCVVVDVSHEDPEVK.F	4.25	1.20948	1.2696	0.0018	1070.01672	1070.01672	1.2094808	912.1106	sp|P0DOX5|IGG1_HUMAN	sp|P0DOX5|IGG1_HUMAN
Controle_19_Slot1_19_1_8827	False	23776	23776	4	0.9277	0.003	100.0	3799.7795	3797.8115	-10.2	76565.0	R.TPEVTCVVVDVSHEDPEVKFNWYVDGVEVHNAK.T	4.53	1.03867	1.1375	0.0032	950.70074	950.70074	1.0386707	1178.2506	sp|P0DOX5|IGG1_HUMAN	sp|P0DOX5|IGG1_HUMAN
Controle_19_Slot1_19_1_8827	False	14635	14635	2	2.2875	0.7573	100.0	1352.6694	1352.6692	0.2	46386.0	V.VVDVSHEDPEVK.F	4.4	0.96772	0.9693	0.8933	676.83862	676.83862	0.9677243	782.5823	sp|P0DOX5|IGG1_HUMAN	sp|P0DOX5|IGG1_HUMAN
Controle_19_Slot1_19_1_8827	False	14582	14582	2	1.3357	0.4849	100.0	1253.603	1253.6008	1.8	45809.0	V.VDVSHEDPEVK.F	4.4	0.933	0.9201	0.4074	627.30542	627.30542	0.9330025	780.2269	sp|P0DOX5|IGG1_HUMAN	sp|P0DOX5|IGG1_HUMAN
Controle_19_Slot1_19_1_8827	False	14603	14603	2	1.2834	0.6236	100.0	1253.6025	1253.6008	1.4	63815.0	V.VDVSHEDPEVK.F	4.4	0.93639	0.9201	0.2932	627.30518	627.30518	0.9363895	781.405	sp|P0DOX5|IGG1_HUMAN	sp|P0DOX5|IGG1_HUMAN
Controle_19_Slot1_19_1_8827	False	14522	14522	2	0.7729	0.5929	97.75784753363229	1154.5336	1154.5323	1.1	9521.0	V.DVSHEDPEVK.F	4.4	0.90676	0.8729	0.0218	577.77069	577.77069	0.90675783	779.0505	sp|P0DOX5|IGG1_HUMAN	sp|P0DOX5|IGG1_HUMAN
Controle_19_Slot1_19_1_8827	False	14590	14590	2	1.473	0.7081	100.0	1154.5358	1154.5323	3.0	64938.0	V.DVSHEDPEVK.F	4.4	0.91194	0.8729	0.0084	577.77179	577.77179	0.91194046	780.2269	sp|P0DOX5|IGG1_HUMAN	sp|P0DOX5|IGG1_HUMAN
Controle_19_Slot1_19_1_8827	False	14598	14598	2	1.1621	0.7416	100.0	1154.5342	1154.5323	1.6	58444.0	V.DVSHEDPEVK.F	4.4	0.9156	0.8729	0.0041	577.771	577.771	0.9155976	781.405	sp|P0DOX5|IGG1_HUMAN	sp|P0DOX5|IGG1_HUMAN
Controle_19_Slot1_19_1_8827	False	5129	5129	2	0.4082	0.1436	51.02840352595494	1490.6367	1489.6442	-7.2	14903.0	K.PREEQYN(203.07938)STY.R	4.46	1.20767			745.82227	745.82227	1.2076735	415.2039	sp|P0DOX5|IGG1_HUMAN	sp|P0DOX5|IGG1_HUMAN	1444.5283595455364	1366.046770466931	H3N4F1S0
Controle_19_Slot1_19_1_8827	False	4944	4944	3	0.7229	0.9646	100.0	1489.6385	1489.6442	-3.8	60273.0	K.PREEQYN(203.07938)STY.R	4.46	0.89601			497.21808	497.21808	0.8960076	409.318	sp|P0DOX5|IGG1_HUMAN	sp|P0DOX5|IGG1_HUMAN	1606.5983567200883	965.0577330746964	H4N4F1S0
Controle_19_Slot1_19_1_8827	False	5016	5016	3	0.8906	0.74	100.0	1034.4105	1033.4109	-3.6	47907.0	R.EEQYNSTY.R	3.55	1.00527	0.7156	0.0	345.4754	345.4754	1.0052711	411.6728	sp|P0DOX5|IGG1_HUMAN	sp|P0DOX5|IGG1_HUMAN	1810.6619341598769	881.0029113852474
Controle_19_Slot1_19_1_8827	False	6709	6709	2	0.5289	0.187	62.53164556962025	1219.4775	1219.4637	11.3	23949.0	R.(-17.0265)EEQYN(203.07938)STY.R	3.55	1.18731			610.24268	610.24268	1.1873071	478.7902	sp|P0DOX5|IGG1_HUMAN	sp|P0DOX5|IGG1_HUMAN	1767.625274031363	1392.5156084647283
Controle_19_Slot1_19_1_8827	False	4535	4535	2	0.8152	0.3181	90.60913705583756	1236.4855	1236.4902	-3.9	37146.0	R.EEQYN(203.07938)STY.R	3.55	1.20117			618.74664	618.74664	1.2011743	396.3648	sp|P0DOX5|IGG1_HUMAN	sp|P0DOX5|IGG1_HUMAN	1768.6230970903996	1401.518474094299	H5N4F1S0
Controle_19_Slot1_19_1_8827	False	4587	4587	2	0.9165	0.4466	95.9409594095941	1236.4852	1236.4902	-4.0	33549.0	R.EEQYN(203.07938)STY.R	3.55	1.16788			618.74652	618.74652	1.167882	398.7187	sp|P0DOX5|IGG1_HUMAN	sp|P0DOX5|IGG1_HUMAN	1606.583600541753	1320.4986385033	H4N4F1S0
Controle_19_Slot1_19_1_8827	False	4611	4611	2	0.8749	0.531	96.41434262948208	1236.4801	1236.4902	-8.2	6905.0	R.EEQYN(203.07938)STY.R	3.55	1.13461			618.74396	618.74396	1.1346107	398.7187	sp|P0DOX5|IGG1_HUMAN	sp|P0DOX5|IGG1_HUMAN	1768.6350642619227	1401.5218058386306	H5N4F1S0
Controle_19_Slot1_19_1_8827	False	4644	4644	2	0.8875	0.5827	97.22222222222221	1236.4869	1236.4902	-2.7	42057.0	R.EEQYN(203.07938)STY.R	3.55	1.20329			618.74738	618.74738	1.2032937	401.075	sp|P0DOX5|IGG1_HUMAN	sp|P0DOX5|IGG1_HUMAN	1768.6291710886362	1401.5222568346314	H5N4F1S0
Controle_19_Slot1_19_1_8827	False	4651	4651	2	0.8178	0.4388	92.35474006116208	1236.4886	1236.4902	-1.3	34307.0	R.EEQYN(203.07938)STY.R	3.55	1.24105			618.74823	618.74823	1.2410464	401.075	sp|P0DOX5|IGG1_HUMAN	sp|P0DOX5|IGG1_HUMAN	1914.6839017782693	1474.5505066017083	H5N4F2S0
Controle_19_Slot1_19_1_8827	False	4677	4677	2	0.6489	0.463	90.63231850117096	1236.4877	1236.4902	-2.1	45635.0	R.EEQYN(203.07938)STY.R	3.55	1.28563			618.74774	618.74774	1.2856288	402.2523	sp|P0DOX5|IGG1_HUMAN	sp|P0DOX5|IGG1_HUMAN	2059.7209107674807	1547.0684689409868	H5N4F1S1
Controle_19_Slot1_19_1_8827	False	4686	4686	2	1.3499	0.6246	100.0	1236.481	1236.4902	-7.5	23261.0	R.EEQYN(203.07938)STY.R	3.55	1.1687			618.74438	618.74438	1.1686987	402.2523	sp|P0DOX5|IGG1_HUMAN	sp|P0DOX5|IGG1_HUMAN	1606.585121191703	1320.497217715191	H4N4F1S0
Controle_19_Slot1_19_1_8827	False	4692	4692	2	1.0944	0.5358	99.33333333333333	1236.4836	1236.4902	-5.3	34755.0	R.EEQYN(203.07938)STY.R	3.55	1.16989			618.74573	618.74573	1.1698896	402.2523	sp|P0DOX5|IGG1_HUMAN	sp|P0DOX5|IGG1_HUMAN	1622.578782771658	1328.4954015535016	H5N4F0S0
Controle_19_Slot1_19_1_8827	False	4693	4693	2	1.5754	0.5023	100.0	1236.483	1236.4902	-5.8	36333.0	R.EEQYN(203.07938)STY.R	3.55	1.11406			618.74542	618.74542	1.1140622	402.2523	sp|P0DOX5|IGG1_HUMAN	sp|P0DOX5|IGG1_HUMAN	1241.4567815145615	1137.93408448619	H3N3F1S0
Controle_19_Slot1_19_1_8827	False	4713	4713	2	0.7782	0.4581	92.33038348082596	1236.4857	1236.4902	-3.7	48637.0	R.EEQYN(203.07938)STY.R	3.55	1.28236			618.74677	618.74677	1.2823602	403.4295	sp|P0DOX5|IGG1_HUMAN	sp|P0DOX5|IGG1_HUMAN	2059.728857294089	1547.0715031961347	H5N4F1S1
Controle_19_Slot1_19_1_8827	False	4714	4714	2	1.1404	0.5486	99.27536231884058	1236.4872	1236.4902	-2.5	44411.0	R.EEQYN(203.07938)STY.R	3.55	1.17796			618.7475	618.7475	1.1779647	403.4295	sp|P0DOX5|IGG1_HUMAN	sp|P0DOX5|IGG1_HUMAN	1622.5747334995165	1328.4951602692563	H5N4F0S0
Controle_19_Slot1_19_1_8827	False	4722	4722	2	0.5173	0.243	64.19919246298788	1236.4906	1236.4902	0.3	41618.0	R.EEQYN(203.07938)STY.R	3.55	1.11632			618.74921	618.74921	1.1163195	403.4295	sp|P0DOX5|IGG1_HUMAN	sp|P0DOX5|IGG1_HUMAN	1241.449234751929	1137.9341279072269	H3N3F1S0
Controle_19_Slot1_19_1_8827	False	4751	4751	2	0.816	0.4927	93.77049180327869	1236.4856	1236.4902	-3.8	48466.0	R.EEQYN(203.07938)STY.R	3.55	1.13987			618.7467	618.7467	1.1398656	404.6066	sp|P0DOX5|IGG1_HUMAN	sp|P0DOX5|IGG1_HUMAN	1403.5083094368931	1218.9611860273897	H4N3F1S0
Controle_19_Slot1_19_1_8827	False	4762	4762	2	1.367	0.4998	100.0	1237.4933	1236.4902	-0.2	18690.0	R.EEQYN(203.07938)STY.R	3.55	1.1411			619.25055	619.25055	1.1411027	404.6066	sp|P0DOX5|IGG1_HUMAN	sp|P0DOX5|IGG1_HUMAN	1444.535393801066	1239.4785525833083	H3N4F1S0
Controle_19_Slot1_19_1_8827	False	4781	4781	2	0.8846	0.4206	93.83116883116884	1236.4877	1236.4902	-2.1	35768.0	R.EEQYN(203.07938)STY.R	3.55	1.29416			618.74774	618.74774	1.2941648	405.7851	sp|P0DOX5|IGG1_HUMAN	sp|P0DOX5|IGG1_HUMAN	2059.725357628464	1547.0707185368472	H5N4F1S1
Controle_19_Slot1_19_1_8827	False	4783	4783	2	0.6819	0.1216	72.49190938511327	1236.4869	1236.4902	-2.7	108757.0	R.EEQYN(203.07938)STY.R	3.55	1.17338			618.74738	618.74738	1.1733762	405.7851	sp|P0DOX5|IGG1_HUMAN	sp|P0DOX5|IGG1_HUMAN	1606.5833424590571	1320.4993315429665	H4N4F1S0
Controle_19_Slot1_19_1_8827	False	4791	4791	2	0.9747	0.6136	98.08917197452229	1236.4872	1236.4902	-2.5	90732.0	R.EEQYN(203.07938)STY.R	3.55	1.19572			618.7475	618.7475	1.1957177	405.7851	sp|P0DOX5|IGG1_HUMAN	sp|P0DOX5|IGG1_HUMAN	1606.57714282692	1320.4963851718703	H4N4F1S0
Controle_19_Slot1_19_1_8827	False	4804	4804	2	1.3077	0.5417	100.0	1236.4849	1236.4902	-4.3	28445.0	R.EEQYN(203.07938)STY.R	3.55	1.15292			618.74634	618.74634	1.1529152	405.7851	sp|P0DOX5|IGG1_HUMAN	sp|P0DOX5|IGG1_HUMAN	1460.526984567951	1247.4701520029032	H4N4F0S0
Controle_19_Slot1_19_1_8827	False	4818	4818	2	1.4089	0.3383	99.3103448275862	1236.4854	1236.4902	-3.9	49729.0	R.EEQYN(203.07938)STY.R	3.55	1.06663			618.74658	618.74658	1.0666263	405.7851	sp|P0DOX5|IGG1_HUMAN	sp|P0DOX5|IGG1_HUMAN	1241.455526660797	1137.9346388052074	H3N3F1S0
Controle_19_Slot1_19_1_8827	False	4826	4826	2	0.5111	0.11	56.76274944567628	1236.4839	1236.4902	-5.1	43489.0	R.EEQYN(203.07938)STY.R	3.55	1.25288			618.74585	618.74585	1.2528765	406.9627	sp|P0DOX5|IGG1_HUMAN	sp|P0DOX5|IGG1_HUMAN	2059.7230500698515	1547.0676662627598	H5N4F1S1
Controle_19_Slot1_19_1_8827	False	4827	4827	2	1.2359	0.4761	99.28571428571429	1236.4858	1236.4902	-3.6	50782.0	R.EEQYN(203.07938)STY.R	3.55	1.17206			618.74683	618.74683	1.1720618	406.9627	sp|P0DOX5|IGG1_HUMAN	sp|P0DOX5|IGG1_HUMAN	1622.580432830414	1328.4973542067885	H5N4F0S0
Controle_19_Slot1_19_1_8827	False	4834	4834	2	1.1045	0.4119	97.07317073170731	1236.4879	1236.4902	-1.9	70588.0	R.EEQYN(203.07938)STY.R	3.55	1.14844			618.74786	618.74786	1.1484379	406.9627	sp|P0DOX5|IGG1_HUMAN	sp|P0DOX5|IGG1_HUMAN	1460.518285002724	1247.4672842942675	H4N4F0S0
Controle_19_Slot1_19_1_8827	False	4855	4855	2	0.7125	0.5071	92.3076923076923	1236.4875	1236.4902	-2.2	39535.0	R.EEQYN(203.07938)STY.R	3.55	1.24281			618.74768	618.74768	1.2428064	406.9627	sp|P0DOX5|IGG1_HUMAN	sp|P0DOX5|IGG1_HUMAN	1866.5997433847715	1450.5078792134043	H4N6F0S0
Controle_19_Slot1_19_1_8827	False	4856	4856	2	0.9577	0.4587	96.37096774193549	1237.4885	1236.4902	-4.1	69910.0	R.EEQYN(203.07938)STY.R	3.55	1.17271			619.24817	619.24817	1.1727133	406.9627	sp|P0DOX5|IGG1_HUMAN	sp|P0DOX5|IGG1_HUMAN	1610.591900512802	1322.5044492608256
Controle_19_Slot1_19_1_8827	False	4868	4868	2	0.626	0.1371	68.19526627218934	1236.4879	1236.4902	-1.9	112997.0	R.EEQYN(203.07938)STY.R	3.55	1.11904			618.74786	618.74786	1.1190438	408.14	sp|P0DOX5|IGG1_HUMAN	sp|P0DOX5|IGG1_HUMAN	1241.451648536693	1137.9339763620146	H3N3F1S0
Controle_19_Slot1_19_1_8827	False	4882	4882	2	0.5805	0.0087	57.12682379349046	1237.4891	1236.4902	-3.6	163318.0	R.EEQYN(203.07938)STY.R	3.55	1.30526			619.24847	619.24847	1.3052573	408.14	sp|P0DOX5|IGG1_HUMAN	sp|P0DOX5|IGG1_HUMAN	2062.7253104444576	1548.5714104565766
Controle_19_Slot1_19_1_8827	False	4908	4908	2	0.6991	0.2924	84.472049689441	1236.485	1236.4902	-4.2	20173.0	R.EEQYN(203.07938)STY.R	3.55	1.14009			618.7464	618.7464	1.1400857	408.14	sp|P0DOX5|IGG1_HUMAN	sp|P0DOX5|IGG1_HUMAN	1444.5285253745192	1239.4709914798002	H3N4F1S0
Controle_19_Slot1_19_1_8827	False	4910	4910	2	0.7607	0.3862	91.19170984455958	1236.4849	1236.4902	-4.3	9609.0	R.EEQYN(203.07938)STY.R	3.55	1.25521			618.74634	618.74634	1.2552053	408.14	sp|P0DOX5|IGG1_HUMAN	sp|P0DOX5|IGG1_HUMAN	1889.711946746188	1462.062624190247	H0N5F2S2,H7N3F1S0
Controle_19_Slot1_19_1_8827	False	4911	4911	2	0.4534	0.0608	49.4902687673772	1237.4888	1236.4902	-3.9	5198.0	R.EEQYN(203.07938)STY.R	3.55	1.19885			619.24829	619.24829	1.1988535	408.14	sp|P0DOX5|IGG1_HUMAN	sp|P0DOX5|IGG1_HUMAN	1727.6523047955704	1381.034729751014	H6N3F1S0
Controle_19_Slot1_19_1_8827	False	4915	4915	2	0.5754	0.2993	74.83108108108108	1236.4844	1236.4902	-4.7	118880.0	R.EEQYN(203.07938)STY.R	3.55	1.30154			618.74609	618.74609	1.301537	409.318	sp|P0DOX5|IGG1_HUMAN	sp|P0DOX5|IGG1_HUMAN	2059.7217393974142	1547.067262334336	H5N4F1S1
Controle_19_Slot1_19_1_8827	False	4917	4917	2	1.2401	0.656	100.0	1237.4906	1236.4902	-2.4	65546.0	R.EEQYN(203.07938)STY.R	3.55	1.13776			619.24921	619.24921	1.1377597	409.318	sp|P0DOX5|IGG1_HUMAN	sp|P0DOX5|IGG1_HUMAN	1444.5314674949116	1239.4752548222862	H3N4F1S0
Controle_19_Slot1_19_1_8827	False	4957	4957	2	1.0986	0.5551	99.30555555555556	1236.487	1236.4902	-2.6	43410.0	R.EEQYN(203.07938)STY.R	3.55	1.27839			618.74744	618.74744	1.2783904	410.4946	sp|P0DOX5|IGG1_HUMAN	sp|P0DOX5|IGG1_HUMAN	1913.6596475452952	1474.0375624407384	H5N4F0S1
Controle_19_Slot1_19_1_8827	False	4958	4958	2	0.8842	0.4744	95.95588235294117	1236.4886	1236.4902	-1.3	702549.0	R.EEQYN(203.07938)STY.R	3.55	1.18053			618.74823	618.74823	1.1805319	410.4946	sp|P0DOX5|IGG1_HUMAN	sp|P0DOX5|IGG1_HUMAN	1606.5835532603144	1320.5003352140616	H4N4F1S0
Controle_19_Slot1_19_1_8827	False	4964	4964	2	1.0488	0.5199	97.09302325581395	1236.4849	1236.4902	-4.3	79208.0	R.EEQYN(203.07938)STY.R	3.55	1.28431			618.74634	618.74634	1.2843117	410.4946	sp|P0DOX5|IGG1_HUMAN	sp|P0DOX5|IGG1_HUMAN	1971.7140760646173	1503.063653799698	H5N5F1S0
Controle_19_Slot1_19_1_8827	False	4965	4965	2	0.8872	0.5103	96.06299212598425	1236.4862	1236.4902	-3.3	243312.0	R.EEQYN(203.07938)STY.R	3.55	1.22694			618.74701	618.74701	1.2269442	410.4946	sp|P0DOX5|IGG1_HUMAN	sp|P0DOX5|IGG1_HUMAN	1768.641198522582	1401.5279176065214	H5N4F1S0
Controle_19_Slot1_19_1_8827	False	4966	4966	2	1.4004	0.6022	100.0	1236.4877	1236.4902	-2.1	76910.0	R.EEQYN(203.07938)STY.R	3.55	1.14532			618.74774	618.74774	1.145322	410.4946	sp|P0DOX5|IGG1_HUMAN	sp|P0DOX5|IGG1_HUMAN	1460.5303792385223	1247.4732607125786	H4N4F0S0
Controle_19_Slot1_19_1_8827	False	4970	4970	2	0.4777	0.0573	50.727449078564504	1236.4899	1236.4902	-0.3	4641.0	R.EEQYN(203.07938)STY.R	3.55	1.29499			618.74884	618.74884	1.2949935	410.4946	sp|P0DOX5|IGG1_HUMAN	sp|P0DOX5|IGG1_HUMAN	1898.666231808744	1466.5422408204638
Controle_19_Slot1_19_1_8827	False	4971	4971	2	0.9472	0.6758	99.31972789115646	1236.4838	1236.4902	-5.2	176226.0	R.EEQYN(203.07938)STY.R	3.55	1.2328			618.74579	618.74579	1.2327951	410.4946	sp|P0DOX5|IGG1_HUMAN	sp|P0DOX5|IGG1_HUMAN	1606.5876267933302	1320.4998923482551	H4N4F1S0
Controle_19_Slot1_19_1_8827	False	4980	4980	2	0.9754	0.3826	95.6989247311828	1236.4895	1236.4902	-0.6	32846.0	R.EEQYN(203.07938)STY.R	3.55	1.25793			618.74866	618.74866	1.2579291	410.4946	sp|P0DOX5|IGG1_HUMAN	sp|P0DOX5|IGG1_HUMAN	1622.570055616297	1328.4939549548085	H5N4F0S0
Controle_19_Slot1_19_1_8827	False	4994	4994	2	0.6725	0.2604	80.15414258188824	1237.4869	1236.4902	-5.4	39400.0	R.EEQYN(203.07938)STY.R	3.55	1.22561			619.24738	619.24738	1.2256086	410.4946	sp|P0DOX5|IGG1_HUMAN	sp|P0DOX5|IGG1_HUMAN	1727.6539536031478	1381.0346527231998	H6N3F1S0
Controle_19_Slot1_19_1_8827	False	5003	5003	2	1.1819	0.5778	99.17355371900827	1237.4906	1236.4902	-2.4	65701.0	R.EEQYN(203.07938)STY.R	3.55	1.20509			619.24921	619.24921	1.2050897	411.6728	sp|P0DOX5|IGG1_HUMAN	sp|P0DOX5|IGG1_HUMAN	1622.5765996474963	1328.4977936913333	H5N4F0S0
Controle_19_Slot1_19_1_8827	False	5005	5005	2	0.9316	0.5053	97.46835443037975	1236.4852	1236.4902	-4.0	38320.0	R.EEQYN(203.07938)STY.R	3.55	1.09358			618.74652	618.74652	1.0935842	411.6728	sp|P0DOX5|IGG1_HUMAN	sp|P0DOX5|IGG1_HUMAN	1257.450784978975	1145.93220581812	H4N3F0S0
Controle_19_Slot1_19_1_8827	False	5012	5012	2	0.5562	0.3298	75.04244482173175	1236.4867	1236.4902	-2.9	72862.0	R.EEQYN(203.07938)STY.R	3.55	1.30014			618.74725	618.74725	1.3001418	411.6728	sp|P0DOX5|IGG1_HUMAN	sp|P0DOX5|IGG1_HUMAN	1970.6977121717275	1502.5564109552342
Controle_19_Slot1_19_1_8827	False	5013	5013	2	0.7762	0.1172	79.06542056074767	1236.4867	1236.4902	-2.9	40072.0	R.EEQYN(203.07938)STY.R	3.55	1.2204			618.74725	618.74725	1.2203975	411.6728	sp|P0DOX5|IGG1_HUMAN	sp|P0DOX5|IGG1_HUMAN	1704.5548139132604	1369.4849748242127	H3N6F0S0
Controle_19_Slot1_19_1_8827	False	5023	5023	2	0.5105	0.3829	73.14662273476112	1236.486	1236.4902	-3.5	117271.0	R.EEQYN(203.07938)STY.R	3.55	1.26697			618.74689	618.74689	1.2669691	411.6728	sp|P0DOX5|IGG1_HUMAN	sp|P0DOX5|IGG1_HUMAN	1970.7026442138688	1502.5585128036298
Controle_19_Slot1_19_1_8827	False	5035	5035	2	1.0927	0.5284	98.68421052631578	1237.4867	1236.4902	-5.6	16856.0	R.EEQYN(203.07938)STY.R	3.55	1.25378			619.24725	619.24725	1.253775	411.6728	sp|P0DOX5|IGG1_HUMAN	sp|P0DOX5|IGG1_HUMAN	1809.6528782630176	1422.0339730316723	H4N5F1S0
Controle_19_Slot1_19_1_8827	False	5043	5043	2	0.9155	0.5264	97.42489270386267	1237.4885	1236.4902	-4.1	50032.0	R.EEQYN(203.07938)STY.R	3.55	1.28529			619.24817	619.24817	1.2852862	412.8498	sp|P0DOX5|IGG1_HUMAN	sp|P0DOX5|IGG1_HUMAN	1971.7045991033465	1503.060798529527	H5N5F1S0
Controle_19_Slot1_19_1_8827	False	5044	5044	2	0.8869	0.3645	92.40121580547113	1236.4847	1236.4902	-4.4	47772.0	R.EEQYN(203.07938)STY.R	3.55	1.20442			618.74628	618.74628	1.2044183	412.8498	sp|P0DOX5|IGG1_HUMAN	sp|P0DOX5|IGG1_HUMAN	1460.5347816207295	1247.473994926615	H4N4F0S0
Controle_19_Slot1_19_1_8827	False	5045	5045	2	1.4531	0.7301	100.0	1236.4873	1236.4902	-2.4	83983.0	R.EEQYN(203.07938)STY.R	3.55	1.13735			618.74756	618.74756	1.1373515	412.8498	sp|P0DOX5|IGG1_HUMAN	sp|P0DOX5|IGG1_HUMAN	1444.5370713059324	1239.4763696022353	H3N4F1S0
Controle_19_Slot1_19_1_8827	False	5054	5054	2	0.9369	0.5737	96.90721649484536	1236.4872	1236.4902	-2.5	48785.0	R.EEQYN(203.07938)STY.R	3.55	1.25121			618.7475	618.7475	1.2512126	412.8498	sp|P0DOX5|IGG1_HUMAN	sp|P0DOX5|IGG1_HUMAN	1809.6628522154097	1422.039233857795	H4N5F1S0
Controle_19_Slot1_19_1_8827	False	5064	5064	2	0.8337	0.3516	91.96675900277008	1236.4843	1236.4902	-4.8	53764.0	R.EEQYN(203.07938)STY.R	3.55	1.28796			618.74603	618.74603	1.2879621	412.8498	sp|P0DOX5|IGG1_HUMAN	sp|P0DOX5|IGG1_HUMAN	1897.6754729037923	1466.0440433985273	H4N4F1S1
Controle_19_Slot1_19_1_8827	False	5087	5087	2	0.6377	0.5969	92.13483146067416	1236.4836	1236.4902	-5.3	25745.0	R.EEQYN(203.07938)STY.R	3.55	1.35251			618.74573	618.74573	1.3525091	414.0277	sp|P0DOX5|IGG1_HUMAN	sp|P0DOX5|IGG1_HUMAN	2262.797132013059	1648.6045896011035	H5N5F1S1
Controle_19_Slot1_19_1_8827	False	5088	5088	2	0.9711	0.335	93.91025641025641	1236.4844	1236.4902	-4.7	43187.0	R.EEQYN(203.07938)STY.R	3.55	1.26286			618.74609	618.74609	1.2628596	414.0277	sp|P0DOX5|IGG1_HUMAN	sp|P0DOX5|IGG1_HUMAN	1897.67621755356	1466.044498173949	H4N4F1S1
Controle_19_Slot1_19_1_8827	False	5121	5121	2	1.2444	0.3873	98.15950920245399	1236.4869	1236.4902	-2.7	105571.0	R.EEQYN(203.07938)STY.R	3.55	1.24878			618.74738	618.74738	1.2487781	415.2039	sp|P0DOX5|IGG1_HUMAN	sp|P0DOX5|IGG1_HUMAN	1809.654979522831	1422.0351583324316	H4N5F1S0
Controle_19_Slot1_19_1_8827	False	5122	5122	2	1.3669	0.691	100.0	1236.488	1236.4902	-1.8	293155.0	R.EEQYN(203.07938)STY.R	3.55	1.14608			618.74792	618.74792	1.146081	415.2039	sp|P0DOX5|IGG1_HUMAN	sp|P0DOX5|IGG1_HUMAN	1444.5349213720965	1239.4757066773464	H3N4F1S0
Controle_19_Slot1_19_1_8827	False	5123	5123	2	1.1633	0.7339	100.0	1236.4866	1236.4902	-3.0	66981.0	R.EEQYN(203.07938)STY.R	3.55	1.08323			618.74719	618.74719	1.0832329	415.2039	sp|P0DOX5|IGG1_HUMAN	sp|P0DOX5|IGG1_HUMAN	1444.535467352194	1239.4752282176723	H3N4F1S0
Controle_19_Slot1_19_1_8827	False	5130	5130	2	0.9104	0.649	97.61904761904762	1236.4877	1236.4902	-2.1	126316.0	R.EEQYN(203.07938)STY.R	3.55	1.14507			618.74774	618.74774	1.145071	415.2039	sp|P0DOX5|IGG1_HUMAN	sp|P0DOX5|IGG1_HUMAN	1606.5849240676637	1320.5005151901833	H4N4F1S0
Controle_19_Slot1_19_1_8827	False	5134	5134	2	1.2664	0.38	98.13664596273291	1236.4866	1236.4902	-3.0	63730.0	R.EEQYN(203.07938)STY.R	3.55	1.11466			618.74719	618.74719	1.1146648	415.2039	sp|P0DOX5|IGG1_HUMAN	sp|P0DOX5|IGG1_HUMAN	1298.4799315024147	1166.447471587475	H3N4F0S0
Controle_19_Slot1_19_1_8827	False	5142	5142	2	0.7115	0.1699	77.11711711711712	1237.4944	1236.4902	0.6	4961.0	R.EEQYN(203.07938)STY.R	3.55	1.19257			619.2511	619.2511	1.1925677	415.2039	sp|P0DOX5|IGG1_HUMAN	sp|P0DOX5|IGG1_HUMAN	1704.535564022986	1369.4791842671852	H3N6F0S0
Controle_19_Slot1_19_1_8827	False	5144	5144	2	0.4441	0.0146	47.12041884816753	1238.489	1236.4902	-6.4	85145.0	R.EEQYN(203.07938)STY.R	3.55	1.29621			619.74841	619.74841	1.2962072	415.2039	sp|P0DOX5|IGG1_HUMAN	sp|P0DOX5|IGG1_HUMAN	1974.711871237843	1504.5646342110128
Controle_19_Slot1_19_1_8827	False	5155	5155	2	0.7248	0.2758	85.41226215644821	1236.4838	1236.4902	-5.2	5368.0	R.EEQYN(203.07938)STY.R	3.55	1.28845			618.74579	618.74579	1.288452	415.2039	sp|P0DOX5|IGG1_HUMAN	sp|P0DOX5|IGG1_HUMAN	1914.6725770417388	1474.5423649509569	H5N4F2S0
Controle_19_Slot1_19_1_8827	False	5161	5161	2	1.2754	0.3621	97.60479041916167	1237.4905	1236.4902	-2.5	147721.0	R.EEQYN(203.07938)STY.R	3.55	1.16279			619.24915	619.24915	1.1627929	416.3823	sp|P0DOX5|IGG1_HUMAN	sp|P0DOX5|IGG1_HUMAN	1606.5850117114303	1320.50193833016	H4N4F1S0
Controle_19_Slot1_19_1_8827	False	5169	5169	2	0.8766	0.4195	93.96825396825396	1237.4904	1236.4902	-2.6	122502.0	R.EEQYN(203.07938)STY.R	3.55	1.13572			619.24908	619.24908	1.1357224	416.3823	sp|P0DOX5|IGG1_HUMAN	sp|P0DOX5|IGG1_HUMAN	1462.5297784847446	1248.474282888287
Controle_19_Slot1_19_1_8827	False	5183	5183	2	0.9989	0.5512	97.20670391061452	1236.4885	1236.4902	-1.4	57348.0	R.EEQYN(203.07938)STY.R	3.55	1.20955			618.74817	618.74817	1.209552	416.3823	sp|P0DOX5|IGG1_HUMAN	sp|P0DOX5|IGG1_HUMAN	1664.611170102967	1349.5140744347243
Controle_19_Slot1_19_1_8827	False	5189	5189	2	0.7662	0.0472	74.7068676716918	1237.4856	1236.4902	-6.5	9290.0	R.EEQYN(203.07938)STY.R	3.55	1.28953			619.2467	619.2467	1.2895291	416.3823	sp|P0DOX5|IGG1_HUMAN	sp|P0DOX5|IGG1_HUMAN	1825.6573354619209	1430.0356871879098	H5N5F0S0
Controle_19_Slot1_19_1_8827	False	5190	5190	2	0.9455	0.6444	98.07692307692307	1236.4886	1236.4902	-1.3	13288.0	R.EEQYN(203.07938)STY.R	3.55	1.22959			618.74823	618.74823	1.2295871	416.3823	sp|P0DOX5|IGG1_HUMAN	sp|P0DOX5|IGG1_HUMAN	1825.6537964383665	1430.035402692975	H5N5F0S0
Controle_19_Slot1_19_1_8827	False	5193	5193	2	0.6193	0.1029	64.6896551724138	1236.4788	1236.4902	-9.3	7562.0	R.EEQYN(203.07938)STY.R	3.55	1.16879			618.74329	618.74329	1.1687936	416.3823	sp|P0DOX5|IGG1_HUMAN	sp|P0DOX5|IGG1_HUMAN	1565.616436858407	1300.0117913476454	H5N3F1S0
Controle_19_Slot1_19_1_8827	False	5199	5199	2	0.8514	0.5061	95.98540145985402	1237.4895	1236.4902	-3.3	34350.0	R.EEQYN(203.07938)STY.R	3.55	1.20944			619.24866	619.24866	1.2094439	417.5594	sp|P0DOX5|IGG1_HUMAN	sp|P0DOX5|IGG1_HUMAN	1663.5979831489722	1349.0079739106377	H4N5F0S0
Controle_19_Slot1_19_1_8827	False	5200	5200	2	0.9902	0.5218	96.95431472081218	1237.4891	1236.4902	-3.6	251211.0	R.EEQYN(203.07938)STY.R	3.55	1.12753			619.24847	619.24847	1.1275338	417.5594	sp|P0DOX5|IGG1_HUMAN	sp|P0DOX5|IGG1_HUMAN	1446.5323503840189	1240.4749791842914
Controle_19_Slot1_19_1_8827	False	5207	5207	2	1.2553	0.3627	97.12643678160919	1238.4952	1236.4902	-1.4	52662.0	R.EEQYN(203.07938)STY.R	3.55	1.11392			619.75153	619.75153	1.1139166	417.5594	sp|P0DOX5|IGG1_HUMAN	sp|P0DOX5|IGG1_HUMAN	1298.464530139737	1166.4441211775477	H3N4F0S0
Controle_19_Slot1_19_1_8827	False	5210	5210	2	0.7593	0.4539	92.28571428571428	1236.4827	1236.4902	-6.1	33700.0	R.EEQYN(203.07938)STY.R	3.55	1.18123			618.74524	618.74524	1.181234	417.5594	sp|P0DOX5|IGG1_HUMAN	sp|P0DOX5|IGG1_HUMAN	1809.659140954006	1422.035127195554	H4N5F1S0
Controle_19_Slot1_19_1_8827	False	5217	5217	2	1.23	0.5362	99.19354838709677	1236.486	1236.4902	-3.5	336309.0	R.EEQYN(203.07938)STY.R	3.55	1.22616			618.74689	618.74689	1.2261639	417.5594	sp|P0DOX5|IGG1_HUMAN	sp|P0DOX5|IGG1_HUMAN	1805.6869117249144	1420.0506662625444
Controle_19_Slot1_19_1_8827	False	5237	5237	2	0.8728	0.222	90.47619047619048	1236.4867	1236.4902	-2.9	35898.0	R.EEQYN(203.07938)STY.R	3.55	1.16109			618.74725	618.74725	1.1610926	418.7377	sp|P0DOX5|IGG1_HUMAN	sp|P0DOX5|IGG1_HUMAN	1460.529781157014	1247.4724622438052	H4N4F0S0
Controle_19_Slot1_19_1_8827	False	5244	5244	2	0.5408	0.3863	76.33451957295374	1236.4846	1236.4902	-4.5	25641.0	R.EEQYN(203.07938)STY.R	3.55	1.27657			618.74622	618.74622	1.2765672	418.7377	sp|P0DOX5|IGG1_HUMAN	sp|P0DOX5|IGG1_HUMAN	1907.630428793154	1471.021741075651	H3N7F0S0
Controle_19_Slot1_19_1_8827	False	5245	5245	2	0.6843	0.2874	82.66129032258065	1237.4889	1236.4902	-3.8	61023.0	R.EEQYN(203.07938)STY.R	3.55	1.20379			619.24835	619.24835	1.2037903	418.7377	sp|P0DOX5|IGG1_HUMAN	sp|P0DOX5|IGG1_HUMAN	1647.605964877479	1341.0116450233793	H3N5F1S0
Controle_19_Slot1_19_1_8827	False	5253	5253	2	1.0929	0.6087	99.23664122137404	1236.4855	1236.4902	-3.9	29390.0	R.EEQYN(203.07938)STY.R	3.55	1.17817			618.74664	618.74664	1.1781712	418.7377	sp|P0DOX5|IGG1_HUMAN	sp|P0DOX5|IGG1_HUMAN	1542.4975781697306	1288.4557455616214	H2N6F0S0
Controle_19_Slot1_19_1_8827	False	5265	5265	2	1.0182	0.4746	97.11538461538461	1236.482	1236.4902	-6.6	19504.0	R.EEQYN(203.07938)STY.R	3.55	1.32141			618.74493	618.74493	1.321406	419.9143	sp|P0DOX5|IGG1_HUMAN	sp|P0DOX5|IGG1_HUMAN	2100.7489016374384	1567.579699361443	H4N5F1S1
Controle_19_Slot1_19_1_8827	False	5266	5266	2	0.7011	0.3259	87.17391304347825	1236.4835	1236.4902	-5.4	19283.0	R.EEQYN(203.07938)STY.R	3.55	1.23961			618.74567	618.74567	1.2396127	419.9143	sp|P0DOX5|IGG1_HUMAN	sp|P0DOX5|IGG1_HUMAN	1663.606581743025	1349.00925388579	H4N5F0S0
Controle_19_Slot1_19_1_8827	False	5267	5267	2	0.8526	0.2529	90.77669902912622	1237.4874	1236.4902	-5.0	132373.0	R.EEQYN(203.07938)STY.R	3.55	1.17987			619.24762	619.24762	1.1798713	419.9143	sp|P0DOX5|IGG1_HUMAN	sp|P0DOX5|IGG1_HUMAN	1446.532315469625	1240.4741007365242
Controle_19_Slot1_19_1_8827	False	5275	5275	2	0.9016	0.3071	92.26361031518626	1237.4852	1236.4902	-6.8	13659.0	R.EEQYN(203.07938)STY.R	3.55	1.28695			619.24652	619.24652	1.2869538	419.9143	sp|P0DOX5|IGG1_HUMAN	sp|P0DOX5|IGG1_HUMAN	1972.71325094503	1503.5634314602648
Controle_19_Slot1_19_1_8827	False	5294	5294	2	1.3373	0.5085	100.0	1237.4907	1236.4902	-2.3	115140.0	R.EEQYN(203.07938)STY.R	3.55	1.19782			619.24927	619.24927	1.1978153	421.0934	sp|P0DOX5|IGG1_HUMAN	sp|P0DOX5|IGG1_HUMAN	1647.6039214680964	1341.0115377169263	H3N5F1S0
Controle_19_Slot1_19_1_8827	False	5301	5301	2	0.9435	0.4805	96.31147540983606	1236.4884	1236.4902	-1.5	25304.0	R.EEQYN(203.07938)STY.R	3.55	1.16084			618.74811	618.74811	1.160842	421.0934	sp|P0DOX5|IGG1_HUMAN	sp|P0DOX5|IGG1_HUMAN	1809.6503789732933	1422.033623984891	H4N5F1S0
Controle_19_Slot1_19_1_8827	False	5314	5314	2	1.0424	0.5174	97.17514124293785	1236.4923	1236.4902	1.7	21186.0	R.EEQYN(203.07938)STY.R	3.55	1.16594			618.75006	618.75006	1.1659403	421.0934	sp|P0DOX5|IGG1_HUMAN	sp|P0DOX5|IGG1_HUMAN	1501.5450852938093	1267.9829134986849	H3N5F0S0
Controle_19_Slot1_19_1_8827	False	5323	5323	2	1.6914	0.5195	100.0	1238.4923	1236.4902	-3.7	93535.0	R.EEQYN(203.07938)STY.R	3.55	1.20086			619.75006	619.75006	1.2008642	421.0934	sp|P0DOX5|IGG1_HUMAN	sp|P0DOX5|IGG1_HUMAN	1650.6123241823072	1342.516517092978
Controle_19_Slot1_19_1_8827	False	5329	5329	2	1.1269	0.5636	99.26470588235294	1237.4894	1236.4902	-3.4	145711.0	R.EEQYN(203.07938)STY.R	3.55	1.19312			619.2486	619.2486	1.1931226	422.271	sp|P0DOX5|IGG1_HUMAN	sp|P0DOX5|IGG1_HUMAN	1650.6154969471115	1342.5166401091235
Controle_19_Slot1_19_1_8827	False	5330	5330	2	0.9846	0.3567	94.86301369863014	1236.488	1236.4902	-1.8	26432.0	R.EEQYN(203.07938)STY.R	3.55	1.13187			618.74792	618.74792	1.1318656	422.271	sp|P0DOX5|IGG1_HUMAN	sp|P0DOX5|IGG1_HUMAN	1647.6048711214532	1341.010647638366	H3N5F1S0
Controle_19_Slot1_19_1_8827	False	5344	5344	2	1.1731	0.5935	99.13793103448276	1238.4982	1236.4902	1.0	15890.0	R.EEQYN(203.07938)STY.R	3.55	1.16258			619.75299	619.75299	1.1625835	422.271	sp|P0DOX5|IGG1_HUMAN	sp|P0DOX5|IGG1_HUMAN	1502.543673725355	1268.485123073059
Controle_19_Slot1_19_1_8827	False	5375	5375	2	1.0261	0.5501	97.60479041916167	1236.4834	1236.4902	-5.5	33887.0	R.EEQYN(203.07938)STY.R	3.55	1.1586			618.74561	618.74561	1.1586007	423.4474	sp|P0DOX5|IGG1_HUMAN	sp|P0DOX5|IGG1_HUMAN	1501.5513487678384	1267.9815886824083	H3N5F0S0
Controle_19_Slot1_19_1_8827	False	5418	5418	2	0.7646	0.1104	77.13248638838476	1237.4924	1236.4902	-0.9	5390.0	R.EEQYN(203.07938)STY.R	3.55	1.17452			619.25012	619.25012	1.1745241	424.6256	sp|P0DOX5|IGG1_HUMAN	sp|P0DOX5|IGG1_HUMAN	1663.6101049860229	1349.0154574539356	H4N5F0S0
Controle_19_Slot1_19_1_8827	False	5448	5448	2	0.4418	0.2414	56.95067264573991	1236.4888	1236.4902	-1.2	11717.0	R.EEQYN(203.07938)STY.R	3.55	1.09079			618.74829	618.74829	1.0907899	425.8023	sp|P0DOX5|IGG1_HUMAN	sp|P0DOX5|IGG1_HUMAN	1647.600973280889	1341.009060837472	H3N5F1S0
Controle_19_Slot1_19_1_8827	False	4640	4640	3	1.3723	0.6954	100.0	1236.4847	1236.4902	-4.4	21220.0	R.EEQYN(203.07938)STY.R	3.55	0.89224			412.83347	412.83347	0.8922351	399.896	sp|P0DOX5|IGG1_HUMAN	sp|P0DOX5|IGG1_HUMAN	1768.6531341023508	934.6913713233272	H5N4F1S0
Controle_19_Slot1_19_1_8827	False	4657	4657	3	0.6447	0.559	94.44958371877891	1236.487	1236.4902	-2.6	56597.0	R.EEQYN(203.07938)STY.R	3.55	0.90211			412.83426	412.83426	0.90211177	401.075	sp|P0DOX5|IGG1_HUMAN	sp|P0DOX5|IGG1_HUMAN	1768.6462594571772	934.6898914478164	H5N4F1S0
Controle_19_Slot1_19_1_8827	False	4736	4736	3	1.1289	0.6593	100.0	1236.4874	1236.4902	-2.3	70753.0	R.EEQYN(203.07938)STY.R	3.55	0.96547			412.83435	412.83435	0.9654656	403.4295	sp|P0DOX5|IGG1_HUMAN	sp|P0DOX5|IGG1_HUMAN	2059.7305629704574	1031.7180702026149	H5N4F1S1
Controle_19_Slot1_19_1_8827	False	4754	4754	3	0.9949	0.6529	99.5405819295559	1237.4879	1236.4902	-4.6	73694.0	R.EEQYN(203.07938)STY.R	3.55	0.92536			413.16785	413.16785	0.9253618	404.6066	sp|P0DOX5|IGG1_HUMAN	sp|P0DOX5|IGG1_HUMAN	1768.6447136596018	934.6896226772392	H5N4F1S0
Controle_19_Slot1_19_1_8827	False	4759	4759	3	0.8492	0.6527	99.09443725743856	1236.4818	1236.4902	-6.8	90847.0	R.EEQYN(203.07938)STY.R	3.55	0.94488			412.83249	412.83249	0.94487876	404.6066	sp|P0DOX5|IGG1_HUMAN	sp|P0DOX5|IGG1_HUMAN	2059.748158250024	1031.722086915482	H5N4F1S1
Controle_19_Slot1_19_1_8827	False	4777	4777	3	0.5897	0.5714	93.29896907216495	1236.4843	1236.4902	-4.8	72891.0	R.EEQYN(203.07938)STY.R	3.55	0.8034			412.83331	412.83331	0.8034017	404.6066	sp|P0DOX5|IGG1_HUMAN	sp|P0DOX5|IGG1_HUMAN	1768.6461626515886	934.6889006006812	H5N4F1S0
Controle_19_Slot1_19_1_8827	False	4787	4787	3	0.8174	0.2837	93.28743545611016	1236.4841	1236.4902	-4.9	206466.0	R.EEQYN(203.07938)STY.R	3.55	0.909			412.83325	412.83325	0.9089967	405.7851	sp|P0DOX5|IGG1_HUMAN	sp|P0DOX5|IGG1_HUMAN	1768.645879918237	934.6887493291188	H5N4F1S0
Controle_19_Slot1_19_1_8827	False	4788	4788	3	1.1949	0.57	100.0	1236.4873	1236.4902	-2.4	60714.0	R.EEQYN(203.07938)STY.R	3.55	0.8496			412.83432	412.83432	0.8495997	405.7851	sp|P0DOX5|IGG1_HUMAN	sp|P0DOX5|IGG1_HUMAN	1768.640752211987	934.68809192013	H5N4F1S0
Controle_19_Slot1_19_1_8827	False	4800	4800	3	1.0878	0.4862	99.58563535911603	1236.486	1236.4902	-3.5	112515.0	R.EEQYN(203.07938)STY.R	3.55	0.95476			412.83386	412.83386	0.9547584	405.7851	sp|P0DOX5|IGG1_HUMAN	sp|P0DOX5|IGG1_HUMAN	2059.7342395897203	1031.7188124183317	H5N4F1S1
Controle_19_Slot1_19_1_8827	False	4801	4801	3	0.3228	0.0148	43.90488948425988	1236.4865	1236.4902	-3.1	97047.0	R.EEQYN(203.07938)STY.R	3.55	0.8692			412.83405	412.83405	0.86920434	405.7851	sp|P0DOX5|IGG1_HUMAN	sp|P0DOX5|IGG1_HUMAN	1769.6474130360332	935.0233744153244
Controle_19_Slot1_19_1_8827	False	4830	4830	3	1.2592	0.6755	100.0	1236.4886	1236.4902	-1.3	190276.0	R.EEQYN(203.07938)STY.R	3.55	0.97244			412.83478	412.83478	0.97244006	406.9627	sp|P0DOX5|IGG1_HUMAN	sp|P0DOX5|IGG1_HUMAN	2059.7311121448347	1031.7186925922035	H5N4F1S1
Controle_19_Slot1_19_1_8827	False	4846	4846	3	1.1868	0.5297	100.0	1236.4797	1236.4902	-8.5	65419.0	R.EEQYN(203.07938)STY.R	3.55	0.9046			412.83182	412.83182	0.9045957	406.9627	sp|P0DOX5|IGG1_HUMAN	sp|P0DOX5|IGG1_HUMAN	1606.6016370459338	880.6725598400327	H4N4F1S0
Controle_19_Slot1_19_1_8827	False	4871	4871	3	0.5872	0.3253	83.70319001386962	1236.4833	1236.4902	-5.6	379903.0	R.EEQYN(203.07938)STY.R	3.55	0.91623			412.83298	412.83298	0.91623026	408.14	sp|P0DOX5|IGG1_HUMAN	sp|P0DOX5|IGG1_HUMAN	1768.6511891363589	934.6902481265336	H5N4F1S0
Controle_19_Slot1_19_1_8827	False	4920	4920	3	0.5043	0.2421	71.88029361942405	1236.4845	1236.4902	-4.6	353032.0	R.EEQYN(203.07938)STY.R	3.55	0.96636			412.83337	412.83337	0.9663621	409.318	sp|P0DOX5|IGG1_HUMAN	sp|P0DOX5|IGG1_HUMAN	2059.742594323087	1031.7211063547757	H5N4F1S1
Controle_19_Slot1_19_1_8827	False	4961	4961	3	0.8154	0.5826	97.93577981651376	1236.486	1236.4902	-3.5	311464.0	R.EEQYN(203.07938)STY.R	3.55	0.92911			412.83389	412.83389	0.9291128	410.4946	sp|P0DOX5|IGG1_HUMAN	sp|P0DOX5|IGG1_HUMAN	1606.5961708888487	880.6728110587973	H4N4F1S0
Controle_19_Slot1_19_1_8827	False	4968	4968	3	0.535	0.783	95.19607843137254	1237.4889	1236.4902	-3.8	294359.0	R.EEQYN(203.07938)STY.R	3.55	0.94733			413.16818	413.16818	0.94732577	410.4946	sp|P0DOX5|IGG1_HUMAN	sp|P0DOX5|IGG1_HUMAN	1606.594265988895	880.6731421177889	H4N4F1S0
Controle_19_Slot1_19_1_8827	False	4976	4976	3	1.013	0.6338	99.54337899543378	1236.487	1236.4902	-2.6	121141.0	R.EEQYN(203.07938)STY.R	3.55	0.91265			412.83423	412.83423	0.91264856	410.4946	sp|P0DOX5|IGG1_HUMAN	sp|P0DOX5|IGG1_HUMAN	1622.5912662727094	886.0048417177263	H5N4F0S0
Controle_19_Slot1_19_1_8827	False	4981	4981	3	0.3987	0.1975	57.79334500875657	1236.4863	1236.4902	-3.2	20589.0	R.EEQYN(203.07938)STY.R	3.55	1.19163			412.83398	412.83398	1.1916252	410.4946	sp|P0DOX5|IGG1_HUMAN	sp|P0DOX5|IGG1_HUMAN	4406.587978637929	1814.00351663112
Controle_19_Slot1_19_1_8827	False	4987	4987	3	0.8853	0.3521	95.4183266932271	1237.4885	1236.4902	-4.1	205069.0	R.EEQYN(203.07938)STY.R	3.55	0.97774			413.16806	413.16806	0.9777386	410.4946	sp|P0DOX5|IGG1_HUMAN	sp|P0DOX5|IGG1_HUMAN	2062.745168977304	1032.7233304290264
Controle_19_Slot1_19_1_8827	False	4997	4997	3	0.4248	0.2003	61.26335346028797	1237.4838	1236.4902	-7.9	9478.0	R.EEQYN(203.07938)STY.R	3.55	0.97705			413.16647	413.16647	0.9770537	410.4946	sp|P0DOX5|IGG1_HUMAN	sp|P0DOX5|IGG1_HUMAN	2347.8633572188514	1127.7611296325986
Controle_19_Slot1_19_1_8827	False	5006	5006	3	0.9368	0.4978	98.2078853046595	1236.486	1236.4902	-3.5	42816.0	R.EEQYN(203.07938)STY.R	3.55	1.01853			412.83389	412.83389	1.0185268	411.6728	sp|P0DOX5|IGG1_HUMAN	sp|P0DOX5|IGG1_HUMAN	2349.8282806328875	1128.4168528797825
Controle_19_Slot1_19_1_8827	False	5032	5032	3	0.5054	0.6277	90.5144694533762	1236.4844	1236.4902	-4.7	134564.0	R.EEQYN(203.07938)STY.R	3.55	0.91052			412.83334	412.83334	0.91051555	411.6728	sp|P0DOX5|IGG1_HUMAN	sp|P0DOX5|IGG1_HUMAN	1913.689568571404	983.0367343314211	H5N4F0S1
Controle_19_Slot1_19_1_8827	False	5038	5038	3	1.0314	0.6169	99.54476479514416	1236.4849	1236.4902	-4.3	105077.0	R.EEQYN(203.07938)STY.R	3.55	0.93765			412.83353	412.83353	0.9376539	411.6728	sp|P0DOX5|IGG1_HUMAN	sp|P0DOX5|IGG1_HUMAN	1971.731443700401	1002.384199611865	H5N5F1S0
Controle_19_Slot1_19_1_8827	False	5062	5062	3	0.452	0.4175	75.72396796056685	1236.4836	1236.4902	-5.3	107919.0	R.EEQYN(203.07938)STY.R	3.55	0.98451			412.8331	412.8331	0.9845125	412.8498	sp|P0DOX5|IGG1_HUMAN	sp|P0DOX5|IGG1_HUMAN	1809.674354151928	948.3647585344378	H4N5F1S0
Controle_19_Slot1_19_1_8827	False	5066	5066	3	1.1131	0.5695	99.84276729559748	1236.4882	1236.4902	-1.7	40323.0	R.EEQYN(203.07938)STY.R	3.55	1.01309			412.83463	412.83463	1.0130923	412.8498	sp|P0DOX5|IGG1_HUMAN	sp|P0DOX5|IGG1_HUMAN	2350.828239027423	1128.7509031177938	H5N4F1S2,H12N2F0S0
Controle_19_Slot1_19_1_8827	False	5077	5077	3	1.0899	0.5821	99.68847352024922	1236.4827	1236.4902	-6.1	58808.0	R.EEQYN(203.07938)STY.R	3.55	0.94261			412.83276	412.83276	0.94260836	412.8498	sp|P0DOX5|IGG1_HUMAN	sp|P0DOX5|IGG1_HUMAN	1897.692982008804	977.7039428582456	H4N4F1S1
Controle_19_Slot1_19_1_8827	False	5092	5092	3	1.1358	0.6063	100.0	1236.4836	1236.4902	-5.3	218468.0	R.EEQYN(203.07938)STY.R	3.55	0.9146			412.8331	412.8331	0.91459733	414.0277	sp|P0DOX5|IGG1_HUMAN	sp|P0DOX5|IGG1_HUMAN	1606.5968577162869	880.6722434956101	H4N4F1S0
Controle_19_Slot1_19_1_8827	False	5095	5095	3	1.0054	0.3963	97.9381443298969	1236.4872	1236.4902	-2.5	91315.0	R.EEQYN(203.07938)STY.R	3.55	0.96269			412.83429	412.83429	0.96269226	414.0277	sp|P0DOX5|IGG1_HUMAN	sp|P0DOX5|IGG1_HUMAN	1972.726499222229	1002.7166630465458
Controle_19_Slot1_19_1_8827	False	5100	5100	3	0.6028	0.3156	83.98876404494382	1236.4857	1236.4902	-3.7	113831.0	R.EEQYN(203.07938)STY.R	3.55	0.9447			412.8338	412.8338	0.9447039	414.0277	sp|P0DOX5|IGG1_HUMAN	sp|P0DOX5|IGG1_HUMAN	1897.6882995843869	977.7034445345153	H4N4F1S1
Controle_19_Slot1_19_1_8827	False	5104	5104	3	0.8984	0.6306	99.46018893387314	1236.4868	1236.4902	-2.8	58190.0	R.EEQYN(203.07938)STY.R	3.55	0.99471			412.83417	412.83417	0.99471164	414.0277	sp|P0DOX5|IGG1_HUMAN	sp|P0DOX5|IGG1_HUMAN	1971.716320371624	1002.3798009985316	H5N5F1S0
Controle_19_Slot1_19_1_8827	False	5111	5111	3	0.8226	0.3949	95.21484375	1236.4839	1236.4902	-5.1	188112.0	R.EEQYN(203.07938)STY.R	3.55	0.93845			412.83319	412.83319	0.938448	414.0277	sp|P0DOX5|IGG1_HUMAN	sp|P0DOX5|IGG1_HUMAN	1809.6774145359093	948.3658723589938	H4N5F1S0
Controle_19_Slot1_19_1_8827	False	5132	5132	3	0.5993	0.6321	94.51672862453532	1237.4868	1236.4902	-5.5	26222.0	R.EEQYN(203.07938)STY.R	3.55	0.93073			413.16748	413.16748	0.9307265	415.2039	sp|P0DOX5|IGG1_HUMAN	sp|P0DOX5|IGG1_HUMAN	2061.8153851296456	1032.4128029225558
Controle_19_Slot1_19_1_8827	False	5137	5137	3	1.375	0.4908	100.0	1236.4863	1236.4902	-3.2	73252.0	R.EEQYN(203.07938)STY.R	3.55	0.88183			412.83401	412.83401	0.88182825	415.2039	sp|P0DOX5|IGG1_HUMAN	sp|P0DOX5|IGG1_HUMAN	1607.6010153269249	881.0078740569014
Controle_19_Slot1_19_1_8827	False	5140	5140	3	1.0067	0.5099	99.21156373193168	1236.4861	1236.4902	-3.4	155619.0	R.EEQYN(203.07938)STY.R	3.55	0.86072			412.83392	412.83392	0.86071545	415.2039	sp|P0DOX5|IGG1_HUMAN	sp|P0DOX5|IGG1_HUMAN	1444.5407340524814	826.6543749939665	H3N4F1S0
Controle_19_Slot1_19_1_8827	False	5165	5165	3	0.6902	0.439	93.3677863910422	1236.4832	1236.4902	-5.7	214449.0	R.EEQYN(203.07938)STY.R	3.55	0.9366			412.83295	412.83295	0.93660164	416.3823	sp|P0DOX5|IGG1_HUMAN	sp|P0DOX5|IGG1_HUMAN	1809.671383829698	948.3635940736218	H4N5F1S0
Controle_19_Slot1_19_1_8827	False	5166	5166	3	0.8062	0.5699	97.76286353467562	1237.489	1236.4902	-3.7	56285.0	R.EEQYN(203.07938)STY.R	3.55	0.87796			413.16824	413.16824	0.8779559	416.3823	sp|P0DOX5|IGG1_HUMAN	sp|P0DOX5|IGG1_HUMAN	1606.5959875812678	880.6737614926996	H4N4F1S0
Controle_19_Slot1_19_1_8827	False	5195	5195	3	0.5785	0.1351	73.039496279336	1237.4835	1236.4902	-8.1	12347.0	R.EEQYN(203.07938)STY.R	3.55	0.99989			413.16641	413.16641	0.9998911	416.3823	sp|P0DOX5|IGG1_HUMAN	sp|P0DOX5|IGG1_HUMAN	2513.949455395353	1183.1231118377289
Controle_19_Slot1_19_1_8827	False	5224	5224	3	1.2671	0.632	100.0	1236.486	1236.4902	-3.5	101332.0	R.EEQYN(203.07938)STY.R	3.55	0.91924			412.83389	412.83389	0.91924334	417.5594	sp|P0DOX5|IGG1_HUMAN	sp|P0DOX5|IGG1_HUMAN	1663.6163196690725	899.6795224788007	H4N5F0S0
Controle_19_Slot1_19_1_8827	False	5228	5228	3	0.6883	0.2999	88.8208269525268	1237.4894	1236.4902	-3.4	15558.0	R.EEQYN(203.07938)STY.R	3.55	1.00923			413.16833	413.16833	1.0092328	417.5594	sp|P0DOX5|IGG1_HUMAN	sp|P0DOX5|IGG1_HUMAN	2100.75524922208	1045.3936243043458	H4N5F1S1
Controle_19_Slot1_19_1_8827	False	5241	5241	3	0.7803	0.4382	95.14563106796116	1236.483	1236.4902	-5.8	125436.0	R.EEQYN(203.07938)STY.R	3.55	0.85426			412.83289	412.83289	0.8542559	418.7377	sp|P0DOX5|IGG1_HUMAN	sp|P0DOX5|IGG1_HUMAN	1444.5451307200324	826.6548078073465	H3N4F1S0
Controle_19_Slot1_19_1_8827	False	5248	5248	3	1.2308	0.4907	99.84051036682615	1236.4854	1236.4902	-3.9	36292.0	R.EEQYN(203.07938)STY.R	3.55	1.00603			412.83368	412.83368	1.0060275	418.7377	sp|P0DOX5|IGG1_HUMAN	sp|P0DOX5|IGG1_HUMAN	2100.767358241056	1045.3963465626562	H4N5F1S1
Controle_19_Slot1_19_1_8827	False	5257	5257	3	0.9868	0.5828	99.57924263674614	1236.486	1236.4902	-3.5	129197.0	R.EEQYN(203.07938)STY.R	3.55	0.88015			412.83386	412.83386	0.8801478	418.7377	sp|P0DOX5|IGG1_HUMAN	sp|P0DOX5|IGG1_HUMAN	1810.6681389388675	948.696787331425
Controle_19_Slot1_19_1_8827	False	5280	5280	3	0.7665	0.4951	96.08433734939759	1237.4875	1236.4902	-4.9	107296.0	R.EEQYN(203.07938)STY.R	3.55	0.91077			413.16776	413.16776	0.9107671	419.9143	sp|P0DOX5|IGG1_HUMAN	sp|P0DOX5|IGG1_HUMAN	1647.6236824880723	894.3491712647138	H3N5F1S0
Controle_19_Slot1_19_1_8827	False	5365	5365	3	1.1044	0.5388	99.55223880597015	1236.4843	1236.4902	-4.8	20572.0	R.EEQYN(203.07938)STY.R	3.55	0.96148			412.83331	412.83331	0.96147573	423.4474	sp|P0DOX5|IGG1_HUMAN	sp|P0DOX5|IGG1_HUMAN	1809.6680839764665	948.3628893070706	H4N5F1S0
Controle_19_Slot1_19_1_8827	False	4988	4988	4	0.2901	0.066	43.05967688757006	1236.4861	1236.4902	-3.4	46829.0	R.EEQYN(203.07938)STY.R	3.55	0.89802			309.87741	309.87741	0.8980225	410.4946	sp|P0DOX5|IGG1_HUMAN	sp|P0DOX5|IGG1_HUMAN	4698.728414165316	1433.7896653668863
Controle_19_Slot1_19_1_8827	False	1055	1055	2	0.7141	0.2017	98.93617021276596	1392.5919	1392.5913	0.4	6839.0	R.EEQYN(203.07938)STYR.V	4.46	1.26741			696.79987	696.79987	1.267414	67.4528	sp|P0DOX5|IGG1_HUMAN	sp|P0DOX5|IGG1_HUMAN	1809.653606979905	1500.086972228256	H4N5F1S0
Controle_19_Slot1_19_1_8827	False	1064	1064	2	0.5835	0.2142	97.19626168224299	1392.5844	1392.5913	-5.0	8238.0	R.EEQYN(203.07938)STYR.V	4.46	1.16509			696.79608	696.79608	1.1650916	67.4528	sp|P0DOX5|IGG1_HUMAN	sp|P0DOX5|IGG1_HUMAN	1444.5222889732825	1317.5174977124432	H3N4F1S0
Controle_19_Slot1_19_1_8827	False	1181	1181	2	0.5131	0.3191	97.24770642201835	1393.5901	1392.5913	-3.3	70716.0	R.EEQYN(203.07938)STYR.V	4.46	1.2525			697.29895	697.29895	1.2524964	75.6949	sp|P0DOX5|IGG1_HUMAN	sp|P0DOX5|IGG1_HUMAN	1770.627165683128	1480.5728476031263
Controle_19_Slot1_19_1_8827	False	1307	1307	2	0.4553	0.1272	95.55555555555556	1392.5847	1392.5913	-4.7	11380.0	R.EEQYN(203.07938)STYR.V	4.46	1.08062			696.79626	696.79626	1.0806196	83.936	sp|P0DOX5|IGG1_HUMAN	sp|P0DOX5|IGG1_HUMAN	1241.4563716228988	1215.984738696233	H3N3F1S0
Controle_19_Slot1_19_1_8827	False	1412	1412	2	0.3592	0.2765	95.8041958041958	1392.5859	1392.5913	-3.9	93839.0	R.EEQYN(203.07938)STYR.V	4.46	1.20748			696.79688	696.79688	1.2074786	92.1787	sp|P0DOX5|IGG1_HUMAN	sp|P0DOX5|IGG1_HUMAN	1606.5908553183024	1398.5526047252474	H4N4F1S0
Controle_19_Slot1_19_1_8827	False	1413	1413	2	0.8034	0.3119	98.78048780487805	1392.5874	1392.5913	-2.8	25333.0	R.EEQYN(203.07938)STYR.V	4.46	1.13948			696.79761	696.79761	1.1394801	92.1787	sp|P0DOX5|IGG1_HUMAN	sp|P0DOX5|IGG1_HUMAN	1241.4532046617117	1215.9845153193487	H3N3F1S0
Controle_19_Slot1_19_1_8827	False	1443	1443	2	0.9038	0.3604	100.0	1392.585	1392.5913	-4.6	17122.0	R.EEQYN(203.07938)STYR.V	4.46	1.11163			696.79639	696.79639	1.1116318	93.3557	sp|P0DOX5|IGG1_HUMAN	sp|P0DOX5|IGG1_HUMAN	1079.404207664397	1134.958816296337	H2N3F1S0
Controle_19_Slot1_19_1_8827	False	1527	1527	2	0.9024	0.8691	100.0	1393.5894	1392.5913	-3.8	113091.0	R.EEQYN(203.07938)STYR.V	4.46	1.21872			697.29858	697.29858	1.2187158	95.7119	sp|P0DOX5|IGG1_HUMAN	sp|P0DOX5|IGG1_HUMAN	1446.535306551673	1318.5265373699594
Controle_19_Slot1_19_1_8827	False	1528	1528	2	0.4659	0.0115	95.23809523809523	1392.584	1392.5913	-5.3	12916.0	R.EEQYN(203.07938)STYR.V	4.46	1.11065			696.7959	696.7959	1.1106462	95.7119	sp|P0DOX5|IGG1_HUMAN	sp|P0DOX5|IGG1_HUMAN	1095.4029006829126	1142.9576532446558	H3N3F0S0
Controle_19_Slot1_19_1_8827	False	1539	1539	2	0.4686	0.147	95.41984732824427	1392.5852	1392.5913	-4.4	73587.0	R.EEQYN(203.07938)STYR.V	4.46	1.06649			696.79651	696.79651	1.0664892	95.7119	sp|P0DOX5|IGG1_HUMAN	sp|P0DOX5|IGG1_HUMAN	1241.4465642178056	1215.980103419098	H3N3F1S0
Controle_19_Slot1_19_1_8827	False	1541	1541	2	0.2796	0.4067	95.33333333333334	1393.5868	1392.5913	-5.6	63964.0	R.EEQYN(203.07938)STYR.V	4.46	1.17553			697.2973	697.2973	1.1755286	95.7119	sp|P0DOX5|IGG1_HUMAN	sp|P0DOX5|IGG1_HUMAN	1406.5151957943194	1298.515177622175
Controle_19_Slot1_19_1_8827	False	1549	1549	2	0.8949	0.8843	100.0	1392.586	1392.5913	-3.8	69082.0	R.EEQYN(203.07938)STYR.V	4.46	1.14193			696.79694	696.79694	1.1419336	96.8878	sp|P0DOX5|IGG1_HUMAN	sp|P0DOX5|IGG1_HUMAN	1241.460932822524	1215.9876857957884	H3N3F1S0
Controle_19_Slot1_19_1_8827	False	1557	1557	2	0.7754	0.8482	100.0	1392.5852	1392.5913	-4.4	67867.0	R.EEQYN(203.07938)STYR.V	4.46	1.17973			696.79651	696.79651	1.1797267	96.8878	sp|P0DOX5|IGG1_HUMAN	sp|P0DOX5|IGG1_HUMAN	1403.5169339802137	1297.0152896399322	H4N3F1S0
Controle_19_Slot1_19_1_8827	False	1558	1558	2	0.9542	0.732	100.0	1392.5851	1392.5913	-4.5	56068.0	R.EEQYN(203.07938)STYR.V	4.46	1.11114			696.79645	696.79645	1.1111395	96.8878	sp|P0DOX5|IGG1_HUMAN	sp|P0DOX5|IGG1_HUMAN	1095.403448088064	1142.9584943977516	H3N3F0S0
Controle_19_Slot1_19_1_8827	False	1563	1563	2	0.2202	0.2931	92.81437125748504	1392.5862	1392.5913	-3.7	42342.0	R.EEQYN(203.07938)STYR.V	4.46	1.28209			696.797	696.797	1.2820948	96.8878	sp|P0DOX5|IGG1_HUMAN	sp|P0DOX5|IGG1_HUMAN	1768.636811910781	1479.5756798850075	H5N4F1S0
Controle_19_Slot1_19_1_8827	False	1577	1577	2	0.3542	0.144	95.54140127388536	1392.5847	1392.5913	-4.7	23043.0	R.EEQYN(203.07938)STYR.V	4.46	1.28788			696.79626	696.79626	1.2878767	96.8878	sp|P0DOX5|IGG1_HUMAN	sp|P0DOX5|IGG1_HUMAN	1647.6075869352176	1419.0603430662568	H3N5F1S0
Controle_19_Slot1_19_1_8827	False	1578	1578	2	1.4238	0.5873	100.0	1392.5859	1392.5913	-3.9	49861.0	R.EEQYN(203.07938)STYR.V	4.46	1.18044			696.79688	696.79688	1.1804388	96.8878	sp|P0DOX5|IGG1_HUMAN	sp|P0DOX5|IGG1_HUMAN	1079.408585370528	1134.9614462652744	H2N3F1S0
Controle_19_Slot1_19_1_8827	False	1585	1585	2	0.8853	0.5092	100.0	1393.5903	1392.5913	-3.1	134226.0	R.EEQYN(203.07938)STYR.V	4.46	1.17507			697.29907	697.29907	1.17507	96.8878	sp|P0DOX5|IGG1_HUMAN	sp|P0DOX5|IGG1_HUMAN	1406.5167974770584	1298.5177581244582
Controle_19_Slot1_19_1_8827	False	1602	1602	2	0.774	0.9632	100.0	1392.586	1392.5913	-3.8	106156.0	R.EEQYN(203.07938)STYR.V	4.46	1.20708			696.79694	696.79694	1.2070795	98.0655	sp|P0DOX5|IGG1_HUMAN	sp|P0DOX5|IGG1_HUMAN	1444.546070283796	1317.530264665657	H3N4F1S0
Controle_19_Slot1_19_1_8827	False	1603	1603	2	1.3064	0.6347	100.0	1392.5841	1392.5913	-5.2	180250.0	R.EEQYN(203.07938)STYR.V	4.46	1.13126			696.79596	696.79596	1.131259	98.0655	sp|P0DOX5|IGG1_HUMAN	sp|P0DOX5|IGG1_HUMAN	1242.4659270632742	1216.4892148619583
Controle_19_Slot1_19_1_8827	False	1610	1610	2	0.6929	0.0022	97.45762711864407	1392.5842	1392.5913	-5.1	7835.0	R.EEQYN(203.07938)STYR.V	4.46	1.29119			696.79602	696.79602	1.2911935	98.0655	sp|P0DOX5|IGG1_HUMAN	sp|P0DOX5|IGG1_HUMAN	1403.508505269751	1297.010598014251	H4N3F1S0
Controle_19_Slot1_19_1_8827	False	1611	1611	2	1.2325	0.6962	100.0	1392.5853	1392.5913	-4.3	53501.0	R.EEQYN(203.07938)STYR.V	4.46	1.19624			696.79657	696.79657	1.1962395	98.0655	sp|P0DOX5|IGG1_HUMAN	sp|P0DOX5|IGG1_HUMAN	1242.4698524812604	1216.491767336307
Controle_19_Slot1_19_1_8827	False	1612	1612	2	0.3897	0.0675	95.51282051282051	1392.585	1392.5913	-4.6	27251.0	R.EEQYN(203.07938)STYR.V	4.46	1.13693			696.79639	696.79639	1.136932	98.0655	sp|P0DOX5|IGG1_HUMAN	sp|P0DOX5|IGG1_HUMAN	1257.452047869433	1223.9827041949995	H4N3F0S0
Controle_19_Slot1_19_1_8827	False	1613	1613	2	1.0011	0.3691	100.0	1392.5892	1392.5913	-1.5	19503.0	R.EEQYN(203.07938)STYR.V	4.46	1.06788			696.79852	696.79852	1.0678798	98.0655	sp|P0DOX5|IGG1_HUMAN	sp|P0DOX5|IGG1_HUMAN	1079.4018093314633	1134.9597310264985	H2N3F1S0
Controle_19_Slot1_19_1_8827	False	1622	1622	2	0.9055	0.4244	100.0	1392.5839	1392.5913	-5.3	39597.0	R.EEQYN(203.07938)STYR.V	4.46	1.1136			696.79584	696.79584	1.113598	98.0655	sp|P0DOX5|IGG1_HUMAN	sp|P0DOX5|IGG1_HUMAN	1095.3978828103575	1142.9550943278562	H3N3F0S0
Controle_19_Slot1_19_1_8827	False	1627	1627	2	1.1051	0.6294	100.0	1392.5857	1392.5913	-4.0	43371.0	R.EEQYN(203.07938)STYR.V	4.46	1.19851			696.79675	696.79675	1.1985128	98.0655	sp|P0DOX5|IGG1_HUMAN	sp|P0DOX5|IGG1_HUMAN	1079.4167719957045	1134.9654634485223	H2N3F1S0
Controle_19_Slot1_19_1_8827	False	1628	1628	2	1.0785	0.4941	100.0	1392.5825	1392.5913	-6.3	20752.0	R.EEQYN(203.07938)STYR.V	4.46	1.11704			696.79517	696.79517	1.1170439	98.0655	sp|P0DOX5|IGG1_HUMAN	sp|P0DOX5|IGG1_HUMAN	1079.4045117269868	1134.9577024177945	H2N3F1S0
Controle_19_Slot1_19_1_8827	False	1650	1650	2	0.3533	0.361	95.48872180451127	1392.5825	1392.5913	-6.3	23195.0	R.EEQYN(203.07938)STYR.V	4.46	1.27816			696.79517	696.79517	1.2781631	99.2436	sp|P0DOX5|IGG1_HUMAN	sp|P0DOX5|IGG1_HUMAN	1647.615917930291	1419.0633950772603	H3N5F1S0
Controle_19_Slot1_19_1_8827	False	1651	1651	2	1.2263	0.5308	100.0	1392.5865	1392.5913	-3.4	102900.0	R.EEQYN(203.07938)STYR.V	4.46	1.19322			696.79718	696.79718	1.1932182	99.2436	sp|P0DOX5|IGG1_HUMAN	sp|P0DOX5|IGG1_HUMAN	1241.4700991319212	1215.9925321710386	H3N3F1S0
Controle_19_Slot1_19_1_8827	False	1659	1659	2	1.1377	0.8856	100.0	1392.5851	1392.5913	-4.5	85274.0	R.EEQYN(203.07938)STYR.V	4.46	1.1707			696.79645	696.79645	1.1707002	99.2436	sp|P0DOX5|IGG1_HUMAN	sp|P0DOX5|IGG1_HUMAN	1242.4693065539843	1216.4913789795826
Controle_19_Slot1_19_1_8827	False	1660	1660	2	0.5499	0.3813	97.9381443298969	1392.5852	1392.5913	-4.4	17462.0	R.EEQYN(203.07938)STYR.V	4.46	1.07854			696.79651	696.79651	1.0785396	99.2436	sp|P0DOX5|IGG1_HUMAN	sp|P0DOX5|IGG1_HUMAN	1257.4480916177365	1223.9808418499206	H4N3F0S0
Controle_19_Slot1_19_1_8827	False	1675	1675	2	1.3306	0.6823	100.0	1392.5931	1392.5913	1.3	69364.0	R.EEQYN(203.07938)STYR.V	4.46	0.96253			696.80048	696.80048	0.96253467	99.2436	sp|P0DOX5|IGG1_HUMAN	sp|P0DOX5|IGG1_HUMAN
Controle_19_Slot1_19_1_8827	False	1687	1687	2	0.4285	0.3787	97.54098360655738	1392.5863	1392.5913	-3.6	40412.0	R.EEQYN(203.07938)STYR.V	4.46	1.30492			696.79706	696.79706	1.304918	100.4208	sp|P0DOX5|IGG1_HUMAN	sp|P0DOX5|IGG1_HUMAN	1809.658909423536	1500.0868405215565	H4N5F1S0
Controle_19_Slot1_19_1_8827	False	1697	1697	2	0.3999	0.4426	97.52066115702479	1392.5823	1392.5913	-6.5	32660.0	R.EEQYN(203.07938)STYR.V	4.46	1.26579			696.79504	696.79504	1.2657877	100.4208	sp|P0DOX5|IGG1_HUMAN	sp|P0DOX5|IGG1_HUMAN	1650.6219193034665	1420.5662982011258
Controle_19_Slot1_19_1_8827	False	2305	2305	2	0.4825	0.0501	95.68345323741008	1392.5892	1392.5913	-1.5	7096.0	R.EEQYN(203.07938)STYR.V	4.46	1.16441			696.79852	696.79852	1.1644115	206.7774	sp|P0DOX5|IGG1_HUMAN	sp|P0DOX5|IGG1_HUMAN	1444.519645774859	1317.5186261161975	H3N4F1S0
Controle_19_Slot1_19_1_8827	False	3739	3739	2	0.6757	1.0	100.0	1392.585	1392.5913	-4.6	39840.0	R.EEQYN(203.07938)STYR.V	4.46	0.8223			696.79639	696.79639	0.8223049	349.2584	sp|P0DOX5|IGG1_HUMAN	sp|P0DOX5|IGG1_HUMAN	454.5958185564144	822.5545878475806
Controle_19_Slot1_19_1_8827	False	3778	3778	2	0.2369	0.2247	92.85714285714286	1392.5852	1392.5913	-4.4	19090.0	R.EEQYN(203.07938)STYR.V	4.46	0.856			696.79651	696.79651	0.8560033	351.6128	sp|P0DOX5|IGG1_HUMAN	sp|P0DOX5|IGG1_HUMAN	454.59709914851294	822.5553746800829
Controle_19_Slot1_19_1_8827	False	616	616	2	0.4356	0.0478	95.27027027027027	1392.584	1392.5913	-5.3	61766.0	R.EEQYN(203.07938)STYR.V	4.46	1.19893			696.7959	696.7959	1.1989348	39.1919	sp|P0DOX5|IGG1_HUMAN	sp|P0DOX5|IGG1_HUMAN	1403.5075925524798	1297.0100042832123	H4N3F1S0
Controle_19_Slot1_19_1_8827	False	625	625	2	0.405	0.5836	98.01980198019803	1392.5842	1392.5913	-5.1	37155.0	R.EEQYN(203.07938)STYR.V	4.46	1.24033			696.79602	696.79602	1.2403339	39.1919	sp|P0DOX5|IGG1_HUMAN	sp|P0DOX5|IGG1_HUMAN	1606.583477000203	1398.5480685592154	H4N4F1S0
Controle_19_Slot1_19_1_8827	False	626	626	2	0.7675	0.3863	100.0	1392.5852	1392.5913	-4.4	21562.0	R.EEQYN(203.07938)STYR.V	4.46	1.16466			696.79651	696.79651	1.1646576	39.1919	sp|P0DOX5|IGG1_HUMAN	sp|P0DOX5|IGG1_HUMAN	1241.4535212080484	1215.983555863724	H3N3F1S0
Controle_19_Slot1_19_1_8827	False	669	669	2	0.3331	0.3353	95.83333333333334	1392.5845	1392.5913	-4.9	33419.0	R.EEQYN(203.07938)STYR.V	4.46	1.27349			696.79614	696.79614	1.2734871	40.3706	sp|P0DOX5|IGG1_HUMAN	sp|P0DOX5|IGG1_HUMAN	1768.6348845246075	1479.573885426465	H5N4F1S0
Controle_19_Slot1_19_1_8827	False	921	921	2	0.6906	0.3613	98.87640449438202	1393.5829	1392.5913	-8.5	8654.0	R.EEQYN(203.07938)STYR.V	4.46	1.1698			697.29535	697.29535	1.1697967	53.321	sp|P0DOX5|IGG1_HUMAN	sp|P0DOX5|IGG1_HUMAN	1445.5432395100163	1318.0272978644496
Controle_19_Slot1_19_1_8827	False	1008	1008	3	0.2119	0.1611	96.19625137816979	1392.584	1392.5913	-5.3	5123.0	R.EEQYN(203.07938)STYR.V	4.46	0.86259			464.86655	464.86655	0.8625912	62.7417	sp|P0DOX5|IGG1_HUMAN	sp|P0DOX5|IGG1_HUMAN	1622.587894610514	938.0360462007936	H5N4F0S0
Controle_19_Slot1_19_1_8827	False	1027	1027	3	1.1897	0.5718	100.0	1392.5829	1392.5913	-6.0	22386.0	R.EEQYN(203.07938)STYR.V	4.46	0.96928			464.86618	464.86618	0.9692776	65.0962	sp|P0DOX5|IGG1_HUMAN	sp|P0DOX5|IGG1_HUMAN	1606.5920730878893	932.7037318420514	H4N4F1S0
Controle_19_Slot1_19_1_8827	False	1040	1040	3	0.5281	0.5817	99.92987377279103	1392.5854	1392.5913	-4.2	61042.0	R.EEQYN(203.07938)STYR.V	4.46	0.91164			464.86703	464.86703	0.9116421	66.2739	sp|P0DOX5|IGG1_HUMAN	sp|P0DOX5|IGG1_HUMAN	1768.6482345277082	986.7233026029226	H5N4F1S0
Controle_19_Slot1_19_1_8827	False	1041	1041	3	0.2994	0.1865	96.83078664402943	1392.5858	1392.5913	-3.9	26791.0	R.EEQYN(203.07938)STYR.V	4.46	0.83543			464.86716	464.86716	0.83542794	66.2739	sp|P0DOX5|IGG1_HUMAN	sp|P0DOX5|IGG1_HUMAN	1769.6452116987778	987.0557655580244
Controle_19_Slot1_19_1_8827	False	1043	1043	3	0.7136	0.7186	100.0	1392.5842	1392.5913	-5.1	45822.0	R.EEQYN(203.07938)STYR.V	4.46	0.93833			464.86664	464.86664	0.9383326	66.2739	sp|P0DOX5|IGG1_HUMAN	sp|P0DOX5|IGG1_HUMAN	1768.6466141713634	986.7223662556992	H5N4F1S0
Controle_19_Slot1_19_1_8827	False	1045	1045	3	0.7278	0.5319	100.0	1392.5828	1392.5913	-6.1	65607.0	R.EEQYN(203.07938)STYR.V	4.46	0.9086			464.86615	464.86615	0.9086018	66.2739	sp|P0DOX5|IGG1_HUMAN	sp|P0DOX5|IGG1_HUMAN	1606.6007314654607	932.7066053884588	H4N4F1S0
Controle_19_Slot1_19_1_8827	False	1047	1047	3	0.4949	0.071	97.92284866468842	1392.583	1392.5913	-6.0	32994.0	R.EEQYN(203.07938)STYR.V	4.46	0.95163			464.86621	464.86621	0.9516311	66.2739	sp|P0DOX5|IGG1_HUMAN	sp|P0DOX5|IGG1_HUMAN	1606.5933972557095	932.7042132751712	H4N4F1S0
Controle_19_Slot1_19_1_8827	False	1113	1113	3	0.6782	0.2202	99.5364238410596	1392.5868	1392.5913	-3.2	55301.0	R.EEQYN(203.07938)STYR.V	4.46	0.88767			464.86749	464.86749	0.8876661	70.9838	sp|P0DOX5|IGG1_HUMAN	sp|P0DOX5|IGG1_HUMAN	1606.5883029822223	932.7037915906958	H4N4F1S0
Controle_19_Slot1_19_1_8827	False	1116	1116	3	0.3334	0.3528	97.77777777777777	1392.5863	1392.5913	-3.6	57291.0	R.EEQYN(203.07938)STYR.V	4.46	0.89018			464.86731	464.86731	0.8901817	70.9838	sp|P0DOX5|IGG1_HUMAN	sp|P0DOX5|IGG1_HUMAN	1768.6435776606836	986.7220346222184	H5N4F1S0
Controle_19_Slot1_19_1_8827	False	1196	1196	3	1.3952	0.8603	100.0	1392.5841	1392.5913	-5.2	90755.0	R.EEQYN(203.07938)STYR.V	4.46	0.92557			464.86661	464.86661	0.9255669	76.8719	sp|P0DOX5|IGG1_HUMAN	sp|P0DOX5|IGG1_HUMAN	1606.6009749940458	932.7071282138952	H4N4F1S0
Controle_19_Slot1_19_1_8827	False	1200	1200	3	0.4243	0.0578	97.46251441753172	1392.5841	1392.5913	-5.2	6643.0	R.EEQYN(203.07938)STYR.V	4.46	0.89314			464.86658	464.86658	0.89313567	76.8719	sp|P0DOX5|IGG1_HUMAN	sp|P0DOX5|IGG1_HUMAN	1460.5423799480022	884.0208891684568	H4N4F0S0
Controle_19_Slot1_19_1_8827	False	1213	1213	3	0.8548	0.8243	100.0	1392.5851	1392.5913	-4.5	46908.0	R.EEQYN(203.07938)STYR.V	4.46	0.87348			464.86691	464.86691	0.8734846	76.8719	sp|P0DOX5|IGG1_HUMAN	sp|P0DOX5|IGG1_HUMAN	1441.451866412986	877.6577284505006	H1N2F0S3
Controle_19_Slot1_19_1_8827	False	1225	1225	3	0.605	0.2775	99.412915851272	1392.5859	1392.5913	-3.9	26915.0	R.EEQYN(203.07938)STYR.V	4.46	0.89416			464.86719	464.86719	0.89416355	78.0488	sp|P0DOX5|IGG1_HUMAN	sp|P0DOX5|IGG1_HUMAN	1460.5449340097966	884.0223726811919	H4N4F0S0
Controle_19_Slot1_19_1_8827	False	1257	1257	3	1.029	0.6789	100.0	1392.583	1392.5913	-6.0	29589.0	R.EEQYN(203.07938)STYR.V	4.46	0.93381			464.86621	464.86621	0.93381476	80.4038	sp|P0DOX5|IGG1_HUMAN	sp|P0DOX5|IGG1_HUMAN	1444.541174442385	878.6868018615556	H3N4F1S0
Controle_19_Slot1_19_1_8827	False	1293	1293	3	0.4498	0.1875	98.20574162679426	1392.5865	1392.5913	-3.4	31230.0	R.EEQYN(203.07938)STYR.V	4.46	0.898			464.8674	464.8674	0.89800334	82.7591	sp|P0DOX5|IGG1_HUMAN	sp|P0DOX5|IGG1_HUMAN	1445.5473276322189	879.0233692934406
Controle_19_Slot1_19_1_8827	False	1344	1344	3	0.8335	0.4013	100.0	1392.5826	1392.5913	-6.2	44904.0	R.EEQYN(203.07938)STYR.V	4.46	0.90842			464.86609	464.86609	0.90842074	86.2914	sp|P0DOX5|IGG1_HUMAN	sp|P0DOX5|IGG1_HUMAN	1444.5457597966574	878.6882125380998	H3N4F1S0
Controle_19_Slot1_19_1_8827	False	1374	1374	3	0.2408	0.5158	97.4152785755313	1392.5891	1392.5913	-1.6	27445.0	R.EEQYN(203.07938)STYR.V	4.46	0.90433			464.86826	464.86826	0.90433043	88.646	sp|P0DOX5|IGG1_HUMAN	sp|P0DOX5|IGG1_HUMAN	1644.534995692473	945.3534492816387	H1N3F0S3
Controle_19_Slot1_19_1_8827	False	1378	1378	3	1.2693	0.6455	100.0	1392.5845	1392.5913	-4.9	43081.0	R.EEQYN(203.07938)STYR.V	4.46	0.90841			464.86673	464.86673	0.9084129	88.646	sp|P0DOX5|IGG1_HUMAN	sp|P0DOX5|IGG1_HUMAN	1443.5357518541286	878.3521706260619
Controle_19_Slot1_19_1_8827	False	1386	1386	3	1.2767	0.7181	100.0	1392.5844	1392.5913	-5.0	29823.0	R.EEQYN(203.07938)STYR.V	4.46	0.97307			464.86667	464.86667	0.97307366	89.8233	sp|P0DOX5|IGG1_HUMAN	sp|P0DOX5|IGG1_HUMAN	1606.5912970681773	932.7039813159216	H4N4F1S0
Controle_19_Slot1_19_1_8827	False	1399	1399	3	0.4248	0.3817	98.57849196538938	1392.5856	1392.5913	-4.1	53141.0	R.EEQYN(203.07938)STYR.V	4.46	0.90907			464.86707	464.86707	0.90907043	91.0012	sp|P0DOX5|IGG1_HUMAN	sp|P0DOX5|IGG1_HUMAN	1768.647867899171	986.7232216362348	H5N4F1S0
Controle_19_Slot1_19_1_8827	False	1402	1402	3	0.4631	0.1771	98.20143884892086	1392.5823	1392.5913	-6.5	52523.0	R.EEQYN(203.07938)STYR.V	4.46	0.93676			464.86597	464.86597	0.9367632	91.0012	sp|P0DOX5|IGG1_HUMAN	sp|P0DOX5|IGG1_HUMAN	1768.649409755627	986.7226297194072	H5N4F1S0
Controle_19_Slot1_19_1_8827	False	1403	1403	3	0.274	1.0	99.53580901856765	1393.5907	1392.5913	-2.8	39173.0	R.EEQYN(203.07938)STYR.V	4.46	0.8411			465.20212	465.20212	0.8411	91.0012	sp|P0DOX5|IGG1_HUMAN	sp|P0DOX5|IGG1_HUMAN	1444.5316424387204	878.6861905446455	H3N4F1S0
Controle_19_Slot1_19_1_8827	False	1445	1445	3	0.8207	0.8321	100.0	1392.5848	1392.5913	-4.6	175891.0	R.EEQYN(203.07938)STYR.V	4.46	0.98381			464.86685	464.86685	0.9838137	93.3557	sp|P0DOX5|IGG1_HUMAN	sp|P0DOX5|IGG1_HUMAN	1606.6016094644744	932.7075874081222	H4N4F1S0
Controle_19_Slot1_19_1_8827	False	1452	1452	3	0.7831	0.5354	100.0	1392.5848	1392.5913	-4.6	33352.0	R.EEQYN(203.07938)STYR.V	4.46	1.00508			464.86685	464.86685	1.0050799	93.3557	sp|P0DOX5|IGG1_HUMAN	sp|P0DOX5|IGG1_HUMAN	1809.677912287556	1000.399703757944	H4N5F1S0
Controle_19_Slot1_19_1_8827	False	1458	1458	3	0.5935	0.4973	99.92947813822285	1392.5839	1392.5913	-5.3	33026.0	R.EEQYN(203.07938)STYR.V	4.46	0.97261			464.86652	464.86652	0.97260886	93.3557	sp|P0DOX5|IGG1_HUMAN	sp|P0DOX5|IGG1_HUMAN	1460.5405677903725	884.0202285152573	H4N4F0S0
Controle_19_Slot1_19_1_8827	False	1467	1467	3	0.6219	0.2734	99.47540983606558	1392.5881	1392.5913	-2.3	31984.0	R.EEQYN(203.07938)STYR.V	4.46	0.97581			464.86795	464.86795	0.97580594	93.3557	sp|P0DOX5|IGG1_HUMAN	sp|P0DOX5|IGG1_HUMAN	1647.6148391689692	946.3797607461514	H3N5F1S0
Controle_19_Slot1_19_1_8827	False	1474	1474	3	0.6535	0.2083	99.41329856584093	1392.584	1392.5913	-5.3	40087.0	R.EEQYN(203.07938)STYR.V	4.46	0.95511			464.86655	464.86655	0.95511323	93.3557	sp|P0DOX5|IGG1_HUMAN	sp|P0DOX5|IGG1_HUMAN	1624.5973900845624	938.7058686048638
Controle_19_Slot1_19_1_8827	False	1492	1492	3	1.0499	0.608	100.0	1392.5859	1392.5913	-3.9	30768.0	R.EEQYN(203.07938)STYR.V	4.46	1.00357			464.86719	464.86719	1.0035744	94.5331	sp|P0DOX5|IGG1_HUMAN	sp|P0DOX5|IGG1_HUMAN	1647.616986212059	946.3797074782264	H3N5F1S0
Controle_19_Slot1_19_1_8827	False	1513	1513	3	1.0521	0.8154	100.0	1392.584	1392.5913	-5.3	149009.0	R.EEQYN(203.07938)STYR.V	4.46	0.94652			464.86655	464.86655	0.94652313	95.7119	sp|P0DOX5|IGG1_HUMAN	sp|P0DOX5|IGG1_HUMAN	1444.559952646125	878.6933937091245	H3N4F1S0
Controle_19_Slot1_19_1_8827	False	1517	1517	3	1.1155	0.4347	100.0	1392.5845	1392.5913	-4.9	105664.0	R.EEQYN(203.07938)STYR.V	4.46	0.98485			464.86673	464.86673	0.9848524	95.7119	sp|P0DOX5|IGG1_HUMAN	sp|P0DOX5|IGG1_HUMAN	1810.679616132409	1000.7334655302016
Controle_19_Slot1_19_1_8827	False	1534	1534	3	0.913	0.3903	100.0	1392.5841	1392.5913	-5.2	97483.0	R.EEQYN(203.07938)STYR.V	4.46	0.90957			464.86661	464.86661	0.90957415	95.7119	sp|P0DOX5|IGG1_HUMAN	sp|P0DOX5|IGG1_HUMAN	1460.5474560436169	884.0226185138041	H4N4F0S0
Controle_19_Slot1_19_1_8827	False	1540	1540	3	1.046	0.7596	100.0	1392.5839	1392.5913	-5.3	55276.0	R.EEQYN(203.07938)STYR.V	4.46	1.00877			464.86652	464.86652	1.0087733	95.7119	sp|P0DOX5|IGG1_HUMAN	sp|P0DOX5|IGG1_HUMAN	1768.6436821346877	986.721281519216	H5N4F1S0
Controle_19_Slot1_19_1_8827	False	1574	1574	3	0.5844	0.4409	99.7943797121316	1392.5869	1392.5913	-3.2	39030.0	R.EEQYN(203.07938)STYR.V	4.46	1.0032			464.86752	464.86752	1.003203	96.8878	sp|P0DOX5|IGG1_HUMAN	sp|P0DOX5|IGG1_HUMAN	1768.6442856363308	986.7224947981488	H5N4F1S0
Controle_19_Slot1_19_1_8827	False	1575	1575	3	0.8775	0.3712	100.0	1392.5834	1392.5913	-5.7	104996.0	R.EEQYN(203.07938)STYR.V	4.46	0.94066			464.86636	464.86636	0.9406573	96.8878	sp|P0DOX5|IGG1_HUMAN	sp|P0DOX5|IGG1_HUMAN	1622.598859101479	938.0395094093376	H5N4F0S0
Controle_19_Slot1_19_1_8827	False	1604	1604	3	1.2368	0.5767	100.0	1392.583	1392.5913	-6.0	98357.0	R.EEQYN(203.07938)STYR.V	4.46	1.03836			464.86624	464.86624	1.0383604	98.0655	sp|P0DOX5|IGG1_HUMAN	sp|P0DOX5|IGG1_HUMAN	1606.5919216161485	932.7037489548072	H4N4F1S0
Controle_19_Slot1_19_1_8827	False	1605	1605	3	1.6173	0.8549	100.0	1392.5837	1392.5913	-5.4	65264.0	R.EEQYN(203.07938)STYR.V	4.46	0.97813			464.86649	464.86649	0.97813433	98.0655	sp|P0DOX5|IGG1_HUMAN	sp|P0DOX5|IGG1_HUMAN	1460.5370109640942	884.0190097206306	H4N4F0S0
Controle_19_Slot1_19_1_8827	False	1615	1615	3	0.333	0.3901	97.75678866587958	1392.5845	1392.5913	-4.9	48184.0	R.EEQYN(203.07938)STYR.V	4.46	0.93735			464.86673	464.86673	0.9373486	98.0655	sp|P0DOX5|IGG1_HUMAN	sp|P0DOX5|IGG1_HUMAN	1971.72989182279	1054.416903037485	H5N5F1S0
Controle_19_Slot1_19_1_8827	False	1624	1624	3	1.0978	0.4409	100.0	1393.5872	1392.5913	-5.4	54327.0	R.EEQYN(203.07938)STYR.V	4.46	0.97383			465.20096	465.20096	0.97383374	98.0655	sp|P0DOX5|IGG1_HUMAN	sp|P0DOX5|IGG1_HUMAN	1647.613758749481	946.3790879982728	H3N5F1S0
Controle_19_Slot1_19_1_8827	False	1636	1636	3	0.8438	0.7208	100.0	1392.585	1392.5913	-4.6	134607.0	R.EEQYN(203.07938)STYR.V	4.46	0.96937			464.86688	464.86688	0.9693681	98.0655	sp|P0DOX5|IGG1_HUMAN	sp|P0DOX5|IGG1_HUMAN	1462.5425258914286	884.6879304150001
Controle_19_Slot1_19_1_8827	False	1641	1641	3	1.4329	0.8353	100.0	1393.5875	1392.5913	-5.1	38160.0	R.EEQYN(203.07938)STYR.V	4.46	0.9846			465.20105	465.20105	0.9846043	98.0655	sp|P0DOX5|IGG1_HUMAN	sp|P0DOX5|IGG1_HUMAN	1663.6029810146977	951.7089232608214	H4N5F0S0
Controle_19_Slot1_19_1_8827	False	1661	1661	3	1.228	0.7955	100.0	1392.5831	1392.5913	-5.9	62631.0	R.EEQYN(203.07938)STYR.V	4.46	1.00751			464.86627	464.86627	1.0075138	99.2436	sp|P0DOX5|IGG1_HUMAN	sp|P0DOX5|IGG1_HUMAN	1648.6194548487165	946.712950860024
Controle_19_Slot1_19_1_8827	False	1662	1662	3	0.9041	0.9244	100.0	1392.5854	1392.5913	-4.2	94725.0	R.EEQYN(203.07938)STYR.V	4.46	0.93933			464.86703	464.86703	0.93933296	99.2436	sp|P0DOX5|IGG1_HUMAN	sp|P0DOX5|IGG1_HUMAN	1624.5895754496862	938.7037464469172
Controle_19_Slot1_19_1_8827	False	1692	1692	3	0.821	0.7155	100.0	1392.5856	1392.5913	-4.1	135807.0	R.EEQYN(203.07938)STYR.V	4.46	0.96666			464.8671	464.8671	0.96666497	100.4208	sp|P0DOX5|IGG1_HUMAN	sp|P0DOX5|IGG1_HUMAN	1606.6010887562245	932.70765936397	H4N4F1S0
Controle_19_Slot1_19_1_8827	False	1703	1703	3	0.207	0.0484	95.93406593406594	1392.5841	1392.5913	-5.2	61758.0	R.EEQYN(203.07938)STYR.V	4.46	0.93054			464.86658	464.86658	0.93054104	100.4208	sp|P0DOX5|IGG1_HUMAN	sp|P0DOX5|IGG1_HUMAN	1897.701226912937	1029.740531814946	H4N4F1S1
Controle_19_Slot1_19_1_8827	False	1723	1723	3	0.6257	0.2363	99.41672067401166	1392.5875	1392.5913	-2.7	44671.0	R.EEQYN(203.07938)STYR.V	4.46	0.98861			464.86774	464.86774	0.9886052	101.5992	sp|P0DOX5|IGG1_HUMAN	sp|P0DOX5|IGG1_HUMAN	1663.6166794127182	951.7135013312812	H4N5F0S0
Controle_19_Slot1_19_1_8827	False	1732	1732	3	0.7944	0.4566	100.0	1392.5852	1392.5913	-4.4	219313.0	R.EEQYN(203.07938)STYR.V	4.46	0.92611			464.86697	464.86697	0.92611337	101.5992	sp|P0DOX5|IGG1_HUMAN	sp|P0DOX5|IGG1_HUMAN	1606.6110421496476	932.7108645782324	H4N4F1S0
Controle_19_Slot1_19_1_8827	False	1737	1737	3	1.2941	0.6575	100.0	1392.5857	1392.5913	-4.0	95006.0	R.EEQYN(203.07938)STYR.V	4.46	0.91443			464.86713	464.86713	0.91443264	101.5992	sp|P0DOX5|IGG1_HUMAN	sp|P0DOX5|IGG1_HUMAN	1460.5494630426424	884.0238150300792	H4N4F0S0
Controle_19_Slot1_19_1_8827	False	1741	1741	3	0.7003	0.365	99.92922859164898	1392.5842	1392.5913	-5.1	25471.0	R.EEQYN(203.07938)STYR.V	4.46	1.00647			464.86664	464.86664	1.0064682	101.5992	sp|P0DOX5|IGG1_HUMAN	sp|P0DOX5|IGG1_HUMAN	1825.6728125514117	1005.7310971257976	H5N5F0S0
Controle_19_Slot1_19_1_8827	False	1759	1759	3	0.3647	1.0	100.0	1392.5873	1392.5913	-2.9	121714.0	R.EEQYN(203.07938)STYR.V	4.46	0.95527			464.86765	464.86765	0.9552691	102.7763	sp|P0DOX5|IGG1_HUMAN	sp|P0DOX5|IGG1_HUMAN	2059.7467998484294	1083.7567745157	H5N4F1S1
Controle_19_Slot1_19_1_8827	False	1760	1760	3	0.9588	0.321	100.0	1392.5863	1392.5913	-3.6	105586.0	R.EEQYN(203.07938)STYR.V	4.46	0.89209			464.86734	464.86734	0.8920888	102.7763	sp|P0DOX5|IGG1_HUMAN	sp|P0DOX5|IGG1_HUMAN	1444.5487887867082	878.6904719643491	H3N4F1S0
Controle_19_Slot1_19_1_8827	False	1762	1762	3	0.5843	0.1657	98.7460815047022	1393.5862	1392.5913	-6.1	8789.0	R.EEQYN(203.07938)STYR.V	4.46	1.0019			465.20062	465.20062	1.0019042	102.7763	sp|P0DOX5|IGG1_HUMAN	sp|P0DOX5|IGG1_HUMAN	1971.7176373351265	1054.4133692816265	H5N5F1S0
Controle_19_Slot1_19_1_8827	False	1767	1767	3	0.6117	0.5442	100.0	1392.5851	1392.5913	-4.5	18281.0	R.EEQYN(203.07938)STYR.V	4.46	0.95882			464.86691	464.86691	0.95882297	102.7763	sp|P0DOX5|IGG1_HUMAN	sp|P0DOX5|IGG1_HUMAN	1825.6765637394956	1005.7326224131608	H5N5F0S0
Controle_19_Slot1_19_1_8827	False	1768	1768	3	1.4733	0.7254	100.0	1392.584	1392.5913	-5.3	40845.0	R.EEQYN(203.07938)STYR.V	4.46	0.90551			464.86655	464.86655	0.9055119	102.7763	sp|P0DOX5|IGG1_HUMAN	sp|P0DOX5|IGG1_HUMAN	1298.496106683171	830.0054625299118	H3N4F0S0
Controle_19_Slot1_19_1_8827	False	1772	1772	3	0.6692	0.7366	100.0	1392.586	1392.5913	-3.8	53488.0	R.EEQYN(203.07938)STYR.V	4.46	0.8782			464.86725	464.86725	0.8781958	102.7763	sp|P0DOX5|IGG1_HUMAN	sp|P0DOX5|IGG1_HUMAN	1460.5443792544036	884.0222374283295	H4N4F0S0
Controle_19_Slot1_19_1_8827	False	1787	1787	3	0.4338	0.2214	98.20359281437125	1392.5841	1392.5913	-5.2	194171.0	R.EEQYN(203.07938)STYR.V	4.46	0.98042			464.86658	464.86658	0.9804167	103.9541	sp|P0DOX5|IGG1_HUMAN	sp|P0DOX5|IGG1_HUMAN	2059.746560477798	1083.7556155769942	H5N4F1S1
Controle_19_Slot1_19_1_8827	False	1788	1788	3	0.5409	0.821	100.0	1392.5834	1392.5913	-5.7	50051.0	R.EEQYN(203.07938)STYR.V	4.46	0.92501			464.86633	464.86633	0.92500883	103.9541	sp|P0DOX5|IGG1_HUMAN	sp|P0DOX5|IGG1_HUMAN	1647.6357055256324	946.3851002260836	H3N5F1S0
Controle_19_Slot1_19_1_8827	False	1795	1795	3	1.1372	0.6392	100.0	1393.5884	1392.5913	-4.5	43927.0	R.EEQYN(203.07938)STYR.V	4.46	0.99071			465.20135	465.20135	0.99070525	103.9541	sp|P0DOX5|IGG1_HUMAN	sp|P0DOX5|IGG1_HUMAN	1648.6244737906534	946.7163839079508
Controle_19_Slot1_19_1_8827	False	1796	1796	3	0.6075	0.7351	100.0	1392.5837	1392.5913	-5.4	34861.0	R.EEQYN(203.07938)STYR.V	4.46	0.93785			464.86649	464.86649	0.93785465	103.9541	sp|P0DOX5|IGG1_HUMAN	sp|P0DOX5|IGG1_HUMAN	1663.6268853083895	951.7156620860794	H4N5F0S0
Controle_19_Slot1_19_1_8827	False	1800	1800	3	1.0297	0.5875	100.0	1392.585	1392.5913	-4.6	34260.0	R.EEQYN(203.07938)STYR.V	4.46	0.95871			464.86688	464.86688	0.9587132	103.9541	sp|P0DOX5|IGG1_HUMAN	sp|P0DOX5|IGG1_HUMAN	1897.6971416029176	1029.7394728255567	H4N4F1S1
Controle_19_Slot1_19_1_8827	False	1812	1812	3	0.2689	0.0928	96.50582362728785	1392.5878	1392.5913	-2.5	27674.0	R.EEQYN(203.07938)STYR.V	4.46	0.97294			464.8678	464.8678	0.97294164	103.9541	sp|P0DOX5|IGG1_HUMAN	sp|P0DOX5|IGG1_HUMAN	1913.6848208103304	1035.0695980528676	H5N4F0S1
Controle_19_Slot1_19_1_8827	False	1829	1829	3	0.7849	0.3238	100.0	1392.5833	1392.5913	-5.8	30165.0	R.EEQYN(203.07938)STYR.V	4.46	0.93853			464.8663	464.8663	0.9385268	105.1305	sp|P0DOX5|IGG1_HUMAN	sp|P0DOX5|IGG1_HUMAN	1460.5472298594568	884.0222539691808	H4N4F0S0
Controle_19_Slot1_19_1_8827	False	1830	1830	3	1.2142	0.7567	100.0	1392.5834	1392.5913	-5.7	23986.0	R.EEQYN(203.07938)STYR.V	4.46	0.88374			464.86636	464.86636	0.88373905	105.1305	sp|P0DOX5|IGG1_HUMAN	sp|P0DOX5|IGG1_HUMAN	1298.4946610498675	830.0047752168956	H3N4F0S0
Controle_19_Slot1_19_1_8827	False	1836	1836	3	0.9604	0.8006	100.0	1392.5867	1392.5913	-3.3	87335.0	R.EEQYN(203.07938)STYR.V	4.46	0.8772			464.86746	464.86746	0.87719643	105.1305	sp|P0DOX5|IGG1_HUMAN	sp|P0DOX5|IGG1_HUMAN	1462.5421976763005	884.6884055020573
Controle_19_Slot1_19_1_8827	False	1851	1851	3	0.2216	0.2282	96.4562569213732	1392.5853	1392.5913	-4.3	33087.0	R.EEQYN(203.07938)STYR.V	4.46	0.97076			464.867	464.867	0.97075874	106.3079	sp|P0DOX5|IGG1_HUMAN	sp|P0DOX5|IGG1_HUMAN	1809.6757908782608	1000.3991335158836	H4N5F1S0
Controle_19_Slot1_19_1_8827	False	1856	1856	3	0.5307	0.3796	99.41558441558442	1392.5883	1392.5913	-2.2	30850.0	R.EEQYN(203.07938)STYR.V	4.46	0.86283			464.86798	464.86798	0.8628317	106.3079	sp|P0DOX5|IGG1_HUMAN	sp|P0DOX5|IGG1_HUMAN	1444.542020782286	878.6888416287242	H3N4F1S0
Controle_19_Slot1_19_1_8827	False	1860	1860	3	0.9667	0.3511	100.0	1392.5872	1392.5913	-3.0	11899.0	R.EEQYN(203.07938)STYR.V	4.46	0.96259			464.86761	464.86761	0.9625887	106.3079	sp|P0DOX5|IGG1_HUMAN	sp|P0DOX5|IGG1_HUMAN	1460.5434193773028	884.0222883370442	H4N4F0S0
Controle_19_Slot1_19_1_8827	False	1877	1877	3	0.4414	0.1469	97.75943396226415	1392.5834	1392.5913	-5.7	61992.0	R.EEQYN(203.07938)STYR.V	4.46	1.00544			464.86633	464.86633	1.0054384	107.4862	sp|P0DOX5|IGG1_HUMAN	sp|P0DOX5|IGG1_HUMAN	2061.748526313721	1084.4227128207028
Controle_19_Slot1_19_1_8827	False	1879	1879	3	0.932	0.684	100.0	1392.5848	1392.5913	-4.6	43718.0	R.EEQYN(203.07938)STYR.V	4.46	0.89924			464.86682	464.86682	0.8992367	107.4862	sp|P0DOX5|IGG1_HUMAN	sp|P0DOX5|IGG1_HUMAN	1460.5442574255833	884.0217695052788	H4N4F0S0
Controle_19_Slot1_19_1_8827	False	1885	1885	3	0.6323	0.5166	100.0	1392.5857	1392.5913	-4.0	30382.0	R.EEQYN(203.07938)STYR.V	4.46	0.90858			464.86713	464.86713	0.90857965	107.4862	sp|P0DOX5|IGG1_HUMAN	sp|P0DOX5|IGG1_HUMAN	1606.5993397699333	932.7071153310676	H4N4F1S0
Controle_19_Slot1_19_1_8827	False	1889	1889	3	0.823	0.431	100.0	1392.5829	1392.5913	-6.0	33928.0	R.EEQYN(203.07938)STYR.V	4.46	0.93922			464.86618	464.86618	0.9392176	107.4862	sp|P0DOX5|IGG1_HUMAN	sp|P0DOX5|IGG1_HUMAN	1648.6324987090925	946.7172232691996
Controle_19_Slot1_19_1_8827	False	1890	1890	3	0.9415	1.0	100.0	1393.5883	1392.5913	-4.6	108916.0	R.EEQYN(203.07938)STYR.V	4.46	0.88158			465.20129	465.20129	0.8815759	107.4862	sp|P0DOX5|IGG1_HUMAN	sp|P0DOX5|IGG1_HUMAN	1463.5485672715076	885.0243425275394
Controle_19_Slot1_19_1_8827	False	1893	1893	3	1.0719	0.586	100.0	1392.5874	1392.5913	-2.8	26080.0	R.EEQYN(203.07938)STYR.V	4.46	0.89242			464.86771	464.86771	0.8924158	107.4862	sp|P0DOX5|IGG1_HUMAN	sp|P0DOX5|IGG1_HUMAN	1607.5983332952246	933.0406992519066
Controle_19_Slot1_19_1_8827	False	1911	1911	3	1.248	0.3959	100.0	1392.5853	1392.5913	-4.3	70530.0	R.EEQYN(203.07938)STYR.V	4.46	0.92869			464.867	464.867	0.92869025	108.6641	sp|P0DOX5|IGG1_HUMAN	sp|P0DOX5|IGG1_HUMAN	1444.549350410642	878.6903353273503	H3N4F1S0
Controle_19_Slot1_19_1_8827	False	1920	1920	3	0.4951	1.0	100.0	1392.5847	1392.5913	-4.7	28417.0	R.EEQYN(203.07938)STYR.V	4.46	0.91482			464.86679	464.86679	0.9148222	108.6641	sp|P0DOX5|IGG1_HUMAN	sp|P0DOX5|IGG1_HUMAN	1501.5721364979215	897.6977175132156	H3N5F0S0
Controle_19_Slot1_19_1_8827	False	1931	1931	3	0.5725	0.435	99.72789115646259	1392.5839	1392.5913	-5.3	34803.0	R.EEQYN(203.07938)STYR.V	4.46	0.92137			464.86652	464.86652	0.9213718	109.8401	sp|P0DOX5|IGG1_HUMAN	sp|P0DOX5|IGG1_HUMAN	1444.5456421877604	878.6886112463739	H3N4F1S0
Controle_19_Slot1_19_1_8827	False	1937	1937	3	0.443	0.1632	97.86476868327402	1392.585	1392.5913	-4.6	14854.0	R.EEQYN(203.07938)STYR.V	4.46	0.96744			464.86688	464.86688	0.96744126	109.8401	sp|P0DOX5|IGG1_HUMAN	sp|P0DOX5|IGG1_HUMAN	1810.6821910503973	1000.7344648078424
Controle_19_Slot1_19_1_8827	False	1944	1944	3	0.4613	0.539	99.47194719471946	1392.5839	1392.5913	-5.3	19422.0	R.EEQYN(203.07938)STYR.V	4.46	0.91206			464.86652	464.86652	0.9120568	109.8401	sp|P0DOX5|IGG1_HUMAN	sp|P0DOX5|IGG1_HUMAN	1501.5677319141375	897.6959491593377	H3N5F0S0
Controle_19_Slot1_19_1_8827	False	2005	2005	3	0.8796	0.7171	100.0	1392.584	1392.5913	-5.3	21701.0	R.EEQYN(203.07938)STYR.V	4.46	0.82928			464.86655	464.86655	0.8292765	115.7289	sp|P0DOX5|IGG1_HUMAN	sp|P0DOX5|IGG1_HUMAN	1444.543620448925	878.6879575002705	H3N4F1S0
Controle_19_Slot1_19_1_8827	False	2030	2030	3	0.5901	0.5821	100.0	1392.5848	1392.5913	-4.6	21662.0	R.EEQYN(203.07938)STYR.V	4.46	0.81097			464.86682	464.86682	0.81097066	118.084	sp|P0DOX5|IGG1_HUMAN	sp|P0DOX5|IGG1_HUMAN	1444.5328740819116	878.6846405984901	H3N4F1S0
Controle_19_Slot1_19_1_8827	False	2034	2034	3	0.5351	0.3036	99.10998092816274	1392.5841	1392.5913	-5.2	8163.0	R.EEQYN(203.07938)STYR.V	4.46	0.92562			464.86661	464.86661	0.92561924	118.084	sp|P0DOX5|IGG1_HUMAN	sp|P0DOX5|IGG1_HUMAN	1622.580375952019	938.0336124895468	H5N4F0S0
Controle_19_Slot1_19_1_8827	False	2041	2041	3	0.6403	0.289	99.53271028037383	1392.5867	1392.5913	-3.3	14533.0	R.EEQYN(203.07938)STYR.V	4.46	0.91276			464.86746	464.86746	0.9127603	119.2626	sp|P0DOX5|IGG1_HUMAN	sp|P0DOX5|IGG1_HUMAN	1607.5897844116346	933.0375920463488
Controle_19_Slot1_19_1_8827	False	2053	2053	3	0.8131	0.6902	100.0	1392.5845	1392.5913	-4.9	18604.0	R.EEQYN(203.07938)STYR.V	4.46	0.91686			464.86673	464.86673	0.91686386	120.4392	sp|P0DOX5|IGG1_HUMAN	sp|P0DOX5|IGG1_HUMAN	1648.621754079468	946.7141689909216
Controle_19_Slot1_19_1_8827	False	2069	2069	3	0.7993	0.3692	100.0	1392.5834	1392.5913	-5.7	31223.0	R.EEQYN(203.07938)STYR.V	4.46	0.89564			464.86633	464.86633	0.89564216	121.616	sp|P0DOX5|IGG1_HUMAN	sp|P0DOX5|IGG1_HUMAN	1462.5406485737155	884.686740940482
Controle_19_Slot1_19_1_8827	False	2092	2092	3	0.3847	0.164	97.68652400231348	1392.5848	1392.5913	-4.6	20110.0	R.EEQYN(203.07938)STYR.V	4.46	0.95632			464.86682	464.86682	0.95632446	125.1485	sp|P0DOX5|IGG1_HUMAN	sp|P0DOX5|IGG1_HUMAN	2061.744822325453	1084.4219665395528
Controle_19_Slot1_19_1_8827	False	2100	2100	3	0.5997	0.2534	99.22680412371135	1392.5834	1392.5913	-5.7	12774.0	R.EEQYN(203.07938)STYR.V	4.46	0.84053			464.86636	464.86636	0.8405254	126.3266	sp|P0DOX5|IGG1_HUMAN	sp|P0DOX5|IGG1_HUMAN	1298.4838382604787	830.0011693606734	H3N4F0S0
Controle_19_Slot1_19_1_8827	False	2115	2115	3	0.5956	0.2983	99.41214892227302	1392.5819	1392.5913	-6.7	10872.0	R.EEQYN(203.07938)STYR.V	4.46	0.88121			464.86588	464.86588	0.8812106	128.681	sp|P0DOX5|IGG1_HUMAN	sp|P0DOX5|IGG1_HUMAN	1444.537862806238	878.6853650973655	H3N4F1S0
Controle_19_Slot1_19_1_8827	False	2127	2127	3	0.479	0.0539	97.77126099706744	1392.5848	1392.5913	-4.6	11076.0	R.EEQYN(203.07938)STYR.V	4.46	0.84592			464.86685	464.86685	0.8459235	131.0373	sp|P0DOX5|IGG1_HUMAN	sp|P0DOX5|IGG1_HUMAN	1444.5424765266955	878.6878820627354	H3N4F1S0
Controle_19_Slot1_19_1_8827	False	2141	2141	3	0.4294	0.313	98.35365853658537	1392.579	1392.5913	-8.9	9519.0	R.EEQYN(203.07938)STYR.V	4.46	0.88321			464.8649	464.8649	0.88321185	135.7476	sp|P0DOX5|IGG1_HUMAN	sp|P0DOX5|IGG1_HUMAN	1606.6031179316385	932.7061385445056	H4N4F1S0
Controle_19_Slot1_19_1_8827	False	2264	2264	3	0.5191	0.3932	99.41709844559585	1392.5845	1392.5913	-4.9	11633.0	R.EEQYN(203.07938)STYR.V	4.46	0.80621			464.86673	464.86673	0.80621165	199.7117	sp|P0DOX5|IGG1_HUMAN	sp|P0DOX5|IGG1_HUMAN	1444.542709566063	878.6878306445707	H3N4F1S0
Controle_19_Slot1_19_1_8827	False	2284	2284	3	0.5583	0.0739	98.29890643985419	1392.5895	1392.5913	-1.3	4644.0	R.EEQYN(203.07938)STYR.V	4.46	0.85848			464.86838	464.86838	0.85848445	203.2438	sp|P0DOX5|IGG1_HUMAN	sp|P0DOX5|IGG1_HUMAN	1445.5306760615667	879.0187922207838
Controle_19_Slot1_19_1_8827	False	2300	2300	3	0.9909	0.6512	100.0	1392.5828	1392.5913	-6.1	15229.0	R.EEQYN(203.07938)STYR.V	4.46	0.86123			464.86615	464.86615	0.86123204	205.5999	sp|P0DOX5|IGG1_HUMAN	sp|P0DOX5|IGG1_HUMAN	1445.537422702526	879.0188335548397
Controle_19_Slot1_19_1_8827	False	2321	2321	3	0.53	0.1536	98.40783833435395	1392.5826	1392.5913	-6.2	10191.0	R.EEQYN(203.07938)STYR.V	4.46	0.87739			464.86612	464.86612	0.8773938	207.9536	sp|P0DOX5|IGG1_HUMAN	sp|P0DOX5|IGG1_HUMAN	1298.4756982751574	829.9982229301813	H3N4F0S0
Controle_19_Slot1_19_1_8827	False	2331	2331	3	0.5567	0.5834	99.92846924177397	1392.5828	1392.5913	-6.1	21086.0	R.EEQYN(203.07938)STYR.V	4.46	0.87508			464.86615	464.86615	0.8750832	209.1317	sp|P0DOX5|IGG1_HUMAN	sp|P0DOX5|IGG1_HUMAN	1298.4903378196748	830.0031148458455	H3N4F0S0
Controle_19_Slot1_19_1_8827	False	2343	2343	3	0.6176	0.1816	99.10941475826972	1393.5862	1392.5913	-6.1	1937.0	R.EEQYN(203.07938)STYR.V	4.46	0.83472			465.20062	465.20062	0.83471507	210.3093	sp|P0DOX5|IGG1_HUMAN	sp|P0DOX5|IGG1_HUMAN	1444.5272915392786	878.6832456580878	H3N4F1S0
Controle_19_Slot1_19_1_8827	False	2377	2377	3	0.6747	0.3548	99.93021632937894	1392.5818	1392.5913	-6.8	6177.0	R.EEQYN(203.07938)STYR.V	4.46	0.92572			464.86581	464.86581	0.92572117	213.8419	sp|P0DOX5|IGG1_HUMAN	sp|P0DOX5|IGG1_HUMAN	1663.6131443168274	951.7104024080224	H4N5F0S0
Controle_19_Slot1_19_1_8827	False	2378	2378	3	0.4545	0.1306	97.80935464772055	1392.5865	1392.5913	-3.4	25262.0	R.EEQYN(203.07938)STYR.V	4.46	0.93147			464.8674	464.8674	0.93147063	213.8419	sp|P0DOX5|IGG1_HUMAN	sp|P0DOX5|IGG1_HUMAN	1648.620152099846	946.7143167504532
Controle_19_Slot1_19_1_8827	False	2417	2417	3	0.5843	0.4487	99.86254295532646	1392.5828	1392.5913	-6.1	13000.0	R.EEQYN(203.07938)STYR.V	4.46	0.8861			464.86615	464.86615	0.8861025	217.3743	sp|P0DOX5|IGG1_HUMAN	sp|P0DOX5|IGG1_HUMAN	1444.5463281152593	878.6884743391442	H3N4F1S0
Controle_19_Slot1_19_1_8827	False	2428	2428	3	0.376	0.3356	98.09069212410502	1392.5825	1392.5913	-6.3	11838.0	R.EEQYN(203.07938)STYR.V	4.46	0.91683			464.86606	464.86606	0.9168256	218.551	sp|P0DOX5|IGG1_HUMAN	sp|P0DOX5|IGG1_HUMAN	1606.5917508246405	932.703523071591	H4N4F1S0
Controle_19_Slot1_19_1_8827	False	2429	2429	3	0.4743	0.4147	99.10714285714286	1392.5891	1392.5913	-1.6	12297.0	R.EEQYN(203.07938)STYR.V	4.46	0.85874			464.86826	464.86826	0.8587374	218.551	sp|P0DOX5|IGG1_HUMAN	sp|P0DOX5|IGG1_HUMAN	1647.61415214096	946.3798494080636	H3N5F1S0
Controle_19_Slot1_19_1_8827	False	2454	2454	3	0.8271	0.6374	100.0	1392.585	1392.5913	-4.6	20182.0	R.EEQYN(203.07938)STYR.V	4.46	0.89001			464.86688	464.86688	0.8900094	220.9064	sp|P0DOX5|IGG1_HUMAN	sp|P0DOX5|IGG1_HUMAN	1460.5322403427854	884.0178343364394	H4N4F0S0
Controle_19_Slot1_19_1_8827	False	2478	2478	3	0.3724	0.205	97.7404403244496	1392.5858	1392.5913	-3.9	27307.0	R.EEQYN(203.07938)STYR.V	4.46	0.95504			464.86716	464.86716	0.9550383	223.2617	sp|P0DOX5|IGG1_HUMAN	sp|P0DOX5|IGG1_HUMAN	2061.741455656565	1084.4211729458275
Controle_19_Slot1_19_1_8827	False	2490	2490	3	0.7077	0.7885	100.0	1393.5863	1392.5913	-6.0	34500.0	R.EEQYN(203.07938)STYR.V	4.46	0.94123			465.20065	465.20065	0.9412321	224.4389	sp|P0DOX5|IGG1_HUMAN	sp|P0DOX5|IGG1_HUMAN	1900.6830604961	1030.735218819441
Controle_19_Slot1_19_1_8827	False	2499	2499	3	0.4544	0.1162	97.76339022954679	1392.5839	1392.5913	-5.3	24377.0	R.EEQYN(203.07938)STYR.V	4.46	0.9571			464.86652	464.86652	0.95709705	225.6165	sp|P0DOX5|IGG1_HUMAN	sp|P0DOX5|IGG1_HUMAN	1648.6184537588272	946.7128532421914
Controle_19_Slot1_19_1_8827	False	2500	2500	3	0.3718	0.7137	99.47506561679789	1392.5836	1392.5913	-5.5	32639.0	R.EEQYN(203.07938)STYR.V	4.46	0.84773			464.86642	464.86642	0.8477304	225.6165	sp|P0DOX5|IGG1_HUMAN	sp|P0DOX5|IGG1_HUMAN	1298.4791119673826	829.9996676155805	H3N4F0S0
Controle_19_Slot1_19_1_8827	False	2514	2514	3	1.0953	0.7167	100.0	1392.5839	1392.5913	-5.3	27300.0	R.EEQYN(203.07938)STYR.V	4.46	0.86489			464.86652	464.86652	0.8648927	226.7938	sp|P0DOX5|IGG1_HUMAN	sp|P0DOX5|IGG1_HUMAN	1443.5348037684348	878.35165593932
Controle_19_Slot1_19_1_8827	False	2580	2580	3	0.4799	0.1861	98.30611010284332	1392.5842	1392.5913	-5.1	5889.0	R.EEQYN(203.07938)STYR.V	4.46	0.98869			464.86664	464.86664	0.9886934	233.8587	sp|P0DOX5|IGG1_HUMAN	sp|P0DOX5|IGG1_HUMAN	1913.665847395141	1035.0621347336744	H5N4F0S1
Controle_19_Slot1_19_1_8827	False	2582	2582	3	0.5211	0.2891	98.99053627760253	1392.5841	1392.5913	-5.2	25059.0	R.EEQYN(203.07938)STYR.V	4.46	0.87937			464.86658	464.86658	0.87937194	233.8587	sp|P0DOX5|IGG1_HUMAN	sp|P0DOX5|IGG1_HUMAN	1298.4786004969712	829.9996522100265	H3N4F0S0
Controle_19_Slot1_19_1_8827	False	2586	2586	3	0.5653	0.102	98.46625766871165	1392.5834	1392.5913	-5.7	10556.0	R.EEQYN(203.07938)STYR.V	4.46	0.98861			464.86636	464.86636	0.98860836	233.8587	sp|P0DOX5|IGG1_HUMAN	sp|P0DOX5|IGG1_HUMAN	1647.6191507281944	946.379607173775	H3N5F1S0
Controle_19_Slot1_19_1_8827	False	2609	2609	3	0.6487	0.4359	99.92892679459844	1393.5923	1392.5913	-1.7	13742.0	R.EEQYN(203.07938)STYR.V	4.46	0.93209			465.20267	465.20267	0.93209004	236.2134	sp|P0DOX5|IGG1_HUMAN	sp|P0DOX5|IGG1_HUMAN	1751.6250427465864	981.0512094416096	H4N4F0S1
Controle_19_Slot1_19_1_8827	False	2657	2657	3	0.4722	0.1228	97.91666666666666	1392.5801	1392.5913	-8.1	10715.0	R.EEQYN(203.07938)STYR.V	4.46	0.91998			464.86526	464.86526	0.91997796	240.9242	sp|P0DOX5|IGG1_HUMAN	sp|P0DOX5|IGG1_HUMAN	1647.6207710528522	946.3790625387604	H3N5F1S0
Controle_19_Slot1_19_1_8827	False	3610	3610	3	0.3846	0.6383	99.22630560928434	1393.5817	1392.5913	-9.3	25303.0	R.EEQYN(203.07938)STYR.V	4.46	0.97057			465.1991	465.1991	0.97057325	342.1937	sp|P0DOX5|IGG1_HUMAN	sp|P0DOX5|IGG1_HUMAN	2061.7516380168377	1084.423170970378
Controle_19_Slot1_19_1_8827	False	3633	3633	3	0.4872	0.7234	100.0	1392.5835	1392.5913	-5.6	33704.0	R.EEQYN(203.07938)STYR.V	4.46	0.96535			464.86639	464.86639	0.965351	343.3711	sp|P0DOX5|IGG1_HUMAN	sp|P0DOX5|IGG1_HUMAN	2061.7536970773785	1084.4245069726237
Controle_19_Slot1_19_1_8827	False	3650	3650	3	0.4784	0.338	98.74450721908349	1392.5847	1392.5913	-4.7	23865.0	R.EEQYN(203.07938)STYR.V	4.46	0.91721			464.86679	464.86679	0.91721195	344.5479	sp|P0DOX5|IGG1_HUMAN	sp|P0DOX5|IGG1_HUMAN	1606.6001966766878	932.7070473478028	H4N4F1S0
Controle_19_Slot1_19_1_8827	False	3687	3687	3	0.6636	0.1357	99.10543130990416	1392.5841	1392.5913	-5.2	13987.0	R.EEQYN(203.07938)STYR.V	4.46	0.97342			464.86661	464.86661	0.97341985	346.9037	sp|P0DOX5|IGG1_HUMAN	sp|P0DOX5|IGG1_HUMAN	1606.598274139516	932.706234563086	H4N4F1S0
Controle_19_Slot1_19_1_8827	False	3704	3704	3	0.9231	0.4297	100.0	1392.5844	1392.5913	-5.0	27144.0	R.EEQYN(203.07938)STYR.V	4.46	0.92191			464.86667	464.86667	0.92190915	348.08	sp|P0DOX5|IGG1_HUMAN	sp|P0DOX5|IGG1_HUMAN	1606.5898350779394	932.7034893974668	H4N4F1S0
Controle_19_Slot1_19_1_8827	False	3733	3733	3	0.8467	0.4589	100.0	1392.5828	1392.5913	-6.1	28798.0	R.EEQYN(203.07938)STYR.V	4.46	0.92855			464.86615	464.86615	0.92854553	349.2584	sp|P0DOX5|IGG1_HUMAN	sp|P0DOX5|IGG1_HUMAN	1444.5396563688248	878.6862436887652	H3N4F1S0
Controle_19_Slot1_19_1_8827	False	3747	3747	3	0.2137	0.1211	96.14325068870524	1392.5828	1392.5913	-6.1	62188.0	R.EEQYN(203.07938)STYR.V	4.46	0.98381			464.86615	464.86615	0.9838131	350.4348	sp|P0DOX5|IGG1_HUMAN	sp|P0DOX5|IGG1_HUMAN	2059.740425335412	1083.7531616218491	H5N4F1S1
Controle_19_Slot1_19_1_8827	False	3748	3748	3	0.4719	0.2856	98.58024691358025	1392.5785	1392.5913	-9.2	36537.0	R.EEQYN(203.07938)STYR.V	4.46	0.89288			464.86472	464.86472	0.8928761	350.4348	sp|P0DOX5|IGG1_HUMAN	sp|P0DOX5|IGG1_HUMAN	1606.5971613124896	932.703979917328	H4N4F1S0
Controle_19_Slot1_19_1_8827	False	3759	3759	3	0.5855	0.3002	99.4140625	1392.583	1392.5913	-6.0	16546.0	R.EEQYN(203.07938)STYR.V	4.46	0.94518			464.86621	464.86621	0.94517976	350.4348	sp|P0DOX5|IGG1_HUMAN	sp|P0DOX5|IGG1_HUMAN	1622.594580289529	938.0379356560198	H5N4F0S0
Controle_19_Slot1_19_1_8827	False	3765	3765	3	0.3243	0.2816	97.46397694524495	1392.5831	1392.5913	-5.9	17232.0	R.EEQYN(203.07938)STYR.V	4.46	0.90083			464.86627	464.86627	0.9008307	350.4348	sp|P0DOX5|IGG1_HUMAN	sp|P0DOX5|IGG1_HUMAN	1622.5916096268002	938.0370136728692	H5N4F0S0
Controle_19_Slot1_19_1_8827	False	3773	3773	3	0.4704	0.4692	99.22580645161291	1392.5814	1392.5913	-7.1	35644.0	R.EEQYN(203.07938)STYR.V	4.46	0.8998			464.86569	464.86569	0.8998001	351.6128	sp|P0DOX5|IGG1_HUMAN	sp|P0DOX5|IGG1_HUMAN	1607.5993384165606	933.0390161264728
Controle_19_Slot1_19_1_8827	False	3787	3787	3	0.795	0.6455	100.0	1392.5859	1392.5913	-3.9	24210.0	R.EEQYN(203.07938)STYR.V	4.46	0.88477			464.86722	464.86722	0.88477314	351.6128	sp|P0DOX5|IGG1_HUMAN	sp|P0DOX5|IGG1_HUMAN	1444.5396612868335	878.6872917048578	H3N4F1S0
Controle_19_Slot1_19_1_8827	False	3792	3792	3	1.0957	0.7239	100.0	1392.5844	1392.5913	-5.0	34295.0	R.EEQYN(203.07938)STYR.V	4.46	0.9001			464.86667	464.86667	0.90009546	351.6128	sp|P0DOX5|IGG1_HUMAN	sp|P0DOX5|IGG1_HUMAN	1460.5381998838766	884.0195907133284	H4N4F0S0
Controle_19_Slot1_19_1_8827	False	3811	3811	3	0.8818	0.5929	100.0	1392.5835	1392.5913	-5.6	35536.0	R.EEQYN(203.07938)STYR.V	4.46	0.92661			464.86639	464.86639	0.92660564	352.7906	sp|P0DOX5|IGG1_HUMAN	sp|P0DOX5|IGG1_HUMAN	1444.545569371125	878.6884481906179	H3N4F1S0
Controle_19_Slot1_19_1_8827	False	3817	3817	3	0.3301	0.1242	96.93703913783324	1392.581	1392.5913	-7.4	31960.0	R.EEQYN(203.07938)STYR.V	4.46	0.93345			464.86557	464.86557	0.9334507	352.7906	sp|P0DOX5|IGG1_HUMAN	sp|P0DOX5|IGG1_HUMAN	1809.6775739882703	1000.3982885136656	H4N5F1S0
Controle_19_Slot1_19_1_8827	False	3858	3858	3	0.4172	0.0484	97.41379310344827	1393.586	1392.5913	-6.2	13788.0	R.EEQYN(203.07938)STYR.V	4.46	1.01471			465.20056	465.20056	1.0147085	355.1454	sp|P0DOX5|IGG1_HUMAN	sp|P0DOX5|IGG1_HUMAN	2262.810115788048	1151.4441440913993	H5N5F1S1
Controle_19_Slot1_19_1_8827	False	3860	3860	3	0.4905	0.5721	99.72733469665985	1392.5834	1392.5913	-5.7	36394.0	R.EEQYN(203.07938)STYR.V	4.46	0.87491			464.86633	464.86633	0.8749091	355.1454	sp|P0DOX5|IGG1_HUMAN	sp|P0DOX5|IGG1_HUMAN	1460.5380648169528	884.0192083969205	H4N4F0S0
Controle_19_Slot1_19_1_8827	False	3863	3863	3	0.8049	0.4891	100.0	1392.5887	1392.5913	-1.8	24942.0	R.EEQYN(203.07938)STYR.V	4.46	0.96651			464.86813	464.86813	0.9665148	355.1454	sp|P0DOX5|IGG1_HUMAN	sp|P0DOX5|IGG1_HUMAN	1809.6639853799336	1000.3963368952076	H4N5F1S0
Controle_19_Slot1_19_1_8827	False	3869	3869	3	0.6758	0.4174	99.92841803865426	1393.5879	1392.5913	-4.9	12974.0	R.EEQYN(203.07938)STYR.V	4.46	0.96688			465.2012	465.2012	0.96688145	355.1454	sp|P0DOX5|IGG1_HUMAN	sp|P0DOX5|IGG1_HUMAN	1972.721242709643	1054.7484933537046
Controle_19_Slot1_19_1_8827	False	3886	3886	3	0.3077	0.1023	96.7525195968645	1392.5841	1392.5913	-5.2	33848.0	R.EEQYN(203.07938)STYR.V	4.46	0.93487			464.86658	464.86658	0.93487364	356.3236	sp|P0DOX5|IGG1_HUMAN	sp|P0DOX5|IGG1_HUMAN	1809.667022507144	1000.3957928135952	H4N5F1S0
Controle_19_Slot1_19_1_8827	False	3912	3912	3	0.7157	0.4686	100.0	1392.5847	1392.5913	-4.7	8005.0	R.EEQYN(203.07938)STYR.V	4.46	0.96694			464.86679	464.86679	0.9669437	357.5012	sp|P0DOX5|IGG1_HUMAN	sp|P0DOX5|IGG1_HUMAN	1663.616644539618	951.7125396441522	H4N5F0S0
Controle_19_Slot1_19_1_8827	False	3925	3925	3	0.3454	0.0183	96.80493273542601	1393.5941	1392.5913	-0.4	12089.0	R.EEQYN(203.07938)STYR.V	4.46	0.92969			465.20328	465.20328	0.9296949	357.5012	sp|P0DOX5|IGG1_HUMAN	sp|P0DOX5|IGG1_HUMAN	1663.604836878143	951.7117469728828	H4N5F0S0
Controle_19_Slot1_19_1_8827	False	3946	3946	3	0.4083	0.0403	97.36238532110092	1393.5817	1392.5913	-9.3	21693.0	R.EEQYN(203.07938)STYR.V	4.46	0.91038			465.19913	465.19913	0.9103812	358.6777	sp|P0DOX5|IGG1_HUMAN	sp|P0DOX5|IGG1_HUMAN	1810.678100069992	1000.73202301505
Controle_19_Slot1_19_1_8827	False	618	618	3	0.7997	0.4563	100.0	1392.5841	1392.5913	-5.2	11537.0	R.EEQYN(203.07938)STYR.V	4.46	1.02226			464.86658	464.86658	1.0222625	39.1919	sp|P0DOX5|IGG1_HUMAN	sp|P0DOX5|IGG1_HUMAN	1768.6479712683313	986.7227573058392	H5N4F1S0
Controle_19_Slot1_19_1_8827	False	629	629	3	0.6754	1.0	100.0	1392.5848	1392.5913	-4.6	122630.0	R.EEQYN(203.07938)STYR.V	4.46	0.93071			464.86682	464.86682	0.93070763	39.1919	sp|P0DOX5|IGG1_HUMAN	sp|P0DOX5|IGG1_HUMAN	1768.6587862677864	986.7266099991668	H5N4F1S0
Controle_19_Slot1_19_1_8827	False	638	638	3	1.1661	0.6724	100.0	1393.5879	1392.5913	-4.9	17570.0	R.EEQYN(203.07938)STYR.V	4.46	1.04027			465.2012	465.2012	1.0402714	39.1919	sp|P0DOX5|IGG1_HUMAN	sp|P0DOX5|IGG1_HUMAN	1606.5923739555928	932.705534911622	H4N4F1S0
Controle_19_Slot1_19_1_8827	False	639	639	3	1.027	0.5694	100.0	1392.584	1392.5913	-5.3	87535.0	R.EEQYN(203.07938)STYR.V	4.46	0.93543			464.86655	464.86655	0.9354276	39.1919	sp|P0DOX5|IGG1_HUMAN	sp|P0DOX5|IGG1_HUMAN	1606.6065857533886	932.7089459807175	H4N4F1S0
Controle_19_Slot1_19_1_8827	False	672	672	3	1.3596	0.8732	100.0	1392.5839	1392.5913	-5.3	89670.0	R.EEQYN(203.07938)STYR.V	4.46	0.99161			464.86652	464.86652	0.9916127	40.3706	sp|P0DOX5|IGG1_HUMAN	sp|P0DOX5|IGG1_HUMAN	1606.5963551353705	932.70551585358	H4N4F1S0
Controle_19_Slot1_19_1_8827	False	680	680	3	1.1246	0.1088	100.0	1392.5815	1392.5913	-7.0	9870.0	R.EEQYN(203.07938)STYR.V	4.46	1.02365			464.86575	464.86575	1.0236483	40.3706	sp|P0DOX5|IGG1_HUMAN	sp|P0DOX5|IGG1_HUMAN	1809.6704648243224	1000.3961127393094	H4N5F1S0
Controle_19_Slot1_19_1_8827	False	681	681	3	0.5866	0.8756	100.0	1392.5846	1392.5913	-4.8	108171.0	R.EEQYN(203.07938)STYR.V	4.46	0.96913			464.86676	464.86676	0.9691338	40.3706	sp|P0DOX5|IGG1_HUMAN	sp|P0DOX5|IGG1_HUMAN	1606.5942707347551	932.7050643241658	H4N4F1S0
Controle_19_Slot1_19_1_8827	False	686	686	3	0.4701	0.2569	98.46719803801349	1392.5831	1392.5913	-5.9	20061.0	R.EEQYN(203.07938)STYR.V	4.46	0.99764			464.86627	464.86627	0.99763757	40.3706	sp|P0DOX5|IGG1_HUMAN	sp|P0DOX5|IGG1_HUMAN	1809.666094017543	1000.3951598368576	H4N5F1S0
Controle_19_Slot1_19_1_8827	False	710	710	3	0.6148	0.3756	99.7277059223962	1393.5796	1392.5913	-10.8	11840.0	R.EEQYN(203.07938)STYR.V	4.46	0.97956			465.19843	465.19843	0.97956413	40.3706	sp|P0DOX5|IGG1_HUMAN	sp|P0DOX5|IGG1_HUMAN	1972.7231669307475	1054.7463581021009
Controle_19_Slot1_19_1_8827	False	718	718	3	0.7705	0.4859	100.0	1392.5841	1392.5913	-5.2	179939.0	R.EEQYN(203.07938)STYR.V	4.46	0.95208			464.86661	464.86661	0.9520819	41.5456	sp|P0DOX5|IGG1_HUMAN	sp|P0DOX5|IGG1_HUMAN	1768.652833927884	986.72440461986	H5N4F1S0
Controle_19_Slot1_19_1_8827	False	723	723	3	0.8018	0.935	100.0	1392.585	1392.5913	-4.6	113546.0	R.EEQYN(203.07938)STYR.V	4.46	0.91495			464.86688	464.86688	0.9149506	41.5456	sp|P0DOX5|IGG1_HUMAN	sp|P0DOX5|IGG1_HUMAN	1768.6510095595306	986.7240747513542	H5N4F1S0
Controle_19_Slot1_19_1_8827	False	727	727	3	1.1391	0.8653	100.0	1392.5822	1392.5913	-6.6	105413.0	R.EEQYN(203.07938)STYR.V	4.46	0.9398			464.86594	464.86594	0.9397965	41.5456	sp|P0DOX5|IGG1_HUMAN	sp|P0DOX5|IGG1_HUMAN	1606.6061303118777	932.708183678702	H4N4F1S0
Controle_19_Slot1_19_1_8827	False	734	734	3	0.6624	1.0	100.0	1392.585	1392.5913	-4.6	72568.0	R.EEQYN(203.07938)STYR.V	4.46	0.9078			464.86688	464.86688	0.90779966	41.5456	sp|P0DOX5|IGG1_HUMAN	sp|P0DOX5|IGG1_HUMAN	1606.597902415995	932.706376804799	H4N4F1S0
Controle_19_Slot1_19_1_8827	False	741	741	3	0.411	0.2134	97.81065088757397	1392.5823	1392.5913	-6.5	30708.0	R.EEQYN(203.07938)STYR.V	4.46	0.93877			464.866	464.866	0.9387713	41.5456	sp|P0DOX5|IGG1_HUMAN	sp|P0DOX5|IGG1_HUMAN	1444.5536717416428	878.6907545104981	H3N4F1S0
Controle_19_Slot1_19_1_8827	False	750	750	3	0.6101	0.7649	100.0	1392.5839	1392.5913	-5.3	87000.0	R.EEQYN(203.07938)STYR.V	4.46	0.89057			464.86652	464.86652	0.8905731	42.7235	sp|P0DOX5|IGG1_HUMAN	sp|P0DOX5|IGG1_HUMAN	1768.656692529238	986.725610945004	H5N4F1S0
Controle_19_Slot1_19_1_8827	False	757	757	3	0.4402	0.4146	98.74213836477988	1392.5846	1392.5913	-4.8	7410.0	R.EEQYN(203.07938)STYR.V	4.46	1.00133			464.86676	464.86676	1.0013335	42.7235	sp|P0DOX5|IGG1_HUMAN	sp|P0DOX5|IGG1_HUMAN	1930.7005491327236	1040.7404800478537	H6N4F1S0
Controle_19_Slot1_19_1_8827	False	761	761	3	0.2003	1.0	98.46059113300493	1392.5812	1392.5913	-7.3	32156.0	R.EEQYN(203.07938)STYR.V	4.46	0.97236			464.86563	464.86563	0.9723616	42.7235	sp|P0DOX5|IGG1_HUMAN	sp|P0DOX5|IGG1_HUMAN	1810.6734453505449	1000.7303198221684
Controle_19_Slot1_19_1_8827	False	825	825	3	1.0896	0.9597	100.0	1392.5848	1392.5913	-4.6	42853.0	R.EEQYN(203.07938)STYR.V	4.46	0.89242			464.86682	464.86682	0.8924188	46.2568	sp|P0DOX5|IGG1_HUMAN	sp|P0DOX5|IGG1_HUMAN	1606.598221609931	932.7064412598214	H4N4F1S0
Controle_19_Slot1_19_1_8827	False	897	897	3	0.624	0.3924	99.86263736263736	1392.5858	1392.5913	-3.9	59088.0	R.EEQYN(203.07938)STYR.V	4.46	0.92411			464.86716	464.86716	0.92410916	50.9655	sp|P0DOX5|IGG1_HUMAN	sp|P0DOX5|IGG1_HUMAN	1606.591353468924	932.7044622251486	H4N4F1S0
Controle_19_Slot1_19_1_8827	False	954	954	3	0.3595	1.0	100.0	1392.5852	1392.5913	-4.4	34970.0	R.EEQYN(203.07938)STYR.V	4.46	0.88101			464.86694	464.86694	0.8810135	56.8543	sp|P0DOX5|IGG1_HUMAN	sp|P0DOX5|IGG1_HUMAN	1443.534613793059	878.3520107406055
Controle_19_Slot1_19_1_8827	False	976	976	3	0.392	0.2142	97.77777777777777	1392.5826	1392.5913	-6.2	17690.0	R.EEQYN(203.07938)STYR.V	4.46	0.83913			464.86612	464.86612	0.83913404	59.2102	sp|P0DOX5|IGG1_HUMAN	sp|P0DOX5|IGG1_HUMAN	1607.593674641207	933.0375461745044
Controle_19_Slot1_19_1_8827	False	995	995	3	0.6127	0.4089	99.86244841815682	1392.5878	1392.5913	-2.5	22549.0	R.EEQYN(203.07938)STYR.V	4.46	0.92273			464.86783	464.86783	0.9227297	61.5642	sp|P0DOX5|IGG1_HUMAN	sp|P0DOX5|IGG1_HUMAN	1444.534194621719	878.6860986540028	H3N4F1S0
Controle_19_Slot1_19_1_8827	False	1168	1168	4	0.4614	0.3405	98.6309894212819	1392.5813	1392.5913	-7.2	8838.0	R.EEQYN(203.07938)STYR.V	4.46	0.74127			348.90121	348.90121	0.74127007	74.517	sp|P0DOX5|IGG1_HUMAN	sp|P0DOX5|IGG1_HUMAN	1805.6018214403548	749.5318350998766
Controle_19_Slot1_19_1_8827	False	1179	1179	4	0.8213	1.0	100.0	1392.5808	1392.5913	-7.5	31574.0	R.EEQYN(203.07938)STYR.V	4.46	0.82265			348.90109	348.90109	0.8226536	75.6949	sp|P0DOX5|IGG1_HUMAN	sp|P0DOX5|IGG1_HUMAN	1806.60171766275	749.7816706607972	H2N3F0S3
Controle_19_Slot1_19_1_8827	False	1220	1220	4	1.1922	0.8109	100.0	1392.5834	1392.5913	-5.7	84148.0	R.EEQYN(203.07938)STYR.V	4.46	0.84961			348.90173	348.90173	0.84961337	78.0488	sp|P0DOX5|IGG1_HUMAN	sp|P0DOX5|IGG1_HUMAN	1806.598591795138	749.7815200263684	H2N3F0S3
Controle_19_Slot1_19_1_8827	False	1238	1238	4	0.5138	0.1866	98.46531614487417	1393.5831	1392.5913	-8.3	10179.0	R.EEQYN(203.07938)STYR.V	4.46	0.84224			349.15167	349.15167	0.8422393	79.2274	sp|P0DOX5|IGG1_HUMAN	sp|P0DOX5|IGG1_HUMAN	1768.648296843142	740.2939095717672	H5N4F1S0
Controle_19_Slot1_19_1_8827	False	1266	1266	4	0.8039	0.7718	100.0	1392.5829	1392.5913	-6.0	39031.0	R.EEQYN(203.07938)STYR.V	4.46	0.85091			348.90161	348.90161	0.85090613	80.4038	sp|P0DOX5|IGG1_HUMAN	sp|P0DOX5|IGG1_HUMAN	1810.687232363156	750.8035550225944
Controle_19_Slot1_19_1_8827	False	1282	1282	4	0.3917	1.0	100.0	1392.5825	1392.5913	-6.3	34974.0	R.EEQYN(203.07938)STYR.V	4.46	0.8301			348.90152	348.90152	0.8300973	81.5816	sp|P0DOX5|IGG1_HUMAN	sp|P0DOX5|IGG1_HUMAN	1811.710932581369	751.0594172599172
Controle_19_Slot1_19_1_8827	False	1310	1310	4	0.7188	0.5119	100.0	1393.5885	1392.5913	-4.4	24323.0	R.EEQYN(203.07938)STYR.V	4.46	0.83106			349.15302	349.15302	0.83106065	83.936	sp|P0DOX5|IGG1_HUMAN	sp|P0DOX5|IGG1_HUMAN	1769.6461336551515	740.5446960573381
Controle_19_Slot1_19_1_8827	False	1493	1493	4	0.5384	0.6803	100.0	1392.5847	1392.5913	-4.7	27718.0	R.EEQYN(203.07938)STYR.V	4.46	0.85331			348.90207	348.90207	0.85331213	94.5331	sp|P0DOX5|IGG1_HUMAN	sp|P0DOX5|IGG1_HUMAN	1810.7147684709512	750.8109171986049
Controle_19_Slot1_19_1_8827	False	1518	1518	4	1.118	0.4911	100.0	1392.5835	1392.5913	-5.6	37575.0	R.EEQYN(203.07938)STYR.V	4.46	0.88037			348.90176	348.90176	0.88036805	95.7119	sp|P0DOX5|IGG1_HUMAN	sp|P0DOX5|IGG1_HUMAN	1768.6601079900536	740.2969298671729	H5N4F1S0
Controle_19_Slot1_19_1_8827	False	1542	1542	4	0.7108	0.367	99.92857142857143	1392.5845	1392.5913	-4.9	15359.0	R.EEQYN(203.07938)STYR.V	4.46	0.9437			348.90201	348.90201	0.94370246	95.7119	sp|P0DOX5|IGG1_HUMAN	sp|P0DOX5|IGG1_HUMAN	2059.7560039204304	813.0711597509123	H5N4F1S1
Controle_19_Slot1_19_1_8827	False	1591	1591	4	1.2257	0.8393	100.0	1392.5829	1392.5913	-6.0	55057.0	R.EEQYN(203.07938)STYR.V	4.46	0.95339			348.90161	348.90161	0.9533934	96.8878	sp|P0DOX5|IGG1_HUMAN	sp|P0DOX5|IGG1_HUMAN	2059.759536327544	813.0716510450526	H5N4F1S1
Controle_19_Slot1_19_1_8827	False	1592	1592	4	0.8871	0.654	100.0	1393.5906	1392.5913	-2.9	34550.0	R.EEQYN(203.07938)STYR.V	4.46	0.89687			349.15353	349.15353	0.8968708	96.8878	sp|P0DOX5|IGG1_HUMAN	sp|P0DOX5|IGG1_HUMAN	1768.6628124796098	740.2993833286548	H5N4F1S0
Controle_19_Slot1_19_1_8827	False	1655	1655	4	0.4924	0.7889	100.0	1392.583	1392.5913	-6.0	56808.0	R.EEQYN(203.07938)STYR.V	4.46	0.91032			348.90164	348.90164	0.910316	99.2436	sp|P0DOX5|IGG1_HUMAN	sp|P0DOX5|IGG1_HUMAN	2059.758394127729	813.0714017742961	H5N4F1S1
Controle_19_Slot1_19_1_8827	False	1663	1663	4	0.8241	0.7727	100.0	1392.5844	1392.5913	-5.0	36100.0	R.EEQYN(203.07938)STYR.V	4.46	0.86755			348.90198	348.90198	0.86755496	99.2436	sp|P0DOX5|IGG1_HUMAN	sp|P0DOX5|IGG1_HUMAN	2059.7472055332	813.0689252666222	H5N4F1S1
Controle_19_Slot1_19_1_8827	False	1681	1681	4	0.4379	1.0	100.0	1392.586	1392.5913	-3.8	143823.0	R.EEQYN(203.07938)STYR.V	4.46	0.88726			348.9024	348.9024	0.88726336	99.2436	sp|P0DOX5|IGG1_HUMAN	sp|P0DOX5|IGG1_HUMAN	2097.70441633881	822.5586587595923	H2N3F0S4
Controle_19_Slot1_19_1_8827	False	1725	1725	4	0.2195	1.0	98.7460815047022	1392.5831	1392.5913	-5.9	69815.0	R.EEQYN(203.07938)STYR.V	4.46	0.8479			348.90167	348.90167	0.84789723	101.5992	sp|P0DOX5|IGG1_HUMAN	sp|P0DOX5|IGG1_HUMAN	2097.6920382268604	822.5548318152726	H2N3F0S4
Controle_19_Slot1_19_1_8827	False	1742	1742	4	1.2091	0.4395	100.0	1392.5797	1392.5913	-8.3	33981.0	R.EEQYN(203.07938)STYR.V	4.46	0.93201			348.90082	348.90082	0.9320126	101.5992	sp|P0DOX5|IGG1_HUMAN	sp|P0DOX5|IGG1_HUMAN	2059.7665348642217	813.072608547258	H5N4F1S1
Controle_19_Slot1_19_1_8827	False	1761	1761	4	0.2559	0.2796	96.79955081414934	1392.5961	1392.5913	3.4	22076.0	R.EEQYN(203.07938)STYR.V	4.46	0.81205			348.90491	348.90491	0.8120486	102.7763	sp|P0DOX5|IGG1_HUMAN	sp|P0DOX5|IGG1_HUMAN	2097.67109554127	822.552837837539	H2N3F0S4
Controle_19_Slot1_19_1_8827	False	1764	1764	4	0.4846	0.2055	98.35666463785758	1392.5874	1392.5913	-2.8	29818.0	R.EEQYN(203.07938)STYR.V	4.46	0.85922			348.90274	348.90274	0.8592164	102.7763	sp|P0DOX5|IGG1_HUMAN	sp|P0DOX5|IGG1_HUMAN	2059.753319646956	813.0712176964186	H5N4F1S1
Controle_19_Slot1_19_1_8827	False	1775	1775	4	0.8903	1.0	100.0	1392.5853	1392.5913	-4.3	79000.0	R.EEQYN(203.07938)STYR.V	4.46	0.87068			348.90222	348.90222	0.8706765	102.7763	sp|P0DOX5|IGG1_HUMAN	sp|P0DOX5|IGG1_HUMAN	2097.7023207626758	822.557952115924	H2N3F0S4
Controle_19_Slot1_19_1_8827	False	1853	1853	4	0.9546	0.7185	100.0	1392.5872	1392.5913	-3.0	22504.0	R.EEQYN(203.07938)STYR.V	4.46	0.85685			348.90268	348.90268	0.8568465	106.3079	sp|P0DOX5|IGG1_HUMAN	sp|P0DOX5|IGG1_HUMAN	2059.740914815789	813.0680710909984	H5N4F1S1
Controle_19_Slot1_19_1_8827	False	1880	1880	4	0.6689	0.1157	99.10884786760026	1392.5819	1392.5913	-6.7	18147.0	R.EEQYN(203.07938)STYR.V	4.46	0.83782			348.90137	348.90137	0.8378179	107.4862	sp|P0DOX5|IGG1_HUMAN	sp|P0DOX5|IGG1_HUMAN	2058.7360891815943	812.8155301334725
Controle_19_Slot1_19_1_8827	False	1996	1996	4	0.4784	0.4261	99.10198845413727	1393.5922	1392.5913	-1.8	8057.0	R.EEQYN(203.07938)STYR.V	4.46	0.76712			349.15393	349.15393	0.7671178	114.5512	sp|P0DOX5|IGG1_HUMAN	sp|P0DOX5|IGG1_HUMAN	2059.729612294683	813.0664863595846	H5N4F1S1
Controle_19_Slot1_19_1_8827	False	2054	2054	4	0.3903	0.2291	97.77126099706744	1392.5831	1392.5913	-5.9	8161.0	R.EEQYN(203.07938)STYR.V	4.46	0.82499			348.90167	348.90167	0.8249875	120.4392	sp|P0DOX5|IGG1_HUMAN	sp|P0DOX5|IGG1_HUMAN	2059.746062977581	813.0683287279975	H5N4F1S1
Controle_19_Slot1_19_1_8827	False	2085	2085	4	0.322	0.3252	97.7417486971627	1392.581	1392.5913	-7.4	13667.0	R.EEQYN(203.07938)STYR.V	4.46	0.83215			348.90115	348.90115	0.8321466	123.9716	sp|P0DOX5|IGG1_HUMAN	sp|P0DOX5|IGG1_HUMAN	2097.6792728747578	822.55111336655	H2N3F0S4
Controle_19_Slot1_19_1_8827	False	2318	2318	4	0.4454	0.0765	97.73255813953489	1392.584	1392.5913	-5.3	6820.0	R.EEQYN(203.07938)STYR.V	4.46	0.84229			348.90189	348.90189	0.84228677	207.9536	sp|P0DOX5|IGG1_HUMAN	sp|P0DOX5|IGG1_HUMAN	2059.7334607509965	813.0654046384345	H5N4F1S1
Controle_19_Slot1_19_1_8827	False	2332	2332	4	0.494	0.2818	98.6318407960199	1393.5831	1392.5913	-8.3	11363.0	R.EEQYN(203.07938)STYR.V	4.46	0.82181			349.15167	349.15167	0.8218113	209.1317	sp|P0DOX5|IGG1_HUMAN	sp|P0DOX5|IGG1_HUMAN	2097.6825425806437	822.5524449433666	H2N3F0S4
Controle_19_Slot1_19_1_8827	False	2392	2392	4	0.2886	0.8012	98.98862199747155	1392.5851	1392.5913	-4.5	21885.0	R.EEQYN(203.07938)STYR.V	4.46	0.83443			348.90216	348.90216	0.83443	215.02	sp|P0DOX5|IGG1_HUMAN	sp|P0DOX5|IGG1_HUMAN	2097.6934081901936	822.55565110235	H2N3F0S4
Controle_19_Slot1_19_1_8827	False	2534	2534	4	0.2916	0.4579	97.72462077012835	1393.5912	1392.5913	-2.5	14460.0	R.EEQYN(203.07938)STYR.V	4.46	0.76795			349.15369	349.15369	0.7679458	229.1496	sp|P0DOX5|IGG1_HUMAN	sp|P0DOX5|IGG1_HUMAN	2098.6865444217487	822.8054695697274	H2N3F2S3,H9N1F1S1
Controle_19_Slot1_19_1_8827	False	2571	2571	4	0.2346	0.0241	96.147495872317	1392.5927	1392.5913	1.0	11225.0	R.EEQYN(203.07938)STYR.V	4.46	0.82554			348.90405	348.90405	0.82553685	232.6821	sp|P0DOX5|IGG1_HUMAN	sp|P0DOX5|IGG1_HUMAN	1935.6221092526173	782.0397384982605	H1N3F0S4
Controle_19_Slot1_19_1_8827	False	2594	2594	4	0.4431	0.6088	99.53177257525083	1392.5813	1392.5913	-7.2	28147.0	R.EEQYN(203.07938)STYR.V	4.46	0.84471			348.90121	348.90121	0.84470564	235.0361	sp|P0DOX5|IGG1_HUMAN	sp|P0DOX5|IGG1_HUMAN	2098.690854085571	822.8040722429099	H2N3F2S3,H9N1F1S1
Controle_19_Slot1_19_1_8827	False	2607	2607	4	0.9087	0.9029	100.0	1392.5833	1392.5913	-5.8	15175.0	R.EEQYN(203.07938)STYR.V	4.46	0.82539			348.9017	348.9017	0.8253912	236.2134	sp|P0DOX5|IGG1_HUMAN	sp|P0DOX5|IGG1_HUMAN	1951.6217863307184	786.0373125358902
Controle_19_Slot1_19_1_8827	False	2672	2672	4	0.3156	0.0657	96.70391061452513	1392.5858	1392.5913	-3.9	11827.0	R.EEQYN(203.07938)STYR.V	4.46	0.8248			348.90234	348.90234	0.82480204	242.102	sp|P0DOX5|IGG1_HUMAN	sp|P0DOX5|IGG1_HUMAN	1935.6254824422056	782.0388732021606	H1N3F0S4
Controle_19_Slot1_19_1_8827	False	2708	2708	4	0.2728	0.0402	96.3495575221239	1392.584	1392.5913	-5.3	21694.0	R.EEQYN(203.07938)STYR.V	4.46	0.86058			348.90189	348.90189	0.8605839	245.6342	sp|P0DOX5|IGG1_HUMAN	sp|P0DOX5|IGG1_HUMAN	2100.7661038054807	823.3235732099721	H4N5F1S1
Controle_19_Slot1_19_1_8827	False	3728	3728	4	0.4129	1.0	100.0	1392.5841	1392.5913	-5.2	49362.0	R.EEQYN(203.07938)STYR.V	4.46	0.8551			348.90192	348.90192	0.8550978	349.2584	sp|P0DOX5|IGG1_HUMAN	sp|P0DOX5|IGG1_HUMAN	2097.693537959022	822.5554624968261	H2N3F0S4
Controle_19_Slot1_19_1_8827	False	3752	3752	4	0.6425	0.2596	99.47089947089947	1392.5798	1392.5913	-8.2	11499.0	R.EEQYN(203.07938)STYR.V	4.46	0.85252			348.90085	348.90085	0.85252404	350.4348	sp|P0DOX5|IGG1_HUMAN	sp|P0DOX5|IGG1_HUMAN	2059.7506428959528	813.0686717147918	H5N4F1S1
Controle_19_Slot1_19_1_8827	False	3774	3774	4	0.3512	0.7644	99.47403024326101	1392.582	1392.5913	-6.7	23825.0	R.EEQYN(203.07938)STYR.V	4.46	0.83659			348.9014	348.9014	0.83658975	351.6128	sp|P0DOX5|IGG1_HUMAN	sp|P0DOX5|IGG1_HUMAN	2097.6917728777894	822.5544765676896	H2N3F0S4
Controle_19_Slot1_19_1_8827	False	3835	3835	4	0.5929	1.0	100.0	1392.5812	1392.5913	-7.3	43890.0	R.EEQYN(203.07938)STYR.V	4.46	0.84612			348.90118	348.90118	0.84611523	353.9675	sp|P0DOX5|IGG1_HUMAN	sp|P0DOX5|IGG1_HUMAN	2098.694281275271	822.8049183607212	H2N3F2S3,H9N1F1S1
Controle_19_Slot1_19_1_8827	False	3905	3905	4	0.3229	0.4378	97.92161520190024	1392.5874	1392.5913	-2.8	18397.0	R.EEQYN(203.07938)STYR.V	4.46	0.87039			348.90274	348.90274	0.87038577	356.3236	sp|P0DOX5|IGG1_HUMAN	sp|P0DOX5|IGG1_HUMAN	2350.829532008785	885.8402674346809	H5N4F1S2,H12N2F0S0
Controle_19_Slot1_19_1_8827	False	673	673	4	1.2589	0.8423	100.0	1392.5823	1392.5913	-6.5	53629.0	R.EEQYN(203.07938)STYR.V	4.46	0.89752			348.90146	348.90146	0.8975167	40.3706	sp|P0DOX5|IGG1_HUMAN	sp|P0DOX5|IGG1_HUMAN	1768.655476049214	740.2954714635862	H5N4F1S0
Controle_19_Slot1_19_1_8827	False	707	707	4	1.3519	0.7878	100.0	1392.5808	1392.5913	-7.5	85937.0	R.EEQYN(203.07938)STYR.V	4.46	0.8777			348.90109	348.90109	0.8777014	40.3706	sp|P0DOX5|IGG1_HUMAN	sp|P0DOX5|IGG1_HUMAN	1769.654403605981	740.5448464383509
Controle_19_Slot1_19_1_8827	False	759	759	4	0.8122	0.6634	100.0	1392.5831	1392.5913	-5.9	31336.0	R.EEQYN(203.07938)STYR.V	4.46	0.88047			348.90167	348.90167	0.88047177	42.7235	sp|P0DOX5|IGG1_HUMAN	sp|P0DOX5|IGG1_HUMAN	1768.6529848202897	740.2950680950273	H5N4F1S0
Controle_19_Slot1_19_1_8827	False	830	830	4	0.7063	0.7455	100.0	1393.5922	1392.5913	-1.8	23266.0	R.EEQYN(203.07938)STYR.V	4.46	0.85088			349.15393	349.15393	0.850876	46.2568	sp|P0DOX5|IGG1_HUMAN	sp|P0DOX5|IGG1_HUMAN	1768.639486565202	740.293942285224	H5N4F1S0
Controle_19_Slot1_19_1_8827	False	26075	26075	2	0.9412	1.0	100.0	1622.8976	1622.89	4.7	90838.0	R.VVSVLTVLHQDWLN.G	5.36	1.05304	1.0901	0.0262	811.9527	811.9527	1.0530413	1330.1454	sp|P0DOX5|IGG1_HUMAN	sp|P0DOX5|IGG1_HUMAN
Controle_19_Slot1_19_1_8827	False	24679	24679	2	1.2279	0.9161	100.0	1808.9861	1808.0065	-13.1	22490.0	R.VVSVLTVLHQDWLNGK.E	7.33	1.12532	1.1893	0.0004	904.99695	904.99695	1.1253229	1233.592	sp|P0DOX5|IGG1_HUMAN	sp|P0DOX5|IGG1_HUMAN
Controle_19_Slot1_19_1_8827	False	24699	24699	2	1.2568	0.9491	100.0	1808.986	1808.0065	-13.2	42818.0	R.VVSVLTVLHQDWLNGK.E	7.33	1.1274	1.1893	0.0006	904.99689	904.99689	1.1274042	1234.7698	sp|P0DOX5|IGG1_HUMAN	sp|P0DOX5|IGG1_HUMAN
Controle_19_Slot1_19_1_8827	False	24782	24782	2	2.851	0.8502	100.0	1808.003	1808.0065	-1.9	46139.0	R.VVSVLTVLHQDWLNGK.E	7.33	1.13891	1.1893	0.0053	904.50543	904.50543	1.1389066	1239.4794	sp|P0DOX5|IGG1_HUMAN	sp|P0DOX5|IGG1_HUMAN
Controle_19_Slot1_19_1_8827	False	24786	24786	3	1.0599	0.8565	100.0	1808.0092	1808.0065	1.5	12696.0	R.VVSVLTVLHQDWLNGK.E	7.33	0.91145	0.8366	0.0046	603.34161	603.34161	0.91144943	1239.4794	sp|P0DOX5|IGG1_HUMAN	sp|P0DOX5|IGG1_HUMAN
Controle_19_Slot1_19_1_8827	False	24810	24810	3	0.2975	1.0	100.0	1807.9856	1808.0065	-11.5	20604.0	R.VVSVLTVLHQDWLNGK.E	7.33	0.85159	0.8366	0.5548	603.33374	603.33374	0.8515949	1240.6569	sp|P0DOX5|IGG1_HUMAN	sp|P0DOX5|IGG1_HUMAN
Controle_19_Slot1_19_1_8827	False	14909	14909	2	0.6128	0.1302	71.79080824088749	1797.8933	1795.9225	-20.0	2778.0	V.(-17.0265)SVLTVLHQDWLN(203.07938)GK.E	7.33	1.3589			899.45056	899.45056	1.3588961	792.0042	sp|P0DOX5|IGG1_HUMAN	sp|P0DOX5|IGG1_HUMAN	1769.637167107375	1681.7294731698312
Controle_19_Slot1_19_1_8827	False	12719	12719	2	2.091	0.5584	100.0	1286.6704	1286.674	-2.8	17579.0	R.EPQVYTLPPSR.D	6.56	0.92659	0.9273	0.935	643.83911	643.83911	0.9265887	710.7565	sp|P0DOX5|IGG1_HUMAN	sp|P0DOX5|IGG1_HUMAN
Controle_19_Slot1_19_1_8827	False	20960	20960	2	2.9258	0.0157	100.0	2546.1113	2544.1313	-10.5	93653.0	K.GFYPSDIAVEWESNGQPENNYK.T	3.96	1.21594	1.2887	0.0002	1273.55957	1273.55957	1.2159399	1044.0139	sp|P0DOX5|IGG1_HUMAN	sp|P0DOX5|IGG1_HUMAN
Controle_19_Slot1_19_1_8827	False	20996	20996	2	2.9681	0.3802	100.0	2545.1094	2544.1313	-10.0	73445.0	K.GFYPSDIAVEWESNGQPENNYK.T	3.96	1.21431	1.2887	0.0001	1273.05859	1273.05859	1.2143092	1045.1918	sp|P0DOX5|IGG1_HUMAN	sp|P0DOX5|IGG1_HUMAN
Controle_19_Slot1_19_1_8827	False	21097	21097	2	2.5004	0.4278	100.0	2545.1057	2544.1313	-11.4	41344.0	K.GFYPSDIAVEWESNGQPENNYK.T	3.96	1.23904	1.2887	0.0116	1273.05676	1273.05676	1.2390399	1048.7245	sp|P0DOX5|IGG1_HUMAN	sp|P0DOX5|IGG1_HUMAN
Controle_19_Slot1_19_1_8827	False	21162	21162	2	3.0027	0.4556	100.0	2544.1072	2544.1313	-9.5	64364.0	K.GFYPSDIAVEWESNGQPENNYK.T	3.96	1.22173	1.2887	0.0006	1272.5575	1272.5575	1.2217282	1052.2577	sp|P0DOX5|IGG1_HUMAN	sp|P0DOX5|IGG1_HUMAN
Controle_19_Slot1_19_1_8827	False	21423	21423	2	2.7154	0.2309	100.0	2545.1035	2544.1313	-12.3	43668.0	K.GFYPSDIAVEWESNGQPENNYK.T	3.96	1.23014	1.2887	0.0028	1273.05566	1273.05566	1.2301396	1064.0332	sp|P0DOX5|IGG1_HUMAN	sp|P0DOX5|IGG1_HUMAN
Controle_19_Slot1_19_1_8827	False	22522	22522	2	1.4132	0.4107	100.0	1873.9232	1873.9218	0.8	42343.0	K.TTPPVLDSDGSFFLYSK.L	4.46	1.07978	1.1404	0.0004	937.46552	937.46552	1.0797796	1113.4894	sp|P0DOX5|IGG1_HUMAN	sp|P0DOX5|IGG1_HUMAN
Controle_19_Slot1_19_1_8827	False	23613	23613	3	0.7023	0.8437	100.0	2430.2441	2430.244	0.1	28333.0	K.TTPPVLDSDGSFFLYSKLTVDK.S	4.72	1.04064	1.0138	0.3797	810.75323	810.75323	1.0406361	1167.6531	sp|P0DOX5|IGG1_HUMAN	sp|P0DOX5|IGG1_HUMAN
Controle_19_Slot1_19_1_8827	False	19133	19133	2	1.5382	0.6916	100.0	1986.0162	1986.0178	-0.8	80352.0	K.AAPSVTLFPPSSEELQANK.A	4.46	1.10395	1.1703	0.0002	993.51202	993.51202	1.1039505	960.3892	sp|P0DOY2|IGLC2_HUMAN	sp|P0DOY2|IGLC2_HUMAN, sp|P0DOY3|IGLC3_HUMAN
Controle_19_Slot1_19_1_8827	False	19754	19754	2	1.8657	0.7772	100.0	1986.0106	1986.0178	-3.6	14749.0	K.AAPSVTLFPPSSEELQANK.A	4.46	1.09526	1.1703	0.0	993.50922	993.50922	1.0952606	987.4733	sp|P0DOY2|IGLC2_HUMAN	sp|P0DOY2|IGLC2_HUMAN, sp|P0DOY3|IGLC3_HUMAN
Controle_19_Slot1_19_1_8827	False	19793	19793	2	1.2007	0.5055	100.0	1986.018	1986.0178	0.1	21740.0	K.AAPSVTLFPPSSEELQANK.A	4.46	1.08552	1.1703	0.0	993.51288	993.51288	1.0855199	989.8282	sp|P0DOY2|IGLC2_HUMAN	sp|P0DOY2|IGLC2_HUMAN, sp|P0DOY3|IGLC3_HUMAN
Controle_19_Slot1_19_1_8827	False	613	613	1	0.8643	0.343	0.0	990.50995	990.5102	-0.2	7269.0	K.AGVETTTPSK.Q	6.56	1.42722			990.50995	990.50995	1.427223	39.1919	sp|P0DOY2|IGLC2_HUMAN	sp|P0DOY2|IGLC2_HUMAN, sp|P0DOY3|IGLC3_HUMAN
Controle_19_Slot1_19_1_8827	False	621	621	2	1.3049	0.6026	100.0	990.512	990.5102	1.8	46695.0	K.AGVETTTPSK.Q	6.56	0.82923	0.7913	0.0049	495.75992	495.75992	0.8292347	39.1919	sp|P0DOY2|IGLC2_HUMAN	sp|P0DOY2|IGLC2_HUMAN, sp|P0DOY3|IGLC3_HUMAN
Controle_19_Slot1_19_1_8827	False	546	546	1	0.6671	0.4964	95.65217391304348	763.3841	763.38324	1.1	7986.0	V.ETTTPSK.Q	6.56	1.22052			763.38409	763.38409	1.2205166	38.0134	sp|P0DOY2|IGLC2_HUMAN	sp|P0DOY2|IGLC2_HUMAN, sp|P0DOY3|IGLC3_HUMAN
Controle_19_Slot1_19_1_8827	False	5784	5784	3	1.117	0.9549	100.0	1711.763	1711.7592	2.2	42074.0	R.SYSCQVTHEGSTVEK.T	5.63	0.79919	0.8095	0.6387	571.25952	571.25952	0.7991912	439.9318	sp|P0DOY2|IGLC2_HUMAN	sp|P0DOY2|IGLC2_HUMAN, sp|P0DOY3|IGLC3_HUMAN
Controle_19_Slot1_19_1_8827	False	18218	18218	2	1.1971	0.6556	100.0	1287.652	1287.6514	0.5	22979.0	K.GPSVFPLAPCSR.S	8.26	0.9273	0.9252	0.9144	644.3299	644.3299	0.92729574	920.3544	sp|P01859|IGHG2_HUMAN	sp|P01859|IGHG2_HUMAN
Controle_19_Slot1_19_1_8827	False	23216	23216	2	2.1651	0.7958	100.0	2263.0686	2263.0667	0.9	30333.0	K.DYFPEPVTVSWNSGALTSGVH.T	4.46	1.14676	1.2418	0.0	1132.03821	1132.03821	1.1467588	1145.2802	sp|P01859|IGHG2_HUMAN	sp|P01859|IGHG2_HUMAN
Controle_19_Slot1_19_1_8827	False	25028	25028	2	2.4292	0.9393	100.0	2679.2512	2679.2725	-7.9	76670.0	K.DYFPEPVTVSWNSGALTSGVHTFPA.V	4.46	1.27605	1.3622	0.0	1340.12952	1340.12952	1.2760465	1253.6093	sp|P01859|IGHG2_HUMAN	sp|P01859|IGHG2_HUMAN
Controle_19_Slot1_19_1_8827	False	25051	25051	2	3.2691	0.8924	100.0	2679.2612	2679.2725	-4.2	56106.0	K.DYFPEPVTVSWNSGALTSGVHTFPA.V	4.46	1.2705	1.3622	0.0	1340.13452	1340.13452	1.2704996	1254.786	sp|P01859|IGHG2_HUMAN	sp|P01859|IGHG2_HUMAN
Controle_19_Slot1_19_1_8827	False	25067	25067	2	2.9002	0.8653	100.0	2679.2546	2679.2725	-6.7	41050.0	K.DYFPEPVTVSWNSGALTSGVHTFPA.V	4.46	1.30197	1.3622	0.0036	1340.13123	1340.13123	1.3019686	1254.786	sp|P01859|IGHG2_HUMAN	sp|P01859|IGHG2_HUMAN
Controle_19_Slot1_19_1_8827	False	25094	25094	2	2.6168	0.9027	100.0	2679.2676	2679.2725	-1.8	38481.0	K.DYFPEPVTVSWNSGALTSGVHTFPA.V	4.46	1.302	1.3622	0.0037	1340.1377	1340.1377	1.3020048	1257.1418	sp|P01859|IGHG2_HUMAN	sp|P01859|IGHG2_HUMAN
Controle_19_Slot1_19_1_8827	False	25111	25111	2	2.1688	0.7722	100.0	2680.2612	2679.2725	-5.4	56667.0	K.DYFPEPVTVSWNSGALTSGVHTFPA.V	4.46	1.27971	1.3622	0.0001	1340.63452	1340.63452	1.279706	1257.1418	sp|P01859|IGHG2_HUMAN	sp|P01859|IGHG2_HUMAN
Controle_19_Slot1_19_1_8827	False	25141	25141	2	2.1387	0.8698	100.0	2680.2668	2679.2725	-3.3	33717.0	K.DYFPEPVTVSWNSGALTSGVHTFPA.V	4.46	1.30425	1.3622	0.0052	1340.63733	1340.63733	1.3042454	1259.4967	sp|P01859|IGHG2_HUMAN	sp|P01859|IGHG2_HUMAN
Controle_19_Slot1_19_1_8827	False	25052	25052	3	1.0869	1.0	100.0	2679.2705	2679.2725	-0.7	82391.0	K.DYFPEPVTVSWNSGALTSGVHTFPA.V	4.46	1.0987	1.0814	0.5957	893.76202	893.76202	1.0986987	1254.786	sp|P01859|IGHG2_HUMAN	sp|P01859|IGHG2_HUMAN
Controle_19_Slot1_19_1_8827	True	24051	24051	2	2.9175	1.0	100.0	2683.2478	2683.254	-2.3	41248.0	K.CCVECPPCPAPPVAGPSVFLFPPK.P	5.69	1.27804	1.3607	0.0	1342.12781	1342.12781	1.2780364	1197.0898	sp|P01859|IGHG2_HUMAN	sp|P01859|IGHG2_HUMAN
Controle_19_Slot1_19_1_8827	True	24083	24083	2	2.544	0.928	100.0	2684.2476	2683.254	-3.6	16876.0	K.CCVECPPCPAPPVAGPSVFLFPPK.P	5.69	1.27495	1.3607	0.0	1342.62769	1342.62769	1.2749529	1198.2678	sp|P01859|IGHG2_HUMAN	sp|P01859|IGHG2_HUMAN
Controle_19_Slot1_19_1_8827	True	24085	24085	2	2.7112	1.0	100.0	2683.2412	2683.254	-4.7	55540.0	K.CCVECPPCPAPPVAGPSVFLFPPK.P	5.69	1.26972	1.3607	0.0	1342.12451	1342.12451	1.2697239	1199.4442	sp|P01859|IGHG2_HUMAN	sp|P01859|IGHG2_HUMAN
Controle_19_Slot1_19_1_8827	True	24106	24106	2	2.6187	0.9484	100.0	2684.242	2683.254	-5.7	60332.0	K.CCVECPPCPAPPVAGPSVFLFPPK.P	5.69	1.28011	1.3607	0.0001	1342.62488	1342.62488	1.2801148	1200.6215	sp|P01859|IGHG2_HUMAN	sp|P01859|IGHG2_HUMAN
Controle_19_Slot1_19_1_8827	True	24053	24053	3	1.2798	1.0	100.0	2683.2454	2683.254	-3.2	138567.0	K.CCVECPPCPAPPVAGPSVFLFPPK.P	5.69	1.07214	1.0655	0.8425	895.08698	895.08698	1.0721362	1197.0898	sp|P01859|IGHG2_HUMAN	sp|P01859|IGHG2_HUMAN
Controle_19_Slot1_19_1_8827	False	20048	20048	2	3.1505	0.8672	100.0	2010.9253	2010.9324	-3.5	72603.0	R.TPEVTCVVVDVSHEDPEV.Q	3.86	1.12538	1.1767	0.0041	1005.96655	1005.96655	1.1253809	1000.4263	sp|P01859|IGHG2_HUMAN	sp|P01859|IGHG2_HUMAN
Controle_19_Slot1_19_1_8827	False	20076	20076	2	3.766	0.8223	100.0	2010.9314	2010.9324	-0.5	34034.0	R.TPEVTCVVVDVSHEDPEV.Q	3.86	1.09757	1.1767	0.0	1005.9696	1005.9696	1.0975698	1001.6039	sp|P01859|IGHG2_HUMAN	sp|P01859|IGHG2_HUMAN
Controle_19_Slot1_19_1_8827	False	20108	20108	2	1.9731	0.5263	100.0	2010.9325	2010.9324	0.1	25307.0	R.TPEVTCVVVDVSHEDPEV.Q	3.86	1.09015	1.1767	0.0	1005.97015	1005.97015	1.0901467	1002.781	sp|P01859|IGHG2_HUMAN	sp|P01859|IGHG2_HUMAN
Controle_19_Slot1_19_1_8827	False	22545	22545	2	4.0897	0.471	100.0	2286.0576	2286.0593	-0.7	71291.0	R.TPEVTCVVVDVSHEDPEVQF.N	3.86	1.17054	1.2551	0.0	1143.53271	1143.53271	1.1705441	1114.6663	sp|P01859|IGHG2_HUMAN	sp|P01859|IGHG2_HUMAN
Controle_19_Slot1_19_1_8827	True	21269	21269	2	2.9806	0.3694	100.0	2400.098	2400.1023	-1.8	10663.0	R.TPEVTCVVVDVSHEDPEVQFN.W	3.86	1.21023	1.2849	0.0001	1200.55286	1200.55286	1.2102312	1055.7903	sp|P01859|IGHG2_HUMAN	sp|P01859|IGHG2_HUMAN
Controle_19_Slot1_19_1_8827	True	23738	23738	4	1.1174	0.2508	100.0	3797.7844	3797.7751	2.4	178281.0	R.TPEVTCVVVDVSHEDPEVQFNWYVDGVEVHNAK.T	4.28	1.06225	1.1232	0.0744	950.20197	950.20197	1.0622524	1175.8958	sp|P01859|IGHG2_HUMAN	sp|P01859|IGHG2_HUMAN
Controle_19_Slot1_19_1_8827	True	23754	23754	4	1.508	0.4529	100.0	3797.775	3797.7751	-0.1	80330.0	R.TPEVTCVVVDVSHEDPEVQFNWYVDGVEVHNAK.T	4.28	1.09229	1.1232	0.3751	950.19958	950.19958	1.0922917	1177.0721	sp|P01859|IGHG2_HUMAN	sp|P01859|IGHG2_HUMAN
Controle_19_Slot1_19_1_8827	True	10508	10508	3	0.2802	0.099	44.57337883959045	1457.6469	1457.6543	-5.1	24503.0	K.PREEQFN(203.07938)STF.R	4.46	0.88223			486.55417	486.55417	0.88222885	625.9772	sp|P01859|IGHG2_HUMAN	sp|P01859|IGHG2_HUMAN	1768.645197363495	1008.4094292234396	H5N4F1S0
Controle_19_Slot1_19_1_8827	True	10788	10788	3	0.6713	0.881	99.58960328317373	1457.6455	1457.6543	-6.0	41417.0	K.PREEQFN(203.07938)STF.R	4.46	0.87562			486.55374	486.55374	0.8756171	637.753	sp|P01859|IGHG2_HUMAN	sp|P01859|IGHG2_HUMAN	1444.5392616488396	900.373683010225	H3N4F1S0
Controle_19_Slot1_19_1_8827	True	10822	10822	3	0.2323	0.3542	46.963123644251624	1458.648	1457.6543	-6.7	17431.0	K.PREEQFN(203.07938)STF.R	4.46	0.93473			486.88788	486.88788	0.9347266	638.9294	sp|P01859|IGHG2_HUMAN	sp|P01859|IGHG2_HUMAN	1647.627119759341	968.0704425324948	H3N5F1S0
Controle_19_Slot1_19_1_8827	True	20450	20450	3	0.2885	0.021	45.4356846473029	1900.8885	1898.9243	-22.3	14454.0	K.PREEQFN(203.07938)STFRVVS.V	6.56	0.93011			634.30139	634.30139	0.93011004	1020.4627	sp|P01859|IGHG2_HUMAN	sp|P01859|IGHG2_HUMAN
Controle_19_Slot1_19_1_8827	True	11166	11166	2	1.2467	0.9999	100.0	1001.4191	1001.4211	-2.0	305389.0	R.EEQFNSTF.R	3.55	1.11467	0.8225	0.0	501.21347	501.21347	1.1146698	654.2364	sp|P01859|IGHG2_HUMAN	sp|P01859|IGHG2_HUMAN	1440.4920110621624	1119.919765686761
Controle_19_Slot1_19_1_8827	True	12110	12110	2	0.7746	0.618	98.13953488372093	1001.4098	1001.4211	-11.3	6616.0	R.EEQFNSTF.R	3.55	1.18063	0.8225	0.0	501.2088	501.2088	1.1806326	687.2066	sp|P01859|IGHG2_HUMAN	sp|P01859|IGHG2_HUMAN	1646.7874827904684	1223.0628515998228
Controle_19_Slot1_19_1_8827	True	11351	11351	3	1.0525	0.2616	91.66666666666666	1003.40765	1001.4211	-20.1	27971.0	R.EEQFNSTF.R	3.55	0.95979	0.7111	0.0	335.14111	335.14111	0.9597933	660.1247	sp|P01859|IGHG2_HUMAN	sp|P01859|IGHG2_HUMAN	1663.6188199819069	821.3209191031641	H4N5F0S0
Controle_19_Slot1_19_1_8827	True	11543	11543	3	0.7248	0.9999	100.0	1001.4241	1001.4211	3.0	45462.0	R.EEQFNSTF.R	3.55	0.9809	0.7111	0.0	334.47992	334.47992	0.9808962	667.1887	sp|P01859|IGHG2_HUMAN	sp|P01859|IGHG2_HUMAN	1647.6087308271744	815.9896867316462	H3N5F1S0
Controle_19_Slot1_19_1_8827	False	3418	3418	2	0.6471	0.1523	70.3875968992248	1057.4312	1057.432	-0.8	26701.0	R.EEQFN(203.07938)ST.F	3.55	1.12549			529.21948	529.21948	1.1254885	324.5309	sp|P01859|IGHG2_HUMAN	sp|P01859|IGHG2_HUMAN	1606.5764494981254	1230.9680047100871	H4N4F1S0
Controle_19_Slot1_19_1_8827	False	3446	3446	2	0.4993	0.0391	50.62082139446036	1057.4296	1057.432	-2.3	27831.0	R.EEQFN(203.07938)ST.F	3.55	1.14274			529.21869	529.21869	1.1427435	326.8855	sp|P01859|IGHG2_HUMAN	sp|P01859|IGHG2_HUMAN	1606.585268097582	1230.9716314945897	H4N4F1S0
Controle_19_Slot1_19_1_8827	False	3485	3485	2	0.7351	0.4278	91.00257069408741	1057.4272	1057.432	-4.5	25009.0	R.EEQFN(203.07938)ST.F	3.55	1.08637			529.21753	529.21753	1.0863656	330.4186	sp|P01859|IGHG2_HUMAN	sp|P01859|IGHG2_HUMAN	1606.5825158635823	1230.9690989630135	H4N4F1S0
Controle_19_Slot1_19_1_8827	False	3523	3523	2	0.4813	0.0464	49.72067039106145	1057.4347	1057.432	2.5	14726.0	R.EEQFN(203.07938)ST.F	3.55	1.09846			529.22125	529.22125	1.0984591	333.9507	sp|P01859|IGHG2_HUMAN	sp|P01859|IGHG2_HUMAN	1444.5190709885546	1149.941081371276	H3N4F1S0
Controle_19_Slot1_19_1_8827	False	3529	3529	2	0.5433	0.0736	56.043956043956044	1058.4346	1057.432	-0.7	32264.0	R.EEQFN(203.07938)ST.F	3.55	1.10728			529.72119	529.72119	1.1072773	335.128	sp|P01859|IGHG2_HUMAN	sp|P01859|IGHG2_HUMAN	1444.5262119454694	1149.944597263324	H3N4F1S0
Controle_19_Slot1_19_1_8827	False	3536	3536	2	0.6891	0.2984	82.82828282828282	1057.4327	1057.432	0.7	5035.0	R.EEQFN(203.07938)ST.F	3.55	1.04564			529.22028	529.22028	1.0456357	335.128	sp|P01859|IGHG2_HUMAN	sp|P01859|IGHG2_HUMAN	1606.5716398334364	1230.9664256755736	H4N4F1S0
Controle_19_Slot1_19_1_8827	False	3562	3562	2	0.7258	0.4812	91.73553719008265	1058.4288	1057.432	-6.2	25736.0	R.EEQFN(203.07938)ST.F	3.55	1.08492			529.71832	529.71832	1.0849245	337.4827	sp|P01859|IGHG2_HUMAN	sp|P01859|IGHG2_HUMAN	1444.533206696424	1149.945232089592	H3N4F1S0
Controle_19_Slot1_19_1_8827	False	3578	3578	2	0.5699	0.0863	58.78928987194412	1057.429	1057.432	-2.9	19746.0	R.EEQFN(203.07938)ST.F	3.55	1.1093			529.21838	529.21838	1.1093007	338.6602	sp|P01859|IGHG2_HUMAN	sp|P01859|IGHG2_HUMAN	1445.5349252936055	1150.4461297299958
Controle_19_Slot1_19_1_8827	False	3579	3579	2	0.7385	0.1628	77.65567765567766	1057.4305	1057.432	-1.4	12183.0	R.EEQFN(203.07938)ST.F	3.55	1.03743			529.21918	529.21918	1.0374291	338.6602	sp|P01859|IGHG2_HUMAN	sp|P01859|IGHG2_HUMAN	1444.5289866184712	1149.9440009837708	H3N4F1S0
Controle_19_Slot1_19_1_8827	False	3584	3584	2	0.6057	0.2411	72.24880382775119	1057.4298	1057.432	-2.1	35722.0	R.EEQFN(203.07938)ST.F	3.55	1.06441			529.21881	529.21881	1.0644115	339.8389	sp|P01859|IGHG2_HUMAN	sp|P01859|IGHG2_HUMAN	1444.5349601500673	1149.9466011263858	H3N4F1S0
Controle_19_Slot1_19_1_8827	True	10413	10413	2	0.6516	0.019	63.164721141374834	1204.5061	1204.5005	4.7	7246.0	R.EEQFN(203.07938)STF.R	3.55	1.1716			602.75696	602.75696	1.1715968	621.2675	sp|P01859|IGHG2_HUMAN	sp|P01859|IGHG2_HUMAN	1607.5652517718052	1304.999913540533
Controle_19_Slot1_19_1_8827	True	10432	10432	2	0.7724	0.078	76.41843971631207	1204.4938	1204.5005	-5.6	21442.0	R.EEQFN(203.07938)STF.R	3.55	1.17662			602.75079	602.75079	1.1766202	622.4452	sp|P01859|IGHG2_HUMAN	sp|P01859|IGHG2_HUMAN	1606.5793150887932	1304.5007435614157	H4N4F1S0
Controle_19_Slot1_19_1_8827	True	10447	10447	2	1.1174	0.3681	97.34513274336283	1204.4985	1204.5005	-1.6	33683.0	R.EEQFN(203.07938)STF.R	3.55	1.1714			602.75317	602.75317	1.1713951	623.6221	sp|P01859|IGHG2_HUMAN	sp|P01859|IGHG2_HUMAN	1606.583086647086	1304.50499858639	H4N4F1S0
Controle_19_Slot1_19_1_8827	True	10601	10601	2	0.8282	0.2914	90.54726368159204	1205.5035	1204.5005	-0.3	45620.0	R.EEQFN(203.07938)STF.R	3.55	1.14576			603.25568	603.25568	1.1457555	630.6879	sp|P01859|IGHG2_HUMAN	sp|P01859|IGHG2_HUMAN	1444.5225033529166	1223.4772521460711	H3N4F1S0
Controle_19_Slot1_19_1_8827	True	10996	10996	2	0.5082	0.1532	58.545034642032334	1204.4954	1204.5005	-4.3	69020.0	R.EEQFN(203.07938)STF.R	3.55	1.19697			602.75159	602.75159	1.1969706	648.3497	sp|P01859|IGHG2_HUMAN	sp|P01859|IGHG2_HUMAN	1768.6447412365933	1385.5342774557305	H5N4F1S0
Controle_19_Slot1_19_1_8827	True	11010	11010	2	1.0717	0.4225	97.1563981042654	1204.4952	1204.5005	-4.4	82757.0	R.EEQFN(203.07938)STF.R	3.55	1.21517			602.75153	602.75153	1.2151662	648.3497	sp|P01859|IGHG2_HUMAN	sp|P01859|IGHG2_HUMAN	1768.652427123695	1385.538023620519	H5N4F1S0
Controle_19_Slot1_19_1_8827	True	11011	11011	2	0.722	0.3853	90.47619047619048	1204.4999	1204.5005	-0.5	20898.0	R.EEQFN(203.07938)STF.R	3.55	1.15448			602.75385	602.75385	1.1544847	648.3497	sp|P01859|IGHG2_HUMAN	sp|P01859|IGHG2_HUMAN	1768.6301704283517	1385.529255693858	H5N4F1S0
Controle_19_Slot1_19_1_8827	True	11032	11032	2	1.3918	0.5966	100.0	1204.4972	1204.5005	-2.7	102563.0	R.EEQFN(203.07938)STF.R	3.55	1.11574			602.7525	602.7525	1.1157441	649.5269	sp|P01859|IGHG2_HUMAN	sp|P01859|IGHG2_HUMAN	1241.4541712950193	1121.939879561	H3N3F1S0
Controle_19_Slot1_19_1_8827	True	11049	11049	2	1.0617	0.5308	98.14814814814815	1204.4956	1204.5005	-4.1	59039.0	R.EEQFN(203.07938)STF.R	3.55	1.20424			602.75171	602.75171	1.2042447	650.7048	sp|P01859|IGHG2_HUMAN	sp|P01859|IGHG2_HUMAN	1768.633778117462	1385.528920293895	H5N4F1S0
Controle_19_Slot1_19_1_8827	True	11077	11077	2	1.1812	0.6501	100.0	1205.5024	1204.5005	-1.2	76259.0	R.EEQFN(203.07938)STF.R	3.55	1.09914			603.25513	603.25513	1.0991431	650.7048	sp|P01859|IGHG2_HUMAN	sp|P01859|IGHG2_HUMAN	1242.4465053125668	1122.438683331824
Controle_19_Slot1_19_1_8827	True	11082	11082	2	0.7843	0.506	93.05993690851734	1204.4989	1204.5005	-1.3	89602.0	R.EEQFN(203.07938)STF.R	3.55	1.124			602.75336	602.75336	1.1239953	651.8821	sp|P01859|IGHG2_HUMAN	sp|P01859|IGHG2_HUMAN	1241.4523239574337	1121.939823101209	H3N3F1S0
Controle_19_Slot1_19_1_8827	True	11097	11097	2	0.8294	0.6779	96.92307692307692	1205.5	1204.5005	-3.2	105784.0	R.EEQFN(203.07938)STF.R	3.55	1.09737			603.25391	603.25391	1.0973725	651.8821	sp|P01859|IGHG2_HUMAN	sp|P01859|IGHG2_HUMAN	1243.456775605536	1122.9425723651807
Controle_19_Slot1_19_1_8827	True	11111	11111	2	0.9111	0.5029	96.35627530364373	1205.5018	1204.5005	-1.7	51774.0	R.EEQFN(203.07938)STF.R	3.55	1.28294			603.25482	603.25482	1.2829425	653.0599	sp|P01859|IGHG2_HUMAN	sp|P01859|IGHG2_HUMAN	1971.704672211472	1487.067463801745	H5N5F1S0
Controle_19_Slot1_19_1_8827	True	11112	11112	2	1.0064	0.666	99.25925925925925	1204.4952	1204.5005	-4.4	183905.0	R.EEQFN(203.07938)STF.R	3.55	1.20845			602.75153	602.75153	1.2084506	653.0599	sp|P01859|IGHG2_HUMAN	sp|P01859|IGHG2_HUMAN	1768.6431155610956	1385.5334087239532	H5N4F1S0
Controle_19_Slot1_19_1_8827	True	11125	11125	2	0.8027	0.4826	92.78996865203762	1204.501	1204.5005	0.4	57062.0	R.EEQFN(203.07938)STF.R	3.55	1.12941			602.75439	602.75439	1.1294085	653.0599	sp|P01859|IGHG2_HUMAN	sp|P01859|IGHG2_HUMAN	1403.4948580786647	1202.9621388430317	H4N3F1S0
Controle_19_Slot1_19_1_8827	True	11143	11143	2	0.7223	0.2473	83.16430020283975	1204.4976	1204.5005	-2.4	69902.0	R.EEQFN(203.07938)STF.R	3.55	1.30201			602.75269	602.75269	1.3020113	654.2364	sp|P01859|IGHG2_HUMAN	sp|P01859|IGHG2_HUMAN	2059.726020693502	1531.0759663750898	H5N4F1S1
Controle_19_Slot1_19_1_8827	True	11144	11144	2	0.8138	0.3781	91.94444444444444	1204.4974	1204.5005	-2.5	192304.0	R.EEQFN(203.07938)STF.R	3.55	1.23858			602.75262	602.75262	1.2385831	654.2364	sp|P01859|IGHG2_HUMAN	sp|P01859|IGHG2_HUMAN	1768.638422462103	1385.5321203246815	H5N4F1S0
Controle_19_Slot1_19_1_8827	True	11145	11145	2	1.531	0.5044	100.0	1205.5001	1204.5005	-3.1	42415.0	R.EEQFN(203.07938)STF.R	3.55	1.1746			603.25397	603.25397	1.1745994	654.2364	sp|P01859|IGHG2_HUMAN	sp|P01859|IGHG2_HUMAN	1606.5806663826932	1304.5046184317127	H4N4F1S0
Controle_19_Slot1_19_1_8827	True	11153	11153	2	1.2446	0.5345	99.15966386554622	1204.4993	1204.5005	-1.0	60074.0	R.EEQFN(203.07938)STF.R	3.55	1.14703			602.75354	602.75354	1.1470292	654.2364	sp|P01859|IGHG2_HUMAN	sp|P01859|IGHG2_HUMAN	1403.5005184272304	1202.9640857758836	H4N3F1S0
Controle_19_Slot1_19_1_8827	True	11179	11179	2	0.6743	0.5081	91.7989417989418	1204.5033	1204.5005	2.3	21508.0	R.EEQFN(203.07938)STF.R	3.55	1.26019			602.75555	602.75555	1.2601935	655.4142	sp|P01859|IGHG2_HUMAN	sp|P01859|IGHG2_HUMAN	1806.5731754566768	1404.502432696127	H2N3F0S3
Controle_19_Slot1_19_1_8827	True	11181	11181	2	0.773	0.2292	86.0813704496788	1205.4978	1204.5005	-5.0	106484.0	R.EEQFN(203.07938)STF.R	3.55	1.11037			603.25281	603.25281	1.1103692	655.4142	sp|P01859|IGHG2_HUMAN	sp|P01859|IGHG2_HUMAN	1243.4588402169911	1122.9425341450687
Controle_19_Slot1_19_1_8827	True	11197	11197	2	0.8139	0.0703	78.14814814814814	1205.4977	1204.5005	-5.1	16218.0	R.EEQFN(203.07938)STF.R	3.55	1.28432			603.25275	603.25275	1.2843155	655.4142	sp|P01859|IGHG2_HUMAN	sp|P01859|IGHG2_HUMAN	1974.7255171293807	1488.5757948345463
Controle_19_Slot1_19_1_8827	True	11200	11200	2	0.7277	0.443	91.77718832891246	1205.502	1204.5005	-1.6	60775.0	R.EEQFN(203.07938)STF.R	3.55	1.30727			603.25488	603.25488	1.3072736	655.4142	sp|P01859|IGHG2_HUMAN	sp|P01859|IGHG2_HUMAN	2062.7268705389088	1532.578642617693
Controle_19_Slot1_19_1_8827	True	11209	11209	2	0.7298	0.3909	90.68627450980392	1204.5001	1204.5005	-0.3	39572.0	R.EEQFN(203.07938)STF.R	3.55	1.2876			602.75397	602.75397	1.2876045	656.5925	sp|P01859|IGHG2_HUMAN	sp|P01859|IGHG2_HUMAN	1971.703974677753	1487.066264866423	H5N5F1S0
Controle_19_Slot1_19_1_8827	True	11210	11210	2	0.8125	0.7249	96.75675675675676	1204.4958	1204.5005	-3.9	188195.0	R.EEQFN(203.07938)STF.R	3.55	1.17666			602.75183	602.75183	1.176657	656.5925	sp|P01859|IGHG2_HUMAN	sp|P01859|IGHG2_HUMAN	1606.5886452220238	1304.506471496676	H4N4F1S0
Controle_19_Slot1_19_1_8827	True	11217	11217	2	1.3156	0.5627	100.0	1204.4973	1204.5005	-2.6	49683.0	R.EEQFN(203.07938)STF.R	3.55	1.304			602.75256	602.75256	1.3040018	656.5925	sp|P01859|IGHG2_HUMAN	sp|P01859|IGHG2_HUMAN	2059.7205361942115	1531.0731021271652	H5N4F1S1
Controle_19_Slot1_19_1_8827	True	11218	11218	2	0.7804	0.3831	91.75531914893617	1204.4978	1204.5005	-2.2	73714.0	R.EEQFN(203.07938)STF.R	3.55	1.24601			602.75281	602.75281	1.246011	656.5925	sp|P01859|IGHG2_HUMAN	sp|P01859|IGHG2_HUMAN	1809.6559048847523	1406.041044514918	H4N5F1S0
Controle_19_Slot1_19_1_8827	True	11237	11237	2	1.1778	0.391	96.79144385026738	1206.5016	1204.5005	-4.7	175658.0	R.EEQFN(203.07938)STF.R	3.55	1.17033			603.7547	603.7547	1.1703326	656.5925	sp|P01859|IGHG2_HUMAN	sp|P01859|IGHG2_HUMAN	1610.593972351523	1306.5119710560912
Controle_19_Slot1_19_1_8827	True	11244	11244	2	0.9415	0.606	97.19101123595506	1205.4989	1204.5005	-4.1	140503.0	R.EEQFN(203.07938)STF.R	3.55	1.30372			603.25336	603.25336	1.303717	657.7701	sp|P01859|IGHG2_HUMAN	sp|P01859|IGHG2_HUMAN	2062.7268834979727	1532.5771227621417
Controle_19_Slot1_19_1_8827	True	11245	11245	2	0.9715	0.3333	93.94904458598727	1205.5004	1204.5005	-2.9	123979.0	R.EEQFN(203.07938)STF.R	3.55	1.23314			603.25409	603.25409	1.233139	657.7701	sp|P01859|IGHG2_HUMAN	sp|P01859|IGHG2_HUMAN	1770.6387120763084	1386.5337673937618
Controle_19_Slot1_19_1_8827	True	11246	11246	2	1.0222	0.2174	92.44186046511628	1204.497	1204.5005	-2.9	33470.0	R.EEQFN(203.07938)STF.R	3.55	1.14242			602.75238	602.75238	1.142423	657.7701	sp|P01859|IGHG2_HUMAN	sp|P01859|IGHG2_HUMAN	1444.5346762253766	1223.4800082406475	H3N4F1S0
Controle_19_Slot1_19_1_8827	True	11272	11272	2	0.9442	0.4941	97.45762711864407	1206.5018	1204.5005	-4.4	46938.0	R.EEQFN(203.07938)STF.R	3.55	1.28189			603.75482	603.75482	1.2818909	657.7701	sp|P01859|IGHG2_HUMAN	sp|P01859|IGHG2_HUMAN	1974.7156735696733	1488.5729724965363
Controle_19_Slot1_19_1_8827	True	11282	11282	2	1.0669	0.4443	97.04433497536947	1204.497	1204.5005	-2.9	51157.0	R.EEQFN(203.07938)STF.R	3.55	1.24524			602.75238	602.75238	1.2452419	658.9471	sp|P01859|IGHG2_HUMAN	sp|P01859|IGHG2_HUMAN	1809.6570792813989	1406.0412428389068	H4N5F1S0
Controle_19_Slot1_19_1_8827	True	11283	11283	2	1.301	0.5283	100.0	1204.4978	1204.5005	-2.2	35518.0	R.EEQFN(203.07938)STF.R	3.55	1.1316			602.75281	602.75281	1.1316015	658.9471	sp|P01859|IGHG2_HUMAN	sp|P01859|IGHG2_HUMAN	1403.5007688380315	1202.9634834223643	H4N3F1S0
Controle_19_Slot1_19_1_8827	True	11305	11305	2	0.6596	0.5081	91.02564102564102	1204.4982	1204.5005	-1.9	40292.0	R.EEQFN(203.07938)STF.R	3.55	1.22152			602.75299	602.75299	1.2215152	658.9471	sp|P01859|IGHG2_HUMAN	sp|P01859|IGHG2_HUMAN	1727.6517796315184	1365.0392093718044	H6N3F1S0
Controle_19_Slot1_19_1_8827	True	11306	11306	2	0.7267	0.0614	72.20447284345049	1205.5024	1204.5005	-1.2	47214.0	R.EEQFN(203.07938)STF.R	3.55	1.14165			603.25513	603.25513	1.1416525	658.9471	sp|P01859|IGHG2_HUMAN	sp|P01859|IGHG2_HUMAN	1444.52253274251	1223.476709357164	H3N4F1S0
Controle_19_Slot1_19_1_8827	True	11318	11318	2	0.7377	0.5246	92.3780487804878	1204.4978	1204.5005	-2.2	21002.0	R.EEQFN(203.07938)STF.R	3.55	1.36151			602.75281	602.75281	1.3615134	660.1247	sp|P01859|IGHG2_HUMAN	sp|P01859|IGHG2_HUMAN	2262.798409125158	1632.6123326771003	H5N5F1S1
Controle_19_Slot1_19_1_8827	True	11319	11319	2	1.2128	0.5798	99.10714285714286	1204.4965	1204.5005	-3.3	37769.0	R.EEQFN(203.07938)STF.R	3.55	1.25801			602.75214	602.75214	1.2580098	660.1247	sp|P01859|IGHG2_HUMAN	sp|P01859|IGHG2_HUMAN	2058.721369382152	1530.5731006355677
Controle_19_Slot1_19_1_8827	True	11320	11320	2	0.9421	0.4898	96.6804979253112	1204.4973	1204.5005	-2.6	61738.0	R.EEQFN(203.07938)STF.R	3.55	1.19463			602.75256	602.75256	1.1946347	660.1247	sp|P01859|IGHG2_HUMAN	sp|P01859|IGHG2_HUMAN	1623.5871574600703	1313.0064498189504
Controle_19_Slot1_19_1_8827	True	11321	11321	2	1.1864	0.5149	99.27007299270073	1204.4982	1204.5005	-1.9	67137.0	R.EEQFN(203.07938)STF.R	3.55	1.13302			602.75299	602.75299	1.1330249	660.1247	sp|P01859|IGHG2_HUMAN	sp|P01859|IGHG2_HUMAN	1403.502270531075	1202.9644255701703	H4N3F1S0
Controle_19_Slot1_19_1_8827	True	11333	11333	2	1.4181	0.5892	100.0	1205.4962	1204.5005	-6.3	44755.0	R.EEQFN(203.07938)STF.R	3.55	1.21379			603.25201	603.25201	1.2137886	660.1247	sp|P01859|IGHG2_HUMAN	sp|P01859|IGHG2_HUMAN	1403.50486326844	1202.9647203104146	H4N3F1S0
Controle_19_Slot1_19_1_8827	True	11341	11341	2	1.1368	0.4426	97.1590909090909	1204.4945	1204.5005	-5.0	27518.0	R.EEQFN(203.07938)STF.R	3.55	1.14194			602.75116	602.75116	1.1419449	660.1247	sp|P01859|IGHG2_HUMAN	sp|P01859|IGHG2_HUMAN	1444.5367466310324	1223.4798179874504	H3N4F1S0
Controle_19_Slot1_19_1_8827	True	11347	11347	2	0.6678	0.1946	75.92267135325132	1205.5015	1204.5005	-2.0	36893.0	R.EEQFN(203.07938)STF.R	3.55	1.2609			603.25464	603.25464	1.2609009	660.1247	sp|P01859|IGHG2_HUMAN	sp|P01859|IGHG2_HUMAN	1770.6346517240636	1386.532261546893
Controle_19_Slot1_19_1_8827	True	11353	11353	2	0.6456	0.324	81.51093439363817	1205.5	1204.5005	-3.2	19294.0	R.EEQFN(203.07938)STF.R	3.55	1.18972			603.25391	603.25391	1.1897169	660.1247	sp|P01859|IGHG2_HUMAN	sp|P01859|IGHG2_HUMAN	1403.508036098178	1202.9682529685304	H4N3F1S0
Controle_19_Slot1_19_1_8827	True	11358	11358	2	0.9385	0.5087	97.40259740259741	1204.498	1204.5005	-2.0	73575.0	R.EEQFN(203.07938)STF.R	3.55	1.3243			602.75293	602.75293	1.3242954	661.3026	sp|P01859|IGHG2_HUMAN	sp|P01859|IGHG2_HUMAN	2058.71836991953	1530.572407821062
Controle_19_Slot1_19_1_8827	True	11360	11360	2	0.8507	0.2979	91.92708333333334	1204.4952	1204.5005	-4.4	40935.0	R.EEQFN(203.07938)STF.R	3.55	1.19906			602.75153	602.75153	1.1990626	661.3026	sp|P01859|IGHG2_HUMAN	sp|P01859|IGHG2_HUMAN	1622.5814698504191	1312.502587235106	H5N4F0S0
Controle_19_Slot1_19_1_8827	True	11375	11375	2	0.7765	0.3395	90.61728395061729	1204.4984	1204.5005	-1.7	30614.0	R.EEQFN(203.07938)STF.R	3.55	1.21842			602.75311	602.75311	1.218423	661.3026	sp|P01859|IGHG2_HUMAN	sp|P01859|IGHG2_HUMAN	1704.542071002834	1353.484467126117	H3N6F0S0
Controle_19_Slot1_19_1_8827	True	11376	11376	2	1.0619	0.4118	97.3568281938326	1204.4977	1204.5005	-2.3	58418.0	R.EEQFN(203.07938)STF.R	3.55	1.14282			602.75275	602.75275	1.1428229	661.3026	sp|P01859|IGHG2_HUMAN	sp|P01859|IGHG2_HUMAN	1444.5247580470414	1223.475433820076	H3N4F1S0
Controle_19_Slot1_19_1_8827	True	11397	11397	2	0.6095	0.3775	81.76352705410822	1205.5004	1204.5005	-2.9	66984.0	R.EEQFN(203.07938)STF.R	3.55	1.33864			603.25409	603.25409	1.3386359	662.4789	sp|P01859|IGHG2_HUMAN	sp|P01859|IGHG2_HUMAN	2062.726889180519	1532.5778627710545
Controle_19_Slot1_19_1_8827	True	11401	11401	2	0.6398	0.5752	91.75824175824175	1205.5013	1204.5005	-2.1	23902.0	R.EEQFN(203.07938)STF.R	3.55	1.0621			603.25458	603.25458	1.0621036	662.4789	sp|P01859|IGHG2_HUMAN	sp|P01859|IGHG2_HUMAN	1095.3896980199563	1048.9097186981608	H3N3F0S0
Controle_19_Slot1_19_1_8827	True	11425	11425	2	0.7751	0.2615	88.39285714285714	1204.4966	1204.5005	-3.2	15848.0	R.EEQFN(203.07938)STF.R	3.55	1.21887			602.7522	602.7522	1.2188675	662.4789	sp|P01859|IGHG2_HUMAN	sp|P01859|IGHG2_HUMAN	1705.5566588128231	1353.9908212855596
Controle_19_Slot1_19_1_8827	True	11432	11432	2	0.533	0.3491	73.34437086092716	1204.4977	1204.5005	-2.3	62828.0	R.EEQFN(203.07938)STF.R	3.55	1.27417			602.75275	602.75275	1.2741667	663.6563	sp|P01859|IGHG2_HUMAN	sp|P01859|IGHG2_HUMAN	1897.6747306403188	1450.0503815574602	H4N4F1S1
Controle_19_Slot1_19_1_8827	True	11433	11433	2	0.753	0.4146	91.73333333333333	1204.4951	1204.5005	-4.5	350559.0	R.EEQFN(203.07938)STF.R	3.55	1.19777			602.75146	602.75146	1.1977717	663.6563	sp|P01859|IGHG2_HUMAN	sp|P01859|IGHG2_HUMAN	1607.596460961379	1305.0099932896337
Controle_19_Slot1_19_1_8827	True	11459	11459	2	0.4511	0.9963	93.87096774193549	1204.497	1204.5005	-2.9	12032.0	R.EEQFN(203.07938)STF.R	3.55	1.28305			602.75238	602.75238	1.2830473	663.6563	sp|P01859|IGHG2_HUMAN	sp|P01859|IGHG2_HUMAN	2018.694997077902	1510.560151883641	H6N3F1S1
Controle_19_Slot1_19_1_8827	True	11461	11461	2	0.9965	0.3482	95.13888888888889	1204.4982	1204.5005	-1.9	59964.0	R.EEQFN(203.07938)STF.R	3.55	1.13957			602.75299	602.75299	1.1395746	663.6563	sp|P01859|IGHG2_HUMAN	sp|P01859|IGHG2_HUMAN	1460.518500261882	1231.4725643880608	H4N4F0S0
Controle_19_Slot1_19_1_8827	True	11466	11466	2	0.6613	0.1727	74.74916387959865	1204.4961	1204.5005	-3.6	18749.0	R.EEQFN(203.07938)STF.R	3.55	1.298			602.75195	602.75195	1.2980001	664.8337	sp|P01859|IGHG2_HUMAN	sp|P01859|IGHG2_HUMAN	2018.724534540892	1510.5745027882622	H6N3F1S1
Controle_19_Slot1_19_1_8827	True	11468	11468	2	1.45	0.7303	100.0	1205.503	1204.5005	-0.7	100699.0	R.EEQFN(203.07938)STF.R	3.55	1.13945			603.25543	603.25543	1.1394542	664.8337	sp|P01859|IGHG2_HUMAN	sp|P01859|IGHG2_HUMAN	1444.529805923222	1223.4806394005732	H3N4F1S0
Controle_19_Slot1_19_1_8827	True	11476	11476	2	0.8539	0.4943	95.72953736654804	1205.5012	1204.5005	-2.2	67047.0	R.EEQFN(203.07938)STF.R	3.55	1.19163			603.25452	603.25452	1.1916331	664.8337	sp|P01859|IGHG2_HUMAN	sp|P01859|IGHG2_HUMAN	1444.5286066611177	1223.4791079772133	H3N4F1S0
Controle_19_Slot1_19_1_8827	True	11485	11485	2	1.1182	0.5024	98.06451612903226	1204.4961	1204.5005	-3.6	59603.0	R.EEQFN(203.07938)STF.R	3.55	1.14263			602.75195	602.75195	1.1426287	664.8337	sp|P01859|IGHG2_HUMAN	sp|P01859|IGHG2_HUMAN	1460.52753586872	1231.4760396305956	H4N4F0S0
Controle_19_Slot1_19_1_8827	True	11497	11497	2	0.8005	0.4258	92.46376811594203	1205.5	1204.5005	-3.2	41380.0	R.EEQFN(203.07938)STF.R	3.55	1.27702			603.25391	603.25391	1.2770209	666.012	sp|P01859|IGHG2_HUMAN	sp|P01859|IGHG2_HUMAN	1897.6686391601563	1450.0485025194866	H4N4F1S1
Controle_19_Slot1_19_1_8827	True	11498	11498	2	1.1823	0.5674	99.21259842519686	1204.4954	1204.5005	-4.3	278357.0	R.EEQFN(203.07938)STF.R	3.55	1.20317			602.75159	602.75159	1.2031689	666.012	sp|P01859|IGHG2_HUMAN	sp|P01859|IGHG2_HUMAN	1606.5915167135577	1304.5076295784038	H4N4F1S0
Controle_19_Slot1_19_1_8827	True	11506	11506	2	0.9845	0.3819	95.97069597069597	1204.4971	1204.5005	-2.8	48725.0	R.EEQFN(203.07938)STF.R	3.55	1.22322			602.75244	602.75244	1.2232226	666.012	sp|P01859|IGHG2_HUMAN	sp|P01859|IGHG2_HUMAN	1647.6079823182486	1325.0167302256857	H3N5F1S0
Controle_19_Slot1_19_1_8827	True	11513	11513	2	1.0722	0.4955	97.1590909090909	1204.4948	1204.5005	-4.8	34336.0	R.EEQFN(203.07938)STF.R	3.55	1.27033			602.75128	602.75128	1.2703333	666.012	sp|P01859|IGHG2_HUMAN	sp|P01859|IGHG2_HUMAN	1913.6739230737533	1458.0485175221463	H5N4F0S1
Controle_19_Slot1_19_1_8827	True	11514	11514	2	1.2347	0.1573	94.89795918367348	1204.4977	1204.5005	-2.3	91593.0	R.EEQFN(203.07938)STF.R	3.55	1.2065			602.75275	602.75275	1.2064978	666.012	sp|P01859|IGHG2_HUMAN	sp|P01859|IGHG2_HUMAN	1647.602707533208	1325.014415892122	H3N5F1S0
Controle_19_Slot1_19_1_8827	True	11530	11530	2	0.9253	0.5927	96.84210526315789	1205.4995	1204.5005	-3.6	33729.0	R.EEQFN(203.07938)STF.R	3.55	1.27122			603.25366	603.25366	1.2712244	667.1887	sp|P01859|IGHG2_HUMAN	sp|P01859|IGHG2_HUMAN	1913.670977869174	1458.0494398786325	H5N4F0S1
Controle_19_Slot1_19_1_8827	True	11532	11532	2	0.8014	0.0122	74.74747474747475	1204.4974	1204.5005	-2.5	339702.0	R.EEQFN(203.07938)STF.R	3.55	1.14243			602.75262	602.75262	1.1424271	667.1887	sp|P01859|IGHG2_HUMAN	sp|P01859|IGHG2_HUMAN	1444.5365564456513	1223.4812175936302	H3N4F1S0
Controle_19_Slot1_19_1_8827	True	11538	11538	2	1.0792	0.1916	92.42424242424242	1205.499	1204.5005	-4.0	120668.0	R.EEQFN(203.07938)STF.R	3.55	1.18957			603.25342	603.25342	1.1895688	667.1887	sp|P01859|IGHG2_HUMAN	sp|P01859|IGHG2_HUMAN	1444.5307336487554	1223.4790963689286	H3N4F1S0
Controle_19_Slot1_19_1_8827	True	11539	11539	2	1.2018	0.4453	98.69281045751634	1205.5009	1204.5005	-2.5	180348.0	R.EEQFN(203.07938)STF.R	3.55	1.12603			603.25433	603.25433	1.1260256	667.1887	sp|P01859|IGHG2_HUMAN	sp|P01859|IGHG2_HUMAN	1446.5361033434951	1224.4826777481546
Controle_19_Slot1_19_1_8827	True	11555	11555	2	1.2044	0.4545	99.32885906040269	1205.4984	1204.5005	-4.5	73192.0	R.EEQFN(203.07938)STF.R	3.55	1.22902			603.25311	603.25311	1.2290198	667.1887	sp|P01859|IGHG2_HUMAN	sp|P01859|IGHG2_HUMAN	1650.6116675057951	1326.5192425276389
Controle_19_Slot1_19_1_8827	True	11562	11562	2	0.8513	0.4523	93.85113268608414	1205.5002	1204.5005	-3.0	48201.0	R.EEQFN(203.07938)STF.R	3.55	1.28097			603.25403	603.25403	1.2809666	668.3675	sp|P01859|IGHG2_HUMAN	sp|P01859|IGHG2_HUMAN	1902.67235073062	1452.5505230157785
Controle_19_Slot1_19_1_8827	True	11563	11563	2	1.259	0.4923	99.23076923076923	1204.4972	1204.5005	-2.7	84228.0	R.EEQFN(203.07938)STF.R	3.55	1.21726			602.7525	602.7525	1.2172626	668.3675	sp|P01859|IGHG2_HUMAN	sp|P01859|IGHG2_HUMAN	1647.602007814051	1325.0138229056793	H3N5F1S0
Controle_19_Slot1_19_1_8827	True	11570	11570	2	0.8845	0.6667	97.10982658959537	1205.5011	1204.5005	-2.3	167573.0	R.EEQFN(203.07938)STF.R	3.55	1.2188			603.25446	603.25446	1.2188	668.3675	sp|P01859|IGHG2_HUMAN	sp|P01859|IGHG2_HUMAN	1650.6155610804894	1326.5225408439103
Controle_19_Slot1_19_1_8827	True	11593	11593	2	1.3914	0.397	99.25373134328358	1205.5009	1204.5005	-2.5	117415.0	R.EEQFN(203.07938)STF.R	3.55	1.21323			603.25433	603.25433	1.2132316	669.5433	sp|P01859|IGHG2_HUMAN	sp|P01859|IGHG2_HUMAN	1647.606863412636	1325.0180726396716	H3N5F1S0
Controle_19_Slot1_19_1_8827	True	11594	11594	2	0.7501	0.0732	74.87179487179488	1204.5002	1204.5005	-0.2	26174.0	R.EEQFN(203.07938)STF.R	3.55	1.10621			602.75403	602.75403	1.1062058	669.5433	sp|P01859|IGHG2_HUMAN	sp|P01859|IGHG2_HUMAN	1241.4507833580542	1121.9397301835763	H3N3F1S0
Controle_19_Slot1_19_1_8827	True	11623	11623	2	1.7852	0.5886	100.0	1204.4962	1204.5005	-3.5	61449.0	R.EEQFN(203.07938)STF.R	3.55	1.15862			602.75201	602.75201	1.1586198	670.7217	sp|P01859|IGHG2_HUMAN	sp|P01859|IGHG2_HUMAN	1460.529654825102	1231.47713849951	H4N4F0S0
Controle_19_Slot1_19_1_8827	True	11634	11634	2	0.4701	0.2205	58.4971098265896	1206.5017	1204.5005	-4.5	129464.0	R.EEQFN(203.07938)STF.R	3.55	1.19906			603.75476	603.75476	1.1990627	670.7217	sp|P01859|IGHG2_HUMAN	sp|P01859|IGHG2_HUMAN	1650.6165232754763	1326.5233341166215
Controle_19_Slot1_19_1_8827	True	11651	11651	2	1.0718	0.3243	95.86466165413535	1204.4933	1204.5005	-6.0	21903.0	R.EEQFN(203.07938)STF.R	3.55	1.24717			602.75055	602.75055	1.2471712	671.8989	sp|P01859|IGHG2_HUMAN	sp|P01859|IGHG2_HUMAN	1769.665539242157	1386.0436402799514
Controle_19_Slot1_19_1_8827	True	11652	11652	2	1.2062	0.6103	100.0	1205.5022	1204.5005	-1.4	86410.0	R.EEQFN(203.07938)STF.R	3.55	1.18842			603.255	603.255	1.1884232	671.8989	sp|P01859|IGHG2_HUMAN	sp|P01859|IGHG2_HUMAN	1446.5321188072082	1224.4813729035664
Controle_19_Slot1_19_1_8827	True	11660	11660	2	0.8799	0.2445	90.47619047619048	1204.4948	1204.5005	-4.8	26210.0	R.EEQFN(203.07938)STF.R	3.55	1.18775			602.75128	602.75128	1.1877456	671.8989	sp|P01859|IGHG2_HUMAN	sp|P01859|IGHG2_HUMAN	1565.6051278211955	1284.0141460970208	H5N3F1S0
Controle_19_Slot1_19_1_8827	True	11712	11712	2	0.7868	0.2624	88.20861678004536	1204.4955	1204.5005	-4.2	38125.0	R.EEQFN(203.07938)STF.R	3.55	1.24841			602.75165	602.75165	1.2484103	674.255	sp|P01859|IGHG2_HUMAN	sp|P01859|IGHG2_HUMAN	1898.682039069333	1450.552990058913
Controle_19_Slot1_19_1_8827	True	11714	11714	2	0.9813	0.5661	97.22222222222221	1204.4968	1204.5005	-3.0	51048.0	R.EEQFN(203.07938)STF.R	3.55	1.11411			602.75232	602.75232	1.1141077	674.255	sp|P01859|IGHG2_HUMAN	sp|P01859|IGHG2_HUMAN	1298.4784666506655	1150.4518482476842	H3N4F0S0
Controle_19_Slot1_19_1_8827	True	11768	11768	2	0.8041	0.3374	91.21447028423772	1205.4966	1204.5005	-6.0	20961.0	R.EEQFN(203.07938)STF.R	3.55	1.21136			603.2522	603.2522	1.2113577	675.4329	sp|P01859|IGHG2_HUMAN	sp|P01859|IGHG2_HUMAN	1695.5994158278622	1349.012234084065
Controle_19_Slot1_19_1_8827	True	11946	11946	2	1.0825	0.4056	97.28506787330316	1204.4999	1204.5005	-0.5	36483.0	R.EEQFN(203.07938)STF.R	3.55	1.17909			602.75385	602.75385	1.1790899	681.3201	sp|P01859|IGHG2_HUMAN	sp|P01859|IGHG2_HUMAN	1606.5797591380158	1304.5040034638191	H4N4F1S0
Controle_19_Slot1_19_1_8827	True	12029	12029	2	0.7536	0.1743	80.98039215686275	1204.5052	1204.5005	4.0	2852.0	R.EEQFN(203.07938)STF.R	3.55	1.19942			602.75653	602.75653	1.1994184	683.6741	sp|P01859|IGHG2_HUMAN	sp|P01859|IGHG2_HUMAN	1768.6227481503895	1385.5282140703569	H5N4F1S0
Controle_19_Slot1_19_1_8827	True	12087	12087	2	1.0756	0.3247	96.1977186311787	1205.5013	1204.5005	-2.1	9537.0	R.EEQFN(203.07938)STF.R	3.55	1.14882			603.25458	603.25458	1.1488223	686.0302	sp|P01859|IGHG2_HUMAN	sp|P01859|IGHG2_HUMAN	1445.5250211072398	1223.9773670060683
Controle_19_Slot1_19_1_8827	True	12236	12236	2	1.2561	0.2904	97.1291866028708	1205.4935	1204.5005	-8.6	15330.0	R.EEQFN(203.07938)STF.R	3.55	1.14183			603.25067	603.25067	1.1418304	691.9175	sp|P01859|IGHG2_HUMAN	sp|P01859|IGHG2_HUMAN	1444.533475529549	1223.4777254296214	H3N4F1S0
Controle_19_Slot1_19_1_8827	True	11029	11029	3	0.5968	0.248	80.0	1205.5028	1204.5005	-0.9	18383.0	R.EEQFN(203.07938)STF.R	3.55	0.92038			402.50616	402.50616	0.9203834	649.5269	sp|P01859|IGHG2_HUMAN	sp|P01859|IGHG2_HUMAN	1768.63155897846	924.0235479637377	H5N4F1S0
Controle_19_Slot1_19_1_8827	True	11053	11053	3	0.9314	0.2905	95.20078354554359	1204.4962	1204.5005	-3.5	68855.0	R.EEQFN(203.07938)STF.R	3.55	0.90148			402.17062	402.17062	0.901484	650.7048	sp|P01859|IGHG2_HUMAN	sp|P01859|IGHG2_HUMAN	1768.6376027612394	924.0233649434276	H5N4F1S0
Controle_19_Slot1_19_1_8827	True	11066	11066	3	1.0707	0.5024	99.58391123439667	1204.4971	1204.5005	-2.8	95926.0	R.EEQFN(203.07938)STF.R	3.55	0.86698			402.1709	402.1709	0.866981	650.7048	sp|P01859|IGHG2_HUMAN	sp|P01859|IGHG2_HUMAN	1768.6400614241345	924.024464636512	H5N4F1S0
Controle_19_Slot1_19_1_8827	True	11115	11115	3	0.5139	0.9996	97.91666666666666	1204.4932	1204.5005	-6.1	14535.0	R.EEQFN(203.07938)STF.R	3.55	0.93839			402.16962	402.16962	0.9383928	653.0599	sp|P01859|IGHG2_HUMAN	sp|P01859|IGHG2_HUMAN	1971.720124709485	991.7165105952536	H5N5F1S0
Controle_19_Slot1_19_1_8827	True	11169	11169	3	1.265	0.6834	100.0	1204.4971	1204.5005	-2.8	73735.0	R.EEQFN(203.07938)STF.R	3.55	0.83645			402.1709	402.1709	0.8364478	654.2364	sp|P01859|IGHG2_HUMAN	sp|P01859|IGHG2_HUMAN	1768.6430277753757	924.025453936302	H5N4F1S0
Controle_19_Slot1_19_1_8827	True	11189	11189	3	0.9571	0.5127	98.75930521091811	1204.4938	1204.5005	-5.6	29183.0	R.EEQFN(203.07938)STF.R	3.55	0.92731			402.1698	402.1698	0.92731124	655.4142	sp|P01859|IGHG2_HUMAN	sp|P01859|IGHG2_HUMAN	1768.6366275630974	924.0222178347758	H5N4F1S0
Controle_19_Slot1_19_1_8827	True	11196	11196	3	1.214	0.5043	99.84025559105432	1204.4985	1204.5005	-1.6	62959.0	R.EEQFN(203.07938)STF.R	3.55	0.94837			402.17139	402.17139	0.9483694	655.4142	sp|P01859|IGHG2_HUMAN	sp|P01859|IGHG2_HUMAN	1971.719985675712	991.7182593734942	H5N5F1S0
Controle_19_Slot1_19_1_8827	True	11206	11206	3	0.8196	0.5535	97.7728285077951	1204.4965	1204.5005	-3.3	89321.0	R.EEQFN(203.07938)STF.R	3.55	0.83847			402.17072	402.17072	0.8384742	655.4142	sp|P01859|IGHG2_HUMAN	sp|P01859|IGHG2_HUMAN	1971.7250809955751	991.7192871113916	H5N5F1S0
Controle_19_Slot1_19_1_8827	True	11223	11223	3	1.0061	0.5187	99.20529801324504	1204.4971	1204.5005	-2.8	58964.0	R.EEQFN(203.07938)STF.R	3.55	0.83565			402.1709	402.1709	0.83565104	656.5925	sp|P01859|IGHG2_HUMAN	sp|P01859|IGHG2_HUMAN	2059.7463812687038	1021.0598863706643	H5N4F1S1
Controle_19_Slot1_19_1_8827	True	11226	11226	3	1.0279	0.3959	98.25378346915018	1204.493	1204.5005	-6.2	89324.0	R.EEQFN(203.07938)STF.R	3.55	0.94018			402.16959	402.16959	0.9401829	656.5925	sp|P01859|IGHG2_HUMAN	sp|P01859|IGHG2_HUMAN	2059.735523881507	1021.0549630720476	H5N4F1S1
Controle_19_Slot1_19_1_8827	True	11227	11227	3	1.3723	0.8772	100.0	1204.4974	1204.5005	-2.5	40932.0	R.EEQFN(203.07938)STF.R	3.55	0.88255			402.17105	402.17105	0.882547	656.5925	sp|P01859|IGHG2_HUMAN	sp|P01859|IGHG2_HUMAN	1768.6490786917636	924.0276103812326	H5N4F1S0
Controle_19_Slot1_19_1_8827	True	11230	11230	3	0.3352	0.1306	47.608535688005894	1204.4951	1204.5005	-4.5	118391.0	R.EEQFN(203.07938)STF.R	3.55	0.86987			402.17026	402.17026	0.86987185	656.5925	sp|P01859|IGHG2_HUMAN	sp|P01859|IGHG2_HUMAN	2059.7418365784365	1021.0577439902848	H5N4F1S1
Controle_19_Slot1_19_1_8827	True	11234	11234	3	1.2052	0.5518	100.0	1204.4945	1204.5005	-5.0	152240.0	R.EEQFN(203.07938)STF.R	3.55	0.91841			402.17007	402.17007	0.9184122	656.5925	sp|P01859|IGHG2_HUMAN	sp|P01859|IGHG2_HUMAN	1606.590359788113	870.0070715686439	H4N4F1S0
Controle_19_Slot1_19_1_8827	True	11250	11250	3	0.6436	0.7041	96.63512092534174	1204.4941	1204.5005	-5.3	98430.0	R.EEQFN(203.07938)STF.R	3.55	0.85291			402.16995	402.16995	0.85291225	657.7701	sp|P01859|IGHG2_HUMAN	sp|P01859|IGHG2_HUMAN	2059.7427702931536	1021.0577532542324	H5N4F1S1
[truncated: 65,515 more rows]
