# Supplementary material for: The GlycoPaSER Prototype as a Real-Time N-Glycopeptide Identification Tool Based on the PaSER Parallel Computing Platform
Source: Int J Mol Sci. 2023 Apr 26;24(9):7869. doi: 10.3390/ijms24097869 (PMC10178020; doi:10.3390/ijms24097869)
Supplement: Supplementary file 1 [file ijms-24-07869-s001.zip › GlyGen_mapped_glycoproteome.tsv]

Protein	glycosylation site	GlyGen glycan mass	GlyGen glycan composition
sp|O95445|APOM_HUMAN	135	1710.5976	H5N3S1
sp|O95445|APOM_HUMAN	135	2204.7724	H5N4S2
sp|O95445|APOM_HUMAN	135	2206.8132	H5N4F4
sp|P00450|CERU_HUMAN	138	2204.7724	H5N4S2
sp|P00450|CERU_HUMAN	138	2350.7924	H12N2
sp|P00450|CERU_HUMAN	138	2861	H6N5S3
sp|P00450|CERU_HUMAN	138	3007.0579	H6N5S3F1
sp|P00450|CERU_HUMAN	358	2204.7724	H5N4S2
sp|P00450|CERU_HUMAN	358	2350.7924	H12N2
sp|P00450|CERU_HUMAN	397	1913.677	H5N4S1
sp|P00450|CERU_HUMAN	397	2204.7724	H5N4S2
sp|P00450|CERU_HUMAN	397	2350.7924	H12N2
sp|P00450|CERU_HUMAN	397	2861	H6N5S3
sp|P00450|CERU_HUMAN	397	3007.0579	H6N5S3F1
sp|P00450|CERU_HUMAN	762	2204.7724	H5N4S2
sp|P00450|CERU_HUMAN	762	2350.7924	H12N2
sp|P00450|CERU_HUMAN	762	2861	H6N5S3
sp|P00450|CERU_HUMAN	762	3007.0579	H6N5S3F1
sp|P00734|THRB_HUMAN	143	2204.7724	H5N4S2
sp|P00734|THRB_HUMAN	416	1913.677	H5N4S1
sp|P00734|THRB_HUMAN	416	2204.7724	H5N4S2
sp|P00738|HPT_HUMAN	184	1913.677	H5N4S1
sp|P00738|HPT_HUMAN	184	1914.6974	H5N4F2
sp|P00738|HPT_HUMAN	184	2059.7349	H5N4S1F1
sp|P00738|HPT_HUMAN	184	2204.7724	H5N4S2
sp|P00738|HPT_HUMAN	184	2205.7928	H5N4S1F2
sp|P00738|HPT_HUMAN	184	2206.8132	H5N4F4
sp|P00738|HPT_HUMAN	184	2278.8092	H6N5S1
sp|P00738|HPT_HUMAN	184	2350.7924	H12N2
sp|P00738|HPT_HUMAN	184	2569.9046	H6N5S2
sp|P00738|HPT_HUMAN	184	2861	H6N5S3
sp|P00738|HPT_HUMAN	207	2204.7724	H5N4S2
sp|P00738|HPT_HUMAN	241	1257.4494	H4N3
sp|P00738|HPT_HUMAN	241	1386.492	H3N3S1
sp|P00738|HPT_HUMAN	241	1548.5448	H4N3S1
sp|P00738|HPT_HUMAN	241	1913.677	H5N4S1
sp|P00738|HPT_HUMAN	241	2204.7724	H5N4S2
sp|P00738|HPT_HUMAN	241	2278.8092	H6N5S1
sp|P00738|HPT_HUMAN	241	2569.9046	H6N5S2
sp|P00738|HPT_HUMAN	241	2861	H6N5S3
sp|P00748|FA12_HUMAN	433	2204.7724	H5N4S2
sp|P00751|CFAB_HUMAN	122	1913.677	H5N4S1
sp|P00751|CFAB_HUMAN	122	2204.7724	H5N4S2
sp|P00751|CFAB_HUMAN	285	2204.7724	H5N4S2
sp|P00751|CFAB_HUMAN	378	2204.7724	H5N4S2
sp|P00751|CFAB_HUMAN	378	2206.8132	H5N4F4
sp|P01008|ANT3_HUMAN	128	2204.7724	H5N4S2
sp|P01008|ANT3_HUMAN	187	2204.7724	H5N4S2
sp|P01008|ANT3_HUMAN	187	2205.7928	H5N4S1F2
sp|P01008|ANT3_HUMAN	187	2350.7924	H12N2
sp|P01009|A1AT_HUMAN	107	2204.7724	H5N4S2
sp|P01009|A1AT_HUMAN	107	2206.8132	H5N4F4
sp|P01009|A1AT_HUMAN	107	2350.7924	H12N2
sp|P01009|A1AT_HUMAN	107	2861	H6N5S3
sp|P01009|A1AT_HUMAN	107	2862.0204	H6N5S2F2
sp|P01009|A1AT_HUMAN	107	3007.0579	H6N5S3F1
sp|P01009|A1AT_HUMAN	271	1913.677	H5N4S1
sp|P01009|A1AT_HUMAN	271	2204.7724	H5N4S2
sp|P01009|A1AT_HUMAN	271	2205.7928	H5N4S1F2
sp|P01009|A1AT_HUMAN	70	2204.7724	H5N4S2
sp|P01009|A1AT_HUMAN	70	2205.7928	H5N4S1F2
sp|P01009|A1AT_HUMAN	70	2206.8132	H5N4F4
sp|P01009|A1AT_HUMAN	70	2350.7924	H12N2
sp|P01011|AACT_HUMAN	106	2861	H6N5S3
sp|P01011|AACT_HUMAN	127	2204.7724	H5N4S2
sp|P01011|AACT_HUMAN	127	2569.9046	H6N5S2
sp|P01019|ANGT_HUMAN	47	1913.677	H5N4S1
sp|P01019|ANGT_HUMAN	47	2204.7724	H5N4S2
sp|P01023|A2MG_HUMAN	1424	1913.677	H5N4S1
sp|P01023|A2MG_HUMAN	1424	2059.7349	H5N4S1F1
sp|P01023|A2MG_HUMAN	1424	2060.7553	H5N4F3
sp|P01023|A2MG_HUMAN	1424	2204.7724	H5N4S2
sp|P01023|A2MG_HUMAN	1424	2350.7924	H12N2
sp|P01023|A2MG_HUMAN	396	1694.6027	H4N3S1F1
sp|P01023|A2MG_HUMAN	396	1768.6395	H5N4F1
sp|P01023|A2MG_HUMAN	396	1913.677	H5N4S1
sp|P01023|A2MG_HUMAN	396	1971.7189	H5N5F1
sp|P01023|A2MG_HUMAN	396	2059.7349	H5N4S1F1
sp|P01023|A2MG_HUMAN	396	2204.7724	H5N4S2
sp|P01023|A2MG_HUMAN	396	2350.7924	H12N2
sp|P01023|A2MG_HUMAN	396	2352.846	H7N6
sp|P01023|A2MG_HUMAN	410	1216.4228	H5N2
sp|P01023|A2MG_HUMAN	410	1257.4494	H4N3
sp|P01023|A2MG_HUMAN	410	1419.5022	H5N3
sp|P01023|A2MG_HUMAN	410	1548.5448	H4N3S1
sp|P01023|A2MG_HUMAN	410	1581.5122	H3N5Su1
sp|P01023|A2MG_HUMAN	410	1622.5816	H5N4
sp|P01023|A2MG_HUMAN	410	1710.5976	H5N3S1
sp|P01023|A2MG_HUMAN	410	1727.5701	H3N5F1Su1
sp|P01023|A2MG_HUMAN	410	1751.6242	H4N4S1
sp|P01023|A2MG_HUMAN	410	1768.6395	H5N4F1
sp|P01023|A2MG_HUMAN	410	1856.6555	H5N3S1F1
sp|P01023|A2MG_HUMAN	410	1872.6504	H6N3S1
sp|P01023|A2MG_HUMAN	410	1873.6708	H6N3F2
sp|P01023|A2MG_HUMAN	410	1913.677	H5N4S1
sp|P01023|A2MG_HUMAN	410	1914.6974	H5N4F2
sp|P01023|A2MG_HUMAN	410	2059.7349	H5N4S1F1
sp|P01023|A2MG_HUMAN	410	2204.7724	H5N4S2
sp|P01023|A2MG_HUMAN	869	1216.4228	H5N2
sp|P01023|A2MG_HUMAN	869	1378.4328	H3N4Su1
sp|P01023|A2MG_HUMAN	869	1419.5022	H5N3
sp|P01023|A2MG_HUMAN	869	1548.5448	H4N3S1
sp|P01023|A2MG_HUMAN	869	1581.5122	H3N5Su1
sp|P01023|A2MG_HUMAN	869	1710.5976	H5N3S1
sp|P01023|A2MG_HUMAN	869	1751.6242	H4N4S1
sp|P01023|A2MG_HUMAN	869	1872.6504	H6N3S1
sp|P01023|A2MG_HUMAN	869	1913.677	H5N4S1
sp|P01023|A2MG_HUMAN	991	1622.5816	H5N4
sp|P01023|A2MG_HUMAN	991	1913.677	H5N4S1
sp|P01023|A2MG_HUMAN	991	2204.7724	H5N4S2
sp|P01023|A2MG_HUMAN	991	2205.7928	H5N4S1F2
sp|P01023|A2MG_HUMAN	991	2861	H6N5S3
sp|P01024|CO3_HUMAN	85	1216.4228	H5N2
sp|P01024|CO3_HUMAN	85	1378.4328	H3N4Su1
sp|P01024|CO3_HUMAN	85	1378.4756	H6N2
sp|P01024|CO3_HUMAN	85	1540.4856	H4N4Su1
sp|P01024|CO3_HUMAN	85	1540.5284	H7N2
sp|P01042|KNG1_HUMAN	169	2204.7724	H5N4S2
sp|P01042|KNG1_HUMAN	205	2204.7724	H5N4S2
sp|P01042|KNG1_HUMAN	205	2861	H6N5S3
sp|P01042|KNG1_HUMAN	205	3007.0579	H6N5S3F1
sp|P01042|KNG1_HUMAN	294	2204.7724	H5N4S2
sp|P01042|KNG1_HUMAN	294	2861	H6N5S3
sp|P01042|KNG1_HUMAN	294	3007.0579	H6N5S3F1
sp|P01042|KNG1_HUMAN	48	2204.7724	H5N4S2
sp|P01591|IGJ_HUMAN	71	1825.661	H5N5
sp|P01591|IGJ_HUMAN	71	1856.6555	H5N3S1F1
sp|P01591|IGJ_HUMAN	71	1913.677	H5N4S1
sp|P01591|IGJ_HUMAN	71	1914.6974	H5N4F2
sp|P01591|IGJ_HUMAN	71	2059.7349	H5N4S1F1
sp|P01591|IGJ_HUMAN	71	2116.7564	H5N5S1
sp|P01591|IGJ_HUMAN	71	2204.7724	H5N4S2
sp|P01591|IGJ_HUMAN	71	2350.7924	H12N2
sp|P01859|IGHG2_HUMAN	176	1079.4017	H2N3F1
sp|P01859|IGHG2_HUMAN	176	1095.3966	H3N3
sp|P01859|IGHG2_HUMAN	176	1241.4545	H3N3F1
sp|P01859|IGHG2_HUMAN	176	1257.4494	H4N3
sp|P01859|IGHG2_HUMAN	176	1298.476	H3N4
sp|P01859|IGHG2_HUMAN	176	1403.4645	H1N5F1Su1
sp|P01859|IGHG2_HUMAN	176	1403.5073	H4N3F1
sp|P01859|IGHG2_HUMAN	176	1444.5339	H3N4F1
sp|P01859|IGHG2_HUMAN	176	1460.5288	H4N4
sp|P01859|IGHG2_HUMAN	176	1606.5439	H1N6F1Su1
sp|P01859|IGHG2_HUMAN	176	1606.5867	H4N4F1
sp|P01859|IGHG2_HUMAN	176	1622.5816	H5N4
sp|P01859|IGHG2_HUMAN	176	1647.6133	H3N5F1
sp|P01859|IGHG2_HUMAN	176	1694.6027	H4N3S1F1
sp|P01859|IGHG2_HUMAN	176	1768.6395	H5N4F1
sp|P01859|IGHG2_HUMAN	176	1806.63	H2N3S3
sp|P01859|IGHG2_HUMAN	176	1809.6661	H4N5F1
sp|P01859|IGHG2_HUMAN	176	1897.6821	H4N4S1F1
sp|P01859|IGHG2_HUMAN	176	1898.7025	H4N4F3
sp|P01859|IGHG2_HUMAN	176	1971.7189	H5N5F1
sp|P01859|IGHG2_HUMAN	176	2018.7083	H6N3S1F1
sp|P01859|IGHG2_HUMAN	176	2059.7349	H5N4S1F1
sp|P01861|IGHG4_HUMAN	177	1241.4545	H3N3F1
sp|P01861|IGHG4_HUMAN	177	1444.5339	H3N4F1
sp|P01861|IGHG4_HUMAN	177	1606.5439	H1N6F1Su1
sp|P01861|IGHG4_HUMAN	177	1606.5867	H4N4F1
sp|P01861|IGHG4_HUMAN	177	1647.6133	H3N5F1
sp|P01861|IGHG4_HUMAN	177	1768.6395	H5N4F1
sp|P01861|IGHG4_HUMAN	177	1809.6661	H4N5F1
sp|P01861|IGHG4_HUMAN	177	1897.6821	H4N4S1F1
sp|P01861|IGHG4_HUMAN	177	2059.7349	H5N4S1F1
sp|P01871|IGHM_HUMAN	209	1913.677	H5N4S1
sp|P01871|IGHM_HUMAN	209	2059.7349	H5N4S1F1
sp|P01871|IGHM_HUMAN	209	2060.7553	H5N4F3
sp|P01871|IGHM_HUMAN	209	2100.7615	H4N5S1F1
sp|P01871|IGHM_HUMAN	209	2116.7564	H5N5S1
sp|P01871|IGHM_HUMAN	209	2262.8143	H5N5S1F1
sp|P01871|IGHM_HUMAN	209	2350.7924	H12N2
sp|P01871|IGHM_HUMAN	209	2408.8722	H5N5S1F2
sp|P01871|IGHM_HUMAN	209	2424.8671	H6N5S1F1
sp|P01871|IGHM_HUMAN	209	2553.9097	H5N5S2F1
sp|P01871|IGHM_HUMAN	440	1378.4328	H3N4Su1
sp|P01871|IGHM_HUMAN	440	1378.4756	H6N2
sp|P01871|IGHM_HUMAN	440	1540.4856	H4N4Su1
sp|P01871|IGHM_HUMAN	440	1702.5384	H5N4Su1
sp|P01876|IGHA1_HUMAN	144	1663.6082	H4N5
sp|P01876|IGHA1_HUMAN	144	1751.6242	H4N4S1
sp|P01876|IGHA1_HUMAN	144	1825.661	H5N5
sp|P01876|IGHA1_HUMAN	144	1913.677	H5N4S1
sp|P01876|IGHA1_HUMAN	144	1914.6974	H5N4F2
sp|P01876|IGHA1_HUMAN	144	1954.7036	H4N5S1
sp|P01876|IGHA1_HUMAN	144	1955.724	H4N5F2
sp|P01876|IGHA1_HUMAN	144	2116.7564	H5N5S1
sp|P01876|IGHA1_HUMAN	144	2117.7768	H5N5F2
sp|P01876|IGHA1_HUMAN	144	2204.7724	H5N4S2
sp|P01876|IGHA1_HUMAN	340	2059.7349	H5N4S1F1
sp|P01876|IGHA1_HUMAN	340	2262.8143	H5N5S1F1
sp|P01876|IGHA1_HUMAN	340	2350.7924	H12N2
sp|P01876|IGHA1_HUMAN	340	2553.9097	H5N5S2F1
sp|P01877|IGHA2_HUMAN	131	1663.6082	H4N5
sp|P01877|IGHA2_HUMAN	131	1751.6242	H4N4S1
sp|P01877|IGHA2_HUMAN	131	1825.661	H5N5
sp|P01877|IGHA2_HUMAN	131	1913.677	H5N4S1
sp|P01877|IGHA2_HUMAN	131	1914.6974	H5N4F2
sp|P01877|IGHA2_HUMAN	131	1954.7036	H4N5S1
sp|P01877|IGHA2_HUMAN	131	1955.724	H4N5F2
sp|P01877|IGHA2_HUMAN	131	2116.7564	H5N5S1
sp|P01877|IGHA2_HUMAN	131	2117.7768	H5N5F2
sp|P01877|IGHA2_HUMAN	131	2204.7724	H5N4S2
sp|P01877|IGHA2_HUMAN	205	1971.7189	H5N5F1
sp|P01877|IGHA2_HUMAN	205	2059.7349	H5N4S1F1
sp|P01877|IGHA2_HUMAN	205	2262.8143	H5N5S1F1
sp|P01877|IGHA2_HUMAN	205	2350.7924	H12N2
sp|P01877|IGHA2_HUMAN	205	2553.9097	H5N5S2F1
sp|P01877|IGHA2_HUMAN	47	2059.7349	H5N4S1F1
sp|P01877|IGHA2_HUMAN	47	2262.8143	H5N5S1F1
sp|P01877|IGHA2_HUMAN	47	2350.7924	H12N2
sp|P02675|FIBB_HUMAN	394	1913.677	H5N4S1
sp|P02675|FIBB_HUMAN	394	1914.6974	H5N4F2
sp|P02675|FIBB_HUMAN	394	2059.7349	H5N4S1F1
sp|P02675|FIBB_HUMAN	394	2204.7724	H5N4S2
sp|P02675|FIBB_HUMAN	394	2205.7928	H5N4S1F2
sp|P02675|FIBB_HUMAN	394	2206.8132	H5N4F4
sp|P02679|FIBG_HUMAN	78	1257.4494	H4N3
sp|P02679|FIBG_HUMAN	78	1622.5816	H5N4
sp|P02679|FIBG_HUMAN	78	1751.6242	H4N4S1
sp|P02679|FIBG_HUMAN	78	1913.677	H5N4S1
sp|P02679|FIBG_HUMAN	78	1914.6974	H5N4F2
sp|P02679|FIBG_HUMAN	78	2059.7349	H5N4S1F1
sp|P02679|FIBG_HUMAN	78	2204.7724	H5N4S2
sp|P02745|C1QA_HUMAN	146	2059.7349	H5N4S1F1
sp|P02748|CO9_HUMAN	415	2204.7724	H5N4S2
sp|P02749|APOH_HUMAN	162	2204.7724	H5N4S2
sp|P02749|APOH_HUMAN	253	1913.677	H5N4S1
sp|P02749|APOH_HUMAN	253	2204.7724	H5N4S2
sp|P02751|FINC_HUMAN	1007	2204.7724	H5N4S2
sp|P02760|AMBP_HUMAN	250	2204.7724	H5N4S2
sp|P02760|AMBP_HUMAN	250	2205.7928	H5N4S1F2
sp|P02763|A1AG1_HUMAN	33	2861	H6N5S3
sp|P02763|A1AG1_HUMAN	72	2204.7724	H5N4S2
sp|P02763|A1AG1_HUMAN	72	2206.8132	H5N4F4
sp|P02763|A1AG1_HUMAN	72	2569.9046	H6N5S2
sp|P02763|A1AG1_HUMAN	72	2861	H6N5S3
sp|P02763|A1AG1_HUMAN	72	2862.0204	H6N5S2F2
sp|P02763|A1AG1_HUMAN	72	2935.0368	H7N6S2
sp|P02763|A1AG1_HUMAN	72	3007.0579	H6N5S3F1
sp|P02763|A1AG1_HUMAN	72	3226.1322	H7N6S3
sp|P02763|A1AG1_HUMAN	93	2861	H6N5S3
sp|P02763|A1AG1_HUMAN	93	3226.1322	H7N6S3
sp|P02765|FETUA_HUMAN	156	1913.677	H5N4S1
sp|P02765|FETUA_HUMAN	156	2204.7724	H5N4S2
sp|P02765|FETUA_HUMAN	156	2205.7928	H5N4S1F2
sp|P02765|FETUA_HUMAN	156	2350.7924	H12N2
sp|P02765|FETUA_HUMAN	156	2861	H6N5S3
sp|P02765|FETUA_HUMAN	156	3007.0579	H6N5S3F1
sp|P02765|FETUA_HUMAN	176	1913.677	H5N4S1
sp|P02765|FETUA_HUMAN	176	2204.7724	H5N4S2
sp|P02765|FETUA_HUMAN	176	2205.7928	H5N4S1F2
sp|P02765|FETUA_HUMAN	176	2350.7924	H12N2
sp|P02765|FETUA_HUMAN	176	2352.846	H7N6
sp|P02765|FETUA_HUMAN	176	2861	H6N5S3
sp|P02765|FETUA_HUMAN	176	3007.0579	H6N5S3F1
sp|P02787|TRFE_HUMAN	432	1548.5448	H4N3S1
sp|P02787|TRFE_HUMAN	432	1913.677	H5N4S1
sp|P02787|TRFE_HUMAN	432	2059.7349	H5N4S1F1
sp|P02787|TRFE_HUMAN	432	2204.7724	H5N4S2
sp|P02787|TRFE_HUMAN	432	2205.7928	H5N4S1F2
sp|P02787|TRFE_HUMAN	432	2206.8132	H5N4F4
sp|P02787|TRFE_HUMAN	432	2278.8092	H6N5S1
sp|P02787|TRFE_HUMAN	432	2569.9046	H6N5S2
sp|P02787|TRFE_HUMAN	432	2861	H6N5S3
sp|P02787|TRFE_HUMAN	630	1548.5448	H4N3S1
sp|P02787|TRFE_HUMAN	630	1913.677	H5N4S1
sp|P02787|TRFE_HUMAN	630	2204.7724	H5N4S2
sp|P02787|TRFE_HUMAN	630	2205.7928	H5N4S1F2
sp|P02787|TRFE_HUMAN	630	2206.8132	H5N4F4
sp|P02787|TRFE_HUMAN	630	2350.7924	H12N2
sp|P02787|TRFE_HUMAN	630	2861	H6N5S3
sp|P02790|HEMO_HUMAN	187	1913.677	H5N4S1
sp|P02790|HEMO_HUMAN	187	2204.7724	H5N4S2
sp|P02790|HEMO_HUMAN	187	2205.7928	H5N4S1F2
sp|P02790|HEMO_HUMAN	187	2206.8132	H5N4F4
sp|P02790|HEMO_HUMAN	187	2350.7924	H12N2
sp|P02790|HEMO_HUMAN	187	2569.9046	H6N5S2
sp|P02790|HEMO_HUMAN	187	2861	H6N5S3
sp|P02790|HEMO_HUMAN	187	3007.0579	H6N5S3F1
sp|P02790|HEMO_HUMAN	240	2205.7928	H5N4S1F2
sp|P02790|HEMO_HUMAN	453	1548.5448	H4N3S1
sp|P02790|HEMO_HUMAN	453	1913.677	H5N4S1
sp|P02790|HEMO_HUMAN	453	2204.7724	H5N4S2
sp|P02790|HEMO_HUMAN	453	2205.7928	H5N4S1F2
sp|P02790|HEMO_HUMAN	64	2204.7724	H5N4S2
sp|P03952|KLKB1_HUMAN	127	2204.7724	H5N4S2
sp|P03952|KLKB1_HUMAN	308	2204.7724	H5N4S2
sp|P03952|KLKB1_HUMAN	396	2204.7724	H5N4S2
sp|P03952|KLKB1_HUMAN	494	2204.7724	H5N4S2
sp|P04004|VTNC_HUMAN	169	1548.5448	H4N3S1
sp|P04004|VTNC_HUMAN	169	1710.5976	H5N3S1
sp|P04004|VTNC_HUMAN	169	1913.677	H5N4S1
sp|P04004|VTNC_HUMAN	169	2204.7724	H5N4S2
sp|P04004|VTNC_HUMAN	242	2204.7724	H5N4S2
sp|P04004|VTNC_HUMAN	242	2206.8132	H5N4F4
sp|P04004|VTNC_HUMAN	242	2861	H6N5S3
sp|P04004|VTNC_HUMAN	242	3007.0579	H6N5S3F1
sp|P04004|VTNC_HUMAN	86	2204.7724	H5N4S2
sp|P04004|VTNC_HUMAN	86	2205.7928	H5N4S1F2
sp|P04004|VTNC_HUMAN	86	2206.8132	H5N4F4
sp|P04004|VTNC_HUMAN	86	2350.7924	H12N2
sp|P04004|VTNC_HUMAN	86	2861	H6N5S3
sp|P04004|VTNC_HUMAN	86	3007.0579	H6N5S3F1
sp|P04114|APOB_HUMAN	2239	1913.677	H5N4S1
sp|P04114|APOB_HUMAN	2239	2204.7724	H5N4S2
sp|P04114|APOB_HUMAN	3465	1913.677	H5N4S1
sp|P04114|APOB_HUMAN	3895	2204.7724	H5N4S2
sp|P04114|APOB_HUMAN	974	1913.677	H5N4S1
sp|P04114|APOB_HUMAN	983	1913.677	H5N4S1
sp|P04114|APOB_HUMAN	983	2204.7724	H5N4S2
sp|P04114|APOB_HUMAN	983	2206.8132	H5N4F4
sp|P04196|HRG_HUMAN	125	1913.677	H5N4S1
sp|P04196|HRG_HUMAN	125	2204.7724	H5N4S2
sp|P04196|HRG_HUMAN	63	2204.7724	H5N4S2
sp|P04217|A1BG_HUMAN	179	2204.7724	H5N4S2
sp|P04217|A1BG_HUMAN	44	2204.7724	H5N4S2
sp|P05090|APOD_HUMAN	98	1768.6395	H5N4F1
sp|P05090|APOD_HUMAN	98	1913.677	H5N4S1
sp|P05090|APOD_HUMAN	98	2059.7349	H5N4S1F1
sp|P05090|APOD_HUMAN	98	2204.7724	H5N4S2
sp|P05090|APOD_HUMAN	98	2350.7924	H12N2
sp|P05090|APOD_HUMAN	98	2715.9625	H6N5S2F1
sp|P05155|IC1_HUMAN	238	1913.677	H5N4S1
sp|P05155|IC1_HUMAN	238	2204.7724	H5N4S2
sp|P05155|IC1_HUMAN	25	2204.7724	H5N4S2
sp|P05155|IC1_HUMAN	25	2206.8132	H5N4F4
sp|P05155|IC1_HUMAN	25	2350.7924	H12N2
sp|P05155|IC1_HUMAN	25	2657.9206	H6N4S3
sp|P05155|IC1_HUMAN	25	2861	H6N5S3
sp|P05155|IC1_HUMAN	253	2204.7724	H5N4S2
sp|P05155|IC1_HUMAN	253	2206.8132	H5N4F4
sp|P05155|IC1_HUMAN	253	2350.7924	H12N2
sp|P05155|IC1_HUMAN	253	2861	H6N5S3
sp|P05155|IC1_HUMAN	352	2204.7724	H5N4S2
sp|P05155|IC1_HUMAN	352	2205.7928	H5N4S1F2
sp|P05156|CFAI_HUMAN	103	2204.7724	H5N4S2
sp|P05156|CFAI_HUMAN	464	2204.7724	H5N4S2
sp|P05543|THBG_HUMAN	36	2204.7724	H5N4S2
sp|P06681|CO2_HUMAN	621	1216.4228	H5N2
sp|P06681|CO2_HUMAN	621	1540.4856	H4N4Su1
sp|P07357|CO8A_HUMAN	437	1913.677	H5N4S1
sp|P07357|CO8A_HUMAN	437	2204.7724	H5N4S2
sp|P08603|CFAH_HUMAN	1029	1913.677	H5N4S1
sp|P08603|CFAH_HUMAN	1029	2204.7724	H5N4S2
sp|P08603|CFAH_HUMAN	1029	2205.7928	H5N4S1F2
sp|P08603|CFAH_HUMAN	1029	2206.8132	H5N4F4
sp|P08603|CFAH_HUMAN	1029	2350.7924	H12N2
sp|P08603|CFAH_HUMAN	1095	2204.7724	H5N4S2
sp|P08603|CFAH_HUMAN	802	2204.7724	H5N4S2
sp|P08603|CFAH_HUMAN	822	2204.7724	H5N4S2
sp|P08603|CFAH_HUMAN	822	2861	H6N5S3
sp|P08603|CFAH_HUMAN	882	1913.677	H5N4S1
sp|P08603|CFAH_HUMAN	882	2204.7724	H5N4S2
sp|P08603|CFAH_HUMAN	911	1913.677	H5N4S1
sp|P08603|CFAH_HUMAN	911	2204.7724	H5N4S2
sp|P08603|CFAH_HUMAN	911	2205.7928	H5N4S1F2
sp|P08603|CFAH_HUMAN	911	2861	H6N5S3
sp|P0C0L5|CO4B_HUMAN	1328	1913.677	H5N4S1
sp|P0C0L5|CO4B_HUMAN	1328	2204.7724	H5N4S2
sp|P0C0L5|CO4B_HUMAN	1328	2206.8132	H5N4F4
sp|P0C0L5|CO4B_HUMAN	1391	1913.677	H5N4S1
sp|P0C0L5|CO4B_HUMAN	1391	2204.7724	H5N4S2
sp|P0C0L5|CO4B_HUMAN	226	1702.5384	H5N4Su1
sp|P0C0L5|CO4B_HUMAN	226	1864.634	H9N2
sp|P0C0L5|CO4B_HUMAN	226	1866.6876	H4N6
sp|P0C0L5|CO4B_HUMAN	226	2026.6868	H10N2
sp|P0C0L5|CO4B_HUMAN	862	1913.677	H5N4S1
sp|P0C0L5|CO4B_HUMAN	862	1914.6974	H5N4F2
sp|P0C0L5|CO4B_HUMAN	862	2204.7724	H5N4S2
sp|P0DOX5|IGG1_HUMAN	299	1079.4017	H2N3F1
sp|P0DOX5|IGG1_HUMAN	299	1095.3966	H3N3
sp|P0DOX5|IGG1_HUMAN	299	1241.4545	H3N3F1
sp|P0DOX5|IGG1_HUMAN	299	1298.476	H3N4
sp|P0DOX5|IGG1_HUMAN	299	1403.4645	H1N5F1Su1
sp|P0DOX5|IGG1_HUMAN	299	1403.5073	H4N3F1
sp|P0DOX5|IGG1_HUMAN	299	1444.5339	H3N4F1
sp|P0DOX5|IGG1_HUMAN	299	1460.5288	H4N4
sp|P0DOX5|IGG1_HUMAN	299	1501.5554	H3N5
sp|P0DOX5|IGG1_HUMAN	299	1606.5439	H1N6F1Su1
sp|P0DOX5|IGG1_HUMAN	299	1606.5867	H4N4F1
sp|P0DOX5|IGG1_HUMAN	299	1622.5816	H5N4
sp|P0DOX5|IGG1_HUMAN	299	1647.6133	H3N5F1
sp|P0DOX5|IGG1_HUMAN	299	1663.6082	H4N5
sp|P0DOX5|IGG1_HUMAN	299	1768.6395	H5N4F1
sp|P0DOX5|IGG1_HUMAN	299	1806.63	H2N3S3
sp|P0DOX5|IGG1_HUMAN	299	1809.6661	H4N5F1
sp|P0DOX5|IGG1_HUMAN	299	1897.6821	H4N4S1F1
sp|P0DOX5|IGG1_HUMAN	299	1913.677	H5N4S1
sp|P0DOX5|IGG1_HUMAN	299	1914.6974	H5N4F2
sp|P0DOX5|IGG1_HUMAN	299	1971.7189	H5N5F1
sp|P0DOX5|IGG1_HUMAN	299	2059.7349	H5N4S1F1
sp|P0DOX5|IGG1_HUMAN	299	2100.7615	H4N5S1F1
sp|P0DOX5|IGG1_HUMAN	299	2350.7924	H12N2
sp|P0DOX6|IGM_HUMAN	332	2059.7349	H5N4S1F1
sp|P0DOX6|IGM_HUMAN	332	2060.7553	H5N4F3
sp|P0DOX6|IGM_HUMAN	332	2100.7615	H4N5S1F1
sp|P0DOX6|IGM_HUMAN	332	2116.7564	H5N5S1
sp|P0DOX6|IGM_HUMAN	332	2262.8143	H5N5S1F1
sp|P0DOX6|IGM_HUMAN	332	2350.7924	H12N2
sp|P0DOX6|IGM_HUMAN	332	2408.8722	H5N5S1F2
sp|P0DOX6|IGM_HUMAN	332	2553.9097	H5N5S2F1
sp|P0DOX6|IGM_HUMAN	563	1378.4328	H3N4Su1
sp|P0DOX6|IGM_HUMAN	563	1378.4756	H6N2
sp|P0DOX6|IGM_HUMAN	563	1540.4856	H4N4Su1
sp|P0DOX6|IGM_HUMAN	563	1702.5384	H5N4Su1
sp|P10909|CLUS_HUMAN	103	2204.7724	H5N4S2
sp|P10909|CLUS_HUMAN	103	2861	H6N5S3
sp|P10909|CLUS_HUMAN	103	3007.0579	H6N5S3F1
sp|P10909|CLUS_HUMAN	145	2204.7724	H5N4S2
sp|P10909|CLUS_HUMAN	291	2204.7724	H5N4S2
sp|P10909|CLUS_HUMAN	354	2204.7724	H5N4S2
sp|P10909|CLUS_HUMAN	374	2204.7724	H5N4S2
sp|P10909|CLUS_HUMAN	374	2861	H6N5S3
sp|P10909|CLUS_HUMAN	374	3007.0579	H6N5S3F1
sp|P17936|IBP3_HUMAN	199	2350.7924	H12N2
sp|P19652|A1AG2_HUMAN	33	2204.7724	H5N4S2
sp|P19652|A1AG2_HUMAN	33	2569.9046	H6N5S2
sp|P19652|A1AG2_HUMAN	33	2715.9625	H6N5S2F1
sp|P19652|A1AG2_HUMAN	33	2861	H6N5S3
sp|P19652|A1AG2_HUMAN	33	2862.0204	H6N5S2F2
sp|P19652|A1AG2_HUMAN	33	3007.0579	H6N5S3F1
sp|P19652|A1AG2_HUMAN	72	2204.7724	H5N4S2
sp|P19652|A1AG2_HUMAN	72	2206.8132	H5N4F4
sp|P19652|A1AG2_HUMAN	72	2569.9046	H6N5S2
sp|P19652|A1AG2_HUMAN	72	2861	H6N5S3
sp|P19652|A1AG2_HUMAN	72	2862.0204	H6N5S2F2
sp|P19652|A1AG2_HUMAN	72	2935.0368	H7N6S2
sp|P19652|A1AG2_HUMAN	72	3007.0579	H6N5S3F1
sp|P19652|A1AG2_HUMAN	72	3226.1322	H7N6S3
sp|P19823|ITIH2_HUMAN	118	1913.677	H5N4S1
sp|P19823|ITIH2_HUMAN	118	2204.7724	H5N4S2
sp|P19823|ITIH2_HUMAN	118	2205.7928	H5N4S1F2
sp|P19827|ITIH1_HUMAN	285	2204.7724	H5N4S2
sp|P19827|ITIH1_HUMAN	588	2204.7724	H5N4S2
sp|P19827|ITIH1_HUMAN	588	2350.7924	H12N2
sp|P20851|C4BPB_HUMAN	71	2204.7724	H5N4S2
sp|P25311|ZA2G_HUMAN	109	2204.7724	H5N4S2
sp|P27169|PON1_HUMAN	253	1548.5448	H4N3S1
sp|P27169|PON1_HUMAN	253	1913.677	H5N4S1
sp|P27169|PON1_HUMAN	253	2204.7724	H5N4S2
sp|P27169|PON1_HUMAN	324	2204.7724	H5N4S2
sp|P27169|PON1_HUMAN	324	2861	H6N5S3
sp|P43652|AFAM_HUMAN	33	2204.7724	H5N4S2
sp|P43652|AFAM_HUMAN	383	2204.7724	H5N4S2
sp|P43652|AFAM_HUMAN	383	2205.7928	H5N4S1F2
sp|P43652|AFAM_HUMAN	383	2861	H6N5S3
sp|P49908|SEPP1_HUMAN	83	2204.7724	H5N4S2
sp|Q14624|ITIH4_HUMAN	207	2204.7724	H5N4S2
sp|Q14624|ITIH4_HUMAN	207	2206.8132	H5N4F4
sp|Q14624|ITIH4_HUMAN	517	2204.7724	H5N4S2
sp|Q14624|ITIH4_HUMAN	517	2861	H6N5S3
sp|Q14624|ITIH4_HUMAN	81	2204.7724	H5N4S2
sp|Q96PD5|PGRP2_HUMAN	367	2204.7724	H5N4S2
sp|Q96PD5|PGRP2_HUMAN	77	2204.7724	H5N4S2
