# Supplementary material for: The GlycoPaSER Prototype as a Real-Time N-Glycopeptide Identification Tool Based on the PaSER Parallel Computing Platform
Source: Int J Mol Sci. 2023 Apr 26;24(9):7869. doi: 10.3390/ijms24097869 (PMC10178020; doi:10.3390/ijms24097869)
Supplement: Supplementary file 1 [file ijms-24-07869-s001.zip › MSFragger_controle_results.tsv]

sample_name	Peptide	Modified Peptide	Prev AA	Next AA	Peptide Length	Charge	Retention	Observed Mass	Calibrated Observed Mass	Observed M/Z	Calibrated Observed M/Z	Calculated Peptide Mass	Calculated M/Z	Delta Mass	Expectation	Hyperscore	Nextscore	PeptideProphet Probability	Number of Enzymatic Termini	Number of Missed Cleavages	Protein Start	Protein End	Intensity	Assigned Modifications	Observed Modifications	Glycan Score	Glycan q-value	MSFragger Localization	Best Score with Delta Mass	Best Score without Delta Mass	Ion Mobility	Is Unique	Protein	Protein ID	Entry Name	Gene	Protein Description	Mapped Genes	Mapped Proteins	FileName	scan
Controle_19_Slot1_19_1_8827	HQTVPQNTGGK		K	N	11	2	13.2875	1165.5852	1165.5857	583.7999	583.8001	1165.5839	583.7992	0.0018	1.627155e-06	23.868	7.788	1.0	2	0	554	564	0.0								0.8626	True	sp|P02787|TRFE_HUMAN	P02787	TRFE_HUMAN	TF	Serotransferrin			Controle_19_Slot1-19_1_8827	169
Controle_19_Slot1_19_1_8827	HQTVPQNTGGK		K	N	11	2	14.4646	1165.5853	1165.5858	583.7999	583.8002	1165.5839	583.7992	0.0019	4.454574e-08	25.674	8.083	1.0	2	0	554	564	0.0								0.8652	True	sp|P02787|TRFE_HUMAN	P02787	TRFE_HUMAN	TF	Serotransferrin			Controle_19_Slot1-19_1_8827	180
Controle_19_Slot1_19_1_8827	HQTVPQNTGGK		K	N	11	2	21.5305	1165.5845	1165.585	583.7995	583.7998	1165.5839	583.7992	0.0011	5.549835e-05	23.755	6.948	1.0	2	0	554	564	0.0								0.8635	True	sp|P02787|TRFE_HUMAN	P02787	TRFE_HUMAN	TF	Serotransferrin			Controle_19_Slot1-19_1_8827	272
Controle_19_Slot1_19_1_8827	HQTVPQNTGGK		K	N	11	2	21.5305	1165.581	1165.5815	583.7978	583.798	1165.5839	583.7992	-0.0023	0.03311311	13.42	0.0	0.9968	2	0	554	564	0.0								0.8043	True	sp|P02787|TRFE_HUMAN	P02787	TRFE_HUMAN	TF	Serotransferrin			Controle_19_Slot1-19_1_8827	273
Controle_19_Slot1_19_1_8827	HQTVPQNTGGK		K	N	11	2	23.8837	1165.5865	1165.5869	583.8005	583.8007	1165.5839	583.7992	0.003	6.600251e-06	21.513	8.46	1.0	2	0	554	564	0.0								0.8285	True	sp|P02787|TRFE_HUMAN	P02787	TRFE_HUMAN	TF	Serotransferrin			Controle_19_Slot1-19_1_8827	309
Controle_19_Slot1_19_1_8827	HQTVPQNTGGK		K	N	11	2	23.8837	1165.5859	1165.5863	583.8002	583.8004	1165.5839	583.7992	0.0024	0.0009885528	20.52	6.26	0.9997	2	0	554	564	0.0								0.7715	True	sp|P02787|TRFE_HUMAN	P02787	TRFE_HUMAN	TF	Serotransferrin			Controle_19_Slot1-19_1_8827	310
Controle_19_Slot1_19_1_8827	HQTVPQNTGGK		K	N	11	2	23.8837	1165.5901	1165.5906	583.8023	583.8026	1165.5839	583.7992	0.0067	2.76e-12	28.353	7.205	1.0	2	0	554	564	0.0								0.7535	True	sp|P02787|TRFE_HUMAN	P02787	TRFE_HUMAN	TF	Serotransferrin			Controle_19_Slot1-19_1_8827	318
Controle_19_Slot1_19_1_8827	HQTVPQNTGGK		K	N	11	2	25.0614	1165.5828	1165.5831	583.7987	583.7988	1165.5839	583.7992	-0.0007	4.0801e-10	25.57	4.732	1.0	2	0	554	564	0.0								0.7475	True	sp|P02787|TRFE_HUMAN	P02787	TRFE_HUMAN	TF	Serotransferrin			Controle_19_Slot1-19_1_8827	334
Controle_19_Slot1_19_1_8827	HQTVPQNTGGK		K	N	11	2	26.2394	1165.5835	1165.584	583.799	583.7993	1165.5839	583.7992	0.0001	3.48225e-09	26.432	8.33	1.0	2	0	554	564	0.0								0.7473	True	sp|P02787|TRFE_HUMAN	P02787	TRFE_HUMAN	TF	Serotransferrin			Controle_19_Slot1-19_1_8827	344
Controle_19_Slot1_19_1_8827	HQTVPQNTGGK		K	N	11	2	26.2394	1165.5808	1165.5813	583.7977	583.7979	1165.5839	583.7992	-0.0025	0.005895219	15.418	0.0	0.9979	2	0	554	564	0.0								0.7777	True	sp|P02787|TRFE_HUMAN	P02787	TRFE_HUMAN	TF	Serotransferrin			Controle_19_Slot1-19_1_8827	353
Controle_19_Slot1_19_1_8827	HQTVPQNTGGK		K	N	11	2	27.417	1165.5857	1165.5862	583.8001	583.8004	1165.5839	583.7992	0.0023	1.489662e-07	24.48	5.868	1.0	2	0	554	564	0.0								0.7988	True	sp|P02787|TRFE_HUMAN	P02787	TRFE_HUMAN	TF	Serotransferrin			Controle_19_Slot1-19_1_8827	364
Controle_19_Slot1_19_1_8827	HQTVPQNTGGK		K	N	11	2	27.417	1165.5818	1165.5822	583.7982	583.7984	1165.5839	583.7992	-0.0017	1.640456e-06	22.001	7.296	1.0	2	0	554	564	0.0								0.7553	True	sp|P02787|TRFE_HUMAN	P02787	TRFE_HUMAN	TF	Serotransferrin			Controle_19_Slot1-19_1_8827	368
Controle_19_Slot1_19_1_8827	HQTVPQNTGGK		K	N	11	2	28.5938	1165.5839	1165.5842	583.7992	583.7994	1165.5839	583.7992	0.0003	1.919761e-07	26.534	8.041	1.0	2	0	554	564	0.0								0.758	True	sp|P02787|TRFE_HUMAN	P02787	TRFE_HUMAN	TF	Serotransferrin			Controle_19_Slot1-19_1_8827	379
Controle_19_Slot1_19_1_8827	HQTVPQNTGGK		K	N	11	2	29.772	1165.5837	1165.5841	583.7991	583.7993	1165.5839	583.7992	0.0002	1.608795e-07	26.484	7.072	1.0	2	0	554	564	0.0								0.7877	True	sp|P02787|TRFE_HUMAN	P02787	TRFE_HUMAN	TF	Serotransferrin			Controle_19_Slot1-19_1_8827	397
Controle_19_Slot1_19_1_8827	HQTVPQNTGGK		K	N	11	2	30.9486	1165.5847	1165.5851	583.7996	583.7998	1165.5839	583.7992	0.0012	0.003307499	17.422	0.0	0.9983	2	0	554	564	0.0								0.81	True	sp|P02787|TRFE_HUMAN	P02787	TRFE_HUMAN	TF	Serotransferrin			Controle_19_Slot1-19_1_8827	413
Controle_19_Slot1_19_1_8827	HQTVPQNTGGK		K	N	11	1	36.8366	1165.5818	1165.582	1166.5891	1166.5893	1165.5839	1166.5912	-0.0018	0.2588214	8.848	0.0	0.9964	2	0	554	564	0.0								1.4846	True	sp|P02787|TRFE_HUMAN	P02787	TRFE_HUMAN	TF	Serotransferrin			Controle_19_Slot1-19_1_8827	535
Controle_19_Slot1_19_1_8827	TCVADESAENCDK	TCVADESAENCDK	K	S	13	2	38.0134	1497.574	1497.5726	749.7943	749.7936	1497.5712	749.7929	0.0014	3.202579e-06	31.478	14.382	1.0	2	0	76	88	0.0	11C(57.0215), 2C(57.0215)							0.9541	False	sp|P02768|ALBU_HUMAN	P02768	ALBU_HUMAN	ALB	Albumin		sp|P02768-3|ALBU_HUMAN	Controle_19_Slot1-19_1_8827	547
Controle_19_Slot1_19_1_8827	ADESAENCDK	ADESAENCDK	V	S	10	1	38.0134	1137.4225	1137.4227	1138.4298	1138.43	1137.4243	1138.4316	-0.0015	0.07642756	11.967	0.0	0.9999	1	0	79	88	0.0	8C(57.0215)							1.4846	False	sp|P02768|ALBU_HUMAN	P02768	ALBU_HUMAN	ALB	Albumin		sp|P02768-3|ALBU_HUMAN	Controle_19_Slot1-19_1_8827	552
Controle_19_Slot1_19_1_8827	TDTSHHDQDHPTFNK		K	I	15	3	38.0134	1778.7593	1778.7598	593.927	593.9272	1778.7607	593.9275	-0.0009	2.473402e-05	19.427	8.136	1.0	2	0	35	49	0.0								0.8688	False	sp|P01009|A1AT_HUMAN	P01009	A1AT_HUMAN	SERPINA1	Alpha-1-antitrypsin		sp|P01009-2|A1AT_HUMAN, sp|P01009-3|A1AT_HUMAN	Controle_19_Slot1-19_1_8827	557
Controle_19_Slot1_19_1_8827	DESAENCDK	DESAENCDK	A	S	9	1	38.0134	1066.385	1066.3853	1067.3923	1067.3926	1066.3872	1067.3945	-0.0019	0.1110453	10.318	0.0	0.999	1	0	80	88	0.0	7C(57.0215)							1.41	False	sp|P02768|ALBU_HUMAN	P02768	ALBU_HUMAN	ALB	Albumin		sp|P02768-3|ALBU_HUMAN	Controle_19_Slot1-19_1_8827	568
Controle_19_Slot1_19_1_8827	EEQYNSTYR	EEQYN[1883]STYR	R	V	9	2	39.1919	2957.1318	2957.1338	1479.5732	1479.5742	1188.5046	595.2596	1768.6291	0.3035225	16.795	16.538	0.9559	2	0	295	303	0.0	5N(1768.6396)	HexNAc-4_Hex-5_Fuc-1	-2.2167	0.0011043622308117	EEQYNSTYR	15.410218	16.795033	1.2785	False	sp|P0DOX5|IGG1_HUMAN	P0DOX5	IGG1_HUMAN		Immunoglobulin gamma-1 heavy chain	IGHG1	sp|P01857|IGHG1_HUMAN	Controle_19_Slot1-19_1_8827	613
Controle_19_Slot1_19_1_8827	EEQYNSTYR	EEQYN[1883]STYR	R	V	9	3	39.1919	2957.1465	2957.1467	986.7228	986.7228	1188.5046	397.1755	1768.642	0.1006452	16.523	13.009	0.9949	2	0	295	303	0.0	5N(1768.6396)	HexNAc-4_Hex-5_Fuc-1	-1.9288	0.0011043622308117	EEQYnSTYR	16.523308	16.52182	1.0223	False	sp|P0DOX5|IGG1_HUMAN	P0DOX5	IGG1_HUMAN		Immunoglobulin gamma-1 heavy chain	IGHG1	sp|P01857|IGHG1_HUMAN	Controle_19_Slot1-19_1_8827	615
Controle_19_Slot1_19_1_8827	TCVADESAENCDK	TCVADESAENCDK	K	S	13	2	39.1919	1497.5726	1497.5713	749.7936	749.7929	1497.5712	749.7929	0.0001	5.31802e-06	31.597	14.546	1.0	2	0	76	88	0.0	11C(57.0215), 2C(57.0215)							0.9584	False	sp|P02768|ALBU_HUMAN	P02768	ALBU_HUMAN	ALB	Albumin		sp|P02768-3|ALBU_HUMAN	Controle_19_Slot1-19_1_8827	616
Controle_19_Slot1_19_1_8827	NGTGHGNSTHHGPEYMR	N[2336]GTGHGNSTHHGPEYMR	R	C	17	5	39.1919	4056.5603	4056.5557	812.3193	812.3184	1833.7601	367.7593	2222.7954	2.424509e-05	22.371	22.272	1.0	2	0	240	256	0.0	1N(-17.0265), 1N(2221.7878)	HexNAc-4_Hex-6_Fuc-1_NeuAc-1	-5.5194	0.0052973753912834	NGTGHGNSTHHGPEYMR	20.0108	22.371841	0.8958	True	sp|P02790|HEMO_HUMAN	P02790	HEMO_HUMAN	HPX	Hemopexin			Controle_19_Slot1-19_1_8827	617
Controle_19_Slot1_19_1_8827	AGVETTTPSK		K	Q	10	2	39.1919	989.5053	989.5058	495.7599	495.7602	989.5029	495.7587	0.0028	0.03370761	13.627	8.321	0.9968	2	0	51	60	0.0								0.8292	False	sp|P0DOY2|IGLC2_HUMAN	P0DOY2	IGLC2_HUMAN	IGLC2	Immunoglobulin lambda constant 2	IGLC3	sp|P0DOY3|IGLC3_HUMAN	Controle_19_Slot1-19_1_8827	618
Controle_19_Slot1_19_1_8827	EEQYNSTYR	EEQYN[1721]STYR	R	V	9	2	39.1919	2795.0815	2795.0833	1398.548	1398.5489	1188.5046	595.2596	1606.5786	0.04849733	21.376	13.522	0.9935	2	0	295	303	0.0	5N(1606.5867)	HexNAc-4_Hex-4_Fuc-1	-1.3063	0.0005861664712778429	EEQYnSTYR	21.37669	17.929386	1.2403	False	sp|P0DOX5|IGG1_HUMAN	P0DOX5	IGG1_HUMAN		Immunoglobulin gamma-1 heavy chain	IGHG1	sp|P01857|IGHG1_HUMAN	Controle_19_Slot1-19_1_8827	620
Controle_19_Slot1_19_1_8827	EEQYNSTYR	EEQYN[1883]STYR	R	V	9	3	39.1919	2957.1582	2957.1582	986.7267	986.7267	1188.5046	397.1755	1768.6535	0.0156945	22.983	12.015	0.9987	2	0	295	303	0.0	5N(1768.6396)	HexNAc-4_Hex-5_Fuc-1	-2.8178	0.0013161358252171	EEQYNSTYR	22.141956	22.983408	0.9307	False	sp|P0DOX5|IGG1_HUMAN	P0DOX5	IGG1_HUMAN		Immunoglobulin gamma-1 heavy chain	IGHG1	sp|P01857|IGHG1_HUMAN	Controle_19_Slot1-19_1_8827	624
Controle_19_Slot1_19_1_8827	EEQYNSTYR	EEQYN[1721]STYR	R	V	9	2	39.1919	2795.0842	2795.0862	1398.5494	1398.5504	1188.5046	595.2596	1606.5815	0.526817	15.52	14.659	0.9025	2	0	295	303	0.0	5N(1606.5867)	HexNAc-4_Hex-4_Fuc-1	-0.7893	0.0	EEQYnSTYR	15.520502	14.0731125	1.2168	False	sp|P0DOX5|IGG1_HUMAN	P0DOX5	IGG1_HUMAN		Immunoglobulin gamma-1 heavy chain	IGHG1	sp|P01857|IGHG1_HUMAN	Controle_19_Slot1-19_1_8827	627
Controle_19_Slot1_19_1_8827	EEQYNSTYR	EEQYN[1883]STYR	R	V	9	3	39.1919	2957.144	2957.1443	986.7219	986.722	1188.5046	397.1755	1768.6396	0.9056125	13.647	11.657	0.9524	2	0	295	303	0.0	5N(1768.6396)	HexNAc-4_Hex-5_Fuc-1	0.7498	0.0	EEQYNSTYR	9.898703	13.647446	0.9939	False	sp|P0DOX5|IGG1_HUMAN	P0DOX5	IGG1_HUMAN		Immunoglobulin gamma-1 heavy chain	IGHG1	sp|P01857|IGHG1_HUMAN	Controle_19_Slot1-19_1_8827	628
Controle_19_Slot1_19_1_8827	EEQYNSTYR	EEQYN[1721]STYR	R	V	9	3	39.1919	2795.0947	2795.094	932.7055	932.7053	1188.5046	397.1755	1606.5893	0.02497905	18.659	14.193	0.9982	2	0	295	303	0.0	5N(1606.5867)	HexNAc-4_Hex-4_Fuc-1	-1.8918	0.0011043622308117	EEQYnSTYR	18.659409	17.28552	1.0403	False	sp|P0DOX5|IGG1_HUMAN	P0DOX5	IGG1_HUMAN		Immunoglobulin gamma-1 heavy chain	IGHG1	sp|P01857|IGHG1_HUMAN	Controle_19_Slot1-19_1_8827	631
Controle_19_Slot1_19_1_8827	EEQYNSTYR	EEQYN[1721]STYR	R	V	9	3	39.1919	2795.105	2795.1042	932.7089	932.7087	1188.5046	397.1755	1606.5996	0.005608239	22.411	16.34	0.9991	2	0	295	303	0.0	5N(1606.5867)	HexNAc-4_Hex-4_Fuc-1	-2.9547	0.0015507883173946	EEQYNSTYR	14.976288	22.411396	0.9354	False	sp|P0DOX5|IGG1_HUMAN	P0DOX5	IGG1_HUMAN		Immunoglobulin gamma-1 heavy chain	IGHG1	sp|P01857|IGHG1_HUMAN	Controle_19_Slot1-19_1_8827	632
Controle_19_Slot1_19_1_8827	TCVADESAENCDK	TCVADESAENCDK	K	S	13	2	39.1919	1499.582	1499.5808	750.7983	750.7977	1497.5712	749.7929	2.0096	0.002694635	20.778	9.176	0.9504	2	0	76	88	0.0	11C(57.0215), 2C(57.0215)	Mod1: Second isotopic peak (PeakApex: 2.0014, Theoretical: 2.0047); Mod1: Second isotopic peak (PeakApex: 2.0138)						0.9221	False	sp|P02768|ALBU_HUMAN	P02768	ALBU_HUMAN	ALB	Albumin		sp|P02768-3|ALBU_HUMAN	Controle_19_Slot1-19_1_8827	637
Controle_19_Slot1_19_1_8827	AGVETTTPSK		K	Q	10	1	39.1919	989.5027	989.5027	990.51	990.51	989.5029	990.5102	-0.0001	0.1106624	13.324	6.855	1.0	2	0	51	60	0.0								1.4272	False	sp|P0DOY2|IGLC2_HUMAN	P0DOY2	IGLC2_HUMAN	IGLC2	Immunoglobulin lambda constant 2	IGLC3	sp|P0DOY3|IGLC3_HUMAN	Controle_19_Slot1-19_1_8827	643
Controle_19_Slot1_19_1_8827	ECDNPAPQNGGASCPGR	ECDNPAPQNGGASCPGR	R	K	17	2	39.1919	1786.7036	1786.7025	894.3591	894.3585	1785.7158	893.8652	0.9866	0.1041118	12.43	0.0	0.8776	2	0	561	577	0.0	14C(57.0215), 2C(57.0215)	Mod1: Deamidation (PeakApex: 0.9852, Theoretical: 0.9840)						1.0226	True	sp|P07357|CO8A_HUMAN	P07357	CO8A_HUMAN	C8A	Complement component C8 alpha chain			Controle_19_Slot1-19_1_8827	663
Controle_19_Slot1_19_1_8827	YKNNSDISSTR	Y[146]KNNSDISSTR	K	G	11	4	39.1919	3293.2256	3293.2222	824.3137	824.3128	1266.584	317.6533	2026.6381	0.09965976	11.679	10.029	0.9969	2	1	44	54	0.0	1Y(-17.0265)	HexNAc-2_Hex-10	-4.1258	1.0	YKnNSDISSTR	11.6796	11.6796	0.8762	False	sp|P01871|IGHM_HUMAN	P01871	IGHM_HUMAN	IGHM	Immunoglobulin heavy constant mu		sp|P01871-2|IGHM_HUMAN	Controle_19_Slot1-19_1_8827	665
Controle_19_Slot1_19_1_8827	EEQYNSTYR	EEQYN[1883]STYR	R	V	9	2	40.3706	2957.133	2957.1353	1479.5738	1479.5749	1188.5046	595.2596	1768.6306	0.6525034	18.457	16.423	0.8963	2	0	295	303	0.0	5N(1768.6396)	HexNAc-4_Hex-5_Fuc-1	-1.7665	0.0011043622308117	EEQYnSTYR	18.457155	16.25735	1.2735	False	sp|P0DOX5|IGG1_HUMAN	P0DOX5	IGG1_HUMAN		Immunoglobulin gamma-1 heavy chain	IGHG1	sp|P01857|IGHG1_HUMAN	Controle_19_Slot1-19_1_8827	668
Controle_19_Slot1_19_1_8827	EEQYNSTYR	EEQYN[1721]STYR	R	V	9	3	40.3706	2795.0947	2795.0938	932.7055	932.7052	1188.5046	397.1755	1606.5891	0.03729882	20.757	17.034	0.9977	2	0	295	303	0.0	5N(1606.5867)	HexNAc-4_Hex-4_Fuc-1	-1.1234	0.00030175015087507544	EEQYNSTYR	16.554565	20.757984	0.9916	False	sp|P0DOX5|IGG1_HUMAN	P0DOX5	IGG1_HUMAN		Immunoglobulin gamma-1 heavy chain	IGHG1	sp|P01857|IGHG1_HUMAN	Controle_19_Slot1-19_1_8827	670
Controle_19_Slot1_19_1_8827	EEQYNSTYR	EEQYN[1721]STYR	R	V	9	2	40.3706	2795.0872	2795.089	1398.5509	1398.5518	1188.5046	595.2596	1606.5844	0.08183269	20.686	18.695	0.9887	2	0	295	303	0.0	5N(1606.5867)	HexNAc-4_Hex-4_Fuc-1	-0.5981	0.0	EEQYnSTYR	20.686762	20.686762	1.2243	False	sp|P0DOX5|IGG1_HUMAN	P0DOX5	IGG1_HUMAN		Immunoglobulin gamma-1 heavy chain	IGHG1	sp|P01857|IGHG1_HUMAN	Controle_19_Slot1-19_1_8827	675
Controle_19_Slot1_19_1_8827	EEQYNSTYR	EEQYN[1924]STYR	R	V	9	3	40.3706	2998.1665	2998.167	1000.3961	1000.3963	1188.5046	397.1755	1809.6623	0.430907	17.187	10.248	0.981	2	0	295	303	0.0	5N(1809.6661)	HexNAc-5_Hex-4_Fuc-1	-2.6078	0.0013161358252171	EEQYnSTYR	17.187973	17.187973	1.0236	False	sp|P0DOX5|IGG1_HUMAN	P0DOX5	IGG1_HUMAN		Immunoglobulin gamma-1 heavy chain	IGHG1	sp|P01857|IGHG1_HUMAN	Controle_19_Slot1-19_1_8827	676
Controle_19_Slot1_19_1_8827	EEQYNSTYR	EEQYN[1721]STYR	R	V	9	3	40.3706	2795.0935	2795.0925	932.7051	932.7048	1188.5046	397.1755	1606.5878	0.03329365	21.294	16.317	0.9978	2	0	295	303	0.0	5N(1606.5867)	HexNAc-4_Hex-4_Fuc-1	-0.3241	0.0	EEQYNSTYR	18.761295	21.29414	0.9691	False	sp|P0DOX5|IGG1_HUMAN	P0DOX5	IGG1_HUMAN		Immunoglobulin gamma-1 heavy chain	IGHG1	sp|P01857|IGHG1_HUMAN	Controle_19_Slot1-19_1_8827	677
Controle_19_Slot1_19_1_8827	EEQYNSTYR	EEQYN[2086]STYR	R	V	9	3	40.3706	3160.2153	3160.2163	1054.4124	1054.4127	1188.5046	397.1755	1971.7116	1.36314	13.866	13.055	0.9591	2	0	295	303	0.0	5N(1971.7189)	HexNAc-5_Hex-5_Fuc-1	-3.6568	0.0029769288017861	EEQYnSTYR	13.866658	13.866658	1.0023	False	sp|P0DOX5|IGG1_HUMAN	P0DOX5	IGG1_HUMAN		Immunoglobulin gamma-1 heavy chain	IGHG1	sp|P01857|IGHG1_HUMAN	Controle_19_Slot1-19_1_8827	685
Controle_19_Slot1_19_1_8827	EEQYNSTYR	EEQYN[2086]STYR	R	V	9	3	40.3706	3160.2114	3160.212	1054.4111	1054.4113	1188.5046	397.1755	1971.7072	0.8556381	13.698	10.861	0.9779	2	0	295	303	0.0	5N(1971.7189)	HexNAc-5_Hex-5_Fuc-1	-4.2824	0.0029769288017861	EEQYNSTYR	12.101912	13.698264	1.0242	False	sp|P0DOX5|IGG1_HUMAN	P0DOX5	IGG1_HUMAN		Immunoglobulin gamma-1 heavy chain	IGHG1	sp|P01857|IGHG1_HUMAN	Controle_19_Slot1-19_1_8827	687
Controle_19_Slot1_19_1_8827	EEQYNSTYR	EEQYN[2086]STYR	R	V	9	3	40.3706	3161.217	3161.2178	1054.7463	1054.7465	1188.5046	397.1755	1972.7131	0.002644239	17.353	13.653	0.9993	2	0	295	303	0.0	5N(1971.7189)	HexNAc-5_Hex-5_Fuc-1	-4.1237	0.0029769288017861	EEQYnSTYR	17.353294	13.74234	0.9796	False	sp|P0DOX5|IGG1_HUMAN	P0DOX5	IGG1_HUMAN		Immunoglobulin gamma-1 heavy chain	IGHG1	sp|P01857|IGHG1_HUMAN	Controle_19_Slot1-19_1_8827	710
Controle_19_Slot1_19_1_8827	EEQYNSTYR	EEQYN[1883]STYR	R	V	9	3	41.5456	2957.1514	2957.1516	986.7244	986.7245	1188.5046	397.1755	1768.6469	0.009489182	24.232	14.562	0.999	2	0	295	303	0.0	5N(1768.6396)	HexNAc-4_Hex-5_Fuc-1	-2.1759	0.0011043622308117	EEQYNSTYR	20.13563	24.232262	0.9521	False	sp|P0DOX5|IGG1_HUMAN	P0DOX5	IGG1_HUMAN		Immunoglobulin gamma-1 heavy chain	IGHG1	sp|P01857|IGHG1_HUMAN	Controle_19_Slot1-19_1_8827	713
Controle_19_Slot1_19_1_8827	EEQYNSTYR	EEQYN[1355]STYR	R	V	9	2	41.5456	2429.9504	2429.9514	1215.9825	1215.983	1188.5046	595.2596	1241.4467	0.1446007	15.982	10.719	0.9775	2	0	295	303	0.0	5N(1241.4545)	HexNAc-3_Hex-3_Fuc-1	-0.9223	0.0	EEQYnSTYR	15.982027	15.982027	1.1481	False	sp|P0DOX5|IGG1_HUMAN	P0DOX5	IGG1_HUMAN		Immunoglobulin gamma-1 heavy chain	IGHG1	sp|P01857|IGHG1_HUMAN	Controle_19_Slot1-19_1_8827	715
Controle_19_Slot1_19_1_8827	EEQYNSTYR	EEQYN[1883]STYR	R	V	9	3	41.5456	2957.1504	2957.1506	986.7241	986.7241	1188.5046	397.1755	1768.646	0.1005681	20.049	14.555	0.9949	2	0	295	303	0.0	5N(1768.6396)	HexNAc-4_Hex-5_Fuc-1	-2.0518	0.0011043622308117	EEQYNSTYR	20.004948	20.049097	0.915	False	sp|P0DOX5|IGG1_HUMAN	P0DOX5	IGG1_HUMAN		Immunoglobulin gamma-1 heavy chain	IGHG1	sp|P01857|IGHG1_HUMAN	Controle_19_Slot1-19_1_8827	719
Controle_19_Slot1_19_1_8827	EEQYNSTYR	EEQYN[1721]STYR	R	V	9	3	41.5456	2795.1028	2795.1018	932.7082	932.7079	1188.5046	397.1755	1606.5971	0.0610652	19.757	13.87	0.9964	2	0	295	303	0.0	5N(1606.5867)	HexNAc-4_Hex-4_Fuc-1	-2.4105	0.0013161358252171	EEQYNSTYR	15.919254	19.757055	0.9398	False	sp|P0DOX5|IGG1_HUMAN	P0DOX5	IGG1_HUMAN		Immunoglobulin gamma-1 heavy chain	IGHG1	sp|P01857|IGHG1_HUMAN	Controle_19_Slot1-19_1_8827	723
Controle_19_Slot1_19_1_8827	EEQYNSTYR	EEQYN[1924]STYR	R	V	9	2	41.5456	2999.1626	2999.1648	1500.5886	1500.5897	1188.5046	595.2596	1810.6601	0.1480334	13.875	10.188	0.9839	2	0	295	303	0.0	5N(1809.6661)	HexNAc-5_Hex-4_Fuc-1	-2.4182	0.0013161358252171	EEQYnSTYR	13.875877	13.875877	1.2873	False	sp|P0DOX5|IGG1_HUMAN	P0DOX5	IGG1_HUMAN		Immunoglobulin gamma-1 heavy chain	IGHG1	sp|P01857|IGHG1_HUMAN	Controle_19_Slot1-19_1_8827	726
Controle_19_Slot1_19_1_8827	EEQYNSTYR	EEQYN[1721]STYR	R	V	9	3	41.5456	2795.0972	2795.0967	932.7063	932.7062	1188.5046	397.1755	1606.592	0.3547134	14.493	13.876	0.981	2	0	295	303	0.0	5N(1606.5867)	HexNAc-4_Hex-4_Fuc-1	-1.3821	0.0005861664712778429	EEQYnSTYR	14.493599	14.468023	0.9078	False	sp|P0DOX5|IGG1_HUMAN	P0DOX5	IGG1_HUMAN		Immunoglobulin gamma-1 heavy chain	IGHG1	sp|P01857|IGHG1_HUMAN	Controle_19_Slot1-19_1_8827	730
Controle_19_Slot1_19_1_8827	GDFSSANNR		R	D	9	2	41.5456	966.4149	966.4153	484.2147	484.2149	966.4155	484.215	-0.0001	0.2111058	10.202	6.09	0.9763	2	0	115	123	0.0								0.8073	False	sp|P02671-2|FIBA_HUMAN	P02671-2	FIBA_HUMAN	FGA	Isoform 2 of Fibrinogen alpha chain		sp|P02671|FIBA_HUMAN	Controle_19_Slot1-19_1_8827	740
Controle_19_Slot1_19_1_8827	EEQYNSTYR	EEQYN[1883]STYR	R	V	9	3	42.7235	2957.155	2957.1553	986.7256	986.7257	1188.5046	397.1755	1768.6506	0.506327	14.627	12.37	0.9755	2	0	295	303	0.0	5N(1768.6396)	HexNAc-4_Hex-5_Fuc-1	-2.4371	0.0013161358252171	EEQYnSTYR	14.627616	11.385321	0.8906	False	sp|P0DOX5|IGG1_HUMAN	P0DOX5	IGG1_HUMAN		Immunoglobulin gamma-1 heavy chain	IGHG1	sp|P01857|IGHG1_HUMAN	Controle_19_Slot1-19_1_8827	750
Controle_19_Slot1_19_1_8827	TCVADESAENCDK	TCVADESAENCDK	K	S	13	2	42.7235	1497.5767	1497.5754	749.7956	749.795	1497.5712	749.7929	0.0042	0.000175489	23.523	7.974	1.0	2	0	76	88	0.0	11C(57.0215), 2C(57.0215)							0.9387	False	sp|P02768|ALBU_HUMAN	P02768	ALBU_HUMAN	ALB	Albumin		sp|P02768-3|ALBU_HUMAN	Controle_19_Slot1-19_1_8827	754
Controle_19_Slot1_19_1_8827	EEQYNSTYR	EEQYN[1883]STYR	R	V	9	4	46.2568	2957.1467	2957.1445	740.294	740.2934	1188.5046	298.1334	1768.6398	0.05457363	19.981	14.757	0.9977	2	0	295	303	0.0	5N(1768.6396)	HexNAc-4_Hex-5_Fuc-1	-0.9094	0.0	EEQYNSTYR	17.92256	19.981964	0.8509	False	sp|P0DOX5|IGG1_HUMAN	P0DOX5	IGG1_HUMAN		Immunoglobulin gamma-1 heavy chain	IGHG1	sp|P01857|IGHG1_HUMAN	Controle_19_Slot1-19_1_8827	825
Controle_19_Slot1_19_1_8827	EEQYNSTYR	EEQYN[1883]STYR	R	V	9	2	48.6106	2959.1316	2959.1343	1480.5731	1480.5744	1188.5046	595.2596	1770.6296	0.2190916	16.905	11.526	0.9494	2	0	295	303	0.0	5N(1768.6396)	HexNAc-4_Hex-5_Fuc-1	-5.4843	0.0050798258345428	EEQYNSTYR	13.633796	16.90591	1.2615	False	sp|P0DOX5|IGG1_HUMAN	P0DOX5	IGG1_HUMAN		Immunoglobulin gamma-1 heavy chain	IGHG1	sp|P01857|IGHG1_HUMAN	Controle_19_Slot1-19_1_8827	864
Controle_19_Slot1_19_1_8827	EEQYNSTYR	EEQYN[1721]STYR	R	V	9	3	50.9655	2795.0916	2795.0908	932.7045	932.7042	1188.5046	397.1755	1606.5861	0.02006165	20.921	12.652	0.9984	2	0	295	303	0.0	5N(1606.5867)	HexNAc-4_Hex-4_Fuc-1	0.6235	0.0	EEQYNSTYR	18.408527	20.921627	0.9241	False	sp|P0DOX5|IGG1_HUMAN	P0DOX5	IGG1_HUMAN		Immunoglobulin gamma-1 heavy chain	IGHG1	sp|P01857|IGHG1_HUMAN	Controle_19_Slot1-19_1_8827	896
Controle_19_Slot1_19_1_8827	YKNNSDISSTR	Y[146]KNNSDISSTR	K	G	11	4	50.9655	3293.2126	3293.2092	824.3104	824.3096	1266.584	317.6533	2026.6252	0.9970534	12.502	10.105	0.9491	2	1	44	54	0.0	1Y(-17.0265)	HexNAc-2_Hex-10	-4.3583	1.0	YKNNSDISSTR	10.441009	12.502245	0.8217	False	sp|P01871|IGHM_HUMAN	P01871	IGHM_HUMAN	IGHM	Immunoglobulin heavy constant mu		sp|P01871-2|IGHM_HUMAN	Controle_19_Slot1-19_1_8827	899
Controle_19_Slot1_19_1_8827	EQRPGQNCSN	EQRPGQNCSN[1721]	R	Y	10	3	52.1441	2795.081	2795.0803	932.7009	932.7007	1188.4941	397.172	1606.5861	0.02561411	16.197	15.29	0.9653	1	0	123	132	0.0	8C(57.0215), 10N(1606.5867)	HexNAc-4_Hex-4_Fuc-1	-0.0696	0.0	EQRPGQNCSn	16.197674	13.652448	0.8173	True	sp|O75339|CILP1_HUMAN	O75339	CILP1_HUMAN	CILP	Cartilage intermediate layer protein 1			Controle_19_Slot1-19_1_8827	913
Controle_19_Slot1_19_1_8827	EEQYNSTYR	EEQYN[1883]STYR	R	V	9	4	54.4995	2957.1396	2957.1375	740.2922	740.2917	1188.5046	298.1334	1768.6328	0.2427631	15.555	7.909	0.9891	2	0	295	303	0.0	5N(1768.6396)	HexNAc-4_Hex-5_Fuc-1	-3.8148	0.0029769288017861	EEQYnSTYR	15.5553465	13.457086	0.8252	False	sp|P0DOX5|IGG1_HUMAN	P0DOX5	IGG1_HUMAN		Immunoglobulin gamma-1 heavy chain	IGHG1	sp|P01857|IGHG1_HUMAN	Controle_19_Slot1-19_1_8827	935
Controle_19_Slot1_19_1_8827	EEQYNSTYR	EEQYN[1883]STYR	R	V	9	3	59.2102	2957.144	2957.1445	986.7219	986.7221	1188.5046	397.1755	1768.6398	0.7259495	15.107	13.805	0.9634	2	0	295	303	0.0	5N(1768.6396)	HexNAc-4_Hex-5_Fuc-1	1.8934	0.0	EEQYnSTYR	15.107676	13.810759	0.7976	False	sp|P0DOX5|IGG1_HUMAN	P0DOX5	IGG1_HUMAN		Immunoglobulin gamma-1 heavy chain	IGHG1	sp|P01857|IGHG1_HUMAN	Controle_19_Slot1-19_1_8827	978
Controle_19_Slot1_19_1_8827	EEQYNSTYR	EEQYN[1924]STYR	R	V	9	3	60.3867	2999.1687	2999.1694	1000.7302	1000.7304	1188.5046	397.1755	1810.6647	0.7111508	13.03	10.926	0.929	2	0	295	303	0.0	5N(1809.6661)	HexNAc-5_Hex-4_Fuc-1	-2.506	0.0013161358252171	EEQYnSTYR	13.030953	9.278193	0.9239	False	sp|P0DOX5|IGG1_HUMAN	P0DOX5	IGG1_HUMAN		Immunoglobulin gamma-1 heavy chain	IGHG1	sp|P01857|IGHG1_HUMAN	Controle_19_Slot1-19_1_8827	981
Controle_19_Slot1_19_1_8827	CCAAADPHECYAK	CCAAADPHECYAK	K	V	13	3	60.3867	1551.5835	1551.5841	518.2018	518.202	1551.5903	518.204	-0.0062	0.01720878	15.557	6.538	0.9905	2	0	384	396	0.0	10C(57.0215), 1C(57.0215), 2C(57.0215)							0.8154	False	sp|P02768|ALBU_HUMAN	P02768	ALBU_HUMAN	ALB	Albumin		sp|P02768-2|ALBU_HUMAN, sp|P02768-3|ALBU_HUMAN	Controle_19_Slot1-19_1_8827	983
Controle_19_Slot1_19_1_8827	TCVADESAENCDK	TCVADESAENCDK	K	S	13	2	61.5642	1497.571	1497.57	749.7928	749.7923	1497.5712	749.7929	-0.0012	0.0001026833	25.454	0.0	1.0	2	0	76	88	0.0	11C(57.0215), 2C(57.0215)							0.9243	False	sp|P02768|ALBU_HUMAN	P02768	ALBU_HUMAN	ALB	Albumin		sp|P02768-3|ALBU_HUMAN	Controle_19_Slot1-19_1_8827	998
Controle_19_Slot1_19_1_8827	EEQYNSTYR	EEQYN[1924]STYR	R	V	9	3	62.7417	2998.1665	2998.167	1000.3961	1000.3963	1188.5046	397.1755	1809.6623	0.2475621	13.158	9.258	0.9891	2	0	295	303	0.0	5N(1809.6661)	HexNAc-5_Hex-4_Fuc-1	-2.7741	0.0013161358252171	EEQYNSTYR	11.19458	13.158958	0.9322	False	sp|P0DOX5|IGG1_HUMAN	P0DOX5	IGG1_HUMAN		Immunoglobulin gamma-1 heavy chain	IGHG1	sp|P01857|IGHG1_HUMAN	Controle_19_Slot1-19_1_8827	1001
Controle_19_Slot1_19_1_8827	TCVADESAENCDK	TCVADESAENCDK	K	S	13	2	62.7417	1497.5728	1497.5717	749.7937	749.7931	1497.5712	749.7929	0.0004	2.196596e-06	30.133	6.916	1.0	2	0	76	88	0.0	11C(57.0215), 2C(57.0215)							0.9243	False	sp|P02768|ALBU_HUMAN	P02768	ALBU_HUMAN	ALB	Albumin		sp|P02768-3|ALBU_HUMAN	Controle_19_Slot1-19_1_8827	1004
Controle_19_Slot1_19_1_8827	EEQYNSTYR	EEQYN[1721]STYR	R	V	9	3	65.0962	2795.0894	2795.0889	932.7037	932.7036	1188.5046	397.1755	1606.5842	0.1233951	19.413	16.422	0.993	2	0	295	303	0.0	5N(1606.5867)	HexNAc-4_Hex-4_Fuc-1	-1.2878	0.0005861664712778429	EEQYNSTYR	16.10377	19.413618	0.9693	False	sp|P0DOX5|IGG1_HUMAN	P0DOX5	IGG1_HUMAN		Immunoglobulin gamma-1 heavy chain	IGHG1	sp|P01857|IGHG1_HUMAN	Controle_19_Slot1-19_1_8827	1024
Controle_19_Slot1_19_1_8827	EEQYNSTYR	EEQYN[1883]STYR	R	V	9	3	66.2739	2957.1482	2957.1484	986.7233	986.7234	1188.5046	397.1755	1768.6438	0.1808434	16.248	14.283	0.9912	2	0	295	303	0.0	5N(1768.6396)	HexNAc-4_Hex-5_Fuc-1	-0.7882	0.0	EEQYnSTYR	16.248901	15.011377	0.9116	False	sp|P0DOX5|IGG1_HUMAN	P0DOX5	IGG1_HUMAN		Immunoglobulin gamma-1 heavy chain	IGHG1	sp|P01857|IGHG1_HUMAN	Controle_19_Slot1-19_1_8827	1036
Controle_19_Slot1_19_1_8827	EEQYNSTYR	EEQYN[1883]STYR	R	V	9	3	66.2739	2957.1453	2957.1458	986.7224	986.7225	1188.5046	397.1755	1768.6411	0.0548013	19.039	14.844	0.9971	2	0	295	303	0.0	5N(1768.6396)	HexNAc-4_Hex-5_Fuc-1	-0.8045	0.0	EEQYNSTYR	17.643215	19.03945	0.9383	False	sp|P0DOX5|IGG1_HUMAN	P0DOX5	IGG1_HUMAN		Immunoglobulin gamma-1 heavy chain	IGHG1	sp|P01857|IGHG1_HUMAN	Controle_19_Slot1-19_1_8827	1037
Controle_19_Slot1_19_1_8827	EEQYNSTYR	EEQYN[1721]STYR	R	V	9	3	66.2739	2795.0981	2795.0974	932.7066	932.7064	1188.5046	397.1755	1606.5927	0.0664713	18.166	13.309	0.9961	2	0	295	303	0.0	5N(1606.5867)	HexNAc-4_Hex-4_Fuc-1	-1.4898	0.0005861664712778429	EEQYNSTYR	15.971242	18.16634	0.9086	False	sp|P0DOX5|IGG1_HUMAN	P0DOX5	IGG1_HUMAN		Immunoglobulin gamma-1 heavy chain	IGHG1	sp|P01857|IGHG1_HUMAN	Controle_19_Slot1-19_1_8827	1040
Controle_19_Slot1_19_1_8827	EEQYNSTYR	EEQYN[1883]STYR	R	V	9	3	66.2739	2958.1455	2958.146	987.0558	987.0559	1188.5046	397.1755	1769.6413	0.1545491	14.962	11.504	0.9904	2	0	295	303	0.0	5N(1768.6396)	HexNAc-4_Hex-5_Fuc-1	0.5298	0.0	EEQYNSTYR	13.000771	14.962936	0.8354	False	sp|P0DOX5|IGG1_HUMAN	P0DOX5	IGG1_HUMAN		Immunoglobulin gamma-1 heavy chain	IGHG1	sp|P01857|IGHG1_HUMAN	Controle_19_Slot1-19_1_8827	1041
Controle_19_Slot1_19_1_8827	EEQYNSTYR	EEQYN[1721]STYR	R	V	9	3	66.2739	2795.0908	2795.0903	932.7042	932.704	1188.5046	397.1755	1606.5856	0.007152411	22.439	16.424	0.999	2	0	295	303	0.0	5N(1606.5867)	HexNAc-4_Hex-4_Fuc-1	-0.6562	0.0	EEQYNSTYR	19.537035	22.439037	0.9516	False	sp|P0DOX5|IGG1_HUMAN	P0DOX5	IGG1_HUMAN		Immunoglobulin gamma-1 heavy chain	IGHG1	sp|P01857|IGHG1_HUMAN	Controle_19_Slot1-19_1_8827	1043
Controle_19_Slot1_19_1_8827	EEQYNSTYR	EEQYN[1559]STYR	R	V	9	2	67.4528	2633.0203	2633.0227	1317.5174	1317.5186	1188.5046	595.2596	1444.518	0.3322193	16.233	10.478	0.9343	2	0	295	303	0.0	5N(1444.5339)	HexNAc-4_Hex-3_Fuc-1	-2.2572	0.0011043622308117	EEQYnSTYR	16.233637	16.000147	1.1651	False	sp|P0DOX5|IGG1_HUMAN	P0DOX5	IGG1_HUMAN		Immunoglobulin gamma-1 heavy chain	IGHG1	sp|P01857|IGHG1_HUMAN	Controle_19_Slot1-19_1_8827	1063
Controle_19_Slot1_19_1_8827	EEQYNSTYR	EEQYN[1883]STYR	R	V	9	3	68.6291	2958.1392	2958.1396	987.0537	987.0538	1188.5046	397.1755	1769.635	0.0226226	20.533	16.369	0.9981	2	0	295	303	0.0	5N(1768.6396)	HexNAc-4_Hex-5_Fuc-1	-2.1631	0.0011043622308117	EEQYnSTYR	20.533789	18.223043	0.8183	False	sp|P0DOX5|IGG1_HUMAN	P0DOX5	IGG1_HUMAN		Immunoglobulin gamma-1 heavy chain	IGHG1	sp|P01857|IGHG1_HUMAN	Controle_19_Slot1-19_1_8827	1078
Controle_19_Slot1_19_1_8827	EEQYNSTYR	EEQYN[1721]STYR	R	V	9	3	69.8076	2796.0933	2796.0928	933.0384	933.0382	1188.5046	397.1755	1607.5881	0.3452415	18.197	15.985	0.9649	2	0	295	303	0.0	5N(1606.5867)	HexNAc-4_Hex-4_Fuc-1	1.0372	0.0	EEQYnSTYR	18.197561	18.197561	0.8157	False	sp|P0DOX5|IGG1_HUMAN	P0DOX5	IGG1_HUMAN		Immunoglobulin gamma-1 heavy chain	IGHG1	sp|P01857|IGHG1_HUMAN	Controle_19_Slot1-19_1_8827	1093
Controle_19_Slot1_19_1_8827	EEQYNSTYR	EEQYN[1721]STYR	R	V	9	3	70.9838	2795.0896	2795.089	932.7038	932.7036	1188.5046	397.1755	1606.5844	0.09696197	17.209	13.95	0.9944	2	0	295	303	0.0	5N(1606.5867)	HexNAc-4_Hex-4_Fuc-1	-1.2365	0.00030175015087507544	EEQYnSTYR	17.209229	16.050343	0.8877	False	sp|P0DOX5|IGG1_HUMAN	P0DOX5	IGG1_HUMAN		Immunoglobulin gamma-1 heavy chain	IGHG1	sp|P01857|IGHG1_HUMAN	Controle_19_Slot1-19_1_8827	1108
Controle_19_Slot1_19_1_8827	EEQYNSTYR	EEQYN[1883]STYR	R	V	9	3	70.9838	2957.1443	2957.145	986.722	986.7223	1188.5046	397.1755	1768.6403	0.09945873	17.192	16.326	0.9949	2	0	295	303	0.0	5N(1768.6396)	HexNAc-4_Hex-5_Fuc-1	0.1288	0.0	EEQYNSTYR	15.942458	17.192978	0.8902	False	sp|P0DOX5|IGG1_HUMAN	P0DOX5	IGG1_HUMAN		Immunoglobulin gamma-1 heavy chain	IGHG1	sp|P01857|IGHG1_HUMAN	Controle_19_Slot1-19_1_8827	1110
Controle_19_Slot1_19_1_8827	EEQYNSTYR	EEQYN[1721]STYR	R	V	9	3	70.9838	2795.0898	2795.0894	932.7039	932.7037	1188.5046	397.1755	1606.5847	1.290333	13.147	0.0	0.9161	2	0	295	303	0.0	5N(1606.5867)	HexNAc-4_Hex-4_Fuc-1	-1.0648	0.00030175015087507544	EEQYNSTYR	11.331115	13.1476965	0.8463	False	sp|P0DOX5|IGG1_HUMAN	P0DOX5	IGG1_HUMAN		Immunoglobulin gamma-1 heavy chain	IGHG1	sp|P01857|IGHG1_HUMAN	Controle_19_Slot1-19_1_8827	1111
Controle_19_Slot1_19_1_8827	EEQYNSTYR	EEQYN[1883]STYR	R	V	9	4	70.9838	2957.1462	2957.1443	740.2938	740.2934	1188.5046	298.1334	1768.6396	0.006539866	16.901	13.999	0.9997	2	0	295	303	0.0	5N(1768.6396)	HexNAc-4_Hex-5_Fuc-1	0.5764	0.0	EEQYNSTYR	15.561908	16.901518	0.8611	False	sp|P0DOX5|IGG1_HUMAN	P0DOX5	IGG1_HUMAN		Immunoglobulin gamma-1 heavy chain	IGHG1	sp|P01857|IGHG1_HUMAN	Controle_19_Slot1-19_1_8827	1116
Controle_19_Slot1_19_1_8827	EEQYNSTYR	EEQYN[1559]STYR	R	V	9	3	73.3386	2633.0403	2633.039	878.6874	878.6869	1188.5046	397.1755	1444.5344	0.3474643	13.123	9.963	0.9771	2	0	295	303	0.0	5N(1444.5339)	HexNAc-4_Hex-3_Fuc-1	0.3527	0.0	EEQYNSTYR	9.809911	13.1236725	0.8741	False	sp|P0DOX5|IGG1_HUMAN	P0DOX5	IGG1_HUMAN		Immunoglobulin gamma-1 heavy chain	IGHG1	sp|P01857|IGHG1_HUMAN	Controle_19_Slot1-19_1_8827	1147
Controle_19_Slot1_19_1_8827	EEQYNSTYR	EEQYN[1883]STYR	R	V	9	3	74.517	2957.146	2957.1467	986.7226	986.7228	1188.5046	397.1755	1768.642	0.2273924	16.141	12.803	0.9891	2	0	295	303	0.0	5N(1768.6396)	HexNAc-4_Hex-5_Fuc-1	-1.77	0.0011043622308117	EEQYNSTYR	15.867168	16.141766	0.8469	False	sp|P0DOX5|IGG1_HUMAN	P0DOX5	IGG1_HUMAN		Immunoglobulin gamma-1 heavy chain	IGHG1	sp|P01857|IGHG1_HUMAN	Controle_19_Slot1-19_1_8827	1162
Controle_19_Slot1_19_1_8827	EEQYNSTYR	EEQYN[1559]STYR	R	V	9	3	74.517	2633.0386	2633.037	878.6868	878.6863	1188.5046	397.1755	1444.5324	0.2240633	12.766	0.0	0.985	2	0	295	303	0.0	5N(1444.5339)	HexNAc-4_Hex-3_Fuc-1	-1.1669	0.00030175015087507544	EEQYnSTYR	12.766537	11.613121	0.8369	False	sp|P0DOX5|IGG1_HUMAN	P0DOX5	IGG1_HUMAN		Immunoglobulin gamma-1 heavy chain	IGHG1	sp|P01857|IGHG1_HUMAN	Controle_19_Slot1-19_1_8827	1170
Controle_19_Slot1_19_1_8827	EEQYNSTYR	EEQYN[1883]STYR	R	V	9	2	75.6949	2959.131	2959.135	1480.5728	1480.5748	1188.5046	595.2596	1770.6303	0.004097233	20.209	15.555	0.9961	2	0	295	303	0.0	5N(1768.6396)	HexNAc-4_Hex-5_Fuc-1	-3.8373	0.0029769288017861	EEQYnSTYR	20.209698	20.207178	1.2525	False	sp|P0DOX5|IGG1_HUMAN	P0DOX5	IGG1_HUMAN		Immunoglobulin gamma-1 heavy chain	IGHG1	sp|P01857|IGHG1_HUMAN	Controle_19_Slot1-19_1_8827	1181
Controle_19_Slot1_19_1_8827	EEQYNSTYR	EEQYN[1924]STYR	R	V	9	2	75.6949	2998.162	2998.1663	1500.0883	1500.0904	1188.5046	595.2596	1809.6616	0.242083	15.979	11.972	0.9593	2	0	295	303	0.0	5N(1809.6661)	HexNAc-5_Hex-4_Fuc-1	-1.9335	0.0011043622308117	EEQYNSTYR	13.999455	15.979491	1.2681	False	sp|P0DOX5|IGG1_HUMAN	P0DOX5	IGG1_HUMAN		Immunoglobulin gamma-1 heavy chain	IGHG1	sp|P01857|IGHG1_HUMAN	Controle_19_Slot1-19_1_8827	1189
Controle_19_Slot1_19_1_8827	EEQYNSTYR	EEQYN[1721]STYR	R	V	9	3	76.8719	2795.0996	2795.099	932.7071	932.7069	1188.5046	397.1755	1606.5944	0.00296736	27.337	14.217	0.9994	2	0	295	303	0.0	5N(1606.5867)	HexNAc-4_Hex-4_Fuc-1	-2.4343	0.0013161358252171	EEQYNSTYR	22.422531	27.337606	0.9256	False	sp|P0DOX5|IGG1_HUMAN	P0DOX5	IGG1_HUMAN		Immunoglobulin gamma-1 heavy chain	IGHG1	sp|P01857|IGHG1_HUMAN	Controle_19_Slot1-19_1_8827	1190
Controle_19_Slot1_19_1_8827	EEQYNSTYR	EEQYN[2086]STYR	R	V	9	3	76.8719	3160.2268	3160.228	1054.4162	1054.4166	1188.5046	397.1755	1971.7233	1.329867	14.927	12.995	0.9605	2	0	295	303	0.0	5N(1971.7189)	HexNAc-5_Hex-5_Fuc-1	-2.1529	0.0011043622308117	EEQYNSTYR	13.917471	14.927616	0.9832	False	sp|P0DOX5|IGG1_HUMAN	P0DOX5	IGG1_HUMAN		Immunoglobulin gamma-1 heavy chain	IGHG1	sp|P01857|IGHG1_HUMAN	Controle_19_Slot1-19_1_8827	1193
Controle_19_Slot1_19_1_8827	EEQYNSTYR	EEQYN[1355]STYR	R	V	9	2	76.8719	2429.9521	2429.9536	1215.9833	1215.9841	1188.5046	595.2596	1241.4489	0.01428395	18.039	16.219	0.9965	2	0	295	303	0.0	5N(1241.4545)	HexNAc-3_Hex-3_Fuc-1	-1.2868	0.0005861664712778429	EEQYnSTYR	18.039923	18.039923	1.1219	False	sp|P0DOX5|IGG1_HUMAN	P0DOX5	IGG1_HUMAN		Immunoglobulin gamma-1 heavy chain	IGHG1	sp|P01857|IGHG1_HUMAN	Controle_19_Slot1-19_1_8827	1195
Controle_19_Slot1_19_1_8827	EEQYNSTYR	EEQYN[2174]STYR	R	V	9	3	76.8719	3250.2473	3250.2488	1084.423	1084.4235	1188.5046	397.1755	2061.7441	1.411685	14.93	11.534	0.9154	2	0	295	303	0.0	5N(2059.7350)	HexNAc-4_Hex-5_Fuc-1_NeuAc-1	-1.2005	0.00030175015087507544	EEQYnSTYR	14.930086	14.930086	0.9781	False	sp|P0DOX5|IGG1_HUMAN	P0DOX5	IGG1_HUMAN		Immunoglobulin gamma-1 heavy chain	IGHG1	sp|P01857|IGHG1_HUMAN	Controle_19_Slot1-19_1_8827	1205
Controle_19_Slot1_19_1_8827	EEQYNSTYR	EEQYN[2174]STYR	R	V	9	3	78.0488	3250.2446	3250.246	1084.4221	1084.4226	1188.5046	397.1755	2061.7414	0.005668209	20.339	16.225	0.9992	2	0	295	303	0.0	5N(2059.7350)	HexNAc-4_Hex-5_Fuc-1_NeuAc-1	-0.0918	0.0	EEQYNSTYR	15.824688	20.339663	0.9781	False	sp|P0DOX5|IGG1_HUMAN	P0DOX5	IGG1_HUMAN		Immunoglobulin gamma-1 heavy chain	IGHG1	sp|P01857|IGHG1_HUMAN	Controle_19_Slot1-19_1_8827	1220
Controle_19_Slot1_19_1_8827	EEQYNSTYR	EEQYN[1575]STYR	R	V	9	3	78.0488	2649.0454	2649.0442	884.0224	884.022	1188.5046	397.1755	1460.5395	0.1485531	14.508	8.848	0.9811	2	0	295	303	0.0	5N(1460.5288)	HexNAc-4_Hex-4	1.987	0.0	EEQYNSTYR	11.553167	14.508469	0.8942	False	sp|P0DOX5|IGG1_HUMAN	P0DOX5	IGG1_HUMAN		Immunoglobulin gamma-1 heavy chain	IGHG1	sp|P01857|IGHG1_HUMAN	Controle_19_Slot1-19_1_8827	1221
Controle_19_Slot1_19_1_8827	EQRPGQNCSN	EQRPGQNCSN[1921]	R	Y	10	4	78.0488	2995.097	2995.095	749.7815	749.781	1188.4941	298.1308	1806.6008	6.085644e-05	20.723	7.22	1.0	1	0	123	132	0.0	8C(57.0215), 10N(1806.6301)	HexNAc-3_Hex-2_NeuAc-3	-7.1321	0.0061567605967321	EQRPGQNCSn	20.723019	13.686771	0.8496	True	sp|O75339|CILP1_HUMAN	O75339	CILP1_HUMAN	CILP	Cartilage intermediate layer protein 1			Controle_19_Slot1-19_1_8827	1225
Controle_19_Slot1_19_1_8827	EEQYNSTYR	EEQYN[1883]STYR	R	V	9	4	79.2274	2957.1465	2957.1445	740.2939	740.2934	1188.5046	298.1334	1768.6398	0.1486457	13.592	0.0	0.9938	2	0	295	303	0.0	5N(1768.6396)	HexNAc-4_Hex-5_Fuc-1	-0.4934	0.0	EEQYnSTYR	13.592745	13.592745	0.8422	False	sp|P0DOX5|IGG1_HUMAN	P0DOX5	IGG1_HUMAN		Immunoglobulin gamma-1 heavy chain	IGHG1	sp|P01857|IGHG1_HUMAN	Controle_19_Slot1-19_1_8827	1234
Controle_19_Slot1_19_1_8827	EEQYNSTYR	EEQYN[2086]STYR	R	V	9	3	79.2274	3161.2202	3161.2214	1054.7473	1054.7477	1188.5046	397.1755	1972.7168	1.032219	14.441	10.533	0.9229	2	0	295	303	0.0	5N(1971.7189)	HexNAc-5_Hex-5_Fuc-1	-2.6669	0.0013161358252171	EEQYnSTYR	14.441828	12.492867	0.9874	False	sp|P0DOX5|IGG1_HUMAN	P0DOX5	IGG1_HUMAN		Immunoglobulin gamma-1 heavy chain	IGHG1	sp|P01857|IGHG1_HUMAN	Controle_19_Slot1-19_1_8827	1235
Controle_19_Slot1_19_1_8827	EEQYNSTYR	EEQYN[1737]STYR	R	V	9	3	80.4038	2811.0952	2811.0947	938.039	938.0388	1188.5046	397.1755	1622.59	0.2651942	13.554	8.738	0.9772	2	0	295	303	0.0	5N(1622.5817)	HexNAc-4_Hex-5	2.2951	0.0	EEQYnSTYR	13.554036	13.554036	0.8904	False	sp|P0DOX5|IGG1_HUMAN	P0DOX5	IGG1_HUMAN		Immunoglobulin gamma-1 heavy chain	IGHG1	sp|P01857|IGHG1_HUMAN	Controle_19_Slot1-19_1_8827	1254
Controle_19_Slot1_19_1_8827	EEQYNSTYR	EEQYN[1883]STYR	R	V	9	4	80.4038	2957.1418	2957.14	740.2927	740.2923	1188.5046	298.1334	1768.6352	0.04530293	15.676	14.055	0.9981	2	0	295	303	0.0	5N(1768.6396)	HexNAc-4_Hex-5_Fuc-1	-2.6523	0.0013161358252171	EEQYNSTYR	13.5769005	15.676559	0.8227	False	sp|P0DOX5|IGG1_HUMAN	P0DOX5	IGG1_HUMAN		Immunoglobulin gamma-1 heavy chain	IGHG1	sp|P01857|IGHG1_HUMAN	Controle_19_Slot1-19_1_8827	1255
Controle_19_Slot1_19_1_8827	EEQYNSTYR	EEQYN[1979]STYR	R	V	9	3	80.4038	3055.1113	3055.1123	1019.3777	1019.378	1188.5046	397.1755	1866.6076	0.03441967	15.7	9.901	0.9976	2	0	295	303	0.0	5N(1864.6342)	HexNAc-2_Hex-9	-0.2069	0.0	EEQYnSTYR	15.700471	15.700471	0.9143	False	sp|P0DOX5|IGG1_HUMAN	P0DOX5	IGG1_HUMAN		Immunoglobulin gamma-1 heavy chain	IGHG1	sp|P01857|IGHG1_HUMAN	Controle_19_Slot1-19_1_8827	1264
Controle_19_Slot1_19_1_8827	EEQYNSTYR	EEQYN[1924]STYR	R	V	9	4	80.4038	2999.185	2999.183	750.8035	750.803	1188.5046	298.1334	1810.6784	0.009119774	19.652	16.119	0.9998	2	0	295	303	0.0	5N(1809.6661)	HexNAc-5_Hex-4_Fuc-1	-3.8272	0.0029769288017861	EEQYNSTYR	16.8761	19.65234	0.8509	False	sp|P0DOX5|IGG1_HUMAN	P0DOX5	IGG1_HUMAN		Immunoglobulin gamma-1 heavy chain	IGHG1	sp|P01857|IGHG1_HUMAN	Controle_19_Slot1-19_1_8827	1265
Controle_19_Slot1_19_1_8827	EEQYNSTYR	EEQYN[1924]STYR	R	V	9	4	81.5816	3000.2085	3000.2065	751.0594	751.0589	1188.5046	298.1334	1811.7019	0.09581857	13.983	13.583	0.9944	2	0	295	303	0.0	5N(1809.6661)	HexNAc-5_Hex-4_Fuc-1	-6.148	0.0057265569076592	EEQYNSTYR	11.53225	13.983891	0.8301	False	sp|P0DOX5|IGG1_HUMAN	P0DOX5	IGG1_HUMAN		Immunoglobulin gamma-1 heavy chain	IGHG1	sp|P01857|IGHG1_HUMAN	Controle_19_Slot1-19_1_8827	1275
Controle_19_Slot1_19_1_8827	EEQYNSTYR	EEQYN[2174]STYR	R	V	9	3	81.5816	3250.2446	3250.246	1084.4221	1084.4226	1188.5046	397.1755	2061.7414	0.1298487	18.229	12.188	0.9935	2	0	295	303	0.0	5N(2059.7350)	HexNAc-4_Hex-5_Fuc-1_NeuAc-1	0.3967	0.0	EEQYnSTYR	18.229391	16.330385	0.9582	False	sp|P0DOX5|IGG1_HUMAN	P0DOX5	IGG1_HUMAN		Immunoglobulin gamma-1 heavy chain	IGHG1	sp|P01857|IGHG1_HUMAN	Controle_19_Slot1-19_1_8827	1278
Controle_19_Slot1_19_1_8827	EEQYNSTYR	EEQYN[1737]STYR	R	V	9	3	82.7591	2811.0889	2811.0889	938.0369	938.0369	1188.5046	397.1755	1622.5842	0.1338236	14.379	10.695	0.9879	2	0	295	303	0.0	5N(1622.5817)	HexNAc-4_Hex-5	3.4583	0.0	EEQYNSTYR	13.763134	14.379322	0.9539	False	sp|P0DOX5|IGG1_HUMAN	P0DOX5	IGG1_HUMAN		Immunoglobulin gamma-1 heavy chain	IGHG1	sp|P01857|IGHG1_HUMAN	Controle_19_Slot1-19_1_8827	1290
Controle_19_Slot1_19_1_8827	EEQYNSTYR	EEQYN[1355]STYR	R	V	9	2	83.936	2429.9548	2429.9565	1215.9847	1215.9855	1188.5046	595.2596	1241.4519	0.2512731	13.741	9.676	0.9567	2	0	295	303	0.0	5N(1241.4545)	HexNAc-3_Hex-3_Fuc-1	-0.71	0.0	EEQYNSTYR	11.785059	13.741526	1.0806	False	sp|P0DOX5|IGG1_HUMAN	P0DOX5	IGG1_HUMAN		Immunoglobulin gamma-1 heavy chain	IGHG1	sp|P01857|IGHG1_HUMAN	Controle_19_Slot1-19_1_8827	1314
Controle_19_Slot1_19_1_8827	CCAAADPHECYAK	CCAAADPHECYAK	K	V	13	3	85.1143	1551.5906	1551.5911	518.2041	518.2043	1551.5903	518.204	0.0007	0.004712488	16.807	0.0	0.9947	2	0	384	396	0.0	10C(57.0215), 1C(57.0215), 2C(57.0215)							0.8103	False	sp|P02768|ALBU_HUMAN	P02768	ALBU_HUMAN	ALB	Albumin		sp|P02768-2|ALBU_HUMAN, sp|P02768-3|ALBU_HUMAN	Controle_19_Slot1-19_1_8827	1321
Controle_19_Slot1_19_1_8827	EEQYNSTYR	EEQYN[1883]STYR	R	V	9	3	87.4687	2957.1443	2957.145	986.722	986.7223	1188.5046	397.1755	1768.6403	0.03128192	17.142	13.95	0.9982	2	0	295	303	0.0	5N(1768.6396)	HexNAc-4_Hex-5_Fuc-1	0.0573	0.0	EEQYNSTYR	16.455494	17.142796	0.9847	False	sp|P0DOX5|IGG1_HUMAN	P0DOX5	IGG1_HUMAN		Immunoglobulin gamma-1 heavy chain	IGHG1	sp|P01857|IGHG1_HUMAN	Controle_19_Slot1-19_1_8827	1352
Controle_19_Slot1_19_1_8827	EEQYNSTYR	EEQYN[1737]STYR	R	V	9	2	88.646	2812.083	2812.0872	1407.0488	1407.0509	1188.5046	595.2596	1623.5825	1.276201	11.057	10.307	0.8488	2	0	295	303	0.0	5N(1622.5817)	HexNAc-4_Hex-5	5.0886	0.0	EEQYnSTYR	11.057211	11.057211	1.202	False	sp|P0DOX5|IGG1_HUMAN	P0DOX5	IGG1_HUMAN		Immunoglobulin gamma-1 heavy chain	IGHG1	sp|P01857|IGHG1_HUMAN	Controle_19_Slot1-19_1_8827	1374
Controle_19_Slot1_19_1_8827	EQRPGQNCSN	EQRPGQNCSN[1883]	R	Y	10	4	88.646	2957.156	2957.154	740.2963	740.2958	1188.4941	298.1308	1768.6599	0.05486362	14.03	9.784	0.9323	1	0	123	132	0.0	8C(57.0215), 10N(1768.6396)	HexNAc-4_Hex-5_Fuc-1	-4.9251	0.0041443198439785	EQRPGQNCSn	14.03027	9.731659	0.76	True	sp|O75339|CILP1_HUMAN	O75339	CILP1_HUMAN	CILP	Cartilage intermediate layer protein 1			Controle_19_Slot1-19_1_8827	1379
Controle_19_Slot1_19_1_8827	EEQYNSTYR	EEQYN[2174]STYR	R	V	9	4	88.646	3248.2378	3248.2349	813.0667	813.066	1188.5046	298.1334	2059.7302	0.1991749	13.608	12.1	0.9955	2	0	295	303	0.0	5N(2059.7350)	HexNAc-4_Hex-5_Fuc-1_NeuAc-1	-4.7976	0.0039072039072039	EEQYnSTYR	13.608161	11.635033	0.8295	False	sp|P0DOX5|IGG1_HUMAN	P0DOX5	IGG1_HUMAN		Immunoglobulin gamma-1 heavy chain	IGHG1	sp|P01857|IGHG1_HUMAN	Controle_19_Slot1-19_1_8827	1380
Controle_19_Slot1_19_1_8827	EEQYNSTYR	EEQYN[1721]STYR	R	V	9	3	89.8233	2795.09	2795.0898	932.7039	932.7039	1188.5046	397.1755	1606.5852	0.3441848	16.62	12.154	0.9815	2	0	295	303	0.0	5N(1606.5867)	HexNAc-4_Hex-4_Fuc-1	-0.9435	0.00030175015087507544	EEQYNSTYR	13.843247	16.620556	0.9731	False	sp|P0DOX5|IGG1_HUMAN	P0DOX5	IGG1_HUMAN		Immunoglobulin gamma-1 heavy chain	IGHG1	sp|P01857|IGHG1_HUMAN	Controle_19_Slot1-19_1_8827	1383
Controle_19_Slot1_19_1_8827	EEQYNSTYR	EEQYN[1924]STYR	R	V	9	3	89.8233	2998.1826	2998.1836	1000.4015	1000.4018	1188.5046	397.1755	1809.6789	0.1123099	13.74	11.454	0.9948	2	0	295	303	0.0	5N(1809.6661)	HexNAc-5_Hex-4_Fuc-1	-4.2079	0.0029769288017861	EEQYNSTYR	11.775791	13.7401905	0.8546	False	sp|P0DOX5|IGG1_HUMAN	P0DOX5	IGG1_HUMAN		Immunoglobulin gamma-1 heavy chain	IGHG1	sp|P01857|IGHG1_HUMAN	Controle_19_Slot1-19_1_8827	1387
Controle_19_Slot1_19_1_8827	EEQYNSTYR	EEQYN[1883]STYR	R	V	9	3	91.0012	2957.148	2957.1484	986.7233	986.7234	1188.5046	397.1755	1768.6438	0.2614824	18.218	14.58	0.9875	2	0	295	303	0.0	5N(1768.6396)	HexNAc-4_Hex-5_Fuc-1	-1.3288	0.0005861664712778429	EEQYnSTYR	18.218475	18.216228	0.9091	False	sp|P0DOX5|IGG1_HUMAN	P0DOX5	IGG1_HUMAN		Immunoglobulin gamma-1 heavy chain	IGHG1	sp|P01857|IGHG1_HUMAN	Controle_19_Slot1-19_1_8827	1396
Controle_19_Slot1_19_1_8827	EEQYNSTYR	EEQYN[2086]STYR	R	V	9	3	91.0012	3160.2297	3160.2312	1054.4172	1054.4177	1188.5046	397.1755	1971.7265	0.02366695	15.067	8.502	0.9992	2	0	295	303	0.0	5N(1971.7189)	HexNAc-5_Hex-5_Fuc-1	-2.9959	0.0015507883173946	EEQYnSTYR	15.067904	14.035788	0.9302	False	sp|P0DOX5|IGG1_HUMAN	P0DOX5	IGG1_HUMAN		Immunoglobulin gamma-1 heavy chain	IGHG1	sp|P01857|IGHG1_HUMAN	Controle_19_Slot1-19_1_8827	1400
Controle_19_Slot1_19_1_8827	EEQYNSTYR	EEQYN[1559]STYR	R	V	9	3	91.0012	2633.0369	2633.0356	878.6862	878.6858	1188.5046	397.1755	1444.531	0.5915262	16.274	16.267	0.9599	2	0	295	303	0.0	5N(1444.5339)	HexNAc-4_Hex-3_Fuc-1	-1.239	0.00030175015087507544	EEQYnSTYR	16.274033	14.180565	0.8411	False	sp|P0DOX5|IGG1_HUMAN	P0DOX5	IGG1_HUMAN		Immunoglobulin gamma-1 heavy chain	IGHG1	sp|P01857|IGHG1_HUMAN	Controle_19_Slot1-19_1_8827	1402
Controle_19_Slot1_19_1_8827	EEQYNSTYR	EEQYN[1721]STYR	R	V	9	2	92.1787	2795.0906	2795.095	1398.5526	1398.5548	1188.5046	595.2596	1606.5903	0.04898534	19.56	16.47	0.9934	2	0	295	303	0.0	5N(1606.5867)	HexNAc-4_Hex-4_Fuc-1	-0.3989	0.0	EEQYNSTYR	17.361183	19.56038	1.2075	False	sp|P0DOX5|IGG1_HUMAN	P0DOX5	IGG1_HUMAN		Immunoglobulin gamma-1 heavy chain	IGHG1	sp|P01857|IGHG1_HUMAN	Controle_19_Slot1-19_1_8827	1411
Controle_19_Slot1_19_1_8827	EEQYNSTYR	EEQYN[1924]STYR	R	V	9	3	92.1787	2998.174	2998.1753	1000.3986	1000.399	1188.5046	397.1755	1809.6706	0.04519453	18.169	16.347	0.9978	2	0	295	303	0.0	5N(1809.6661)	HexNAc-5_Hex-4_Fuc-1	-1.3782	0.0005861664712778429	EEQYNSTYR	13.88803	18.169806	0.9899	False	sp|P0DOX5|IGG1_HUMAN	P0DOX5	IGG1_HUMAN		Immunoglobulin gamma-1 heavy chain	IGHG1	sp|P01857|IGHG1_HUMAN	Controle_19_Slot1-19_1_8827	1412
Controle_19_Slot1_19_1_8827	EEQYNSTYR	EEQYN[1883]STYR	R	V	9	2	92.1787	2957.1323	2957.1372	1479.5734	1479.5759	1188.5046	595.2596	1768.6325	0.4361936	18.357	16.443	0.9331	2	0	295	303	0.0	5N(1768.6396)	HexNAc-4_Hex-5_Fuc-1	-1.6845	0.0011043622308117	EEQYnSTYR	18.357365	18.357365	1.2459	False	sp|P0DOX5|IGG1_HUMAN	P0DOX5	IGG1_HUMAN		Immunoglobulin gamma-1 heavy chain	IGHG1	sp|P01857|IGHG1_HUMAN	Controle_19_Slot1-19_1_8827	1413
Controle_19_Slot1_19_1_8827	EQRPGQNCSN	EQRPGQNCSN[2086]	R	Y	10	3	92.1787	3160.225	3160.2266	1054.4156	1054.4161	1188.4941	397.172	1971.7324	0.2036342	16.425	12.04	0.9136	1	0	123	132	0.0	8C(57.0215), 10N(1971.7189)	HexNAc-5_Hex-5_Fuc-1	-2.9927	0.0015507883173946	EQRPGQNCSn	16.4253	12.045	0.9673	True	sp|O75339|CILP1_HUMAN	O75339	CILP1_HUMAN	CILP	Cartilage intermediate layer protein 1			Controle_19_Slot1-19_1_8827	1416
Controle_19_Slot1_19_1_8827	EEQYNSTYR	EEQYN[1355]STYR	R	V	9	2	92.1787	2429.9543	2429.9563	1215.9844	1215.9854	1188.5046	595.2596	1241.4516	0.1199093	18.754	13.753	0.9819	2	0	295	303	0.0	5N(1241.4545)	HexNAc-3_Hex-3_Fuc-1	-0.4013	0.0	EEQYNSTYR	14.466221	18.754955	1.1395	False	sp|P0DOX5|IGG1_HUMAN	P0DOX5	IGG1_HUMAN		Immunoglobulin gamma-1 heavy chain	IGHG1	sp|P01857|IGHG1_HUMAN	Controle_19_Slot1-19_1_8827	1419
Controle_19_Slot1_19_1_8827	EEQYNSTYR	EEQYN[2175]STYR	R	V	9	4	92.1787	3249.2546	3249.2517	813.3209	813.3202	1188.5046	298.1334	2060.747	0.8981532	11.655	9.098	1.0	2	0	295	303	0.0	5N(2060.7554)	HexNAc-4_Hex-5_Fuc-3	-5.6703	0.0052973753912834	EEQYNSTYR	9.842884	11.655749	0.8465	False	sp|P0DOX5|IGG1_HUMAN	P0DOX5	IGG1_HUMAN		Immunoglobulin gamma-1 heavy chain	IGHG1	sp|P01857|IGHG1_HUMAN	Controle_19_Slot1-19_1_8827	1420
Controle_19_Slot1_19_1_8827	CCAAADPHECYAK	CCAAADPHECYAK	K	V	13	3	92.1787	1553.5903	1553.5908	518.8707	518.8709	1551.5903	518.204	2.0004	0.0008516285	18.779	5.624	0.9931	2	0	384	396	0.0	10C(57.0215), 1C(57.0215), 2C(57.0215)	Mod1: Second isotopic peak (PeakApex: 2.0014, Theoretical: 2.0047)						0.8083	False	sp|P02768|ALBU_HUMAN	P02768	ALBU_HUMAN	ALB	Albumin		sp|P02768-2|ALBU_HUMAN, sp|P02768-3|ALBU_HUMAN	Controle_19_Slot1-19_1_8827	1425
Controle_19_Slot1_19_1_8827	EEQYNSTYR	EEQYN[1721]STYR	R	V	9	3	93.3557	2795.101	2795.1008	932.7076	932.7075	1188.5046	397.1755	1606.5961	0.002733979	27.054	16.343	0.9994	2	0	295	303	0.0	5N(1606.5867)	HexNAc-4_Hex-4_Fuc-1	-2.472	0.0013161358252171	EEQYNSTYR	21.987564	27.054298	0.9838	False	sp|P0DOX5|IGG1_HUMAN	P0DOX5	IGG1_HUMAN		Immunoglobulin gamma-1 heavy chain	IGHG1	sp|P01857|IGHG1_HUMAN	Controle_19_Slot1-19_1_8827	1442
Controle_19_Slot1_19_1_8827	EEQYNSTYR	EEQYN[1924]STYR	R	V	9	3	93.3557	2998.1772	2998.1785	1000.3997	1000.4001	1188.5046	397.1755	1809.6738	0.1464151	18.274	16.413	0.9933	2	0	295	303	0.0	5N(1809.6661)	HexNAc-5_Hex-4_Fuc-1	-2.4466	0.0013161358252171	EEQYnSTYR	18.274128	16.0697	1.0051	False	sp|P0DOX5|IGG1_HUMAN	P0DOX5	IGG1_HUMAN		Immunoglobulin gamma-1 heavy chain	IGHG1	sp|P01857|IGHG1_HUMAN	Controle_19_Slot1-19_1_8827	1447
Controle_19_Slot1_19_1_8827	EEQYNSTYR	EEQYN[1575]STYR	R	V	9	3	93.3557	2649.0388	2649.0378	884.0202	884.0199	1188.5046	397.1755	1460.5332	0.9133837	13.646	13.27	0.8839	2	0	295	303	0.0	5N(1460.5288)	HexNAc-4_Hex-4	2.8749	0.0	EEQYNSTYR	13.643311	13.646623	0.9726	False	sp|P0DOX5|IGG1_HUMAN	P0DOX5	IGG1_HUMAN		Immunoglobulin gamma-1 heavy chain	IGHG1	sp|P01857|IGHG1_HUMAN	Controle_19_Slot1-19_1_8827	1454
Controle_19_Slot1_19_1_8827	EEQYNSTYR	EEQYN[1762]STYR	R	V	9	3	93.3557	2836.1174	2836.1174	946.3797	946.3797	1188.5046	397.1755	1647.6127	0.03288254	18.928	13.628	0.9983	2	0	295	303	0.0	5N(1647.6132)	HexNAc-5_Hex-3_Fuc-1	0.5818	0.0	EEQYNSTYR	16.006504	18.92865	0.9758	False	sp|P0DOX5|IGG1_HUMAN	P0DOX5	IGG1_HUMAN		Immunoglobulin gamma-1 heavy chain	IGHG1	sp|P01857|IGHG1_HUMAN	Controle_19_Slot1-19_1_8827	1462
Controle_19_Slot1_19_1_8827	EEQYNSTYR	EEQYN[1737]STYR	R	V	9	3	93.3557	2813.0957	2813.0957	938.7058	938.7058	1188.5046	397.1755	1624.591	0.003859829	19.939	16.269	1.0	2	0	295	303	0.0	5N(1622.5817)	HexNAc-4_Hex-5	1.7942	0.0	EEQYNSTYR	15.564676	19.939617	0.9551	False	sp|P0DOX5|IGG1_HUMAN	P0DOX5	IGG1_HUMAN		Immunoglobulin gamma-1 heavy chain	IGHG1	sp|P01857|IGHG1_HUMAN	Controle_19_Slot1-19_1_8827	1467
Controle_19_Slot1_19_1_8827	EEQYNSTYR	EEQYN[1762]STYR	R	V	9	3	93.3557	2836.1152	2836.1152	946.379	946.379	1188.5046	397.1755	1647.6106	0.08362078	15.819	14.475	0.9962	2	0	295	303	0.0	5N(1647.6132)	HexNAc-5_Hex-3_Fuc-1	-0.991	0.00030175015087507544	EEQYNSTYR	13.752997	15.819967	1.0163	False	sp|P0DOX5|IGG1_HUMAN	P0DOX5	IGG1_HUMAN		Immunoglobulin gamma-1 heavy chain	IGHG1	sp|P01857|IGHG1_HUMAN	Controle_19_Slot1-19_1_8827	1474
Controle_19_Slot1_19_1_8827	EEQYNSTYR	EEQYN[2174]STYR	R	V	9	3	94.5331	3248.2485	3248.2505	1083.7568	1083.7574	1188.5046	397.1755	2059.7458	0.3990146	16.021	14.304	0.983	2	0	295	303	0.0	5N(2059.7350)	HexNAc-4_Hex-5_Fuc-1_NeuAc-1	-0.3532	0.0	EEQYNSTYR	13.939278	16.021454	0.9741	False	sp|P0DOX5|IGG1_HUMAN	P0DOX5	IGG1_HUMAN		Immunoglobulin gamma-1 heavy chain	IGHG1	sp|P01857|IGHG1_HUMAN	Controle_19_Slot1-19_1_8827	1478
Controle_19_Slot1_19_1_8827	EEQYNSTYR	EEQYN[1883]STYR	R	V	9	3	94.5331	2957.1538	2957.1543	986.7252	986.7254	1188.5046	397.1755	1768.6496	0.08082347	17.796	12.771	0.9959	2	0	295	303	0.0	5N(1768.6396)	HexNAc-4_Hex-5_Fuc-1	-2.6593	0.0013161358252171	EEQYNSTYR	11.980788	17.796448	0.9692	False	sp|P0DOX5|IGG1_HUMAN	P0DOX5	IGG1_HUMAN		Immunoglobulin gamma-1 heavy chain	IGHG1	sp|P01857|IGHG1_HUMAN	Controle_19_Slot1-19_1_8827	1482
Controle_19_Slot1_19_1_8827	CCAAADPHECYAK	CCAAADPHECYAK	K	V	13	3	94.5331	1551.592	1551.5925	518.2046	518.2048	1551.5903	518.204	0.0022	0.006364291	18.285	7.794	0.9939	2	0	384	396	0.0	10C(57.0215), 1C(57.0215), 2C(57.0215)							0.8152	False	sp|P02768|ALBU_HUMAN	P02768	ALBU_HUMAN	ALB	Albumin		sp|P02768-2|ALBU_HUMAN, sp|P02768-3|ALBU_HUMAN	Controle_19_Slot1-19_1_8827	1483
Controle_19_Slot1_19_1_8827	EEQYNSTYR	EEQYN[1924]STYR	R	V	9	3	95.7119	2999.1787	2999.1797	1000.7335	1000.7338	1188.5046	397.1755	1810.675	0.01730279	21.856	13.242	0.9973	2	0	295	303	0.0	5N(1809.6661)	HexNAc-5_Hex-4_Fuc-1	-2.4879	0.0013161358252171	EEQYNSTYR	19.41211	21.856384	0.9849	False	sp|P0DOX5|IGG1_HUMAN	P0DOX5	IGG1_HUMAN		Immunoglobulin gamma-1 heavy chain	IGHG1	sp|P01857|IGHG1_HUMAN	Controle_19_Slot1-19_1_8827	1513
Controle_19_Slot1_19_1_8827	EEQYNSTYR	EEQYN[1762]STYR	R	V	9	2	95.7119	2836.106	2836.1106	1419.0603	1419.0626	1188.5046	595.2596	1647.6059	0.07509156	17.465	14.321	0.9903	2	0	295	303	0.0	5N(1647.6132)	HexNAc-5_Hex-3_Fuc-1	-2.8834	0.0013161358252171	EEQYnSTYR	17.465706	15.056566	1.2462	False	sp|P0DOX5|IGG1_HUMAN	P0DOX5	IGG1_HUMAN		Immunoglobulin gamma-1 heavy chain	IGHG1	sp|P01857|IGHG1_HUMAN	Controle_19_Slot1-19_1_8827	1516
Controle_19_Slot1_19_1_8827	EEQYNSTYR	EEQYN[1518]STYR	R	V	9	2	95.7119	2592.004	2592.007	1297.0093	1297.0108	1188.5046	595.2596	1403.5024	0.05489574	18.715	17.924	0.9911	2	0	295	303	0.0	5N(1403.5074)	HexNAc-3_Hex-4_Fuc-1	-0.3975	0.0	EEQYnSTYR	18.715685	18.317581	1.018	False	sp|P0DOX5|IGG1_HUMAN	P0DOX5	IGG1_HUMAN		Immunoglobulin gamma-1 heavy chain	IGHG1	sp|P01857|IGHG1_HUMAN	Controle_19_Slot1-19_1_8827	1519
Controle_19_Slot1_19_1_8827	EEQYNSTYR	EEQYN[1721]STYR	R	V	9	3	95.7119	2795.0989	2795.0986	932.7069	932.7068	1188.5046	397.1755	1606.5939	0.0107935	18.736	9.972	0.9988	2	0	295	303	0.0	5N(1606.5867)	HexNAc-4_Hex-4_Fuc-1	-2.7045	0.0013161358252171	EEQYNSTYR	16.525414	18.736673	0.8555	False	sp|P0DOX5|IGG1_HUMAN	P0DOX5	IGG1_HUMAN		Immunoglobulin gamma-1 heavy chain	IGHG1	sp|P01857|IGHG1_HUMAN	Controle_19_Slot1-19_1_8827	1521
Controle_19_Slot1_19_1_8827	EEQYNSTYR	EEQYN[1518]STYR	R	V	9	2	95.7119	2591.9985	2592.0015	1297.0065	1297.008	1188.5046	595.2596	1403.4968	0.2030195	16.208	11.252	0.8864	2	0	295	303	0.0	5N(1403.5074)	HexNAc-3_Hex-4_Fuc-1	-1.0167	0.00030175015087507544	EEQYnSTYR	16.208897	16.208897	1.0486	False	sp|P0DOX5|IGG1_HUMAN	P0DOX5	IGG1_HUMAN		Immunoglobulin gamma-1 heavy chain	IGHG1	sp|P01857|IGHG1_HUMAN	Controle_19_Slot1-19_1_8827	1523
Controle_19_Slot1_19_1_8827	EEQYNSTYR	EEQYN[1355]STYR	R	V	9	2	95.7119	2429.9463	2429.9485	1215.9804	1215.9815	1188.5046	595.2596	1241.4438	0.1543747	16.308	10.784	0.9757	2	0	295	303	0.0	5N(1241.4545)	HexNAc-3_Hex-3_Fuc-1	-0.8336	0.0	EEQYnSTYR	16.308056	15.968731	1.0404	False	sp|P0DOX5|IGG1_HUMAN	P0DOX5	IGG1_HUMAN		Immunoglobulin gamma-1 heavy chain	IGHG1	sp|P01857|IGHG1_HUMAN	Controle_19_Slot1-19_1_8827	1530
Controle_19_Slot1_19_1_8827	EEQYNSTYR	EEQYN[1559]STYR	R	V	9	2	95.7119	2635.0383	2635.0417	1318.5264	1318.5281	1188.5046	595.2596	1446.5371	0.00142227	24.819	16.29	0.9998	2	0	295	303	0.0	5N(1444.5339)	HexNAc-4_Hex-3_Fuc-1	-1.4344	0.0005861664712778429	EEQYNSTYR	24.693247	24.81997	1.2187	False	sp|P0DOX5|IGG1_HUMAN	P0DOX5	IGG1_HUMAN		Immunoglobulin gamma-1 heavy chain	IGHG1	sp|P01857|IGHG1_HUMAN	Controle_19_Slot1-19_1_8827	1531
Controle_19_Slot1_19_1_8827	EEQYNSTYR	EEQYN[1575]STYR	R	V	9	3	95.7119	2649.0461	2649.045	884.0226	884.0223	1188.5046	397.1755	1460.5402	0.007382102	21.976	16.223	0.9977	2	0	295	303	0.0	5N(1460.5288)	HexNAc-4_Hex-4	1.932	0.0	EEQYNSTYR	17.993814	21.976612	0.9096	False	sp|P0DOX5|IGG1_HUMAN	P0DOX5	IGG1_HUMAN		Immunoglobulin gamma-1 heavy chain	IGHG1	sp|P01857|IGHG1_HUMAN	Controle_19_Slot1-19_1_8827	1533
Controle_19_Slot1_19_1_8827	EEQYNSTYR		R	V	9	2	95.7119	2429.9456	2429.9475	1215.9801	1215.981	1188.5046	595.2596	1241.4428	0.09340345	20.459	18.164	0.9865	2	0	295	303	0.0		HexNAc-3_Hex-3_Fuc-1	-1.6249	0.0011043622308117				1.0665	False	sp|P0DOX5|IGG1_HUMAN	P0DOX5	IGG1_HUMAN		Immunoglobulin gamma-1 heavy chain	IGHG1	sp|P01857|IGHG1_HUMAN	Controle_19_Slot1-19_1_8827	1539
Controle_19_Slot1_19_1_8827	EEQYNSTYR	EEQYN[1883]STYR	R	V	9	3	95.7119	2957.142	2957.1428	986.7213	986.7215	1188.5046	397.1755	1768.6381	0.01947631	19.75	13.832	0.9986	2	0	295	303	0.0	5N(1768.6396)	HexNAc-4_Hex-5_Fuc-1	-1.261	0.0005861664712778429	EEQYnSTYR	19.750917	18.281603	1.0088	False	sp|P0DOX5|IGG1_HUMAN	P0DOX5	IGG1_HUMAN		Immunoglobulin gamma-1 heavy chain	IGHG1	sp|P01857|IGHG1_HUMAN	Controle_19_Slot1-19_1_8827	1540
Controle_19_Slot1_19_1_8827	EEQYNSTYR	EEQYN[2174]STYR	R	V	9	4	95.7119	3248.2556	3248.2527	813.0712	813.0705	1188.5046	298.1334	2059.748	0.08673909	15.843	12.156	0.9981	2	0	295	303	0.0	5N(2059.7350)	HexNAc-4_Hex-5_Fuc-1_NeuAc-1	-7.4132	0.0073199527744982	EEQYNSTYR	12.924679	15.843408	0.9437	False	sp|P0DOX5|IGG1_HUMAN	P0DOX5	IGG1_HUMAN		Immunoglobulin gamma-1 heavy chain	IGHG1	sp|P01857|IGHG1_HUMAN	Controle_19_Slot1-19_1_8827	1542
Controle_19_Slot1_19_1_8827	EEQYNSTYR	EEQYN[1721]STYR	R	V	9	2	96.8878	2795.09	2795.0947	1398.5523	1398.5546	1188.5046	595.2596	1606.59	0.001643306	28.276	14.889	0.9988	2	0	295	303	0.0	5N(1606.5867)	HexNAc-4_Hex-4_Fuc-1	-0.2551	0.0	EEQYNSTYR	21.965567	28.276922	1.2288	False	sp|P0DOX5|IGG1_HUMAN	P0DOX5	IGG1_HUMAN		Immunoglobulin gamma-1 heavy chain	IGHG1	sp|P01857|IGHG1_HUMAN	Controle_19_Slot1-19_1_8827	1546
Controle_19_Slot1_19_1_8827	EEQYNSTYR	EEQYN[1355]STYR	R	V	9	2	96.8878	2429.9607	2429.963	1215.9876	1215.9888	1188.5046	595.2596	1241.4582	0.001853934	26.398	16.378	0.9986	2	0	295	303	0.0	5N(1241.4545)	HexNAc-3_Hex-3_Fuc-1	-0.4833	0.0	EEQYNSTYR	22.449312	26.398546	1.1419	False	sp|P0DOX5|IGG1_HUMAN	P0DOX5	IGG1_HUMAN		Immunoglobulin gamma-1 heavy chain	IGHG1	sp|P01857|IGHG1_HUMAN	Controle_19_Slot1-19_1_8827	1547
Controle_19_Slot1_19_1_8827	EEQYNSTYR	EEQYN[1721]STYR	R	V	9	2	96.8878	2795.0913	2795.096	1398.5529	1398.5553	1188.5046	595.2596	1606.5913	0.02836889	23.134	16.13	0.9958	2	0	295	303	0.0	5N(1606.5867)	HexNAc-4_Hex-4_Fuc-1	-0.597	0.0	EEQYNSTYR	20.277273	23.13446	1.2533	False	sp|P0DOX5|IGG1_HUMAN	P0DOX5	IGG1_HUMAN		Immunoglobulin gamma-1 heavy chain	IGHG1	sp|P01857|IGHG1_HUMAN	Controle_19_Slot1-19_1_8827	1554
Controle_19_Slot1_19_1_8827	EEQYNSTYR	EEQYN[1518]STYR	R	V	9	2	96.8878	2592.0159	2592.019	1297.0152	1297.0168	1188.5046	595.2596	1403.5144	0.01193175	25.122	14.034	0.996	2	0	295	303	0.0	5N(1403.5074)	HexNAc-3_Hex-4_Fuc-1	-1.1278	0.00030175015087507544	EEQYNSTYR	19.143032	25.122158	1.1797	False	sp|P0DOX5|IGG1_HUMAN	P0DOX5	IGG1_HUMAN		Immunoglobulin gamma-1 heavy chain	IGHG1	sp|P01857|IGHG1_HUMAN	Controle_19_Slot1-19_1_8827	1555
Controle_19_Slot1_19_1_8827	EEQYNSTYR	EEQYN[1355]STYR	R	V	9	2	96.8878	2429.951	2429.953	1215.9828	1215.9838	1188.5046	595.2596	1241.4482	0.288876	16.893	16.365	0.949	2	0	295	303	0.0	5N(1241.4545)	HexNAc-3_Hex-3_Fuc-1	-0.4982	0.0	EEQYNSTYR	15.105821	16.893776	1.0335	False	sp|P0DOX5|IGG1_HUMAN	P0DOX5	IGG1_HUMAN		Immunoglobulin gamma-1 heavy chain	IGHG1	sp|P01857|IGHG1_HUMAN	Controle_19_Slot1-19_1_8827	1556
Controle_19_Slot1_19_1_8827	EEQYNSTYR	EEQYN[2174]STYR	R	V	9	3	96.8878	3248.2437	3248.2456	1083.7552	1083.7558	1188.5046	397.1755	2059.7409	0.1041658	18.805	12.404	0.9953	2	0	295	303	0.0	5N(2059.7350)	HexNAc-4_Hex-5_Fuc-1_NeuAc-1	-0.1862	0.0	EEQYNSTYR	17.414642	18.805355	0.9278	False	sp|P0DOX5|IGG1_HUMAN	P0DOX5	IGG1_HUMAN		Immunoglobulin gamma-1 heavy chain	IGHG1	sp|P01857|IGHG1_HUMAN	Controle_19_Slot1-19_1_8827	1557
Controle_19_Slot1_19_1_8827	CCAAADPHECYAK	CCAAADPHECYAK	K	V	13	3	96.8878	1553.5928	1553.5931	518.8715	518.8716	1551.5903	518.204	2.0028	0.08308069	12.822	0.0	0.8514	2	0	384	396	0.0	10C(57.0215), 1C(57.0215), 2C(57.0215)	Mod1: Second isotopic peak (PeakApex: 2.0014, Theoretical: 2.0047)						0.8231	False	sp|P02768|ALBU_HUMAN	P02768	ALBU_HUMAN	ALB	Albumin		sp|P02768-2|ALBU_HUMAN, sp|P02768-3|ALBU_HUMAN	Controle_19_Slot1-19_1_8827	1558
Controle_19_Slot1_19_1_8827	EEQYNSTYR	EEQYN[1355]STYR	R	V	9	2	96.8878	2429.9502	2429.9521	1215.9824	1215.9833	1188.5046	595.2596	1241.4475	0.005534366	18.145	10.487	0.9969	2	0	295	303	0.0	5N(1241.4545)	HexNAc-3_Hex-3_Fuc-1	-0.6089	0.0	EEQYNSTYR	16.902061	18.145325	1.056	False	sp|P0DOX5|IGG1_HUMAN	P0DOX5	IGG1_HUMAN		Immunoglobulin gamma-1 heavy chain	IGHG1	sp|P01857|IGHG1_HUMAN	Controle_19_Slot1-19_1_8827	1562
Controle_19_Slot1_19_1_8827	EEQYNSTYR	EEQYN[1209]STYR	R	V	9	2	96.8878	2283.9023	2283.9038	1142.9584	1142.9592	1188.5046	595.2596	1095.3991	0.08038719	15.789	8.867	0.8821	2	0	295	303	0.0	5N(1095.3966)	HexNAc-3_Hex-3	3.8833	0.0	EEQYNSTYR	14.394899	15.789135	1.1111	False	sp|P0DOX5|IGG1_HUMAN	P0DOX5	IGG1_HUMAN		Immunoglobulin gamma-1 heavy chain	IGHG1	sp|P01857|IGHG1_HUMAN	Controle_19_Slot1-19_1_8827	1565
Controle_19_Slot1_19_1_8827	EEQYNSTYR	EEQYN[1737]STYR	R	V	9	3	96.8878	2811.0967	2811.0967	938.0395	938.0395	1188.5046	397.1755	1622.592	0.1272096	18.62	18.452	0.9884	2	0	295	303	0.0	5N(1622.5817)	HexNAc-4_Hex-5	1.6743	0.0	EEQYNSTYR	16.419647	18.620348	0.9407	False	sp|P0DOX5|IGG1_HUMAN	P0DOX5	IGG1_HUMAN		Immunoglobulin gamma-1 heavy chain	IGHG1	sp|P01857|IGHG1_HUMAN	Controle_19_Slot1-19_1_8827	1569
Controle_19_Slot1_19_1_8827	EEQYNSTYR	EEQYN[1883]STYR	R	V	9	3	96.8878	2957.1455	2957.1465	986.7224	986.7228	1188.5046	397.1755	1768.6418	0.007804012	20.504	11.41	0.9991	2	0	295	303	0.0	5N(1768.6396)	HexNAc-4_Hex-5_Fuc-1	-1.8774	0.0011043622308117	EEQYnSTYR	20.503828	20.504023	1.0032	False	sp|P0DOX5|IGG1_HUMAN	P0DOX5	IGG1_HUMAN		Immunoglobulin gamma-1 heavy chain	IGHG1	sp|P01857|IGHG1_HUMAN	Controle_19_Slot1-19_1_8827	1571
Controle_19_Slot1_19_1_8827	CCAAADPHECYAK	CCAAADPHECYAK	K	V	13	2	96.8878	1551.5939	1551.5925	776.8042	776.8035	1551.5903	776.8024	0.0022	4.253533e-08	37.985	14.787	1.0	2	0	384	396	0.0	10C(57.0215), 1C(57.0215), 2C(57.0215)							0.9956	False	sp|P02768|ALBU_HUMAN	P02768	ALBU_HUMAN	ALB	Albumin		sp|P02768-2|ALBU_HUMAN, sp|P02768-3|ALBU_HUMAN	Controle_19_Slot1-19_1_8827	1574
Controle_19_Slot1_19_1_8827	EEQYNSTYR	EEQYN[1762]STYR	R	V	9	2	96.8878	2836.106	2836.1108	1419.0603	1419.0627	1188.5046	595.2596	1647.6062	0.2408496	17.363	14.986	0.9621	2	0	295	303	0.0	5N(1647.6132)	HexNAc-5_Hex-3_Fuc-1	-1.8573	0.0011043622308117	EEQYnSTYR	17.36327	16.080116	1.2879	False	sp|P0DOX5|IGG1_HUMAN	P0DOX5	IGG1_HUMAN		Immunoglobulin gamma-1 heavy chain	IGHG1	sp|P01857|IGHG1_HUMAN	Controle_19_Slot1-19_1_8827	1577
Controle_19_Slot1_19_1_8827	EEQYNSTYR	EEQYN[2174]STYR	R	V	9	3	96.8878	3250.247	3250.2488	1084.4229	1084.4235	1188.5046	397.1755	2061.7441	0.318534	20.62	16.447	0.9848	2	0	295	303	0.0	5N(2059.7350)	HexNAc-4_Hex-5_Fuc-1_NeuAc-1	-0.7774	0.0	EEQYnSTYR	20.620571	18.315683	0.9363	False	sp|P0DOX5|IGG1_HUMAN	P0DOX5	IGG1_HUMAN		Immunoglobulin gamma-1 heavy chain	IGHG1	sp|P01857|IGHG1_HUMAN	Controle_19_Slot1-19_1_8827	1579
Controle_19_Slot1_19_1_8827	EEQYNSTYR	EEQYN[2174]STYR	R	V	9	4	96.8878	3248.2576	3248.255	813.0717	813.071	1188.5046	298.1334	2059.7502	0.000469028	25.144	12.401	1.0	2	0	295	303	0.0	5N(2059.7350)	HexNAc-4_Hex-5_Fuc-1_NeuAc-1	-6.1913	0.0057265569076592	EEQYNSTYR	17.390478	25.144478	0.9534	False	sp|P0DOX5|IGG1_HUMAN	P0DOX5	IGG1_HUMAN		Immunoglobulin gamma-1 heavy chain	IGHG1	sp|P01857|IGHG1_HUMAN	Controle_19_Slot1-19_1_8827	1594
Controle_19_Slot1_19_1_8827	EEQYNSTYR	EEQYN[1559]STYR	R	V	9	2	98.0655	2633.046	2633.0493	1317.5303	1317.5319	1188.5046	595.2596	1444.5446	0.03630107	20.174	16.376	0.9943	2	0	295	303	0.0	5N(1444.5339)	HexNAc-4_Hex-3_Fuc-1	-0.8263	0.0	EEQYNSTYR	19.778748	20.174564	1.2071	False	sp|P0DOX5|IGG1_HUMAN	P0DOX5	IGG1_HUMAN		Immunoglobulin gamma-1 heavy chain	IGHG1	sp|P01857|IGHG1_HUMAN	Controle_19_Slot1-19_1_8827	1601
Controle_19_Slot1_19_1_8827	EEQYNSTYR	EEQYN[1355]STYR	R	V	9	2	98.0655	2430.9639	2430.9658	1216.4892	1216.4902	1188.5046	595.2596	1242.4611	0.000241579	30.77	14.729	1.0	2	0	295	303	0.0	5N(1241.4545)	HexNAc-3_Hex-3_Fuc-1	-0.6497	0.0	EEQYNSTYR	22.285477	30.770351	1.1313	False	sp|P0DOX5|IGG1_HUMAN	P0DOX5	IGG1_HUMAN		Immunoglobulin gamma-1 heavy chain	IGHG1	sp|P01857|IGHG1_HUMAN	Controle_19_Slot1-19_1_8827	1602
Controle_19_Slot1_19_1_8827	EEQYNSTYR	EEQYN[1721]STYR	R	V	9	3	98.0655	2795.0894	2795.0894	932.7037	932.7037	1188.5046	397.1755	1606.5847	0.004190093	24.912	16.37	0.9992	2	0	295	303	0.0	5N(1606.5867)	HexNAc-4_Hex-4_Fuc-1	-1.0648	0.00030175015087507544	EEQYNSTYR	23.232073	24.912788	1.0384	False	sp|P0DOX5|IGG1_HUMAN	P0DOX5	IGG1_HUMAN		Immunoglobulin gamma-1 heavy chain	IGHG1	sp|P01857|IGHG1_HUMAN	Controle_19_Slot1-19_1_8827	1603
Controle_19_Slot1_19_1_8827	EEQYNSTYR	EEQYN[1575]STYR	R	V	9	3	98.0655	2649.0352	2649.0342	884.019	884.0187	1188.5046	397.1755	1460.5295	0.005230327	24.606	15.074	0.998	2	0	295	303	0.0	5N(1460.5288)	HexNAc-4_Hex-4	4.6182	0.0	EEQYNSTYR	17.620787	24.60651	0.9781	False	sp|P0DOX5|IGG1_HUMAN	P0DOX5	IGG1_HUMAN		Immunoglobulin gamma-1 heavy chain	IGHG1	sp|P01857|IGHG1_HUMAN	Controle_19_Slot1-19_1_8827	1604
Controle_19_Slot1_19_1_8827	CCAAADPHECYAK	CCAAADPHECYAK	K	V	13	3	98.0655	1551.5879	1551.5885	518.2032	518.2034	1551.5903	518.204	-0.0018	0.000799374	20.889	7.242	0.9988	2	0	384	396	0.0	10C(57.0215), 1C(57.0215), 2C(57.0215)							0.8232	False	sp|P02768|ALBU_HUMAN	P02768	ALBU_HUMAN	ALB	Albumin		sp|P02768-2|ALBU_HUMAN, sp|P02768-3|ALBU_HUMAN	Controle_19_Slot1-19_1_8827	1606
Controle_19_Slot1_19_1_8827	EEQYNSTYR	EEQYN[1355]STYR	R	V	9	2	98.0655	2430.969	2430.971	1216.4918	1216.4928	1188.5046	595.2596	1242.4663	7.791854e-05	27.097	16.313	1.0	2	0	295	303	0.0	5N(1241.4545)	HexNAc-3_Hex-3_Fuc-1	-1.4592	0.0005861664712778429	EEQYNSTYR	23.628662	27.097603	1.1962	False	sp|P0DOX5|IGG1_HUMAN	P0DOX5	IGG1_HUMAN		Immunoglobulin gamma-1 heavy chain	IGHG1	sp|P01857|IGHG1_HUMAN	Controle_19_Slot1-19_1_8827	1608
Controle_19_Slot1_19_1_8827	EEQYNSTYR	EEQYN[2086]STYR	R	V	9	3	98.0655	3160.2285	3160.2305	1054.4168	1054.4174	1188.5046	397.1755	1971.7258	0.3900179	16.058	14.318	0.9909	2	0	295	303	0.0	5N(1971.7189)	HexNAc-5_Hex-5_Fuc-1	-2.0494	0.0011043622308117	EEQYnSTYR	16.05879	14.012377	0.9373	False	sp|P0DOX5|IGG1_HUMAN	P0DOX5	IGG1_HUMAN		Immunoglobulin gamma-1 heavy chain	IGHG1	sp|P01857|IGHG1_HUMAN	Controle_19_Slot1-19_1_8827	1611
Controle_19_Slot1_19_1_8827	EEQYNSTYR	EEQYN[2174]STYR	R	V	9	3	98.0655	3250.2568	3250.2588	1084.4262	1084.4269	1188.5046	397.1755	2061.7541	0.002797747	28.165	14.372	0.9995	2	0	295	303	0.0	5N(2059.7350)	HexNAc-4_Hex-5_Fuc-1_NeuAc-1	-1.8488	0.0011043622308117	EEQYNSTYR	24.926306	28.165794	0.9082	False	sp|P0DOX5|IGG1_HUMAN	P0DOX5	IGG1_HUMAN		Immunoglobulin gamma-1 heavy chain	IGHG1	sp|P01857|IGHG1_HUMAN	Controle_19_Slot1-19_1_8827	1616
Controle_19_Slot1_19_1_8827	EEQYNSTYR	EEQYN[1575]STYR	R	V	9	3	98.0655	2651.042	2651.041	884.6879	884.6876	1188.5046	397.1755	1462.5363	0.0005467858	26.507	16.289	0.9998	2	0	295	303	0.0	5N(1460.5288)	HexNAc-4_Hex-4	2.6459	0.0	EEQYNSTYR	18.042662	26.50716	0.9694	False	sp|P0DOX5|IGG1_HUMAN	P0DOX5	IGG1_HUMAN		Immunoglobulin gamma-1 heavy chain	IGHG1	sp|P01857|IGHG1_HUMAN	Controle_19_Slot1-19_1_8827	1631
Controle_19_Slot1_19_1_8827	EEQYNSTYR	EEQYN[1778]STYR	R	V	9	3	98.0655	2852.105	2852.1052	951.7089	951.709	1188.5046	397.1755	1663.6005	0.001476843	24.882	12.585	0.9995	2	0	295	303	0.0	5N(1663.6082)	HexNAc-5_Hex-4	2.6765	0.0	EEQYnSTYR	24.882774	17.9325	0.9846	False	sp|P0DOX5|IGG1_HUMAN	P0DOX5	IGG1_HUMAN		Immunoglobulin gamma-1 heavy chain	IGHG1	sp|P01857|IGHG1_HUMAN	Controle_19_Slot1-19_1_8827	1637
Controle_19_Slot1_19_1_8827	EEQYNSTYR	EEQYN[1355]STYR	R	V	9	2	99.2436	2429.9705	2429.9724	1215.9925	1215.9935	1188.5046	595.2596	1241.4677	0.05489054	21.352	16.304	0.9924	2	0	295	303	0.0	5N(1241.4545)	HexNAc-3_Hex-3_Fuc-1	-1.9341	0.0011043622308117	EEQYNSTYR	18.995117	21.352211	1.1932	False	sp|P0DOX5|IGG1_HUMAN	P0DOX5	IGG1_HUMAN		Immunoglobulin gamma-1 heavy chain	IGHG1	sp|P01857|IGHG1_HUMAN	Controle_19_Slot1-19_1_8827	1649
Controle_19_Slot1_19_1_8827	CCAAADPHECYAK	CCAAADPHECYAK	K	V	13	3	99.2436	1553.596	1553.5962	518.8726	518.8727	1551.5903	518.204	2.0058	0.02640888	14.813	6.505	0.9367	2	0	384	396	0.0	10C(57.0215), 1C(57.0215), 2C(57.0215)	Mod1: Second isotopic peak (PeakApex: 2.0014, Theoretical: 2.0047); Mod1: Second isotopic peak (PeakApex: 2.0138)						0.8433	False	sp|P02768|ALBU_HUMAN	P02768	ALBU_HUMAN	ALB	Albumin		sp|P02768-2|ALBU_HUMAN, sp|P02768-3|ALBU_HUMAN	Controle_19_Slot1-19_1_8827	1651
Controle_19_Slot1_19_1_8827	EEQYNSTYR	EEQYN[1355]STYR	R	V	9	2	99.2436	2430.968	2430.9702	1216.4913	1216.4924	1188.5046	595.2596	1242.4655	0.01865012	22.702	16.307	0.9951	2	0	295	303	0.0	5N(1241.4545)	HexNAc-3_Hex-3_Fuc-1	-0.1748	0.0	EEQYNSTYR	22.008427	22.702282	1.1707	False	sp|P0DOX5|IGG1_HUMAN	P0DOX5	IGG1_HUMAN		Immunoglobulin gamma-1 heavy chain	IGHG1	sp|P01857|IGHG1_HUMAN	Controle_19_Slot1-19_1_8827	1652
Controle_19_Slot1_19_1_8827	EEQYNSTYR	EEQYN[1737]STYR	R	V	9	3	99.2436	2813.0894	2813.0894	938.7037	938.7037	1188.5046	397.1755	1624.5847	0.03937506	19.072	16.305	1.0	2	0	295	303	0.0	5N(1622.5817)	HexNAc-4_Hex-5	2.8523	0.0	EEQYNSTYR	16.615835	19.072472	0.9393	False	sp|P0DOX5|IGG1_HUMAN	P0DOX5	IGG1_HUMAN		Immunoglobulin gamma-1 heavy chain	IGHG1	sp|P01857|IGHG1_HUMAN	Controle_19_Slot1-19_1_8827	1654
Controle_19_Slot1_19_1_8827	EEQYNSTYR	EEQYN[2174]STYR	R	V	9	4	99.2436	3248.2466	3248.244	813.0689	813.0683	1188.5046	298.1334	2059.7392	0.007924398	22.712	16.236	0.9998	2	0	295	303	0.0	5N(2059.7350)	HexNAc-4_Hex-5_Fuc-1_NeuAc-1	-2.6586	0.0013161358252171	EEQYNSTYR	13.70956	22.712345	0.8676	False	sp|P0DOX5|IGG1_HUMAN	P0DOX5	IGG1_HUMAN		Immunoglobulin gamma-1 heavy chain	IGHG1	sp|P01857|IGHG1_HUMAN	Controle_19_Slot1-19_1_8827	1655
Controle_19_Slot1_19_1_8827	EEQYNSTYR	EEQYN[2174]STYR	R	V	9	4	99.2436	3248.2566	3248.254	813.0714	813.0708	1188.5046	298.1334	2059.7492	0.03992521	17.993	14.15	0.9991	2	0	295	303	0.0	5N(2059.7350)	HexNAc-4_Hex-5_Fuc-1_NeuAc-1	-6.307	0.0057265569076592	EEQYNSTYR	13.690119	17.993322	0.9103	False	sp|P0DOX5|IGG1_HUMAN	P0DOX5	IGG1_HUMAN		Immunoglobulin gamma-1 heavy chain	IGHG1	sp|P01857|IGHG1_HUMAN	Controle_19_Slot1-19_1_8827	1657
Controle_19_Slot1_19_1_8827	EEQYNSTYR	EEQYN[1737]STYR	R	V	9	3	99.2436	2811.0793	2811.079	938.0337	938.0336	1188.5046	397.1755	1622.5744	0.1097519	14.436	9.766	0.9899	2	0	295	303	0.0	5N(1622.5817)	HexNAc-4_Hex-5	2.4316	0.0	EEQYnSTYR	14.436098	13.607398	1.0246	False	sp|P0DOX5|IGG1_HUMAN	P0DOX5	IGG1_HUMAN		Immunoglobulin gamma-1 heavy chain	IGHG1	sp|P01857|IGHG1_HUMAN	Controle_19_Slot1-19_1_8827	1673
Controle_19_Slot1_19_1_8827	EEQYNSTYR	EEQYN[1924]STYR	R	V	9	2	100.4208	2998.159	2998.1643	1500.0868	1500.0894	1188.5046	595.2596	1809.6596	0.7078471	16.118	13.665	0.866	2	0	295	303	0.0	5N(1809.6661)	HexNAc-5_Hex-4_Fuc-1	-1.2783	0.0005861664712778429	EEQYnSTYR	16.118366	14.804211	1.3049	False	sp|P0DOX5|IGG1_HUMAN	P0DOX5	IGG1_HUMAN		Immunoglobulin gamma-1 heavy chain	IGHG1	sp|P01857|IGHG1_HUMAN	Controle_19_Slot1-19_1_8827	1685
Controle_19_Slot1_19_1_8827	EEQYNSTYR	EEQYN[1721]STYR	R	V	9	3	100.4208	2795.101	2795.101	932.7076	932.7076	1188.5046	397.1755	1606.5964	0.01204325	23.738	14.647	0.9988	2	0	295	303	0.0	5N(1606.5867)	HexNAc-4_Hex-4_Fuc-1	-2.5103	0.0013161358252171	EEQYnSTYR	23.738089	23.489218	0.9667	False	sp|P0DOX5|IGG1_HUMAN	P0DOX5	IGG1_HUMAN		Immunoglobulin gamma-1 heavy chain	IGHG1	sp|P01857|IGHG1_HUMAN	Controle_19_Slot1-19_1_8827	1688
Controle_19_Slot1_19_1_8827	EEQYNSTYR	EEQYN[2174]STYR	R	V	9	3	100.4208	3250.2476	3250.2495	1084.4231	1084.4238	1188.5046	397.1755	2061.7448	0.3178869	18.754	14.204	0.9849	2	0	295	303	0.0	5N(2059.7350)	HexNAc-4_Hex-5_Fuc-1_NeuAc-1	-0.9544	0.00030175015087507544	EEQYnSTYR	18.75473	18.75473	0.961	False	sp|P0DOX5|IGG1_HUMAN	P0DOX5	IGG1_HUMAN		Immunoglobulin gamma-1 heavy chain	IGHG1	sp|P01857|IGHG1_HUMAN	Controle_19_Slot1-19_1_8827	1691
Controle_19_Slot1_19_1_8827	SGGNCTDVNECLDPTTCISGNCVNTPGSYICDCPPD	SGGN[1988]CTDVNECLDPTTCISGNCVNTPGSYICDCPPD	R	F	36	4	100.4208	5881.293	5881.303	1471.3305	1471.333	4005.5525	1002.3954	1875.7507	0.1110312	12.965	9.491	0.9992	1	0	1481	1516	0.0	11C(57.0215), 17C(57.0215), 22C(57.0215), 31C(57.0215), 33C(57.0215), 5C(57.0215), 4N(1873.6709)	HexNAc-3_Hex-6_Fuc-2	-8.597	0.00958391771856	SGGnCTDVNECLDPTTCISGNCVNTPGSYICDCPPD	12.965689	9.05272	0.8767	True	sp|P35555|FBN1_HUMAN	P35555	FBN1_HUMAN	FBN1	Fibrillin-1			Controle_19_Slot1-19_1_8827	1692
Controle_19_Slot1_19_1_8827	EEQYNSTYR	EEQYN[1559]STYR	R	V	9	2	100.4208	2633.0232	2633.0266	1317.5189	1317.5206	1188.5046	595.2596	1444.5219	0.4286183	16.078	11.543	0.9126	2	0	295	303	0.0	5N(1444.5339)	HexNAc-4_Hex-3_Fuc-1	-2.4997	0.0013161358252171	EEQYnSTYR	16.078812	13.997318	1.0442	False	sp|P0DOX5|IGG1_HUMAN	P0DOX5	IGG1_HUMAN		Immunoglobulin gamma-1 heavy chain	IGHG1	sp|P01857|IGHG1_HUMAN	Controle_19_Slot1-19_1_8827	1693
Controle_19_Slot1_19_1_8827	EEQYNSTYR	EEQYN[2012]STYR	R	V	9	3	100.4208	3086.1995	3086.201	1029.7404	1029.7409	1188.5046	397.1755	1897.6962	0.04371528	18.141	16.326	0.997	2	0	295	303	0.0	5N(1897.6821)	HexNAc-4_Hex-4_Fuc-1_NeuAc-1	-1.0737	0.00030175015087507544	EEQYnSTYR	18.141987	18.139687	0.9305	False	sp|P0DOX5|IGG1_HUMAN	P0DOX5	IGG1_HUMAN		Immunoglobulin gamma-1 heavy chain	IGHG1	sp|P01857|IGHG1_HUMAN	Controle_19_Slot1-19_1_8827	1699
Controle_19_Slot1_19_1_8827	EEQYNSTYR	EEQYN[2174]STYR	R	V	9	2	101.5992	3248.2249	3248.2302	1625.1197	1625.1224	1188.5046	595.2596	2059.7255	0.8988759	16.716	15.361	0.8751	2	0	295	303	0.0	5N(2059.7350)	HexNAc-4_Hex-5_Fuc-1_NeuAc-1	0.0167	0.0	EEQYnSTYR	16.716646	16.21942	1.3517	False	sp|P0DOX5|IGG1_HUMAN	P0DOX5	IGG1_HUMAN		Immunoglobulin gamma-1 heavy chain	IGHG1	sp|P01857|IGHG1_HUMAN	Controle_19_Slot1-19_1_8827	1719
Controle_19_Slot1_19_1_8827	EEQYNSTYR	EEQYN[1778]STYR	R	V	9	3	101.5992	2852.1187	2852.119	951.7135	951.7136	1188.5046	397.1755	1663.6142	1.206976	15.194	14.102	0.8868	2	0	295	303	0.0	5N(1663.6082)	HexNAc-5_Hex-4	3.2561	0.0	EEQYNSTYR	13.627878	15.194689	0.9886	False	sp|P0DOX5|IGG1_HUMAN	P0DOX5	IGG1_HUMAN		Immunoglobulin gamma-1 heavy chain	IGHG1	sp|P01857|IGHG1_HUMAN	Controle_19_Slot1-19_1_8827	1721
Controle_19_Slot1_19_1_8827	EEQYNSTYR	EEQYN[1721]STYR	R	V	9	3	101.5992	2795.1108	2795.1106	932.7109	932.7108	1188.5046	397.1755	1606.6059	0.002695701	26.151	16.29	0.9994	2	0	295	303	0.0	5N(1606.5867)	HexNAc-4_Hex-4_Fuc-1	-3.1909	0.0015507883173946	EEQYNSTYR	19.691471	26.151405	0.9261	False	sp|P0DOX5|IGG1_HUMAN	P0DOX5	IGG1_HUMAN		Immunoglobulin gamma-1 heavy chain	IGHG1	sp|P01857|IGHG1_HUMAN	Controle_19_Slot1-19_1_8827	1725
Controle_19_Slot1_19_1_8827	EEQYNSTYR	EEQYN[1575]STYR	R	V	9	3	101.5992	2649.0496	2649.0488	884.0238	884.0235	1188.5046	397.1755	1460.5441	0.003110603	22.19	14.161	0.9985	2	0	295	303	0.0	5N(1460.5288)	HexNAc-4_Hex-4	1.6372	0.0	EEQYNSTYR	18.466637	22.190998	0.9144	False	sp|P0DOX5|IGG1_HUMAN	P0DOX5	IGG1_HUMAN		Immunoglobulin gamma-1 heavy chain	IGHG1	sp|P01857|IGHG1_HUMAN	Controle_19_Slot1-19_1_8827	1730
Controle_19_Slot1_19_1_8827	EEQYNSTYR	EEQYN[2175]STYR	R	V	9	4	101.5992	3248.2615	3248.2588	813.0727	813.072	1188.5046	298.1334	2059.7541	0.0007266111	28.859	16.782	1.0	2	0	295	303	0.0	5N(2060.7554)	HexNAc-4_Hex-5_Fuc-3	-4.6732	0.0039072039072039	EEQYNSTYR	18.196514	28.859264	0.932	False	sp|P0DOX5|IGG1_HUMAN	P0DOX5	IGG1_HUMAN		Immunoglobulin gamma-1 heavy chain	IGHG1	sp|P01857|IGHG1_HUMAN	Controle_19_Slot1-19_1_8827	1733
Controle_19_Slot1_19_1_8827	EEQYNSTYR	EEQYN[1940]STYR	R	V	9	3	101.5992	3014.1714	3014.1729	1005.7311	1005.7316	1188.5046	397.1755	1825.6682	0.6140063	13.718	12.465	0.8992	2	0	295	303	0.0	5N(1825.6610)	HexNAc-5_Hex-5	2.337	0.0	EEQYnSTYR	13.718119	11.902091	1.0065	False	sp|P0DOX5|IGG1_HUMAN	P0DOX5	IGG1_HUMAN		Immunoglobulin gamma-1 heavy chain	IGHG1	sp|P01857|IGHG1_HUMAN	Controle_19_Slot1-19_1_8827	1739
Controle_19_Slot1_19_1_8827	EEQYNSTYR	EEQYN[2377]STYR	R	V	9	3	101.5992	3451.3096	3451.3118	1151.4438	1151.4445	1188.5046	397.1755	2262.8071	0.1845281	16.006	11.348	0.9913	2	0	295	303	0.0	5N(2262.8143)	HexNAc-5_Hex-5_Fuc-1_NeuAc-1	-0.1856	0.0	EEQYnSTYR	16.006073	13.923537	1.0384	False	sp|P0DOX5|IGG1_HUMAN	P0DOX5	IGG1_HUMAN		Immunoglobulin gamma-1 heavy chain	IGHG1	sp|P01857|IGHG1_HUMAN	Controle_19_Slot1-19_1_8827	1750
Controle_19_Slot1_19_1_8827	ETYGEMADCCAK	ETYGEM[147]ADCCAK	R	Q	12	2	101.5992	1449.5255	1449.5247	725.77	725.7696	1449.521	725.7678	0.0036	0.009538938	15.582	5.701	0.9978	2	0	106	117	0.0	10C(57.0215), 6M(15.9949), 9C(57.0215)							0.9628	False	sp|P02768|ALBU_HUMAN	P02768	ALBU_HUMAN	ALB	Albumin		sp|P02768-3|ALBU_HUMAN	Controle_19_Slot1-19_1_8827	1751
Controle_19_Slot1_19_1_8827	EEQYNSTYR	EEQYN[1559]STYR	R	V	9	3	102.7763	2633.0498	2633.0486	878.6905	878.6901	1188.5046	397.1755	1444.5439	0.001458414	24.35	15.87	0.9996	2	0	295	303	0.0	5N(1444.5339)	HexNAc-4_Hex-3_Fuc-1	-2.3277	0.0013161358252171	EEQYnSTYR	24.35094	22.669233	0.8921	False	sp|P0DOX5|IGG1_HUMAN	P0DOX5	IGG1_HUMAN		Immunoglobulin gamma-1 heavy chain	IGHG1	sp|P01857|IGHG1_HUMAN	Controle_19_Slot1-19_1_8827	1756
Controle_19_Slot1_19_1_8827	EEQYNSTYR	EEQYN[2174]STYR	R	V	9	4	102.7763	3248.2559	3248.2532	813.0713	813.0706	1188.5046	298.1334	2059.7485	0.09864844	13.823	10.153	0.9979	2	0	295	303	0.0	5N(2059.7350)	HexNAc-4_Hex-5_Fuc-1_NeuAc-1	-5.5879	0.0052973753912834	EEQYNSTYR	11.731462	13.823767	0.8592	False	sp|P0DOX5|IGG1_HUMAN	P0DOX5	IGG1_HUMAN		Immunoglobulin gamma-1 heavy chain	IGHG1	sp|P01857|IGHG1_HUMAN	Controle_19_Slot1-19_1_8827	1759
Controle_19_Slot1_19_1_8827	EEQYNSTYR	EEQYN[2028]STYR	R	V	9	3	102.7763	3102.1956	3102.197	1035.0725	1035.0729	1188.5046	397.1755	1913.6923	0.1856377	13.498	8.93	0.9922	2	0	295	303	0.0	5N(1913.6771)	HexNAc-4_Hex-5_NeuAc-1	3.8757	0.0	EEQYNSTYR	13.495558	13.498759	0.9369	False	sp|P0DOX5|IGG1_HUMAN	P0DOX5	IGG1_HUMAN		Immunoglobulin gamma-1 heavy chain	IGHG1	sp|P01857|IGHG1_HUMAN	Controle_19_Slot1-19_1_8827	1764
Controle_19_Slot1_19_1_8827	EEQYNSTYR	EEQYN[1575]STYR	R	V	9	3	102.7763	2649.045	2649.044	884.0223	884.0219	1188.5046	397.1755	1460.5393	0.03975287	20.214	12.15	0.9944	2	0	295	303	0.0	5N(1460.5288)	HexNAc-4_Hex-4	2.0099	0.0	EEQYNSTYR	13.626339	20.21414	0.8782	False	sp|P0DOX5|IGG1_HUMAN	P0DOX5	IGG1_HUMAN		Immunoglobulin gamma-1 heavy chain	IGHG1	sp|P01857|IGHG1_HUMAN	Controle_19_Slot1-19_1_8827	1766
Controle_19_Slot1_19_1_8827	EEQYNSTYR	EEQYN[2174]STYR	R	V	9	4	102.7763	3248.2585	3248.2559	813.0719	813.0713	1188.5046	298.1334	2059.7512	0.0163949	18.043	10.347	0.9996	2	0	295	303	0.0	5N(2059.7350)	HexNAc-4_Hex-5_Fuc-1_NeuAc-1	-5.5165	0.0052973753912834	EEQYNSTYR	13.736166	18.043343	0.8949	False	sp|P0DOX5|IGG1_HUMAN	P0DOX5	IGG1_HUMAN		Immunoglobulin gamma-1 heavy chain	IGHG1	sp|P01857|IGHG1_HUMAN	Controle_19_Slot1-19_1_8827	1780
Controle_19_Slot1_19_1_8827	EEQYNSTYR	EEQYN[2174]STYR	R	V	9	3	103.9541	3248.2449	3248.2466	1083.7556	1083.7561	1188.5046	397.1755	2059.7419	0.004293559	23.905	12.514	0.9994	2	0	295	303	0.0	5N(2059.7350)	HexNAc-4_Hex-5_Fuc-1_NeuAc-1	-0.2004	0.0	EEQYNSTYR	21.506908	23.905285	0.9804	False	sp|P0DOX5|IGG1_HUMAN	P0DOX5	IGG1_HUMAN		Immunoglobulin gamma-1 heavy chain	IGHG1	sp|P01857|IGHG1_HUMAN	Controle_19_Slot1-19_1_8827	1783
Controle_19_Slot1_19_1_8827	EEQYNSTYR	EEQYN[1762]STYR	R	V	9	3	103.9541	2836.1333	2836.1335	946.385	946.3851	1188.5046	397.1755	1647.6289	0.7927188	15.935	15.011	0.9635	2	0	295	303	0.0	5N(1647.6132)	HexNAc-5_Hex-3_Fuc-1	-2.8257	0.0013161358252171	EEQYNSTYR	13.848318	15.935668	0.925	False	sp|P0DOX5|IGG1_HUMAN	P0DOX5	IGG1_HUMAN		Immunoglobulin gamma-1 heavy chain	IGHG1	sp|P01857|IGHG1_HUMAN	Controle_19_Slot1-19_1_8827	1784
Controle_19_Slot1_19_1_8827	CCAAADPHECYAK	CCAAADPHECYAK	K	V	13	3	103.9541	1553.5933	1553.5939	518.8717	518.8719	1551.5903	518.204	2.0035	0.02603154	14.838	5.589	0.9372	2	0	384	396	0.0	10C(57.0215), 1C(57.0215), 2C(57.0215)	Mod1: Second isotopic peak (PeakApex: 2.0014, Theoretical: 2.0047)						0.808	False	sp|P02768|ALBU_HUMAN	P02768	ALBU_HUMAN	ALB	Albumin		sp|P02768-2|ALBU_HUMAN, sp|P02768-3|ALBU_HUMAN	Controle_19_Slot1-19_1_8827	1788
Controle_19_Slot1_19_1_8827	EEQYNSTYR	EEQYN[2012]STYR	R	V	9	3	103.9541	3086.1965	3086.198	1029.7394	1029.7399	1188.5046	397.1755	1897.6933	0.05555101	19.934	13.787	0.9963	2	0	295	303	0.0	5N(1897.6821)	HexNAc-4_Hex-4_Fuc-1_NeuAc-1	-0.8971	0.0	EEQYNSTYR	18.87924	19.934345	0.9587	False	sp|P0DOX5|IGG1_HUMAN	P0DOX5	IGG1_HUMAN		Immunoglobulin gamma-1 heavy chain	IGHG1	sp|P01857|IGHG1_HUMAN	Controle_19_Slot1-19_1_8827	1792
Controle_19_Slot1_19_1_8827	EEQYNSTYR	EEQYN[1737]STYR	R	V	9	3	103.9541	2811.091	2811.091	938.0376	938.0376	1188.5046	397.1755	1622.5864	0.228758	14.234	8.378	0.9802	2	0	295	303	0.0	5N(1622.5817)	HexNAc-4_Hex-5	2.8471	0.0	EEQYNSTYR	11.772213	14.234144	0.9608	False	sp|P0DOX5|IGG1_HUMAN	P0DOX5	IGG1_HUMAN		Immunoglobulin gamma-1 heavy chain	IGHG1	sp|P01857|IGHG1_HUMAN	Controle_19_Slot1-19_1_8827	1793
Controle_19_Slot1_19_1_8827	EQRPGQNCSN	EQRPGQNCSN[2028]	R	Y	10	3	103.9541	3102.1885	3102.19	1035.0701	1035.0706	1188.4941	397.172	1913.6958	0.1140986	14.131	8.15	0.9105	1	0	123	132	0.0	8C(57.0215), 10N(1913.6771)	HexNAc-4_Hex-5_NeuAc-1	3.2557	0.0	EQRPGQNCSn	14.131092	9.929056	1.0092	True	sp|O75339|CILP1_HUMAN	O75339	CILP1_HUMAN	CILP	Cartilage intermediate layer protein 1			Controle_19_Slot1-19_1_8827	1799
Controle_19_Slot1_19_1_8827	EEQYNSTYR	EEQYN[2028]STYR	R	V	9	3	103.9541	3102.1868	3102.1882	1035.0695	1035.07	1188.5046	397.1755	1913.6835	0.01301223	17.94	14.014	0.999	2	0	295	303	0.0	5N(1913.6771)	HexNAc-4_Hex-5_NeuAc-1	3.5466	0.0	EEQYNSTYR	15.742141	17.94092	0.9729	False	sp|P0DOX5|IGG1_HUMAN	P0DOX5	IGG1_HUMAN		Immunoglobulin gamma-1 heavy chain	IGHG1	sp|P01857|IGHG1_HUMAN	Controle_19_Slot1-19_1_8827	1813
Controle_19_Slot1_19_1_8827	EEQYNSTYR	EEQYN[2174]STYR	R	V	9	2	103.9541	3251.2273	3251.2327	1626.6209	1626.6236	1188.5046	595.2596	2062.728	1.371237	14.079	12.241	0.9271	2	0	295	303	0.0	5N(2059.7350)	HexNAc-4_Hex-5_Fuc-1_NeuAc-1	-3.7971	0.0029769288017861	EEQYNSTYR	12.263172	14.07986	1.2964	False	sp|P0DOX5|IGG1_HUMAN	P0DOX5	IGG1_HUMAN		Immunoglobulin gamma-1 heavy chain	IGHG1	sp|P01857|IGHG1_HUMAN	Controle_19_Slot1-19_1_8827	1814
Controle_19_Slot1_19_1_8827	EEQYNSTYR	EEQYN[2174]STYR	R	V	9	3	105.1305	3250.2407	3250.2427	1084.4208	1084.4215	1188.5046	397.1755	2061.738	0.01261437	22.931	13.407	0.9989	2	0	295	303	0.0	5N(2059.7350)	HexNAc-4_Hex-5_Fuc-1_NeuAc-1	-0.5082	0.0	EEQYNSTYR	18.225975	22.931942	1.0183	False	sp|P0DOX5|IGG1_HUMAN	P0DOX5	IGG1_HUMAN		Immunoglobulin gamma-1 heavy chain	IGHG1	sp|P01857|IGHG1_HUMAN	Controle_19_Slot1-19_1_8827	1819
Controle_19_Slot1_19_1_8827	EQRPGQNCSN	EQRPGQNCSN[2174]	R	Y	10	2	105.1305	3248.2178	3248.2234	1625.1162	1625.119	1188.4941	595.2543	2059.7292	0.01025544	18.612	12.008	0.9653	1	0	123	132	0.0	8C(57.0215), 10N(2059.7350)	HexNAc-4_Hex-5_Fuc-1_NeuAc-1	0.8776	0.0	EQRPGQNCSn	18.612722	14.027468	1.3098	True	sp|O75339|CILP1_HUMAN	O75339	CILP1_HUMAN	CILP	Cartilage intermediate layer protein 1			Controle_19_Slot1-19_1_8827	1821
Controle_19_Slot1_19_1_8827	EEQYNSTYR	EEQYN[1575]STYR	R	V	9	3	105.1305	2649.045	2649.0442	884.0223	884.022	1188.5046	397.1755	1460.5395	0.1813627	13.887	12.14	0.9773	2	0	295	303	0.0	5N(1460.5288)	HexNAc-4_Hex-4	2.3972	0.0	EEQYNSTYR	11.930815	13.887138	0.9385	False	sp|P0DOX5|IGG1_HUMAN	P0DOX5	IGG1_HUMAN		Immunoglobulin gamma-1 heavy chain	IGHG1	sp|P01857|IGHG1_HUMAN	Controle_19_Slot1-19_1_8827	1824
Controle_19_Slot1_19_1_8827	EEQYNSTYR	EEQYN[1575]STYR	R	V	9	3	105.1305	2651.0435	2651.0425	884.6884	884.6881	1188.5046	397.1755	1462.5378	0.2712395	15.679	12.475	0.9834	2	0	295	303	0.0	5N(1460.5288)	HexNAc-4_Hex-4	2.1957	0.0	EEQYnSTYR	15.679714	15.675574	0.8772	False	sp|P0DOX5|IGG1_HUMAN	P0DOX5	IGG1_HUMAN		Immunoglobulin gamma-1 heavy chain	IGHG1	sp|P01857|IGHG1_HUMAN	Controle_19_Slot1-19_1_8827	1830
Controle_19_Slot1_19_1_8827	EQRPGQNCSN	EQRPGQNCSN[1721]	R	Y	10	2	105.1305	2795.0874	2795.0925	1398.551	1398.5535	1188.4941	595.2543	1606.5983	0.05116097	18.713	14.969	0.9023	1	0	123	132	0.0	8C(57.0215), 10N(1606.5867)	HexNAc-4_Hex-4_Fuc-1	-2.3634	0.0013161358252171	EQRPGQNCSn	18.713528	14.106581	1.1394	True	sp|O75339|CILP1_HUMAN	O75339	CILP1_HUMAN	CILP	Cartilage intermediate layer protein 1			Controle_19_Slot1-19_1_8827	1831
Controle_19_Slot1_19_1_8827	EEQYNSTYR	EEQYN[1924]STYR	R	V	9	3	106.3079	2998.1755	2998.1768	1000.3991	1000.3995	1188.5046	397.1755	1809.6721	0.918747	13.644	13.355	0.9553	2	0	295	303	0.0	5N(1809.6661)	HexNAc-5_Hex-4_Fuc-1	-2.3459	0.0013161358252171	EEQYNSTYR	11.8508625	13.64417	0.9708	False	sp|P0DOX5|IGG1_HUMAN	P0DOX5	IGG1_HUMAN		Immunoglobulin gamma-1 heavy chain	IGHG1	sp|P01857|IGHG1_HUMAN	Controle_19_Slot1-19_1_8827	1846
Controle_19_Slot1_19_1_8827	EEQYNSTYR	EEQYN[2174]STYR	R	V	9	4	106.3079	3248.2432	3248.2405	813.0681	813.0674	1188.5046	298.1334	2059.7358	0.0189123	18.622	18.504	0.9996	2	0	295	303	0.0	5N(2059.7350)	HexNAc-4_Hex-5_Fuc-1_NeuAc-1	-3.3622	0.0020570840833119	EEQYNSTYR	18.134937	18.622908	0.8568	False	sp|P0DOX5|IGG1_HUMAN	P0DOX5	IGG1_HUMAN		Immunoglobulin gamma-1 heavy chain	IGHG1	sp|P01857|IGHG1_HUMAN	Controle_19_Slot1-19_1_8827	1847
Controle_19_Slot1_19_1_8827	EEQYNSTYR	EEQYN[1778]STYR	R	V	9	3	106.3079	2852.1196	2852.12	951.7138	951.7139	1188.5046	397.1755	1663.6154	0.4789593	11.628	10.209	0.9606	2	0	295	303	0.0	5N(1663.6082)	HexNAc-5_Hex-4	2.3534	0.0	EEQYnSTYR	11.628242	10.43161	0.9708	False	sp|P0DOX5|IGG1_HUMAN	P0DOX5	IGG1_HUMAN		Immunoglobulin gamma-1 heavy chain	IGHG1	sp|P01857|IGHG1_HUMAN	Controle_19_Slot1-19_1_8827	1851
Controle_19_Slot1_19_1_8827	EEQYNSTYR	EEQYN[1559]STYR	R	V	9	3	106.3079	2633.0447	2633.0437	878.6888	878.6885	1188.5046	397.1755	1444.539	0.1114787	17.111	16.288	0.9921	2	0	295	303	0.0	5N(1444.5339)	HexNAc-4_Hex-3_Fuc-1	-1.6434	0.0011043622308117	EEQYNSTYR	13.070673	17.111744	0.8628	False	sp|P0DOX5|IGG1_HUMAN	P0DOX5	IGG1_HUMAN		Immunoglobulin gamma-1 heavy chain	IGHG1	sp|P01857|IGHG1_HUMAN	Controle_19_Slot1-19_1_8827	1852
Controle_19_Slot1_19_1_8827	EQRPGQNCSN	EQRPGQNCSN[1575]	R	Y	10	3	106.3079	2649.045	2649.0442	884.0223	884.022	1188.4941	397.172	1460.55	0.02512344	14.139	13.691	0.9244	1	0	123	132	0.0	8C(57.0215), 10N(1460.5288)	HexNAc-4_Hex-4	0.8728	0.0	EQRPGQNCSn	14.139727	9.935085	0.9626	True	sp|O75339|CILP1_HUMAN	O75339	CILP1_HUMAN	CILP	Cartilage intermediate layer protein 1			Controle_19_Slot1-19_1_8827	1860
Controle_19_Slot1_19_1_8827	EEQYNSTYR	EEQYN[1614]STYR	R	V	9	3	106.3079	2687.9878	2687.9873	897.0032	897.003	1188.5046	397.1755	1499.4826	0.6365551	17.568	8.076	0.9638	2	0	295	303	0.0	5N(1499.5020)	HexNAc-1_Hex-8	0.4936	0.0	EEQYnSTYR	17.568665	15.361687	0.8862	False	sp|P0DOX5|IGG1_HUMAN	P0DOX5	IGG1_HUMAN		Immunoglobulin gamma-1 heavy chain	IGHG1	sp|P01857|IGHG1_HUMAN	Controle_19_Slot1-19_1_8827	1861
Controle_19_Slot1_19_1_8827	ETYGEMADCCAK	ETYGEM[147]ADCCAK	R	Q	12	2	106.3079	1449.5248	1449.524	725.7697	725.7693	1449.521	725.7678	0.003	0.0001226027	22.146	5.646	1.0	2	0	106	117	0.0	10C(57.0215), 6M(15.9949), 9C(57.0215)							0.9308	False	sp|P02768|ALBU_HUMAN	P02768	ALBU_HUMAN	ALB	Albumin		sp|P02768-3|ALBU_HUMAN	Controle_19_Slot1-19_1_8827	1863
Controle_19_Slot1_19_1_8827	EEQYNSTYR	EEQYN[2174]STYR	R	V	9	3	107.4862	3250.246	3250.248	1084.4226	1084.4233	1188.5046	397.1755	2061.7434	0.05257178	18.496	18.254	0.9972	2	0	295	303	0.0	5N(2059.7350)	HexNAc-4_Hex-5_Fuc-1_NeuAc-1	-0.6491	0.0	EEQYnSTYR	18.49648	18.224537	1.0054	False	sp|P0DOX5|IGG1_HUMAN	P0DOX5	IGG1_HUMAN		Immunoglobulin gamma-1 heavy chain	IGHG1	sp|P01857|IGHG1_HUMAN	Controle_19_Slot1-19_1_8827	1875
Controle_19_Slot1_19_1_8827	EEQYNSTYR	EEQYN[1575]STYR	R	V	9	3	107.4862	2649.0435	2649.0427	884.0218	884.0215	1188.5046	397.1755	1460.538	0.7804477	13.939	10.636	0.9027	2	0	295	303	0.0	5N(1460.5288)	HexNAc-4_Hex-4	2.1461	0.0	EEQYNSTYR	11.666385	13.939953	0.8992	False	sp|P0DOX5|IGG1_HUMAN	P0DOX5	IGG1_HUMAN		Immunoglobulin gamma-1 heavy chain	IGHG1	sp|P01857|IGHG1_HUMAN	Controle_19_Slot1-19_1_8827	1877
Controle_19_Slot1_19_1_8827	EEQYNSTYR	EEQYN[1721]STYR	R	V	9	3	107.4862	2795.0996	2795.0996	932.7071	932.7071	1188.5046	397.1755	1606.5949	0.02756424	19.251	10.885	0.9981	2	0	295	303	0.0	5N(1606.5867)	HexNAc-4_Hex-4_Fuc-1	-2.6619	0.0013161358252171	EEQYNSTYR	15.071535	19.251934	0.9086	False	sp|P0DOX5|IGG1_HUMAN	P0DOX5	IGG1_HUMAN		Immunoglobulin gamma-1 heavy chain	IGHG1	sp|P01857|IGHG1_HUMAN	Controle_19_Slot1-19_1_8827	1881
Controle_19_Slot1_19_1_8827	EEQYNSTYR	EEQYN[1762]STYR	R	V	9	3	107.4862	2837.13	2837.1301	946.7173	946.7173	1188.5046	397.1755	1648.6254	0.06233614	18.319	13.827	0.9946	2	0	295	303	0.0	5N(1647.6132)	HexNAc-5_Hex-3_Fuc-1	-2.5678	0.0013161358252171	EEQYNSTYR	15.275768	18.319721	0.9392	False	sp|P0DOX5|IGG1_HUMAN	P0DOX5	IGG1_HUMAN		Immunoglobulin gamma-1 heavy chain	IGHG1	sp|P01857|IGHG1_HUMAN	Controle_19_Slot1-19_1_8827	1884
Controle_19_Slot1_19_1_8827	EEQYNSTYR	EEQYN[1721]STYR	R	V	9	3	107.4862	2795.094	2795.094	932.7053	932.7053	1188.5046	397.1755	1606.5893	0.01467139	20.774	10.798	0.9986	2	0	295	303	0.0	5N(1606.5867)	HexNAc-4_Hex-4_Fuc-1	-1.5478	0.0008769365682548962	EEQYNSTYR	16.038696	20.774565	0.9501	False	sp|P0DOX5|IGG1_HUMAN	P0DOX5	IGG1_HUMAN		Immunoglobulin gamma-1 heavy chain	IGHG1	sp|P01857|IGHG1_HUMAN	Controle_19_Slot1-19_1_8827	1886
Controle_19_Slot1_19_1_8827	EEQYNSTYR	EEQYN[1721]STYR	R	V	9	3	107.4862	2796.1003	2796.1003	933.0407	933.0407	1188.5046	397.1755	1607.5957	0.009910317	20.502	14.16	0.9978	2	0	295	303	0.0	5N(1606.5867)	HexNAc-4_Hex-4_Fuc-1	-2.681	0.0013161358252171	EEQYNSTYR	19.109581	20.502703	0.8924	False	sp|P0DOX5|IGG1_HUMAN	P0DOX5	IGG1_HUMAN		Immunoglobulin gamma-1 heavy chain	IGHG1	sp|P01857|IGHG1_HUMAN	Controle_19_Slot1-19_1_8827	1887
Controle_19_Slot1_19_1_8827	EEQYNSTYR	EEQYN[1559]STYR	R	V	9	3	108.6641	2633.049	2633.0483	878.6903	878.69	1188.5046	397.1755	1444.5437	0.001592324	27.121	16.311	0.9996	2	0	295	303	0.0	5N(1444.5339)	HexNAc-4_Hex-3_Fuc-1	-2.1263	0.0011043622308117	EEQYNSTYR	21.50701	27.121994	0.9287	False	sp|P0DOX5|IGG1_HUMAN	P0DOX5	IGG1_HUMAN		Immunoglobulin gamma-1 heavy chain	IGHG1	sp|P01857|IGHG1_HUMAN	Controle_19_Slot1-19_1_8827	1906
Controle_19_Slot1_19_1_8827	EEQYNSTYR	EEQYN[1924]STYR	R	V	9	2	108.6641	2998.1658	2998.1716	1500.0902	1500.0931	1188.5046	595.2596	1809.6669	0.08689589	15.51	14.436	0.9878	2	0	295	303	0.0	5N(1809.6661)	HexNAc-5_Hex-4_Fuc-1	-0.1825	0.0	EEQYnSTYR	15.510675	14.180422	1.1928	False	sp|P0DOX5|IGG1_HUMAN	P0DOX5	IGG1_HUMAN		Immunoglobulin gamma-1 heavy chain	IGHG1	sp|P01857|IGHG1_HUMAN	Controle_19_Slot1-19_1_8827	1913
Controle_19_Slot1_19_1_8827	EEQYNSTYR	EEQYN[2174]STYR	R	V	9	3	109.8401	3250.2456	3250.2473	1084.4225	1084.423	1188.5046	397.1755	2061.7426	0.06195959	21.689	15.055	0.9968	2	0	295	303	0.0	5N(2059.7350)	HexNAc-4_Hex-5_Fuc-1_NeuAc-1	-0.2353	0.0	EEQYNSTYR	18.291422	21.689331	0.9863	False	sp|P0DOX5|IGG1_HUMAN	P0DOX5	IGG1_HUMAN		Immunoglobulin gamma-1 heavy chain	IGHG1	sp|P01857|IGHG1_HUMAN	Controle_19_Slot1-19_1_8827	1926
Controle_19_Slot1_19_1_8827	EEQYNSTYR	EEQYN[1762]STYR	R	V	9	3	109.8401	2836.12	2836.1204	946.3806	946.3807	1188.5046	397.1755	1647.6157	0.1507462	15.938	15.39	0.9933	2	0	295	303	0.0	5N(1647.6132)	HexNAc-5_Hex-3_Fuc-1	-0.3067	0.0	EEQYNSTYR	14.283756	15.938022	0.9559	False	sp|P0DOX5|IGG1_HUMAN	P0DOX5	IGG1_HUMAN		Immunoglobulin gamma-1 heavy chain	IGHG1	sp|P01857|IGHG1_HUMAN	Controle_19_Slot1-19_1_8827	1930
Controle_19_Slot1_19_1_8827	EEQYNSTYR	EEQYN[1924]STYR	R	V	9	3	109.8401	2999.1816	2999.1829	1000.7345	1000.7349	1188.5046	397.1755	1810.6782	0.3109884	12.064	9.949	0.97	2	0	295	303	0.0	5N(1809.6661)	HexNAc-5_Hex-4_Fuc-1	-2.7941	0.0013161358252171	EEQYNSTYR	11.9222355	12.064487	0.9674	False	sp|P0DOX5|IGG1_HUMAN	P0DOX5	IGG1_HUMAN		Immunoglobulin gamma-1 heavy chain	IGHG1	sp|P01857|IGHG1_HUMAN	Controle_19_Slot1-19_1_8827	1931
Controle_19_Slot1_19_1_8827	SCDTPPPCPR	SCDTPPPCPR	K	C	10	2	111.0176	1185.4927	1185.4928	593.7536	593.7537	1185.4906	593.7526	0.0022	0.02140424	14.178	0.0	0.9975	2	0	119	128	0.0	2C(57.0215), 8C(57.0215)							0.8536	True	sp|P01860|IGHG3_HUMAN	P01860	IGHG3_HUMAN	IGHG3	Immunoglobulin heavy constant gamma 3			Controle_19_Slot1-19_1_8827	1955
Controle_19_Slot1_19_1_8827	EEQYNSTYR	EEQYN[1921]STYR	R	V	9	3	112.196	2998.1804	2998.1816	1000.4007	1000.4011	1188.5046	397.1755	1809.677	0.380381	12.99	10.225	0.9833	2	0	295	303	0.0	5N(1806.6301)	HexNAc-3_Hex-2_NeuAc-3	1.3739	0.0	EEQYnSTYR	12.990601	10.239889	0.9375	False	sp|P0DOX5|IGG1_HUMAN	P0DOX5	IGG1_HUMAN		Immunoglobulin gamma-1 heavy chain	IGHG1	sp|P01857|IGHG1_HUMAN	Controle_19_Slot1-19_1_8827	1964
Controle_19_Slot1_19_1_8827	ETYGEMADCCAK	ETYGEM[147]ADCCAK	R	Q	12	2	112.196	1449.5245	1449.5238	725.7695	725.7692	1449.521	725.7678	0.0028	0.01737801	14.54	0.0	0.9976	2	0	106	117	0.0	10C(57.0215), 6M(15.9949), 9C(57.0215)							0.9187	False	sp|P02768|ALBU_HUMAN	P02768	ALBU_HUMAN	ALB	Albumin		sp|P02768-3|ALBU_HUMAN	Controle_19_Slot1-19_1_8827	1977
Controle_19_Slot1_19_1_8827	EEQYNSTYR	EEQYN[2012]STYR	R	V	9	3	113.3747	3086.1936	3086.1953	1029.7385	1029.739	1188.5046	397.1755	1897.6906	0.8560781	13.712	9.064	0.9437	2	0	295	303	0.0	5N(1897.6821)	HexNAc-4_Hex-4_Fuc-1_NeuAc-1	-0.1492	0.0	EEQYnSTYR	13.712799	13.708893	0.9021	False	sp|P0DOX5|IGG1_HUMAN	P0DOX5	IGG1_HUMAN		Immunoglobulin gamma-1 heavy chain	IGHG1	sp|P01857|IGHG1_HUMAN	Controle_19_Slot1-19_1_8827	1982
Controle_19_Slot1_19_1_8827	EQRPGQNCSN	EQRPGQNCSN[2012]	R	Y	10	3	113.3747	3086.1965	3086.198	1029.7394	1029.7399	1188.4941	397.172	1897.7038	0.004156826	16.216	9.24	0.9831	1	0	123	132	0.0	8C(57.0215), 10N(1897.6821)	HexNAc-4_Hex-4_Fuc-1_NeuAc-1	-3.895	0.0029769288017861	EQRPGQNCSn	16.216103	9.894588	0.888	True	sp|O75339|CILP1_HUMAN	O75339	CILP1_HUMAN	CILP	Cartilage intermediate layer protein 1			Controle_19_Slot1-19_1_8827	1989
Controle_19_Slot1_19_1_8827	EEQYNSTYR	EEQYN[1883]STYR	R	V	9	3	114.5512	2958.1536	2958.1548	987.0585	987.0589	1188.5046	397.1755	1769.6501	0.8438518	13.717	13.21	0.9454	2	0	295	303	0.0	5N(1768.6396)	HexNAc-4_Hex-5_Fuc-1	-3.5311	0.0025484199796126	EEQYNSTYR	11.761928	13.7179575	0.9384	False	sp|P0DOX5|IGG1_HUMAN	P0DOX5	IGG1_HUMAN		Immunoglobulin gamma-1 heavy chain	IGHG1	sp|P01857|IGHG1_HUMAN	Controle_19_Slot1-19_1_8827	1993
Controle_19_Slot1_19_1_8827	EEQYNSTYR	EEQYN[2174]STYR	R	V	9	4	114.5512	3248.2368	3248.2344	813.0665	813.0659	1188.5046	298.1334	2059.7297	0.6519577	10.162	9.927	0.9793	2	0	295	303	0.0	5N(2059.7350)	HexNAc-4_Hex-5_Fuc-1_NeuAc-1	-9.3652	0.0098107918710581	EEQYnSTYR	10.162406	8.888218	0.7671	False	sp|P0DOX5|IGG1_HUMAN	P0DOX5	IGG1_HUMAN		Immunoglobulin gamma-1 heavy chain	IGHG1	sp|P01857|IGHG1_HUMAN	Controle_19_Slot1-19_1_8827	1997
Controle_19_Slot1_19_1_8827	EQRPGQNCSN	EQRPGQNCSN[1883]	R	Y	10	3	115.7289	2957.1426	2957.1436	986.7215	986.7218	1188.4941	397.172	1768.6494	0.05863604	16.384	12.758	0.9436	1	0	123	132	0.0	8C(57.0215), 10N(1768.6396)	HexNAc-4_Hex-5_Fuc-1	-3.4909	0.0025484199796126	EQRPGQNCSn	16.384396	11.977079	0.9187	True	sp|O75339|CILP1_HUMAN	O75339	CILP1_HUMAN	CILP	Cartilage intermediate layer protein 1			Controle_19_Slot1-19_1_8827	2000
Controle_19_Slot1_19_1_8827	EEQYNSTYR	EEQYN[1559]STYR	R	V	9	3	115.7289	2633.0422	2633.0413	878.688	878.6877	1188.5046	397.1755	1444.5366	0.06523715	15.672	9.773	0.9953	2	0	295	303	0.0	5N(1444.5339)	HexNAc-4_Hex-3_Fuc-1	-1.216	0.00030175015087507544	EEQYnSTYR	15.672306	13.712187	0.8293	False	sp|P0DOX5|IGG1_HUMAN	P0DOX5	IGG1_HUMAN		Immunoglobulin gamma-1 heavy chain	IGHG1	sp|P01857|IGHG1_HUMAN	Controle_19_Slot1-19_1_8827	2002
Controle_19_Slot1_19_1_8827	ETCFAEEGKK	ETCFAEEGKK	K	L	10	2	115.7289	1197.5327	1197.533	599.7736	599.7738	1197.5334	599.774	-0.0004	0.3320856	8.415	0.0	0.9595	2	0	589	598	0.0	3C(57.0215)							0.8684	False	sp|P02768|ALBU_HUMAN	P02768	ALBU_HUMAN	ALB	Albumin		sp|P02768-2|ALBU_HUMAN, sp|P02768-3|ALBU_HUMAN	Controle_19_Slot1-19_1_8827	2010
Controle_19_Slot1_19_1_8827	ETYGEMADCCAK	ETYGEM[147]ADCCAK	R	Q	12	2	116.9064	1449.5225	1449.5217	725.7685	725.7681	1449.521	725.7678	0.0007	0.001298674	19.046	0.0	0.9995	2	0	106	117	0.0	10C(57.0215), 6M(15.9949), 9C(57.0215)							0.9119	False	sp|P02768|ALBU_HUMAN	P02768	ALBU_HUMAN	ALB	Albumin		sp|P02768-3|ALBU_HUMAN	Controle_19_Slot1-19_1_8827	2012
Controle_19_Slot1_19_1_8827	EEQYNSTYR	EEQYN[1559]STYR	R	V	9	3	118.084	2633.0322	2633.0312	878.6847	878.6843	1188.5046	397.1755	1444.5266	0.3978392	18.026	16.241	0.9737	2	0	295	303	0.0	5N(1444.5339)	HexNAc-4_Hex-3_Fuc-1	-1.3009	0.0005861664712778429	EEQYnSTYR	18.026579	15.826417	0.811	False	sp|P0DOX5|IGG1_HUMAN	P0DOX5	IGG1_HUMAN		Immunoglobulin gamma-1 heavy chain	IGHG1	sp|P01857|IGHG1_HUMAN	Controle_19_Slot1-19_1_8827	2028
Controle_19_Slot1_19_1_8827	EEQYNSTYR	EEQYN[1721]STYR	R	V	9	3	119.2626	2796.091	2796.091	933.0376	933.0376	1188.5046	397.1755	1607.5864	0.7236326	15.974	14.137	0.9239	2	0	295	303	0.0	5N(1606.5867)	HexNAc-4_Hex-4_Fuc-1	-1.2166	0.00030175015087507544	EEQYnSTYR	15.974539	13.8879175	0.9128	False	sp|P0DOX5|IGG1_HUMAN	P0DOX5	IGG1_HUMAN		Immunoglobulin gamma-1 heavy chain	IGHG1	sp|P01857|IGHG1_HUMAN	Controle_19_Slot1-19_1_8827	2038
Controle_19_Slot1_19_1_8827	EEQYNSTYR	EEQYN[1721]STYR	R	V	9	3	119.2626	2795.0923	2795.0923	932.7047	932.7047	1188.5046	397.1755	1606.5876	1.380114	13.078	10.205	0.9083	2	0	295	303	0.0	5N(1606.5867)	HexNAc-4_Hex-4_Fuc-1	-0.009	0.0	EEQYnSTYR	13.078807	13.078807	0.831	False	sp|P0DOX5|IGG1_HUMAN	P0DOX5	IGG1_HUMAN		Immunoglobulin gamma-1 heavy chain	IGHG1	sp|P01857|IGHG1_HUMAN	Controle_19_Slot1-19_1_8827	2046
Controle_19_Slot1_19_1_8827	EEQYNSTYR	EEQYN[1762]STYR	R	V	9	3	120.4392	2837.1206	2837.121	946.7141	946.7143	1188.5046	397.1755	1648.6164	0.4414854	16.881	11.21	0.9648	2	0	295	303	0.0	5N(1647.6132)	HexNAc-5_Hex-3_Fuc-1	-0.3556	0.0	EEQYnSTYR	16.881351	14.796426	0.9169	False	sp|P0DOX5|IGG1_HUMAN	P0DOX5	IGG1_HUMAN		Immunoglobulin gamma-1 heavy chain	IGHG1	sp|P01857|IGHG1_HUMAN	Controle_19_Slot1-19_1_8827	2051
Controle_19_Slot1_19_1_8827	EEQYNSTYR	EEQYN[2174]STYR	R	V	9	4	120.4392	3248.2444	3248.242	813.0684	813.0678	1188.5046	298.1334	2059.7373	0.00237921	17.895	12.062	0.9999	2	0	295	303	0.0	5N(2059.7350)	HexNAc-4_Hex-5_Fuc-1_NeuAc-1	-7.06	0.0061567605967321	EEQYnSTYR	17.895357	17.895357	0.825	False	sp|P0DOX5|IGG1_HUMAN	P0DOX5	IGG1_HUMAN		Immunoglobulin gamma-1 heavy chain	IGHG1	sp|P01857|IGHG1_HUMAN	Controle_19_Slot1-19_1_8827	2052
Controle_19_Slot1_19_1_8827	EQRPGQNCSN	EQRPGQNCSN[1575]	R	Y	10	3	121.6159	2651.0386	2651.0378	884.6868	884.6865	1188.4941	397.172	1462.5437	0.03688385	16.123	15.749	0.9507	1	0	123	132	0.0	8C(57.0215), 10N(1460.5288)	HexNAc-4_Hex-4	1.3461	0.0	EQRPGQNCSn	16.12399	11.581108	0.8956	True	sp|O75339|CILP1_HUMAN	O75339	CILP1_HUMAN	CILP	Cartilage intermediate layer protein 1			Controle_19_Slot1-19_1_8827	2069
Controle_19_Slot1_19_1_8827	EEQYNSTYR	EEQYN[2028]STYR	R	V	9	3	123.9716	3102.1807	3102.1824	1035.0675	1035.0681	1188.5046	397.1755	1913.6777	0.7432742	9.774	0.0	0.9672	2	0	295	303	0.0	5N(1913.6771)	HexNAc-4_Hex-5_NeuAc-1	6.0115	0.0	EEQYnSTYR	9.774487	8.366735	0.9127	False	sp|P0DOX5|IGG1_HUMAN	P0DOX5	IGG1_HUMAN		Immunoglobulin gamma-1 heavy chain	IGHG1	sp|P01857|IGHG1_HUMAN	Controle_19_Slot1-19_1_8827	2086
Controle_19_Slot1_19_1_8827	EEQYNSTYR	EEQYN[2174]STYR	R	V	9	3	125.1485	3250.2441	3250.246	1084.422	1084.4226	1188.5046	397.1755	2061.7414	0.09757906	19.928	14.395	0.995	2	0	295	303	0.0	5N(2059.7350)	HexNAc-4_Hex-5_Fuc-1_NeuAc-1	-0.2017	0.0	EEQYNSTYR	15.638724	19.928799	0.9563	False	sp|P0DOX5|IGG1_HUMAN	P0DOX5	IGG1_HUMAN		Immunoglobulin gamma-1 heavy chain	IGHG1	sp|P01857|IGHG1_HUMAN	Controle_19_Slot1-19_1_8827	2090
Controle_19_Slot1_19_1_8827	EEQYNSTYR	EEQYN[1721]STYR	R	V	9	3	127.5034	2795.0762	2795.0762	932.6993	932.6993	1188.5046	397.1755	1606.5715	0.02503949	16.892	10.47	0.9982	2	0	295	303	0.0	5N(1606.5867)	HexNAc-4_Hex-4_Fuc-1	-3.6218	0.0028004073319755	EEQYNSTYR	15.886303	16.892159	0.864	False	sp|P0DOX5|IGG1_HUMAN	P0DOX5	IGG1_HUMAN		Immunoglobulin gamma-1 heavy chain	IGHG1	sp|P01857|IGHG1_HUMAN	Controle_19_Slot1-19_1_8827	2106
Controle_19_Slot1_19_1_8827	EEQYNSTYR	EEQYN[1721]STYR	R	V	9	3	132.2146	2795.0706	2795.0708	932.6975	932.6975	1188.5046	397.1755	1606.5661	0.05896072	14.276	8.895	0.9965	2	0	295	303	0.0	5N(1606.5867)	HexNAc-4_Hex-4_Fuc-1	-3.5874	0.0025484199796126	EEQYnSTYR	14.276098	14.260029	0.9036	False	sp|P0DOX5|IGG1_HUMAN	P0DOX5	IGG1_HUMAN		Immunoglobulin gamma-1 heavy chain	IGHG1	sp|P01857|IGHG1_HUMAN	Controle_19_Slot1-19_1_8827	2130
Controle_19_Slot1_19_1_8827	EEQYNSTYR	EEQYN[1721]STYR	R	V	9	3	135.7476	2795.0967	2795.097	932.7062	932.7063	1188.5046	397.1755	1606.5922	0.1546216	15.518	14.151	0.9914	2	0	295	303	0.0	5N(1606.5867)	HexNAc-4_Hex-4_Fuc-1	-2.974	0.0015507883173946	EEQYnSTYR	15.5189705	15.5189705	0.8832	False	sp|P0DOX5|IGG1_HUMAN	P0DOX5	IGG1_HUMAN		Immunoglobulin gamma-1 heavy chain	IGHG1	sp|P01857|IGHG1_HUMAN	Controle_19_Slot1-19_1_8827	2141
Controle_19_Slot1_19_1_8827	EQRPGQNCSN	EQRPGQNCSN[2174]	R	Y	10	3	156.0179	3248.2437	3248.2466	1083.7552	1083.7561	1188.4941	397.172	2059.7524	0.1263332	16.379	9.888	0.8998	1	0	123	132	0.0	8C(57.0215), 10N(2059.7350)	HexNAc-4_Hex-5_Fuc-1_NeuAc-1	-0.5646	0.0	EQRPGQNCSn	16.379612	8.4935875	0.8188	True	sp|O75339|CILP1_HUMAN	O75339	CILP1_HUMAN	CILP	Cartilage intermediate layer protein 1			Controle_19_Slot1-19_1_8827	2179
Controle_19_Slot1_19_1_8827	EEQYNSTYR	EEQYN[1559]STYR	R	V	9	3	193.8241	2633.0344	2633.0344	878.6854	878.6854	1188.5046	397.1755	1444.5297	0.2437499	13.715	12.159	0.9838	2	0	295	303	0.0	5N(1444.5339)	HexNAc-4_Hex-3_Fuc-1	-1.6262	0.0011043622308117	EEQYnSTYR	13.7152815	13.7152815	0.7864	False	sp|P0DOX5|IGG1_HUMAN	P0DOX5	IGG1_HUMAN		Immunoglobulin gamma-1 heavy chain	IGHG1	sp|P01857|IGHG1_HUMAN	Controle_19_Slot1-19_1_8827	2246
Controle_19_Slot1_19_1_8827	EEQYNSTYR	EEQYN[1559]STYR	R	V	9	3	196.1793	2633.035	2633.035	878.6856	878.6856	1188.5046	397.1755	1444.5302	0.0807607	17.943	14.295	0.9942	2	0	295	303	0.0	5N(1444.5339)	HexNAc-4_Hex-3_Fuc-1	-0.6288	0.0	EEQYnSTYR	17.943548	17.943548	0.7837	False	sp|P0DOX5|IGG1_HUMAN	P0DOX5	IGG1_HUMAN		Immunoglobulin gamma-1 heavy chain	IGHG1	sp|P01857|IGHG1_HUMAN	Controle_19_Slot1-19_1_8827	2251
Controle_19_Slot1_19_1_8827	EEQYNSTYR	EEQYN[2174]STYR	R	V	9	3	199.7116	3248.2393	3248.2427	1083.7537	1083.7548	1188.5046	397.1755	2059.738	1.196329	13.236	8.834	0.9391	2	0	295	303	0.0	5N(2059.7350)	HexNAc-4_Hex-5_Fuc-1_NeuAc-1	-0.3978	0.0	EEQYnSTYR	13.236355	11.41308	0.9656	False	sp|P0DOX5|IGG1_HUMAN	P0DOX5	IGG1_HUMAN		Immunoglobulin gamma-1 heavy chain	IGHG1	sp|P01857|IGHG1_HUMAN	Controle_19_Slot1-19_1_8827	2265
Controle_19_Slot1_19_1_8827	EEQYNSTYR	EEQYN[1559]STYR	R	V	9	3	200.8893	2633.0327	2633.033	878.6848	878.6849	1188.5046	397.1755	1444.5283	1.314327	16.853	16.017	0.8959	2	0	295	303	0.0	5N(1444.5339)	HexNAc-4_Hex-3_Fuc-1	-2.2775	0.0011043622308117	EEQYNSTYR	15.981449	16.85316	0.7836	False	sp|P0DOX5|IGG1_HUMAN	P0DOX5	IGG1_HUMAN		Immunoglobulin gamma-1 heavy chain	IGHG1	sp|P01857|IGHG1_HUMAN	Controle_19_Slot1-19_1_8827	2270
Controle_19_Slot1_19_1_8827	EEQYNSTYR	EEQYN[2174]STYR	R	V	9	3	202.0664	3250.2488	3250.2524	1084.4235	1084.4247	1188.5046	397.1755	2061.7478	0.3852483	15.903	11.624	0.9816	2	0	295	303	0.0	5N(2059.7350)	HexNAc-4_Hex-5_Fuc-1_NeuAc-1	-1.9215	0.0011043622308117	EEQYnSTYR	15.903999	14.055077	0.9394	False	sp|P0DOX5|IGG1_HUMAN	P0DOX5	IGG1_HUMAN		Immunoglobulin gamma-1 heavy chain	IGHG1	sp|P01857|IGHG1_HUMAN	Controle_19_Slot1-19_1_8827	2275
Controle_19_Slot1_19_1_8827	EEQYNSTYR	EEQYN[1413]STYR	R	V	9	3	204.4216	2486.9785	2486.9778	830.0001	829.9999	1188.5046	397.1755	1298.4731	0.06340523	15.169	7.551	0.9268	2	0	295	303	0.0	5N(1298.4760)	HexNAc-4_Hex-3	3.2889	0.0	EEQYNSTYR	13.204408	15.169922	0.8575	False	sp|P0DOX5|IGG1_HUMAN	P0DOX5	IGG1_HUMAN		Immunoglobulin gamma-1 heavy chain	IGHG1	sp|P01857|IGHG1_HUMAN	Controle_19_Slot1-19_1_8827	2293
Controle_19_Slot1_19_1_8827	EEQYNSTYR	EEQYN[1762]STYR	R	V	9	3	205.5999	2836.1147	2836.1162	946.3788	946.3793	1188.5046	397.1755	1647.6115	0.506519	14.611	14.266	0.978	2	0	295	303	0.0	5N(1647.6132)	HexNAc-5_Hex-3_Fuc-1	-0.5917	0.0	EEQYnSTYR	14.61174	13.18723	0.913	False	sp|P0DOX5|IGG1_HUMAN	P0DOX5	IGG1_HUMAN		Immunoglobulin gamma-1 heavy chain	IGHG1	sp|P01857|IGHG1_HUMAN	Controle_19_Slot1-19_1_8827	2296
Controle_19_Slot1_19_1_8827	EEQYNSTYR	EEQYN[1559]STYR	R	V	9	3	205.5999	2634.0347	2634.0347	879.0188	879.0188	1188.5046	397.1755	1445.53	0.002496574	18.039	9.585	0.9981	2	0	295	303	0.0	5N(1444.5339)	HexNAc-4_Hex-3_Fuc-1	-1.2431	0.0005861664712778429	EEQYNSTYR	15.829037	18.039131	0.8612	False	sp|P0DOX5|IGG1_HUMAN	P0DOX5	IGG1_HUMAN		Immunoglobulin gamma-1 heavy chain	IGHG1	sp|P01857|IGHG1_HUMAN	Controle_19_Slot1-19_1_8827	2297
Controle_19_Slot1_19_1_8827	EEQYNSTYR	EEQYN[1559]STYR	R	V	9	2	206.7774	2633.0227	2633.0298	1317.5186	1317.5222	1188.5046	595.2596	1444.5251	0.0275742	17.931	11.341	0.9953	2	0	295	303	0.0	5N(1444.5339)	HexNAc-4_Hex-3_Fuc-1	-2.1784	0.0011043622308117	EEQYNSTYR	14.970039	17.931091	1.1644	False	sp|P0DOX5|IGG1_HUMAN	P0DOX5	IGG1_HUMAN		Immunoglobulin gamma-1 heavy chain	IGHG1	sp|P01857|IGHG1_HUMAN	Controle_19_Slot1-19_1_8827	2308
Controle_19_Slot1_19_1_8827	EEQYNSTYR	EEQYN[2012]STYR	R	V	9	3	207.9536	3086.192	3086.1948	1029.7379	1029.7389	1188.5046	397.1755	1897.6901	0.01211518	13.674	8.358	0.9986	2	0	295	303	0.0	5N(1897.6821)	HexNAc-4_Hex-4_Fuc-1_NeuAc-1	-1.6111	0.0011043622308117	EEQYNSTYR	11.71602	13.674875	0.9518	False	sp|P0DOX5|IGG1_HUMAN	P0DOX5	IGG1_HUMAN		Immunoglobulin gamma-1 heavy chain	IGHG1	sp|P01857|IGHG1_HUMAN	Controle_19_Slot1-19_1_8827	2313
Controle_19_Slot1_19_1_8827	EEQYNSTYR	EEQYN[2174]STYR	R	V	9	4	207.9536	3248.2327	3248.2314	813.0655	813.0651	1188.5046	298.1334	2059.7268	1.140536	11.291	7.392	0.9579	2	0	295	303	0.0	5N(2059.7350)	HexNAc-4_Hex-5_Fuc-1_NeuAc-1	-3.4654	0.0025484199796126	EEQYNSTYR	10.444748	11.291989	0.8423	False	sp|P0DOX5|IGG1_HUMAN	P0DOX5	IGG1_HUMAN		Immunoglobulin gamma-1 heavy chain	IGHG1	sp|P01857|IGHG1_HUMAN	Controle_19_Slot1-19_1_8827	2315
Controle_19_Slot1_19_1_8827	EEQYNSTYR	EEQYN[2174]STYR	R	V	9	3	211.4859	3250.2476	3250.2515	1084.4231	1084.4244	1188.5046	397.1755	2061.7468	1.295466	18.003	14.238	0.9246	2	0	295	303	0.0	5N(2059.7350)	HexNAc-4_Hex-5_Fuc-1_NeuAc-1	-0.7528	0.0	EEQYnSTYR	18.003063	17.93748	0.9003	False	sp|P0DOX5|IGG1_HUMAN	P0DOX5	IGG1_HUMAN		Immunoglobulin gamma-1 heavy chain	IGHG1	sp|P01857|IGHG1_HUMAN	Controle_19_Slot1-19_1_8827	2344
Controle_19_Slot1_19_1_8827	EEQYNSTYR	EEQYN[1778]STYR	R	V	9	3	213.8419	2852.1094	2852.111	951.7104	951.7109	1188.5046	397.1755	1663.6064	0.2460538	13.722	13.56	0.9798	2	0	295	303	0.0	5N(1663.6082)	HexNAc-5_Hex-4	4.201	0.0	EEQYNSTYR	12.502611	13.722926	0.9257	False	sp|P0DOX5|IGG1_HUMAN	P0DOX5	IGG1_HUMAN		Immunoglobulin gamma-1 heavy chain	IGHG1	sp|P01857|IGHG1_HUMAN	Controle_19_Slot1-19_1_8827	2371
Controle_19_Slot1_19_1_8827	EQRPGQNCSN	EQRPGQNCSN[1559]	R	Y	10	3	213.8419	2633.0405	2633.0408	878.6874	878.6875	1188.4941	397.172	1444.5466	0.02785198	16.165	13.598	0.9554	1	0	123	132	0.0	8C(57.0215), 10N(1444.5339)	HexNAc-4_Hex-3_Fuc-1	-2.9275	0.0015507883173946	EQRPGQNCSn	16.16585	11.65132	0.8464	True	sp|O75339|CILP1_HUMAN	O75339	CILP1_HUMAN	CILP	Cartilage intermediate layer protein 1			Controle_19_Slot1-19_1_8827	2372
Controle_19_Slot1_19_1_8827	EEQYNSTYR	EEQYN[2174]STYR	R	V	9	3	215.02	3248.2383	3248.2422	1083.7534	1083.7547	1188.5046	397.1755	2059.7375	0.1460367	18.303	0.0	0.9935	2	0	295	303	0.0	5N(2059.7350)	HexNAc-4_Hex-5_Fuc-1_NeuAc-1	0.125	0.0	EEQYNSTYR	14.9962435	18.303104	0.9697	False	sp|P0DOX5|IGG1_HUMAN	P0DOX5	IGG1_HUMAN		Immunoglobulin gamma-1 heavy chain	IGHG1	sp|P01857|IGHG1_HUMAN	Controle_19_Slot1-19_1_8827	2381
Controle_19_Slot1_19_1_8827	EEQYNSTYR	EEQYN[2012]STYR	R	V	9	3	216.1965	3086.1775	3086.1804	1029.7331	1029.7341	1188.5046	397.1755	1897.6757	0.03765956	18.081	11.327	0.9973	2	0	295	303	0.0	5N(1897.6821)	HexNAc-4_Hex-4_Fuc-1_NeuAc-1	-0.952	0.00030175015087507544	EEQYNSTYR	15.876699	18.081085	0.8962	False	sp|P0DOX5|IGG1_HUMAN	P0DOX5	IGG1_HUMAN		Immunoglobulin gamma-1 heavy chain	IGHG1	sp|P01857|IGHG1_HUMAN	Controle_19_Slot1-19_1_8827	2400
Controle_19_Slot1_19_1_8827	EEQYNSTYR	EEQYN[2174]STYR	R	V	9	2	216.1965	3248.2273	3248.2385	1625.1209	1625.1265	1188.5046	595.2596	2059.7338	0.1907432	14.422	10.453	0.9785	2	0	295	303	0.0	5N(2059.7350)	HexNAc-4_Hex-5_Fuc-1_NeuAc-1	2.7175	0.0	EEQYnSTYR	14.422632	14.422632	1.3233	False	sp|P0DOX5|IGG1_HUMAN	P0DOX5	IGG1_HUMAN		Immunoglobulin gamma-1 heavy chain	IGHG1	sp|P01857|IGHG1_HUMAN	Controle_19_Slot1-19_1_8827	2404
Controle_19_Slot1_19_1_8827	SCDTPPPCPR	SCDTPPPCPR	K	C	10	2	216.1965	1185.489	1185.4888	593.7518	593.7517	1185.4906	593.7526	-0.0018	0.006718155	16.191	0.0	0.9979	2	0	119	128	0.0	2C(57.0215), 8C(57.0215)							0.8527	True	sp|P01860|IGHG3_HUMAN	P01860	IGHG3_HUMAN	IGHG3	Immunoglobulin heavy constant gamma 3			Controle_19_Slot1-19_1_8827	2411
Controle_19_Slot1_19_1_8827	EEQYNSTYR	EEQYN[1559]STYR	R	V	9	3	217.3743	2633.0437	2633.044	878.6885	878.6886	1188.5046	397.1755	1444.5393	0.1744456	16.485	12.095	0.9881	2	0	295	303	0.0	5N(1444.5339)	HexNAc-4_Hex-3_Fuc-1	-1.8929	0.0011043622308117	EEQYNSTYR	13.806124	16.485565	0.8861	False	sp|P0DOX5|IGG1_HUMAN	P0DOX5	IGG1_HUMAN		Immunoglobulin gamma-1 heavy chain	IGHG1	sp|P01857|IGHG1_HUMAN	Controle_19_Slot1-19_1_8827	2412
Controle_19_Slot1_19_1_8827	CCAAADPHECYAK	CCAAADPHECYAK	K	V	13	3	217.3743	1551.5892	1551.5892	518.2037	518.2037	1551.5903	518.204	-0.0011	0.01970154	15.322	7.663	0.9898	2	0	384	396	0.0	10C(57.0215), 1C(57.0215), 2C(57.0215)							0.8153	False	sp|P02768|ALBU_HUMAN	P02768	ALBU_HUMAN	ALB	Albumin		sp|P02768-2|ALBU_HUMAN, sp|P02768-3|ALBU_HUMAN	Controle_19_Slot1-19_1_8827	2414
Controle_19_Slot1_19_1_8827	EEQYNSTYR	EEQYN[1721]STYR	R	V	9	3	217.3743	2795.0942	2795.0955	932.7053	932.7058	1188.5046	397.1755	1606.5908	0.4069091	14.589	14.158	0.9781	2	0	295	303	0.0	5N(1606.5867)	HexNAc-4_Hex-4_Fuc-1	-2.5071	0.0013161358252171	EEQYNSTYR	13.660301	14.589705	0.9009	False	sp|P0DOX5|IGG1_HUMAN	P0DOX5	IGG1_HUMAN		Immunoglobulin gamma-1 heavy chain	IGHG1	sp|P01857|IGHG1_HUMAN	Controle_19_Slot1-19_1_8827	2422
Controle_19_Slot1_19_1_8827	SCDTPPPCPR	SCDTPPPCPR	K	C	10	2	217.3743	1185.4901	1185.49	593.7523	593.7523	1185.4906	593.7526	-0.0006	0.03890451	12.14	0.0	0.9964	2	0	119	128	0.0	2C(57.0215), 8C(57.0215)							0.8361	True	sp|P01860|IGHG3_HUMAN	P01860	IGHG3_HUMAN	IGHG3	Immunoglobulin heavy constant gamma 3			Controle_19_Slot1-19_1_8827	2423
Controle_19_Slot1_19_1_8827	EEQYNSTYR	EEQYN[1762]STYR	R	V	9	3	218.551	2836.1177	2836.1194	946.3798	946.3804	1188.5046	397.1755	1647.6147	0.08640505	15.077	11.789	0.996	2	0	295	303	0.0	5N(1647.6132)	HexNAc-5_Hex-3_Fuc-1	-1.0019	0.00030175015087507544	EEQYnSTYR	15.077574	15.077574	0.8587	False	sp|P0DOX5|IGG1_HUMAN	P0DOX5	IGG1_HUMAN		Immunoglobulin gamma-1 heavy chain	IGHG1	sp|P01857|IGHG1_HUMAN	Controle_19_Slot1-19_1_8827	2426
Controle_19_Slot1_19_1_8827	EEQYNSTYR	EEQYN[1575]STYR	R	V	9	3	218.551	2649.0312	2649.0317	884.0177	884.0178	1188.5046	397.1755	1460.5271	0.3066128	13.543	10.416	0.963	2	0	295	303	0.0	5N(1460.5288)	HexNAc-4_Hex-4	4.2657	0.0	EEQYnSTYR	13.543362	13.543362	0.9194	False	sp|P0DOX5|IGG1_HUMAN	P0DOX5	IGG1_HUMAN		Immunoglobulin gamma-1 heavy chain	IGHG1	sp|P01857|IGHG1_HUMAN	Controle_19_Slot1-19_1_8827	2433
Controle_19_Slot1_19_1_8827	SCDTPPPCPR	SCDTPPPCPR	K	C	10	2	218.551	1185.4889	1185.4888	593.7517	593.7517	1185.4906	593.7526	-0.0018	0.009236344	15.638	0.0	0.9978	2	0	119	128	0.0	2C(57.0215), 8C(57.0215)							0.8557	True	sp|P01860|IGHG3_HUMAN	P01860	IGHG3_HUMAN	IGHG3	Immunoglobulin heavy constant gamma 3			Controle_19_Slot1-19_1_8827	2434
Controle_19_Slot1_19_1_8827	SCDTPPPCPR	SCDTPPPCPR	K	C	10	2	219.7294	1185.4891	1185.489	593.7518	593.7518	1185.4906	593.7526	-0.0015	0.007816276	14.928	0.0	0.9978	2	0	119	128	0.0	2C(57.0215), 8C(57.0215)							0.8535	True	sp|P01860|IGHG3_HUMAN	P01860	IGHG3_HUMAN	IGHG3	Immunoglobulin heavy constant gamma 3			Controle_19_Slot1-19_1_8827	2438
Controle_19_Slot1_19_1_8827	CCAAADPHECYAK	CCAAADPHECYAK	K	V	13	3	219.7294	1551.5981	1551.598	518.2066	518.2066	1551.5903	518.204	0.0076	0.134122	12.99	0.0	0.953	2	0	384	396	0.0	10C(57.0215), 1C(57.0215), 2C(57.0215)							0.812	False	sp|P02768|ALBU_HUMAN	P02768	ALBU_HUMAN	ALB	Albumin		sp|P02768-2|ALBU_HUMAN, sp|P02768-3|ALBU_HUMAN	Controle_19_Slot1-19_1_8827	2446
Controle_19_Slot1_19_1_8827	CCAAADPHECYAK	CCAAADPHECYAK	K	V	13	3	220.9064	1551.5835	1551.5834	518.2018	518.2017	1551.5903	518.204	-0.0069	0.02285599	15.064	7.03	0.989	2	0	384	396	0.0	10C(57.0215), 1C(57.0215), 2C(57.0215)							0.8121	False	sp|P02768|ALBU_HUMAN	P02768	ALBU_HUMAN	ALB	Albumin		sp|P02768-2|ALBU_HUMAN, sp|P02768-3|ALBU_HUMAN	Controle_19_Slot1-19_1_8827	2451
Controle_19_Slot1_19_1_8827	EEQYNSTYR	EEQYN[2174]STYR	R	V	9	3	223.2617	3248.2378	3248.2422	1083.7532	1083.7547	1188.5046	397.1755	2059.7375	0.1067429	18.302	12.848	0.9952	2	0	295	303	0.0	5N(2059.7350)	HexNAc-4_Hex-5_Fuc-1_NeuAc-1	0.8547	0.0	EEQYnSTYR	18.30229	16.099009	0.9273	False	sp|P0DOX5|IGG1_HUMAN	P0DOX5	IGG1_HUMAN		Immunoglobulin gamma-1 heavy chain	IGHG1	sp|P01857|IGHG1_HUMAN	Controle_19_Slot1-19_1_8827	2472
Controle_19_Slot1_19_1_8827	EEQYNSTYR	EEQYN[2012]STYR	R	V	9	3	224.4389	3089.1836	3089.1865	1030.7351	1030.7361	1188.5046	397.1755	1900.6818	0.02883541	17.558	14.778	1.0	2	0	295	303	0.0	5N(1897.6821)	HexNAc-4_Hex-4_Fuc-1_NeuAc-1	-2.641	0.0013161358252171	EEQYnSTYR	17.558569	17.516953	0.9412	False	sp|P0DOX5|IGG1_HUMAN	P0DOX5	IGG1_HUMAN		Immunoglobulin gamma-1 heavy chain	IGHG1	sp|P01857|IGHG1_HUMAN	Controle_19_Slot1-19_1_8827	2486
Controle_19_Slot1_19_1_8827	EEQYNSTYR	EEQYN[1762]STYR	R	V	9	3	226.7938	2837.1272	2837.1287	946.7163	946.7168	1188.5046	397.1755	1648.624	0.7851657	13.93	13.929	0.9341	2	0	295	303	0.0	5N(1647.6132)	HexNAc-5_Hex-3_Fuc-1	-1.8906	0.0011043622308117	EEQYNSTYR	11.984969	13.930542	0.8919	False	sp|P0DOX5|IGG1_HUMAN	P0DOX5	IGG1_HUMAN		Immunoglobulin gamma-1 heavy chain	IGHG1	sp|P01857|IGHG1_HUMAN	Controle_19_Slot1-19_1_8827	2506
Controle_19_Slot1_19_1_8827	EEQYNSTYR	EEQYN[2028]STYR	R	V	9	4	230.3256	3102.1843	3102.1836	776.5534	776.5532	1188.5046	298.1334	1913.6789	0.05013107	14.917	0.0	0.9993	2	0	295	303	0.0	5N(1913.6771)	HexNAc-4_Hex-5_NeuAc-1	-5.2153	0.0046071774975751	EEQYNSTYR	12.967268	14.91713	0.8371	False	sp|P0DOX5|IGG1_HUMAN	P0DOX5	IGG1_HUMAN		Immunoglobulin gamma-1 heavy chain	IGHG1	sp|P01857|IGHG1_HUMAN	Controle_19_Slot1-19_1_8827	2541
Controle_19_Slot1_19_1_8827	EEQYNSTYR	EEQYN[2028]STYR	R	V	9	3	233.8587	3102.1646	3102.1677	1035.0621	1035.0632	1188.5046	397.1755	1913.663	0.7688218	12.967	8.789	0.9659	2	0	295	303	0.0	5N(1913.6771)	HexNAc-4_Hex-5_NeuAc-1	2.1794	0.0	EEQYnSTYR	12.967295	11.5334015	0.9887	False	sp|P0DOX5|IGG1_HUMAN	P0DOX5	IGG1_HUMAN		Immunoglobulin gamma-1 heavy chain	IGHG1	sp|P01857|IGHG1_HUMAN	Controle_19_Slot1-19_1_8827	2579
Controle_19_Slot1_19_1_8827	EEQYNSTYR	EEQYN[1924]STYR	R	V	9	3	233.8587	2998.164	2998.167	1000.3953	1000.3963	1188.5046	397.1755	1809.6623	0.0906606	16.043	9.636	0.9957	2	0	295	303	0.0	5N(1809.6661)	HexNAc-5_Hex-4_Fuc-1	-2.6078	0.0013161358252171	EEQYNSTYR	13.950794	16.043669	0.9278	False	sp|P0DOX5|IGG1_HUMAN	P0DOX5	IGG1_HUMAN		Immunoglobulin gamma-1 heavy chain	IGHG1	sp|P01857|IGHG1_HUMAN	Controle_19_Slot1-19_1_8827	2581
Controle_19_Slot1_19_1_8827	ETCFAEEGKK	ETCFAEEGKK	K	L	10	2	233.8587	1197.5305	1197.5304	599.7725	599.7725	1197.5334	599.774	-0.003	0.07182077	12.075	0.0	0.9933	2	0	589	598	0.0	3C(57.0215)							0.8732	False	sp|P02768|ALBU_HUMAN	P02768	ALBU_HUMAN	ALB	Albumin		sp|P02768-2|ALBU_HUMAN, sp|P02768-3|ALBU_HUMAN	Controle_19_Slot1-19_1_8827	2582
Controle_19_Slot1_19_1_8827	EQRPGQNCSN	EQRPGQNCSN[2174]	R	Y	10	3	236.2134	3248.2375	3248.242	1083.7531	1083.7546	1188.4941	397.172	2059.7478	0.08831933	16.399	10.897	0.9266	1	0	123	132	0.0	8C(57.0215), 10N(2059.7350)	HexNAc-4_Hex-5_Fuc-1_NeuAc-1	-1.1249	0.00030175015087507544	EQRPGQNCSn	16.399431	11.989137	0.8398	True	sp|O75339|CILP1_HUMAN	O75339	CILP1_HUMAN	CILP	Cartilage intermediate layer protein 1			Controle_19_Slot1-19_1_8827	2602
Controle_19_Slot1_19_1_8827	EEQYNSTYR	EEQYN[1866]STYR	R	V	9	3	236.2134	2940.1318	2940.1343	981.0512	981.052	1188.5046	397.1755	1751.6296	0.1244202	13.502	7.494	0.9849	2	0	295	303	0.0	5N(1751.6242)	HexNAc-4_Hex-4_NeuAc-1	0.084	0.0	EEQYnSTYR	13.502378	12.036467	0.9321	False	sp|P0DOX5|IGG1_HUMAN	P0DOX5	IGG1_HUMAN		Immunoglobulin gamma-1 heavy chain	IGHG1	sp|P01857|IGHG1_HUMAN	Controle_19_Slot1-19_1_8827	2610
Controle_19_Slot1_19_1_8827	EEQYNSTYR	EEQYN[1866]STYR	R	V	9	3	237.3914	2940.1108	2940.1133	981.0442	981.045	1188.5046	397.1755	1751.6086	0.05828032	13.607	6.867	0.9926	2	0	295	303	0.0	5N(1751.6242)	HexNAc-4_Hex-4_NeuAc-1	1.9286	0.0	EEQYNSTYR	12.511543	13.607143	0.9251	False	sp|P0DOX5|IGG1_HUMAN	P0DOX5	IGG1_HUMAN		Immunoglobulin gamma-1 heavy chain	IGHG1	sp|P01857|IGHG1_HUMAN	Controle_19_Slot1-19_1_8827	2617
Controle_19_Slot1_19_1_8827	EEQYNSTYR	EEQYN[1778]STYR	R	V	9	3	238.568	2852.114	2852.1157	951.7119	951.7125	1188.5046	397.1755	1663.611	0.2682475	11.563	7.484	0.978	2	0	295	303	0.0	5N(1663.6082)	HexNAc-5_Hex-4	4.0243	0.0	EEQYNSTYR	9.757333	11.563002	0.9329	False	sp|P0DOX5|IGG1_HUMAN	P0DOX5	IGG1_HUMAN		Immunoglobulin gamma-1 heavy chain	IGHG1	sp|P01857|IGHG1_HUMAN	Controle_19_Slot1-19_1_8827	2626
Controle_19_Slot1_19_1_8827	EEQYNSTYR	EEQYN[1866]STYR	R	V	9	3	238.568	2940.1328	2940.1353	981.0515	981.0524	1188.5046	397.1755	1751.6306	1.018905	11.47	7.028	0.8755	2	0	295	303	0.0	5N(1751.6242)	HexNAc-4_Hex-4_NeuAc-1	3.094	0.0	EEQYNSTYR	11.466935	11.470682	0.9285	False	sp|P0DOX5|IGG1_HUMAN	P0DOX5	IGG1_HUMAN		Immunoglobulin gamma-1 heavy chain	IGHG1	sp|P01857|IGHG1_HUMAN	Controle_19_Slot1-19_1_8827	2630
Controle_19_Slot1_19_1_8827	EQRPGQNCSN	EQRPGQNCSN[2029]	R	Y	10	4	238.568	3103.1921	3103.1914	776.8053	776.8051	1188.4941	298.1308	1914.6972	0.1762052	13.774	13.511	1.0	1	0	123	132	0.0	8C(57.0215), 10N(1914.6975)	HexNAc-4_Hex-5_Fuc-2	-1.8486	0.0011043622308117	EQRPGQNCSn	13.77473	13.232239	0.8353	True	sp|O75339|CILP1_HUMAN	O75339	CILP1_HUMAN	CILP	Cartilage intermediate layer protein 1			Controle_19_Slot1-19_1_8827	2632
Controle_19_Slot1_19_1_8827	EEQYNSTYR	EEQYN[1762]STYR	R	V	9	3	240.9242	2836.1155	2836.1172	946.3791	946.3797	1188.5046	397.1755	1647.6125	0.03228324	16.53	9.596	0.9983	2	0	295	303	0.0	5N(1647.6132)	HexNAc-5_Hex-3_Fuc-1	-0.1183	0.0	EEQYNSTYR	15.305003	16.530254	0.92	False	sp|P0DOX5|IGG1_HUMAN	P0DOX5	IGG1_HUMAN		Immunoglobulin gamma-1 heavy chain	IGHG1	sp|P01857|IGHG1_HUMAN	Controle_19_Slot1-19_1_8827	2655
Controle_19_Slot1_19_1_8827	EEQYNSTYR	EEQYN[2215]STYR	R	V	9	3	240.9242	3289.2573	3289.262	1097.4264	1097.4279	1188.5046	397.1755	2100.7573	0.07104196	14.439	13.679	0.9984	2	0	295	303	0.0	5N(2100.7615)	HexNAc-5_Hex-4_Fuc-1_NeuAc-1	0.5562	0.0	EEQYNSTYR	13.748879	14.439022	0.9658	False	sp|P0DOX5|IGG1_HUMAN	P0DOX5	IGG1_HUMAN		Immunoglobulin gamma-1 heavy chain	IGHG1	sp|P01857|IGHG1_HUMAN	Controle_19_Slot1-19_1_8827	2657
Controle_19_Slot1_19_1_8827	EEQYNSTYR	EEQYN[1559]STYR	R	V	9	3	242.102	2633.0337	2633.0342	878.6852	878.6853	1188.5046	397.1755	1444.5295	0.09315174	13.743	8.135	0.9934	2	0	295	303	0.0	5N(1444.5339)	HexNAc-4_Hex-3_Fuc-1	-2.4265	0.0013161358252171	EEQYNSTYR	11.932057	13.743497	0.8817	False	sp|P0DOX5|IGG1_HUMAN	P0DOX5	IGG1_HUMAN		Immunoglobulin gamma-1 heavy chain	IGHG1	sp|P01857|IGHG1_HUMAN	Controle_19_Slot1-19_1_8827	2671
Controle_19_Slot1_19_1_8827	SCDTPPPCPR	SCDTPPPCPR	K	C	10	2	243.2791	1185.4893	1185.4891	593.7519	593.7518	1185.4906	593.7526	-0.0014	0.004367674	16.939	6.728	0.9981	2	0	119	128	0.0	2C(57.0215), 8C(57.0215)							0.8564	True	sp|P01860|IGHG3_HUMAN	P01860	IGHG3_HUMAN	IGHG3	Immunoglobulin heavy constant gamma 3			Controle_19_Slot1-19_1_8827	2679
Controle_19_Slot1_19_1_8827	EQRPGQNCSN	EQRPGQNCSN[2028]	R	Y	10	2	243.2791	3102.1665	3102.1802	1552.0905	1552.0974	1188.4941	595.2543	1913.686	0.07399028	16.167	10.39	0.9121	1	0	123	132	0.0	8C(57.0215), 10N(1913.6771)	HexNAc-4_Hex-5_NeuAc-1	5.731	0.0	EQRPGQNCSn	16.167862	9.856314	1.2763	True	sp|O75339|CILP1_HUMAN	O75339	CILP1_HUMAN	CILP	Cartilage intermediate layer protein 1			Controle_19_Slot1-19_1_8827	2685
Controle_19_Slot1_19_1_8827	EEQYNSTYR	EEQYN[2012]STYR	R	V	9	3	244.4565	3086.19	3086.1934	1029.7373	1029.7384	1188.5046	397.1755	1897.6887	1.152437	12.278	8.935	0.9187	2	0	295	303	0.0	5N(1897.6821)	HexNAc-4_Hex-4_Fuc-1_NeuAc-1	-1.2065	0.00030175015087507544	EEQYnSTYR	12.2785225	11.941337	0.9591	False	sp|P0DOX5|IGG1_HUMAN	P0DOX5	IGG1_HUMAN		Immunoglobulin gamma-1 heavy chain	IGHG1	sp|P01857|IGHG1_HUMAN	Controle_19_Slot1-19_1_8827	2691
Controle_19_Slot1_19_1_8827	EGTCPEAPTDECK	EGTCPEAPTDECK	R	P	13	2	244.4565	1492.5858	1492.5856	747.3002	747.3001	1492.5809	747.2977	0.0046	0.01101539	16.332	6.093	0.9658	1	0	347	359	0.0	12C(57.0215), 4C(57.0215)							0.9356	True	sp|P02787|TRFE_HUMAN	P02787	TRFE_HUMAN	TF	Serotransferrin			Controle_19_Slot1-19_1_8827	2696
Controle_19_Slot1_19_1_8827	EEQYNSTYR	EEQYN[2215]STYR	R	V	9	4	245.6342	3289.2651	3289.265	823.3236	823.3235	1188.5046	298.1334	2100.7602	0.1317265	14.651	13.396	0.9949	2	0	295	303	0.0	5N(2100.7615)	HexNAc-5_Hex-4_Fuc-1_NeuAc-1	-3.5849	0.0025484199796126	EEQYNSTYR	12.675753	14.651958	0.8606	False	sp|P0DOX5|IGG1_HUMAN	P0DOX5	IGG1_HUMAN		Immunoglobulin gamma-1 heavy chain	IGHG1	sp|P01857|IGHG1_HUMAN	Controle_19_Slot1-19_1_8827	2707
Controle_19_Slot1_19_1_8827	EGTCPEAPTDECK	EGTCPEAPTDECK	R	P	13	2	245.6342	1492.579	1492.5786	747.2968	747.2966	1492.5809	747.2977	-0.0023	0.000392419	21.125	0.0	0.9998	1	0	347	359	0.0	12C(57.0215), 4C(57.0215)							0.9344	True	sp|P02787|TRFE_HUMAN	P02787	TRFE_HUMAN	TF	Serotransferrin			Controle_19_Slot1-19_1_8827	2709
Controle_19_Slot1_19_1_8827	EGTCPEAPTDECK	EGTCPEAPTDECK	R	P	13	2	245.6342	1492.5782	1492.578	747.2964	747.2963	1492.5809	747.2977	-0.0029	0.01444608	14.861	0.0	0.9646	1	0	347	359	0.0	12C(57.0215), 4C(57.0215)							0.9189	True	sp|P02787|TRFE_HUMAN	P02787	TRFE_HUMAN	TF	Serotransferrin			Controle_19_Slot1-19_1_8827	2714
Controle_19_Slot1_19_1_8827	EGTCPEAPTDECK	EGTCPEAPTDECK	R	P	13	2	246.8122	1492.578	1492.5778	747.2963	747.2962	1492.5809	747.2977	-0.0031	0.0003326594	20.412	0.0	0.9999	1	0	347	359	0.0	12C(57.0215), 4C(57.0215)							0.9364	True	sp|P02787|TRFE_HUMAN	P02787	TRFE_HUMAN	TF	Serotransferrin			Controle_19_Slot1-19_1_8827	2727
Controle_19_Slot1_19_1_8827	SCDTPPPCPR	SCDTPPPCPR	K	C	10	2	247.9901	1187.4911	1187.4908	594.7528	594.7527	1185.4906	593.7526	2.0002	0.004576148	16.858	3.995	0.9343	2	0	119	128	0.0	2C(57.0215), 8C(57.0215)	Mod1: Second isotopic peak (PeakApex: 2.0014, Theoretical: 2.0047)						0.8414	True	sp|P01860|IGHG3_HUMAN	P01860	IGHG3_HUMAN	IGHG3	Immunoglobulin heavy constant gamma 3			Controle_19_Slot1-19_1_8827	2735
Controle_19_Slot1_19_1_8827	EGTCPEAPTDECK	EGTCPEAPTDECK	R	P	13	2	249.1678	1492.5819	1492.5815	747.2982	747.298	1492.5809	747.2977	0.0006	0.0002790938	20.717	5.817	0.9999	1	0	347	359	0.0	12C(57.0215), 4C(57.0215)							0.9352	True	sp|P02787|TRFE_HUMAN	P02787	TRFE_HUMAN	TF	Serotransferrin			Controle_19_Slot1-19_1_8827	2752
Controle_19_Slot1_19_1_8827	EGTCPEAPTDECK	EGTCPEAPTDECK	R	P	13	2	249.1678	1492.5809	1492.5806	747.2977	747.2976	1492.5809	747.2977	-0.0003	0.003286623	17.433	0.0	0.9747	1	0	347	359	0.0	12C(57.0215), 4C(57.0215)							0.9151	True	sp|P02787|TRFE_HUMAN	P02787	TRFE_HUMAN	TF	Serotransferrin			Controle_19_Slot1-19_1_8827	2756
Controle_19_Slot1_19_1_8827	EEQYNSTYR	EEQYN[2215]STYR	R	V	9	3	256.2309	3289.262	3289.267	1097.4279	1097.4296	1188.5046	397.1755	2100.7624	0.7543859	13.988	9.134	0.9827	2	0	295	303	0.0	5N(2100.7615)	HexNAc-5_Hex-4_Fuc-1_NeuAc-1	1.2359	0.0	EEQYNSTYR	12.024824	13.988222	0.9824	False	sp|P0DOX5|IGG1_HUMAN	P0DOX5	IGG1_HUMAN		Immunoglobulin gamma-1 heavy chain	IGHG1	sp|P01857|IGHG1_HUMAN	Controle_19_Slot1-19_1_8827	2814
Controle_19_Slot1_19_1_8827	SCDTPPPCPR	SCDTPPPCPR	K	C	10	2	256.2309	1187.4965	1187.4962	594.7555	594.7554	1185.4906	593.7526	2.0056	0.004923226	16.731	0.0	0.9329	2	0	119	128	0.0	2C(57.0215), 8C(57.0215)	Mod1: Second isotopic peak (PeakApex: 2.0014, Theoretical: 2.0047); Mod1: Second isotopic peak (PeakApex: 2.0138)						0.8363	True	sp|P01860|IGHG3_HUMAN	P01860	IGHG3_HUMAN	IGHG3	Immunoglobulin heavy constant gamma 3			Controle_19_Slot1-19_1_8827	2819
Controle_19_Slot1_19_1_8827	EGTCPEAPTDECK	EGTCPEAPTDECK	R	P	13	2	260.9424	1492.5825	1492.5823	747.2985	747.2984	1492.5809	747.2977	0.0013	0.000721523	21.067	5.378	0.9979	1	0	347	359	0.0	12C(57.0215), 4C(57.0215)							0.9386	True	sp|P02787|TRFE_HUMAN	P02787	TRFE_HUMAN	TF	Serotransferrin			Controle_19_Slot1-19_1_8827	2850
Controle_19_Slot1_19_1_8827	GGSTSYGTGSETESPR		R	N	16	2	264.4753	1571.6681	1571.668	786.8413	786.8413	1571.6699	786.8422	-0.0019	5.354016e-07	29.903	6.975	1.0	2	0	272	287	0.0								0.9299	False	sp|P02671-2|FIBA_HUMAN	P02671-2	FIBA_HUMAN	FGA	Isoform 2 of Fibrinogen alpha chain		sp|P02671|FIBA_HUMAN	Controle_19_Slot1-19_1_8827	2877
Controle_19_Slot1_19_1_8827	EEQYNSTYR	EEQYN[1866]STYR	R	V	9	3	266.8294	2940.124	2940.127	981.0486	981.0496	1188.5046	397.1755	1751.6223	0.3991763	12.028	7.075	0.9548	2	0	295	303	0.0	5N(1751.6242)	HexNAc-4_Hex-4_NeuAc-1	3.6392	0.0	EEQYNSTYR	9.694964	12.028467	0.9423	False	sp|P0DOX5|IGG1_HUMAN	P0DOX5	IGG1_HUMAN		Immunoglobulin gamma-1 heavy chain	IGHG1	sp|P01857|IGHG1_HUMAN	Controle_19_Slot1-19_1_8827	2896
Controle_19_Slot1_19_1_8827	EGTCPEAPTDECK	EGTCPEAPTDECK	R	P	13	2	266.8294	1492.582	1492.5819	747.2983	747.2982	1492.5809	747.2977	0.0009	2.508996e-05	24.902	4.804	1.0	1	0	347	359	0.0	12C(57.0215), 4C(57.0215)							0.8839	True	sp|P02787|TRFE_HUMAN	P02787	TRFE_HUMAN	TF	Serotransferrin			Controle_19_Slot1-19_1_8827	2898
Controle_19_Slot1_19_1_8827	SCDTPPPCPR	SCDTPPPCPR	K	C	10	2	268.0074	1185.4934	1185.493	593.754	593.7538	1185.4906	593.7526	0.0024	0.001164126	19.236	0.0	0.9996	2	0	119	128	0.0	2C(57.0215), 8C(57.0215)							0.854	True	sp|P01860|IGHG3_HUMAN	P01860	IGHG3_HUMAN	IGHG3	Immunoglobulin heavy constant gamma 3			Controle_19_Slot1-19_1_8827	2904
Controle_19_Slot1_19_1_8827	CSGEEQSLEQCQHR	CSGEEQSLEQCQHR	R	F	14	3	269.1848	1746.7079	1746.7075	583.2432	583.2431	1746.705	583.2423	0.0025	0.000203939	24.262	7.432	0.9993	2	0	315	328	0.0	11C(57.0215), 1C(57.0215)							0.8397	True	sp|O43866|CD5L_HUMAN	O43866	CD5L_HUMAN	CD5L	CD5 antigen-like			Controle_19_Slot1-19_1_8827	2915
Controle_19_Slot1_19_1_8827	GGSTSYGTGSETESPR		R	N	16	2	272.7165	1571.6685	1571.6683	786.8415	786.8414	1571.6699	786.8422	-0.0015	4.821894e-05	23.274	7.8	1.0	2	0	272	287	0.0								0.9282	False	sp|P02671-2|FIBA_HUMAN	P02671-2	FIBA_HUMAN	FGA	Isoform 2 of Fibrinogen alpha chain		sp|P02671|FIBA_HUMAN	Controle_19_Slot1-19_1_8827	2938
Controle_19_Slot1_19_1_8827	GGSTSYGTGSETESPR		R	N	16	2	272.7165	1571.6658	1571.6655	786.8402	786.84	1571.6699	786.8422	-0.0043	0.0002068875	24.193	5.821	1.0	2	0	272	287	0.0								0.8956	False	sp|P02671-2|FIBA_HUMAN	P02671-2	FIBA_HUMAN	FGA	Isoform 2 of Fibrinogen alpha chain		sp|P02671|FIBA_HUMAN	Controle_19_Slot1-19_1_8827	2941
Controle_19_Slot1_19_1_8827	EGTCPEAPTDECK	EGTCPEAPTDECK	R	P	13	2	278.6051	1492.5789	1492.5786	747.2967	747.2966	1492.5809	747.2977	-0.0023	0.0001810298	22.469	5.363	1.0	1	0	347	359	0.0	12C(57.0215), 4C(57.0215)							0.9162	True	sp|P02787|TRFE_HUMAN	P02787	TRFE_HUMAN	TF	Serotransferrin			Controle_19_Slot1-19_1_8827	2988
Controle_19_Slot1_19_1_8827	GGSTSYGTGSETESPR		R	N	16	2	279.7823	1571.6707	1571.6705	786.8426	786.8425	1571.6699	786.8422	0.0006	8.080991e-06	25.575	6.734	1.0	2	0	272	287	0.0								0.8994	False	sp|P02671-2|FIBA_HUMAN	P02671-2	FIBA_HUMAN	FGA	Isoform 2 of Fibrinogen alpha chain		sp|P02671|FIBA_HUMAN	Controle_19_Slot1-19_1_8827	2997
Controle_19_Slot1_19_1_8827	GGSTSYGTGSETESPR		R	N	16	2	279.7823	1571.6715	1571.6714	786.843	786.843	1571.6699	786.8422	0.0014	1.313105e-06	27.907	5.286	1.0	2	0	272	287	0.0								0.879	False	sp|P02671-2|FIBA_HUMAN	P02671-2	FIBA_HUMAN	FGA	Isoform 2 of Fibrinogen alpha chain		sp|P02671|FIBA_HUMAN	Controle_19_Slot1-19_1_8827	3000
Controle_19_Slot1_19_1_8827	MVSHHNLTTGA	MVSHHN[2028]LTTGA	K	T	11	3	283.3142	3080.225	3080.2288	1027.7489	1027.7502	1166.5502	389.8573	1913.6785	0.1078444	16.791	14.052	0.9148	1	0	179	189	0.0	6N(1913.6771)	HexNAc-4_Hex-5_NeuAc-1	5.31	0.0	MVSHHnLTTGA	16.791336	12.265406	0.9289	False	sp|P00738|HPT_HUMAN	P00738	HPT_HUMAN	HP	Haptoglobin	HPR	sp|P00738-2|HPT_HUMAN, sp|P00739-2|HPTR_HUMAN, sp|P00739|HPTR_HUMAN	Controle_19_Slot1-19_1_8827	3032
Controle_19_Slot1_19_1_8827	EGTCPEAPTDECK	EGTCPEAPTDECK	R	P	13	2	285.6702	1492.5801	1492.58	747.2973	747.2973	1492.5809	747.2977	-0.0009	0.0005410659	20.567	0.0	0.9992	1	0	347	359	0.0	12C(57.0215), 4C(57.0215)							0.9366	True	sp|P02787|TRFE_HUMAN	P02787	TRFE_HUMAN	TF	Serotransferrin			Controle_19_Slot1-19_1_8827	3044
Controle_19_Slot1_19_1_8827	VQQNVPSGTDTGDPQSK		R	P	17	2	286.848	1756.8192	1756.82	879.4169	879.4173	1756.8226	879.4186	-0.0026	0.004229118	17.995	3.086	0.9714	1	0	50	66	0.0								0.9981	False	sp|O14791-2|APOL1_HUMAN	O14791-2	APOL1_HUMAN	APOL1	Isoform 2 of Apolipoprotein L1		sp|O14791-3|APOL1_HUMAN, sp|O14791|APOL1_HUMAN	Controle_19_Slot1-19_1_8827	3059
Controle_19_Slot1_19_1_8827	VQQNVPSGTDTGDPQSK		R	P	17	2	288.0242	1756.8246	1756.8253	879.4196	879.4199	1756.8226	879.4186	0.0026	1.88592e-09	29.829	6.269	1.0	1	0	50	66	0.0								0.9948	False	sp|O14791-2|APOL1_HUMAN	O14791-2	APOL1_HUMAN	APOL1	Isoform 2 of Apolipoprotein L1		sp|O14791-3|APOL1_HUMAN, sp|O14791|APOL1_HUMAN	Controle_19_Slot1-19_1_8827	3066
Controle_19_Slot1_19_1_8827	VQQNVPSGTDTGDPQSK		R	P	17	2	290.3804	1756.8243	1756.8251	879.4194	879.4198	1756.8226	879.4186	0.0024	0.01270574	15.084	0.0	0.9652	1	0	50	66	0.0								0.9878	False	sp|O14791-2|APOL1_HUMAN	O14791-2	APOL1_HUMAN	APOL1	Isoform 2 of Apolipoprotein L1		sp|O14791-3|APOL1_HUMAN, sp|O14791|APOL1_HUMAN	Controle_19_Slot1-19_1_8827	3088
Controle_19_Slot1_19_1_8827	SCDTPPPCPR	SCDTPPPCPR	K	C	10	2	292.7351	1185.4899	1185.4895	593.7522	593.752	1185.4906	593.7526	-0.0011	0.00615531	16.343	0.0	0.9979	2	0	119	128	0.0	2C(57.0215), 8C(57.0215)							0.8586	True	sp|P01860|IGHG3_HUMAN	P01860	IGHG3_HUMAN	IGHG3	Immunoglobulin heavy constant gamma 3			Controle_19_Slot1-19_1_8827	3108
Controle_19_Slot1_19_1_8827	SCDTPPPCPR	SCDTPPPCPR	K	C	10	2	293.9122	1185.4945	1185.4941	593.7545	593.7543	1185.4906	593.7526	0.0035	0.006733641	16.187	0.0	0.9979	2	0	119	128	0.0	2C(57.0215), 8C(57.0215)							0.8553	True	sp|P01860|IGHG3_HUMAN	P01860	IGHG3_HUMAN	IGHG3	Immunoglobulin heavy constant gamma 3			Controle_19_Slot1-19_1_8827	3113
Controle_19_Slot1_19_1_8827	VQQNVPSGTDTGDPQSK		R	P	17	2	296.267	1756.829	1756.8298	879.4218	879.4222	1756.8226	879.4186	0.0072	5.865214e-08	27.263	0.0	1.0	1	0	50	66	0.0								0.9861	False	sp|O14791-2|APOL1_HUMAN	O14791-2	APOL1_HUMAN	APOL1	Isoform 2 of Apolipoprotein L1		sp|O14791-3|APOL1_HUMAN, sp|O14791|APOL1_HUMAN	Controle_19_Slot1-19_1_8827	3137
Controle_19_Slot1_19_1_8827	SCDTPPPCPR	SCDTPPPCPR	K	C	10	2	296.267	1185.4916	1185.4912	593.7531	593.7529	1185.4906	593.7526	0.0006	0.006032536	16.378	0.0	0.9979	2	0	119	128	0.0	2C(57.0215), 8C(57.0215)							0.8609	True	sp|P01860|IGHG3_HUMAN	P01860	IGHG3_HUMAN	IGHG3	Immunoglobulin heavy constant gamma 3			Controle_19_Slot1-19_1_8827	3139
Controle_19_Slot1_19_1_8827	GGSTSYGTGSETESPR		R	N	16	2	297.4487	1571.6702	1571.6702	786.8424	786.8424	1571.6699	786.8422	0.0002	1.179658e-05	27.1	7.186	1.0	2	0	272	287	0.0								0.9278	False	sp|P02671-2|FIBA_HUMAN	P02671-2	FIBA_HUMAN	FGA	Isoform 2 of Fibrinogen alpha chain		sp|P02671|FIBA_HUMAN	Controle_19_Slot1-19_1_8827	3142
Controle_19_Slot1_19_1_8827	SCDTPPPCPR	SCDTPPPCPR	K	C	10	2	298.6256	1185.49	1185.4896	593.7523	593.7521	1185.4906	593.7526	-0.0009	0.002993989	17.595	6.22	0.9984	2	0	119	128	0.0	2C(57.0215), 8C(57.0215)							0.8584	True	sp|P01860|IGHG3_HUMAN	P01860	IGHG3_HUMAN	IGHG3	Immunoglobulin heavy constant gamma 3			Controle_19_Slot1-19_1_8827	3155
Controle_19_Slot1_19_1_8827	SCDTPPPCPR	SCDTPPPCPR	K	C	10	2	299.8036	1185.4933	1185.4929	593.7539	593.7537	1185.4906	593.7526	0.0023	0.009467819	15.595	0.0	0.9978	2	0	119	128	0.0	2C(57.0215), 8C(57.0215)							0.847	True	sp|P01860|IGHG3_HUMAN	P01860	IGHG3_HUMAN	IGHG3	Immunoglobulin heavy constant gamma 3			Controle_19_Slot1-19_1_8827	3169
Controle_19_Slot1_19_1_8827	SCDTPPPCPR	SCDTPPPCPR	K	C	10	2	300.9806	1185.4886	1185.4883	593.7516	593.7514	1185.4906	593.7526	-0.0023	0.007340909	16.037	7.777	0.9979	2	0	119	128	0.0	2C(57.0215), 8C(57.0215)							0.8548	True	sp|P01860|IGHG3_HUMAN	P01860	IGHG3_HUMAN	IGHG3	Immunoglobulin heavy constant gamma 3			Controle_19_Slot1-19_1_8827	3175
Controle_19_Slot1_19_1_8827	ALQSGNSQESVTEQDSK		N	D	17	2	303.336	1806.8218	1806.823	904.4182	904.4188	1806.8231	904.4188	-0.0001	4.0646e-10	29.373	8.372	1.0	1	0	46	62	0.0								1.0045	False	sp|P01834|IGKC_HUMAN	P01834	IGKC_HUMAN	IGKC	Immunoglobulin kappa constant		sp|P0DOX7|IGK_HUMAN	Controle_19_Slot1-19_1_8827	3202
Controle_19_Slot1_19_1_8827	ALQSGNSQESVTEQDSK		N	D	17	2	308.045	1806.8229	1806.824	904.4187	904.4193	1806.8231	904.4188	0.0008	2.9e-13	39.664	8.4	1.0	1	0	46	62	0.0								0.9983	False	sp|P01834|IGKC_HUMAN	P01834	IGKC_HUMAN	IGKC	Immunoglobulin kappa constant		sp|P0DOX7|IGK_HUMAN	Controle_19_Slot1-19_1_8827	3244
Controle_19_Slot1_19_1_8827	EDEDFQESNK		K	M	10	2	308.045	1239.4941	1239.4938	620.7543	620.7542	1239.489	620.7518	0.0047	0.3509538	11.319	0.0	0.9567	2	0	610	619	0.0								0.8706	True	sp|P00450|CERU_HUMAN	P00450	CERU_HUMAN	CP	Ceruloplasmin			Controle_19_Slot1-19_1_8827	3247
Controle_19_Slot1_19_1_8827	EEQFNST	EEQFN[1883]ST	R	F	7	2	319.821	2621.9658	2621.9758	1311.9902	1311.9952	853.3453	427.6799	1768.6304	0.07001369	14.477	7.91	0.8887	1	0	172	178	0.0	5N(1768.6396)	HexNAc-4_Hex-5_Fuc-1	-2.8887	0.0013161358252171	EEQFNST	13.598928	14.477406	1.1493	False	sp|P01859|IGHG2_HUMAN	P01859	IGHG2_HUMAN	IGHG2	Immunoglobulin heavy constant gamma 2	IGHG4	sp|P01861|IGHG4_HUMAN	Controle_19_Slot1-19_1_8827	3368
Controle_19_Slot1_19_1_8827	EEQFNST	EEQFN[1883]ST	R	F	7	2	322.1771	2621.9758	2621.986	1311.9952	1312.0003	853.3453	427.6799	1768.6407	0.007003288	17.248	9.211	0.9609	1	0	172	178	0.0	5N(1768.6396)	HexNAc-4_Hex-5_Fuc-1	-1.0456	0.00030175015087507544	EEQFNST	16.753613	17.248482	1.148	False	sp|P01859|IGHG2_HUMAN	P01859	IGHG2_HUMAN	IGHG2	Immunoglobulin heavy constant gamma 2	IGHG4	sp|P01861|IGHG4_HUMAN	Controle_19_Slot1-19_1_8827	3391
Controle_19_Slot1_19_1_8827	ADIGCTPGSGK	ADIGCTPGSGK	K	D	11	2	322.1771	1061.4832	1061.4827	531.7489	531.7486	1061.4811	531.7478	0.0015	0.0480286	13.774	0.0	0.9956	2	0	623	633	0.0	5C(57.0215)							0.8289	True	sp|P01024|CO3_HUMAN	P01024	CO3_HUMAN	C3	Complement C3			Controle_19_Slot1-19_1_8827	3401
Controle_19_Slot1_19_1_8827	ADIGCTPGSGK	ADIGCTPGSGK	K	D	11	2	323.3548	1061.4828	1061.4824	531.7487	531.7485	1061.4811	531.7478	0.0013	0.0391066	14.131	5.125	0.9963	2	0	623	633	0.0	5C(57.0215)							0.8312	True	sp|P01024|CO3_HUMAN	P01024	CO3_HUMAN	C3	Complement C3			Controle_19_Slot1-19_1_8827	3410
Controle_19_Slot1_19_1_8827	EEQFNST	EEQFN[1883]ST	R	F	7	2	323.3548	2621.9614	2621.9717	1311.988	1311.9931	853.3453	427.6799	1768.6263	0.002306888	18.755	14.596	0.9769	1	0	172	178	0.0	5N(1768.6396)	HexNAc-4_Hex-5_Fuc-1	-3.9968	0.0029769288017861	EEQFNST	16.90561	18.755539	1.1521	False	sp|P01859|IGHG2_HUMAN	P01859	IGHG2_HUMAN	IGHG2	Immunoglobulin heavy constant gamma 2	IGHG4	sp|P01861|IGHG4_HUMAN	Controle_19_Slot1-19_1_8827	3413
Controle_19_Slot1_19_1_8827	EEQFNST	EEQFN[1721]ST	R	F	7	2	324.5309	2459.9214	2459.9282	1230.968	1230.9714	853.3453	427.6799	1606.5828	0.001634033	20.593	11.692	0.982	1	0	172	178	0.0	5N(1606.5867)	HexNAc-4_Hex-4_Fuc-1	-2.8288	0.0013161358252171	EEQFNST	16.110682	20.59334	1.1255	False	sp|P01859|IGHG2_HUMAN	P01859	IGHG2_HUMAN	IGHG2	Immunoglobulin heavy constant gamma 2	IGHG4	sp|P01861|IGHG4_HUMAN	Controle_19_Slot1-19_1_8827	3428
Controle_19_Slot1_19_1_8827	ICENQDSISSK	ICENQDSISSK	Y	L	11	2	325.7087	1279.5736	1279.5731	640.7941	640.7938	1279.5714	640.793	0.0017	9.574993e-05	20.46	9.884	1.0	1	0	288	298	0.0	2C(57.0215)							0.8959	False	sp|P02768|ALBU_HUMAN	P02768	ALBU_HUMAN	ALB	Albumin		sp|P02768-2|ALBU_HUMAN	Controle_19_Slot1-19_1_8827	3442
Controle_19_Slot1_19_1_8827	EEQFNST	EEQFN[1721]ST	R	F	7	2	326.8855	2459.9287	2459.9353	1230.9716	1230.9749	853.3453	427.6799	1606.5899	0.001581699	19.231	11.63	0.9829	1	0	172	178	0.0	5N(1606.5867)	HexNAc-4_Hex-4_Fuc-1	-2.1332	0.0011043622308117	EEQFNST	14.206244	19.231915	1.1427	False	sp|P01859|IGHG2_HUMAN	P01859	IGHG2_HUMAN	IGHG2	Immunoglobulin heavy constant gamma 2	IGHG4	sp|P01861|IGHG4_HUMAN	Controle_19_Slot1-19_1_8827	3452
Controle_19_Slot1_19_1_8827	EEQFNST	EEQFN[1883]ST	R	F	7	2	328.0637	2621.9827	2621.9927	1311.9986	1312.0036	853.3453	427.6799	1768.6473	0.002224901	21.551	10.246	0.9777	1	0	172	178	0.0	5N(1768.6396)	HexNAc-4_Hex-5_Fuc-1	-2.7297	0.0013161358252171	EEQFnST	21.551785	15.497734	1.1516	False	sp|P01859|IGHG2_HUMAN	P01859	IGHG2_HUMAN	IGHG2	Immunoglobulin heavy constant gamma 2	IGHG4	sp|P01861|IGHG4_HUMAN	Controle_19_Slot1-19_1_8827	3468
Controle_19_Slot1_19_1_8827	ICENQDSISSK	ICENQDSISSK	Y	L	11	2	328.0637	1279.569	1279.5685	640.7918	640.7915	1279.5714	640.793	-0.0029	0.000840427	20.802	7.592	0.9968	1	0	288	298	0.0	2C(57.0215)							0.8999	False	sp|P02768|ALBU_HUMAN	P02768	ALBU_HUMAN	ALB	Albumin		sp|P02768-2|ALBU_HUMAN	Controle_19_Slot1-19_1_8827	3470
Controle_19_Slot1_19_1_8827	EEQFNST	EEQFN[1721]ST	R	F	7	2	329.2407	2459.92	2459.9268	1230.9673	1230.9707	853.3453	427.6799	1606.5814	2.386862e-05	25.333	18.071	1.0	1	0	172	178	0.0	5N(1606.5867)	HexNAc-4_Hex-4_Fuc-1	-3.1242	0.0015507883173946	EEQFNST	20.798622	25.333271	1.1016	False	sp|P01859|IGHG2_HUMAN	P01859	IGHG2_HUMAN	IGHG2	Immunoglobulin heavy constant gamma 2	IGHG4	sp|P01861|IGHG4_HUMAN	Controle_19_Slot1-19_1_8827	3479
Controle_19_Slot1_19_1_8827	ICENQDSISSK	ICENQDSISSK	Y	L	11	2	329.2407	1279.5684	1279.5679	640.7915	640.7912	1279.5714	640.793	-0.0035	6.1106e-05	20.756	8.12	1.0	1	0	288	298	0.0	2C(57.0215)							0.894	False	sp|P02768|ALBU_HUMAN	P02768	ALBU_HUMAN	ALB	Albumin		sp|P02768-2|ALBU_HUMAN	Controle_19_Slot1-19_1_8827	3481
Controle_19_Slot1_19_1_8827	EEQFNST	EEQFN[1721]ST	R	F	7	2	330.4186	2459.9236	2459.9302	1230.9691	1230.9724	853.3453	427.6799	1606.5848	8.573104e-06	26.567	17.942	1.0	1	0	172	178	0.0	5N(1606.5867)	HexNAc-4_Hex-4_Fuc-1	-0.8172	0.0	EEQFnST	26.56773	24.433403	1.0864	False	sp|P01859|IGHG2_HUMAN	P01859	IGHG2_HUMAN	IGHG2	Immunoglobulin heavy constant gamma 2	IGHG4	sp|P01861|IGHG4_HUMAN	Controle_19_Slot1-19_1_8827	3487
Controle_19_Slot1_19_1_8827	ICENQDSISSK	ICENQDSISSK	Y	L	11	2	331.5954	1279.5674	1279.5669	640.791	640.7907	1279.5714	640.793	-0.0045	1.252373e-05	21.902	8.555	1.0	1	0	288	298	0.0	2C(57.0215)							0.8932	False	sp|P02768|ALBU_HUMAN	P02768	ALBU_HUMAN	ALB	Albumin		sp|P02768-2|ALBU_HUMAN	Controle_19_Slot1-19_1_8827	3501
Controle_19_Slot1_19_1_8827	EEQFNST	EEQFN[1721]ST	R	F	7	2	331.5954	2459.9258	2459.9324	1230.9702	1230.9735	853.3453	427.6799	1606.587	0.004084936	16.899	7.116	0.9592	1	0	172	178	0.0	5N(1606.5867)	HexNAc-4_Hex-4_Fuc-1	0.4863	0.0	EEQFnST	16.899063	14.425191	1.0382	False	sp|P01859|IGHG2_HUMAN	P01859	IGHG2_HUMAN	IGHG2	Immunoglobulin heavy constant gamma 2	IGHG4	sp|P01861|IGHG4_HUMAN	Controle_19_Slot1-19_1_8827	3504
Controle_19_Slot1_19_1_8827	SCDTPPPCPR	SCDTPPPCPR	K	C	10	2	332.7733	1185.4913	1185.4907	593.7529	593.7526	1185.4906	593.7526	0.0001	0.05454436	11.553	0.0	0.995	2	0	119	128	0.0	2C(57.0215), 8C(57.0215)							0.8531	True	sp|P01860|IGHG3_HUMAN	P01860	IGHG3_HUMAN	IGHG3	Immunoglobulin heavy constant gamma 3			Controle_19_Slot1-19_1_8827	3509
Controle_19_Slot1_19_1_8827	EEQFNST	EEQFN[1559]ST	R	F	7	2	335.128	2297.8745	2297.8792	1149.9445	1149.9469	853.3453	427.6799	1444.5338	0.0005878891	19.063	12.949	0.9982	1	0	172	178	0.0	5N(1444.5339)	HexNAc-4_Hex-3_Fuc-1	2.0259	0.0	EEQFnST	19.063879	17.116287	1.1073	False	sp|P01859|IGHG2_HUMAN	P01859	IGHG2_HUMAN	IGHG2	Immunoglobulin heavy constant gamma 2	IGHG4	sp|P01861|IGHG4_HUMAN	Controle_19_Slot1-19_1_8827	3532
Controle_19_Slot1_19_1_8827	EEQFNST	EEQFN[1721]ST	R	F	7	2	335.128	2459.9182	2459.9248	1230.9664	1230.9697	853.3453	427.6799	1606.5794	0.001069588	17.883	8.964	0.9917	1	0	172	178	0.0	5N(1606.5867)	HexNAc-4_Hex-4_Fuc-1	-3.0757	0.0015507883173946	EEQFnST	17.883945	14.384554	1.0456	False	sp|P01859|IGHG2_HUMAN	P01859	IGHG2_HUMAN	IGHG2	Immunoglobulin heavy constant gamma 2	IGHG4	sp|P01861|IGHG4_HUMAN	Controle_19_Slot1-19_1_8827	3535
Controle_19_Slot1_19_1_8827	EEQFNST	EEQFN[2174]ST	R	F	7	2	335.128	2913.053	2913.068	1457.5338	1457.5413	853.3453	427.6799	2059.7226	0.006377041	14.496	13.659	0.9674	1	0	172	178	0.0	5N(2059.7350)	HexNAc-4_Hex-5_Fuc-1_NeuAc-1	-2.625	0.0013161358252171	EEQFNST	11.719212	14.496628	1.2386	False	sp|P01859|IGHG2_HUMAN	P01859	IGHG2_HUMAN	IGHG2	Immunoglobulin heavy constant gamma 2	IGHG4	sp|P01861|IGHG4_HUMAN	Controle_19_Slot1-19_1_8827	3536
Controle_19_Slot1_19_1_8827	EEQFNST	EEQFN[1559]ST	R	F	7	2	336.3058	2297.8784	2297.883	1149.9465	1149.9488	853.3453	427.6799	1444.5377	0.003989586	21.397	7.929	0.9544	1	0	172	178	0.0	5N(1444.5339)	HexNAc-4_Hex-3_Fuc-1	-1.7335	0.0011043622308117	EEQFnST	21.397839	19.028946	1.1017	False	sp|P01859|IGHG2_HUMAN	P01859	IGHG2_HUMAN	IGHG2	Immunoglobulin heavy constant gamma 2	IGHG4	sp|P01861|IGHG4_HUMAN	Controle_19_Slot1-19_1_8827	3546
Controle_19_Slot1_19_1_8827	EEQFNST	EEQFN[1721]ST	R	F	7	2	337.4827	2459.919	2459.9255	1230.9668	1230.97	853.3453	427.6799	1606.5802	0.001887171	23.37	11.384	0.978	1	0	172	178	0.0	5N(1606.5867)	HexNAc-4_Hex-4_Fuc-1	-2.5977	0.0013161358252171	EEQFnST	23.370354	18.533136	1.0692	False	sp|P01859|IGHG2_HUMAN	P01859	IGHG2_HUMAN	IGHG2	Immunoglobulin heavy constant gamma 2	IGHG4	sp|P01861|IGHG4_HUMAN	Controle_19_Slot1-19_1_8827	3569
Controle_19_Slot1_19_1_8827	SCDTPPPCPR	SCDTPPPCPR	K	C	10	2	339.8389	1185.4917	1185.4911	593.7531	593.7528	1185.4906	593.7526	0.0004	0.01466392	14.835	6.856	0.9977	2	0	119	128	0.0	2C(57.0215), 8C(57.0215)							0.8546	True	sp|P01860|IGHG3_HUMAN	P01860	IGHG3_HUMAN	IGHG3	Immunoglobulin heavy constant gamma 3			Controle_19_Slot1-19_1_8827	3587
Controle_19_Slot1_19_1_8827	SCDTPPPCPR	SCDTPPPCPR	K	C	10	2	341.0156	1185.4938	1185.4932	593.7542	593.7539	1185.4906	593.7526	0.0025	0.06148228	10.345	0.0	0.9943	2	0	119	128	0.0	2C(57.0215), 8C(57.0215)							0.8326	True	sp|P01860|IGHG3_HUMAN	P01860	IGHG3_HUMAN	IGHG3	Immunoglobulin heavy constant gamma 3			Controle_19_Slot1-19_1_8827	3606
Controle_19_Slot1_19_1_8827	EQRPGQNCSN	EQRPGQNCSN[2174]	R	Y	10	3	342.1937	3250.2476	3250.253	1084.4231	1084.4249	1188.4941	397.172	2061.7587	0.158632	16.405	15.19	0.8663	1	0	123	132	0.0	8C(57.0215), 10N(2059.7350)	HexNAc-4_Hex-5_Fuc-1_NeuAc-1	-2.896	0.0013161358252171	EQRPGQNCSn	16.40535	12.011378	0.9706	True	sp|O75339|CILP1_HUMAN	O75339	CILP1_HUMAN	CILP	Cartilage intermediate layer protein 1			Controle_19_Slot1-19_1_8827	3614
Controle_19_Slot1_19_1_8827	EEQFNST	EEQFN[1559]ST	R	F	7	2	342.1937	2297.8826	2297.887	1149.9486	1149.9508	853.3453	427.6799	1444.5416	0.0428932	18.523	8.457	0.906	1	0	172	178	0.0	5N(1444.5339)	HexNAc-4_Hex-3_Fuc-1	-2.7678	0.0013161358252171	EEQFNST	14.7159	18.52315	1.0371	False	sp|P01859|IGHG2_HUMAN	P01859	IGHG2_HUMAN	IGHG2	Immunoglobulin heavy constant gamma 2	IGHG4	sp|P01861|IGHG4_HUMAN	Controle_19_Slot1-19_1_8827	3619
Controle_19_Slot1_19_1_8827	EEQYNSTYR	EEQYN[1721]STYR	R	V	9	3	344.5478	2795.0994	2795.1013	932.7071	932.7077	1188.5046	397.1755	1606.5966	0.1259755	15.856	10.169	0.9929	2	0	295	303	0.0	5N(1606.5867)	HexNAc-4_Hex-4_Fuc-1	-3.0214	0.0015507883173946	EEQYNSTYR	14.536823	15.856525	0.9172	False	sp|P0DOX5|IGG1_HUMAN	P0DOX5	IGG1_HUMAN		Immunoglobulin gamma-1 heavy chain	IGHG1	sp|P01857|IGHG1_HUMAN	Controle_19_Slot1-19_1_8827	3643
Controle_19_Slot1_19_1_8827	EEQYNSTYR	EEQYN[1883]STYR	R	V	9	2	344.5478	2957.135	2957.1504	1479.5748	1479.5825	1188.5046	595.2596	1768.6457	0.002944079	19.1	15.156	0.9981	2	0	295	303	0.0	5N(1768.6396)	HexNAc-4_Hex-5_Fuc-1	-2.5511	0.0013161358252171	EEQYNSTYR	16.207872	19.100603	1.2427	False	sp|P0DOX5|IGG1_HUMAN	P0DOX5	IGG1_HUMAN		Immunoglobulin gamma-1 heavy chain	IGHG1	sp|P01857|IGHG1_HUMAN	Controle_19_Slot1-19_1_8827	3649
Controle_19_Slot1_19_1_8827	EQRPGQNCSN	EQRPGQNCSN[1883]	R	Y	10	3	345.7258	2957.1445	2957.1475	986.7221	986.7231	1188.4941	397.172	1768.6533	0.06317757	16.374	12.031	0.9397	1	0	123	132	0.0	8C(57.0215), 10N(1768.6396)	HexNAc-4_Hex-5_Fuc-1	-2.9679	0.0015507883173946	EQRPGQNCSn	16.374884	11.972443	0.8917	True	sp|O75339|CILP1_HUMAN	O75339	CILP1_HUMAN	CILP	Cartilage intermediate layer protein 1			Controle_19_Slot1-19_1_8827	3658
Controle_19_Slot1_19_1_8827	EQRPGQNCSN	EQRPGQNCSN[1721]	R	Y	10	3	345.7258	2795.0928	2795.095	932.7049	932.7056	1188.4941	397.172	1606.6008	0.01885948	16.333	0.0	0.9705	1	0	123	132	0.0	8C(57.0215), 10N(1606.5867)	HexNAc-4_Hex-4_Fuc-1	-3.0448	0.0015507883173946	EQRPGQNCSn	16.33374	10.10758	0.8971	True	sp|O75339|CILP1_HUMAN	O75339	CILP1_HUMAN	CILP	Cartilage intermediate layer protein 1			Controle_19_Slot1-19_1_8827	3660
Controle_19_Slot1_19_1_8827	EEQYNSTYR	EEQYN[2174]STYR	R	V	9	4	345.7258	3248.2417	3248.2417	813.0677	813.0677	1188.5046	298.1334	2059.737	0.9946105	13.507	10.771	0.9647	2	0	295	303	0.0	5N(2059.7350)	HexNAc-4_Hex-5_Fuc-1_NeuAc-1	-6.9353	0.0059326056003796	EEQYNSTYR	11.608053	13.507919	0.8389	False	sp|P0DOX5|IGG1_HUMAN	P0DOX5	IGG1_HUMAN		Immunoglobulin gamma-1 heavy chain	IGHG1	sp|P01857|IGHG1_HUMAN	Controle_19_Slot1-19_1_8827	3668
Controle_19_Slot1_19_1_8827	EEQYNSTYR	EEQYN[1721]STYR	R	V	9	3	346.9037	2795.097	2795.0986	932.7063	932.7068	1188.5046	397.1755	1606.5939	0.06212218	15.264	11.767	0.9964	2	0	295	303	0.0	5N(1606.5867)	HexNAc-4_Hex-4_Fuc-1	-1.8416	0.0011043622308117	EEQYnSTYR	15.264017	13.737611	0.9734	False	sp|P0DOX5|IGG1_HUMAN	P0DOX5	IGG1_HUMAN		Immunoglobulin gamma-1 heavy chain	IGHG1	sp|P01857|IGHG1_HUMAN	Controle_19_Slot1-19_1_8827	3685
Controle_19_Slot1_19_1_8827	EEQYNSTYR	EEQYN[1721]STYR	R	V	9	3	348.0801	2795.0886	2795.0906	932.7035	932.7041	1188.5046	397.1755	1606.5859	0.01315143	22.223	13.984	0.9987	2	0	295	303	0.0	5N(1606.5867)	HexNAc-4_Hex-4_Fuc-1	0.4417	0.0	EEQYNSTYR	19.919018	22.223804	0.9219	False	sp|P0DOX5|IGG1_HUMAN	P0DOX5	IGG1_HUMAN		Immunoglobulin gamma-1 heavy chain	IGHG1	sp|P01857|IGHG1_HUMAN	Controle_19_Slot1-19_1_8827	3699
Controle_19_Slot1_19_1_8827	EQRPGQNCSN	EQRPGQN[2028]CSN	R	Y	10	3	348.0801	3102.1897	3102.1938	1035.0705	1035.0719	1188.4941	397.172	1913.6997	0.03204636	14.367	13.801	0.9693	1	0	123	132	0.0	8C(57.0215), 7N(1913.6771)	HexNAc-4_Hex-5_NeuAc-1	2.2834	0.0	EQRPGQnCSN	14.367407	9.998606	0.9476	True	sp|O75339|CILP1_HUMAN	O75339	CILP1_HUMAN	CILP	Cartilage intermediate layer protein 1			Controle_19_Slot1-19_1_8827	3719
Controle_19_Slot1_19_1_8827	EEQYNSTYR	EEQYN[2174]STYR	R	V	9	3	349.2584	3250.2415	3250.2466	1084.4211	1084.4228	1188.5046	397.1755	2061.7419	1.322359	13.92	13.717	0.9225	2	0	295	303	0.0	5N(2059.7350)	HexNAc-4_Hex-5_Fuc-1_NeuAc-1	0.178	0.0	EEQYnSTYR	13.920234	13.920234	0.9749	False	sp|P0DOX5|IGG1_HUMAN	P0DOX5	IGG1_HUMAN		Immunoglobulin gamma-1 heavy chain	IGHG1	sp|P01857|IGHG1_HUMAN	Controle_19_Slot1-19_1_8827	3722
Controle_19_Slot1_19_1_8827	EEQYNSTYR	EEQYN[2174]STYR	R	V	9	3	349.2584	3250.2444	3250.2495	1084.4221	1084.4238	1188.5046	397.1755	2061.7448	0.008459158	20.961	11.096	0.9991	2	0	295	303	0.0	5N(2059.7350)	HexNAc-4_Hex-5_Fuc-1_NeuAc-1	-0.4461	0.0	EEQYnSTYR	20.961563	19.795235	0.9463	False	sp|P0DOX5|IGG1_HUMAN	P0DOX5	IGG1_HUMAN		Immunoglobulin gamma-1 heavy chain	IGHG1	sp|P01857|IGHG1_HUMAN	Controle_19_Slot1-19_1_8827	3724
Controle_19_Slot1_19_1_8827	EEQYNSTYR	EEQYN[1559]STYR	R	V	9	3	349.2584	2633.0369	2633.038	878.6862	878.6866	1188.5046	397.1755	1444.5334	0.00235442	18.725	13.531	0.9994	2	0	295	303	0.0	5N(1444.5339)	HexNAc-4_Hex-3_Fuc-1	0.541	0.0	EEQYNSTYR	17.57618	18.725588	0.9285	False	sp|P0DOX5|IGG1_HUMAN	P0DOX5	IGG1_HUMAN		Immunoglobulin gamma-1 heavy chain	IGHG1	sp|P01857|IGHG1_HUMAN	Controle_19_Slot1-19_1_8827	3730
Controle_19_Slot1_19_1_8827	EEQYNSTYR	EEQYN[2174]STYR	R	V	9	4	350.4348	3248.2456	3248.2456	813.0687	813.0687	1188.5046	298.1334	2059.7409	0.07088049	15.817	9.007	0.9985	2	0	295	303	0.0	5N(2059.7350)	HexNAc-4_Hex-5_Fuc-1_NeuAc-1	-4.9505	0.0041443198439785	EEQYNSTYR	13.725585	15.817869	0.8525	False	sp|P0DOX5|IGG1_HUMAN	P0DOX5	IGG1_HUMAN		Immunoglobulin gamma-1 heavy chain	IGHG1	sp|P01857|IGHG1_HUMAN	Controle_19_Slot1-19_1_8827	3746
Controle_19_Slot1_19_1_8827	EEQYNSTYR	EEQYN[1721]STYR	R	V	9	3	351.6128	2796.0952	2796.0972	933.039	933.0397	1188.5046	397.1755	1607.5925	0.2723972	15.836	15.526	0.9722	2	0	295	303	0.0	5N(1606.5867)	HexNAc-4_Hex-4_Fuc-1	-2.0366	0.0011043622308117	EEQYNSTYR	13.757547	15.836395	0.8998	False	sp|P0DOX5|IGG1_HUMAN	P0DOX5	IGG1_HUMAN		Immunoglobulin gamma-1 heavy chain	IGHG1	sp|P01857|IGHG1_HUMAN	Controle_19_Slot1-19_1_8827	3770
Controle_19_Slot1_19_1_8827	EEQYNSTYR	EEQYN[1559]STYR	R	V	9	3	351.6128	2633.04	2633.041	878.6873	878.6876	1188.5046	397.1755	1444.5363	0.2367148	15.416	12.231	0.9842	2	0	295	303	0.0	5N(1444.5339)	HexNAc-4_Hex-3_Fuc-1	-0.8945	0.0	EEQYNSTYR	15.40487	15.416557	0.8848	False	sp|P0DOX5|IGG1_HUMAN	P0DOX5	IGG1_HUMAN		Immunoglobulin gamma-1 heavy chain	IGHG1	sp|P01857|IGHG1_HUMAN	Controle_19_Slot1-19_1_8827	3782
Controle_19_Slot1_19_1_8827	EEQYNSTYR	EEQYN[1721]STYR	R	V	9	2	351.6128	2795.079	2795.0933	1398.5468	1398.5539	1188.5046	595.2596	1606.5886	0.3009708	15.345	14.693	0.9479	2	0	295	303	0.0	5N(1606.5867)	HexNAc-4_Hex-4_Fuc-1	-1.2291	0.00030175015087507544	EEQYnSTYR	15.345119	15.345119	1.1672	False	sp|P0DOX5|IGG1_HUMAN	P0DOX5	IGG1_HUMAN		Immunoglobulin gamma-1 heavy chain	IGHG1	sp|P01857|IGHG1_HUMAN	Controle_19_Slot1-19_1_8827	3786
Controle_19_Slot1_19_1_8827	EEQYNSTYR	EEQYN[1575]STYR	R	V	9	3	351.6128	2649.037	2649.038	884.0196	884.0199	1188.5046	397.1755	1460.5334	0.4052579	15.123	10.759	0.9512	2	0	295	303	0.0	5N(1460.5288)	HexNAc-4_Hex-4	2.8214	0.0	EEQYnSTYR	15.123097	12.250943	0.9001	False	sp|P0DOX5|IGG1_HUMAN	P0DOX5	IGG1_HUMAN		Immunoglobulin gamma-1 heavy chain	IGHG1	sp|P01857|IGHG1_HUMAN	Controle_19_Slot1-19_1_8827	3789
Controle_19_Slot1_19_1_8827	EEQYNSTYR	EEQYN[2086]STYR	R	V	9	3	352.7905	3160.2222	3160.2266	1054.4147	1054.4161	1188.5046	397.1755	1971.7219	1.271136	16.922	14.336	0.9629	2	0	295	303	0.0	5N(1971.7189)	HexNAc-5_Hex-5_Fuc-1	-2.4812	0.0013161358252171	EEQYNSTYR	16.103998	16.922897	0.9974	False	sp|P0DOX5|IGG1_HUMAN	P0DOX5	IGG1_HUMAN		Immunoglobulin gamma-1 heavy chain	IGHG1	sp|P01857|IGHG1_HUMAN	Controle_19_Slot1-19_1_8827	3809
Controle_19_Slot1_19_1_8827	EEQYNSTYR	EEQYN[1924]STYR	R	V	9	3	352.7905	2998.173	2998.1763	1000.3983	1000.3994	1188.5046	397.1755	1809.6716	0.02999889	18.935	13.355	0.9984	2	0	295	303	0.0	5N(1809.6661)	HexNAc-5_Hex-4_Fuc-1	-1.8687	0.0011043622308117	EEQYNSTYR	15.19078	18.935265	0.9335	False	sp|P0DOX5|IGG1_HUMAN	P0DOX5	IGG1_HUMAN		Immunoglobulin gamma-1 heavy chain	IGHG1	sp|P01857|IGHG1_HUMAN	Controle_19_Slot1-19_1_8827	3812
Controle_19_Slot1_19_1_8827	EEQYNSTYR	EEQYN[1559]STYR	R	V	9	2	352.7905	2633.023	2633.0332	1317.5188	1317.5239	1188.5046	595.2596	1444.5285	0.09389822	15.896	13.702	0.985	2	0	295	303	0.0	5N(1444.5339)	HexNAc-4_Hex-3_Fuc-1	-1.0091	0.00030175015087507544	EEQYNSTYR	14.760783	15.896725	1.1006	False	sp|P0DOX5|IGG1_HUMAN	P0DOX5	IGG1_HUMAN		Immunoglobulin gamma-1 heavy chain	IGHG1	sp|P01857|IGHG1_HUMAN	Controle_19_Slot1-19_1_8827	3815
Controle_19_Slot1_19_1_8827	EEQYNSTYR	EEQYN[2012]STYR	R	V	9	3	353.9675	3086.1863	3086.1904	1029.736	1029.7374	1188.5046	397.1755	1897.6857	0.8255538	13.802	8.769	0.946	2	0	295	303	0.0	5N(1897.6821)	HexNAc-4_Hex-4_Fuc-1_NeuAc-1	-0.2366	0.0	EEQYNSTYR	11.849663	13.802015	0.9618	False	sp|P0DOX5|IGG1_HUMAN	P0DOX5	IGG1_HUMAN		Immunoglobulin gamma-1 heavy chain	IGHG1	sp|P01857|IGHG1_HUMAN	Controle_19_Slot1-19_1_8827	3831
Controle_19_Slot1_19_1_8827	EEQYNSTYR	EEQYN[1575]STYR	R	V	9	3	353.9675	2649.0288	2649.03	884.0169	884.0173	1188.5046	397.1755	1460.5253	1.115102	12.309	8.305	0.8537	2	0	295	303	0.0	5N(1460.5288)	HexNAc-4_Hex-4	3.1137	0.0	EEQYnSTYR	12.309609	11.771947	0.9238	False	sp|P0DOX5|IGG1_HUMAN	P0DOX5	IGG1_HUMAN		Immunoglobulin gamma-1 heavy chain	IGHG1	sp|P01857|IGHG1_HUMAN	Controle_19_Slot1-19_1_8827	3851
Controle_19_Slot1_19_1_8827	EEQYNSTYR	EEQYN[1924]STYR	R	V	9	3	355.1454	2998.1672	2998.1704	1000.3963	1000.3974	1188.5046	397.1755	1809.6657	0.004058351	22.187	11.335	0.9994	2	0	295	303	0.0	5N(1809.6661)	HexNAc-5_Hex-4_Fuc-1	0.0094	0.0	EEQYNSTYR	20.918142	22.18779	0.9665	False	sp|P0DOX5|IGG1_HUMAN	P0DOX5	IGG1_HUMAN		Immunoglobulin gamma-1 heavy chain	IGHG1	sp|P01857|IGHG1_HUMAN	Controle_19_Slot1-19_1_8827	3856
Controle_19_Slot1_19_1_8827	EQRPGQNCSN	EQRPGQNCSN[2028]	R	Y	10	3	355.1454	3102.1807	3102.1846	1035.0675	1035.0688	1188.4941	397.172	1913.6904	0.1888177	14.184	10.165	0.8642	1	0	123	132	0.0	8C(57.0215), 10N(1913.6771)	HexNAc-4_Hex-5_NeuAc-1	3.8291	0.0	EQRPGQNCSn	14.184034	10.013399	0.9501	True	sp|O75339|CILP1_HUMAN	O75339	CILP1_HUMAN	CILP	Cartilage intermediate layer protein 1			Controle_19_Slot1-19_1_8827	3859
Controle_19_Slot1_19_1_8827	EEQYNSTYR	EEQYN[1575]STYR	R	V	9	3	355.1454	2649.036	2649.0369	884.0193	884.0196	1188.5046	397.1755	1460.5322	0.05180088	16.35	14.072	0.993	2	0	295	303	0.0	5N(1460.5288)	HexNAc-4_Hex-4	3.1234	0.0	EEQYNSTYR	14.265811	16.350222	0.8749	False	sp|P0DOX5|IGG1_HUMAN	P0DOX5	IGG1_HUMAN		Immunoglobulin gamma-1 heavy chain	IGHG1	sp|P01857|IGHG1_HUMAN	Controle_19_Slot1-19_1_8827	3867
Controle_19_Slot1_19_1_8827	EEQYNSTYR	EEQYN[1355]STYR	R	V	9	2	355.1454	2429.9407	2429.9465	1215.9776	1215.9805	1188.5046	595.2596	1241.4418	0.1346704	13.223	0.0	0.9793	2	0	295	303	0.0	5N(1241.4545)	HexNAc-3_Hex-3_Fuc-1	-2.9302	0.0015507883173946	EEQYNSTYR	10.66753	13.223926	1.1286	False	sp|P0DOX5|IGG1_HUMAN	P0DOX5	IGG1_HUMAN		Immunoglobulin gamma-1 heavy chain	IGHG1	sp|P01857|IGHG1_HUMAN	Controle_19_Slot1-19_1_8827	3869
Controle_19_Slot1_19_1_8827	EEQYNSTYR	EEQYN[1575]STYR	R	V	9	3	355.1454	2649.0374	2649.0386	884.0197	884.0201	1188.5046	397.1755	1460.5339	0.02887953	14.042	0.0	0.9955	2	0	295	303	0.0	5N(1460.5288)	HexNAc-4_Hex-4	2.7222	0.0	EEQYnSTYR	14.042495	12.20281	0.927	False	sp|P0DOX5|IGG1_HUMAN	P0DOX5	IGG1_HUMAN		Immunoglobulin gamma-1 heavy chain	IGHG1	sp|P01857|IGHG1_HUMAN	Controle_19_Slot1-19_1_8827	3870
Controle_19_Slot1_19_1_8827	EEQYNSTYR	EEQYN[1924]STYR	R	V	9	3	356.3236	2998.1655	2998.1687	1000.3958	1000.3968	1188.5046	397.1755	1809.664	0.1555493	15.991	15.507	0.9929	2	0	295	303	0.0	5N(1809.6661)	HexNAc-5_Hex-4_Fuc-1	-1.122	0.00030175015087507544	EEQYNSTYR	13.908739	15.991686	0.9349	False	sp|P0DOX5|IGG1_HUMAN	P0DOX5	IGG1_HUMAN		Immunoglobulin gamma-1 heavy chain	IGHG1	sp|P01857|IGHG1_HUMAN	Controle_19_Slot1-19_1_8827	3883
Controle_19_Slot1_19_1_8827	ICENQDSISSK	ICENQDSISSK	Y	L	11	2	356.3236	1279.5753	1279.5747	640.7949	640.7946	1279.5714	640.793	0.0033	6.18214e-06	21.567	8.329	1.0	1	0	288	298	0.0	2C(57.0215)							0.9001	False	sp|P02768|ALBU_HUMAN	P02768	ALBU_HUMAN	ALB	Albumin		sp|P02768-2|ALBU_HUMAN	Controle_19_Slot1-19_1_8827	3886
Controle_19_Slot1_19_1_8827	EEQYNSTYR	EEQYN[1762]STYR	R	V	9	3	356.3236	2836.1187	2836.1208	946.3802	946.3809	1188.5046	397.1755	1647.6162	0.05487631	20.06	18.042	0.9974	2	0	295	303	0.0	5N(1647.6132)	HexNAc-5_Hex-3_Fuc-1	-1.8354	0.0011043622308117	EEQYNSTYR	19.09802	20.060669	0.9173	False	sp|P0DOX5|IGG1_HUMAN	P0DOX5	IGG1_HUMAN		Immunoglobulin gamma-1 heavy chain	IGHG1	sp|P01857|IGHG1_HUMAN	Controle_19_Slot1-19_1_8827	3895
Controle_19_Slot1_19_1_8827	EEQYNSTYR	EEQYN[2465]STYR	R	V	9	4	356.3236	3539.332	3539.3333	885.8403	885.8406	1188.5046	298.1334	2350.8286	0.08871371	15.833	14.129	0.9987	2	0	295	303	0.0	5N(2350.8304)	HexNAc-4_Hex-5_Fuc-1_NeuAc-2	1.6433	0.0	EEQYNSTYR	13.732903	15.833002	0.8704	False	sp|P0DOX5|IGG1_HUMAN	P0DOX5	IGG1_HUMAN		Immunoglobulin gamma-1 heavy chain	IGHG1	sp|P01857|IGHG1_HUMAN	Controle_19_Slot1-19_1_8827	3905
Controle_19_Slot1_19_1_8827	EEQYNSTYR	EEQYN[1559]STYR	R	V	9	3	357.5012	2634.0498	2634.0508	879.0239	879.0242	1188.5046	397.1755	1445.5461	0.1532842	15.875	8.596	0.9711	2	0	295	303	0.0	5N(1444.5339)	HexNAc-4_Hex-3_Fuc-1	-1.8507	0.0011043622308117	EEQYNSTYR	12.556791	15.875634	0.9102	False	sp|P0DOX5|IGG1_HUMAN	P0DOX5	IGG1_HUMAN		Immunoglobulin gamma-1 heavy chain	IGHG1	sp|P01857|IGHG1_HUMAN	Controle_19_Slot1-19_1_8827	3915
Controle_19_Slot1_19_1_8827	EEQYNSTYR	EEQYN[1778]STYR	R	V	9	3	357.5012	2852.1133	2852.1157	951.7117	951.7125	1188.5046	397.1755	1663.611	0.1768329	13.588	10.073	0.9851	2	0	295	303	0.0	5N(1663.6082)	HexNAc-5_Hex-4	3.286	0.0	EEQYNSTYR	11.636025	13.588213	0.9297	False	sp|P0DOX5|IGG1_HUMAN	P0DOX5	IGG1_HUMAN		Immunoglobulin gamma-1 heavy chain	IGHG1	sp|P01857|IGHG1_HUMAN	Controle_19_Slot1-19_1_8827	3917
Controle_19_Slot1_19_1_8827	EEQYNSTYR	EEQYN[1778]STYR	R	V	9	3	357.5012	2852.1157	2852.118	951.7125	951.7133	1188.5046	397.1755	1663.6132	0.4033666	12.9	9.165	0.9671	2	0	295	303	0.0	5N(1663.6082)	HexNAc-5_Hex-4	3.0916	0.0	EEQYnSTYR	12.900526	11.083365	0.9669	False	sp|P0DOX5|IGG1_HUMAN	P0DOX5	IGG1_HUMAN		Immunoglobulin gamma-1 heavy chain	IGHG1	sp|P01857|IGHG1_HUMAN	Controle_19_Slot1-19_1_8827	3925
Controle_19_Slot1_19_1_8827	LSSDGNETSPAEGEPCDHHQDCLPGTC	L[96]SSDGN[3266]ETSPAEGEPCDHHQDCLPGTC	K	C	27	5	358.6777	6106.245	6106.2603	1222.2563	1222.2593	2952.1233	591.4319	3154.1369	0.06718446	14.52	12.419	1.0	1	0	259	285	0.0	16C(57.0215), 1L(-17.0265), 22C(57.0215), 27C(57.0215), 6N(3152.0955)	HexNAc-5_Hex-6_NeuAc-4	2.6212	0.0	LSSDGnETSPAEGEPCDHHQDCLPGTC	14.520422	11.899819	0.8687	True	sp|Q8NBI3|DRAXI_HUMAN	Q8NBI3	DRAXI_HUMAN	DRAXIN	Draxin			Controle_19_Slot1-19_1_8827	3937
Controle_19_Slot1_19_1_8827	EEQYNSTYR	EEQYN[1778]STYR	R	V	9	3	358.6777	2852.1104	2852.1125	951.7107	951.7114	1188.5046	397.1755	1663.6079	0.7387679	11.908	8.996	0.9369	2	0	295	303	0.0	5N(1663.6082)	HexNAc-5_Hex-4	6.3199	0.0	EEQYNSTYR	9.886291	11.908339	0.9662	False	sp|P0DOX5|IGG1_HUMAN	P0DOX5	IGG1_HUMAN		Immunoglobulin gamma-1 heavy chain	IGHG1	sp|P01857|IGHG1_HUMAN	Controle_19_Slot1-19_1_8827	3949
Controle_19_Slot1_19_1_8827	DDFQKPNGSQA	D[98]DFQKPN[1762]GSQA	K	G	11	3	359.8548	2836.1157	2836.1182	946.3792	946.38	1188.5046	397.1755	1647.6135	0.1695634	17.431	16.216	0.8721	1	0	1399	1409	0.0	1D(-17.0265), 7N(1647.6132)	HexNAc-5_Hex-3_Fuc-1	0.1921	0.0	DDFQKPnGSQA	17.431145	13.784946	0.9693	True	sp|Q9Y6R7|FCGBP_HUMAN	Q9Y6R7	FCGBP_HUMAN	FCGBP	IgGFc-binding protein			Controle_19_Slot1-19_1_8827	3966
Controle_19_Slot1_19_1_8827	EEQYNSTYR	EEQYN[1866]STYR	R	V	9	3	359.8548	2940.132	2940.1348	981.0513	981.0522	1188.5046	397.1755	1751.6301	0.1761048	15.618	12.416	0.9793	2	0	295	303	0.0	5N(1751.6242)	HexNAc-4_Hex-4_NeuAc-1	3.1575	0.0	EEQYNSTYR	13.531494	15.618652	0.9624	False	sp|P0DOX5|IGG1_HUMAN	P0DOX5	IGG1_HUMAN		Immunoglobulin gamma-1 heavy chain	IGHG1	sp|P01857|IGHG1_HUMAN	Controle_19_Slot1-19_1_8827	3980
Controle_19_Slot1_19_1_8827	EEQYNSTYR	EEQYN[1762]STYR	R	V	9	3	361.0377	2836.1196	2836.1216	946.3805	946.3811	1188.5046	397.1755	1647.6169	0.02954257	17.072	14.016	0.9984	2	0	295	303	0.0	5N(1647.6132)	HexNAc-5_Hex-3_Fuc-1	-2.0526	0.0011043622308117	EEQYNSTYR	13.886139	17.072977	0.9227	False	sp|P0DOX5|IGG1_HUMAN	P0DOX5	IGG1_HUMAN		Immunoglobulin gamma-1 heavy chain	IGHG1	sp|P01857|IGHG1_HUMAN	Controle_19_Slot1-19_1_8827	3990
Controle_19_Slot1_19_1_8827	EEQYNSTYR	EEQYN[1866]STYR	R	V	9	3	361.0377	2940.133	2940.1357	981.0516	981.0525	1188.5046	397.1755	1751.6311	0.08217678	13.733	8.566	0.9898	2	0	295	303	0.0	5N(1751.6242)	HexNAc-4_Hex-4_NeuAc-1	3.142	0.0	EEQYNSTYR	11.784138	13.73363	0.9333	False	sp|P0DOX5|IGG1_HUMAN	P0DOX5	IGG1_HUMAN		Immunoglobulin gamma-1 heavy chain	IGHG1	sp|P01857|IGHG1_HUMAN	Controle_19_Slot1-19_1_8827	3998
Controle_19_Slot1_19_1_8827	EEQYNSTYR	EEQYN[2215]STYR	R	V	9	3	363.3919	3289.2588	3289.2642	1097.4269	1097.4287	1188.5046	397.1755	2100.7595	0.08491379	17.463	10.698	0.9981	2	0	295	303	0.0	5N(2100.7615)	HexNAc-5_Hex-4_Fuc-1_NeuAc-1	1.8781	0.0	EEQYNSTYR	14.994276	17.463247	0.9936	False	sp|P0DOX5|IGG1_HUMAN	P0DOX5	IGG1_HUMAN		Immunoglobulin gamma-1 heavy chain	IGHG1	sp|P01857|IGHG1_HUMAN	Controle_19_Slot1-19_1_8827	4037
Controle_19_Slot1_19_1_8827	SGSDEVQVGQQR		K	T	12	2	363.3919	1288.6033	1288.6027	645.3089	645.3086	1288.6007	645.3076	0.0019	1.290513e-06	28.858	8.717	1.0	2	0	1571	1582	0.0								0.8658	True	sp|P01024|CO3_HUMAN	P01024	CO3_HUMAN	C3	Complement C3			Controle_19_Slot1-19_1_8827	4056
Controle_19_Slot1_19_1_8827	SGSDEVQVGQQR		K	T	12	2	364.5696	1288.6042	1288.6036	645.3094	645.3091	1288.6007	645.3076	0.0029	8.696397e-07	29.05	8.799	1.0	2	0	1571	1582	0.0								0.8659	True	sp|P01024|CO3_HUMAN	P01024	CO3_HUMAN	C3	Complement C3			Controle_19_Slot1-19_1_8827	4064
Controle_19_Slot1_19_1_8827	EEQYNSTYR	EEQYN[2465]STYR	R	V	9	3	364.5696	3539.329	3539.3364	1180.7836	1180.7861	1188.5046	397.1755	2350.8317	1.43715	15.786	13.709	0.9324	2	0	295	303	0.0	5N(2350.8304)	HexNAc-4_Hex-5_Fuc-1_NeuAc-2	2.8114	0.0	EEQYNSTYR	15.289046	15.786179	0.9815	False	sp|P0DOX5|IGG1_HUMAN	P0DOX5	IGG1_HUMAN		Immunoglobulin gamma-1 heavy chain	IGHG1	sp|P01857|IGHG1_HUMAN	Controle_19_Slot1-19_1_8827	4068
Controle_19_Slot1_19_1_8827	GGSTSYGTGSETESPR		R	N	16	2	369.2797	1571.6705	1571.6702	786.8425	786.8424	1571.6699	786.8422	0.0002	0.0001221442	24.187	6.81	1.0	2	0	272	287	0.0								0.9335	False	sp|P02671-2|FIBA_HUMAN	P02671-2	FIBA_HUMAN	FGA	Isoform 2 of Fibrinogen alpha chain		sp|P02671|FIBA_HUMAN	Controle_19_Slot1-19_1_8827	4134
Controle_19_Slot1_19_1_8827	GGSTSYGTGSETESPR		R	N	16	2	370.456	1571.665	1571.6647	786.8398	786.8396	1571.6699	786.8422	-0.0052	0.000779187	20.863	6.778	0.9998	2	0	272	287	0.0								0.9333	False	sp|P02671-2|FIBA_HUMAN	P02671-2	FIBA_HUMAN	FGA	Isoform 2 of Fibrinogen alpha chain		sp|P02671|FIBA_HUMAN	Controle_19_Slot1-19_1_8827	4147
Controle_19_Slot1_19_1_8827	SCDTPPPCPR	SCDTPPPCPR	K	C	10	2	370.456	1185.4949	1185.4941	593.7547	593.7543	1185.4906	593.7526	0.0035	0.005821031	16.44	6.212	0.9979	2	0	119	128	0.0	2C(57.0215), 8C(57.0215)							0.8542	True	sp|P01860|IGHG3_HUMAN	P01860	IGHG3_HUMAN	IGHG3	Immunoglobulin heavy constant gamma 3			Controle_19_Slot1-19_1_8827	4161
Controle_19_Slot1_19_1_8827	SCDTPPPCPR	SCDTPPPCPR	K	C	10	2	371.6361	1185.4884	1185.4877	593.7515	593.7511	1185.4906	593.7526	-0.0029	0.005155256	16.651	0.0	0.998	2	0	119	128	0.0	2C(57.0215), 8C(57.0215)							0.8557	True	sp|P01860|IGHG3_HUMAN	P01860	IGHG3_HUMAN	IGHG3	Immunoglobulin heavy constant gamma 3			Controle_19_Slot1-19_1_8827	4167
Controle_19_Slot1_19_1_8827	SGSDEVQVGQQR		K	T	12	2	372.8131	1288.5977	1288.5969	645.3061	645.3057	1288.6007	645.3076	-0.0037	0.007455898	17.01	0.0	0.9979	2	0	1571	1582	0.0								0.8345	True	sp|P01024|CO3_HUMAN	P01024	CO3_HUMAN	C3	Complement C3			Controle_19_Slot1-19_1_8827	4185
Controle_19_Slot1_19_1_8827	GGSTSYGTGSETESPR		R	N	16	2	376.3456	1571.6708	1571.6704	786.8427	786.8425	1571.6699	786.8422	0.0004	5.018438e-08	29.257	9.71	1.0	2	0	272	287	0.0								0.9372	False	sp|P02671-2|FIBA_HUMAN	P02671-2	FIBA_HUMAN	FGA	Isoform 2 of Fibrinogen alpha chain		sp|P02671|FIBA_HUMAN	Controle_19_Slot1-19_1_8827	4216
Controle_19_Slot1_19_1_8827	CCAAADPHECYAK	CCAAADPHECYAK	K	V	13	3	376.3456	1551.5857	1551.5848	518.2025	518.2022	1551.5903	518.204	-0.0054	0.01979247	15.314	0.0	0.9898	2	0	384	396	0.0	10C(57.0215), 1C(57.0215), 2C(57.0215)							0.815	False	sp|P02768|ALBU_HUMAN	P02768	ALBU_HUMAN	ALB	Albumin		sp|P02768-2|ALBU_HUMAN, sp|P02768-3|ALBU_HUMAN	Controle_19_Slot1-19_1_8827	4218
Controle_19_Slot1_19_1_8827	SCDTPPPCPR	SCDTPPPCPR	K	C	10	2	376.3456	1187.493	1187.4922	594.7538	594.7534	1185.4906	593.7526	2.0015	0.02725837	13.758	0.0	0.9062	2	0	119	128	0.0	2C(57.0215), 8C(57.0215)	Mod1: Second isotopic peak (PeakApex: 2.0014, Theoretical: 2.0047)						0.8409	True	sp|P01860|IGHG3_HUMAN	P01860	IGHG3_HUMAN	IGHG3	Immunoglobulin heavy constant gamma 3			Controle_19_Slot1-19_1_8827	4230
Controle_19_Slot1_19_1_8827	EGTCPEAPTDECK	EGTCPEAPTDECK	R	P	13	2	377.5222	1492.5804	1492.5798	747.2975	747.2972	1492.5809	747.2977	-0.0011	0.001102174	19.331	6.446	0.994	1	0	347	359	0.0	12C(57.0215), 4C(57.0215)							0.9403	True	sp|P02787|TRFE_HUMAN	P02787	TRFE_HUMAN	TF	Serotransferrin			Controle_19_Slot1-19_1_8827	4237
Controle_19_Slot1_19_1_8827	SCDTPPPCPR	SCDTPPPCPR	K	C	10	2	377.5222	1187.4916	1187.4907	594.7531	594.7526	1185.4906	593.7526	2.0001	0.02686891	13.783	6.366	0.9069	2	0	119	128	0.0	2C(57.0215), 8C(57.0215)	Mod1: Second isotopic peak (PeakApex: 2.0014, Theoretical: 2.0047)						0.8406	True	sp|P01860|IGHG3_HUMAN	P01860	IGHG3_HUMAN	IGHG3	Immunoglobulin heavy constant gamma 3			Controle_19_Slot1-19_1_8827	4251
Controle_19_Slot1_19_1_8827	GTANTTTAGVPCQR	GTAN[2319]TTTAGVPCQR	R	W	14	4	378.7001	3637.4512	3637.453	910.3701	910.3705	1432.6729	359.1755	2204.78	3.269329e-06	26.821	16.266	1.0	2	0	293	306	0.0	12C(57.0215), 4N(2204.7725)	HexNAc-4_Hex-5_NeuAc-2	-1.4095	0.0005861664712778429	GTANTTTAGVPCQR	18.447691	26.821783	0.8462	True	sp|P26927|HGFL_HUMAN	P26927	HGFL_HUMAN	MST1	Hepatocyte growth factor-like protein			Controle_19_Slot1-19_1_8827	4264
Controle_19_Slot1_19_1_8827	EGTCPEAPTDECK	EGTCPEAPTDECK	R	P	13	2	379.8777	1492.5854	1492.585	747.3	747.2998	1492.5809	747.2977	0.004	2.491725e-05	25.914	6.44	1.0	1	0	347	359	0.0	12C(57.0215), 4C(57.0215)							0.9189	True	sp|P02787|TRFE_HUMAN	P02787	TRFE_HUMAN	TF	Serotransferrin			Controle_19_Slot1-19_1_8827	4276
Controle_19_Slot1_19_1_8827	GTANTTTAGVPCQR	GTAN[2319]TTTAGVPCQR	R	W	14	3	379.8777	3637.44	3637.448	1213.4873	1213.4899	1432.6729	478.5649	2204.7751	0.0001436865	22.333	12.158	0.9999	2	0	293	306	0.0	12C(57.0215), 4N(2204.7725)	HexNAc-4_Hex-5_NeuAc-2	8.6883	0.0	GTANTTTAGVPCQR	22.217205	22.333927	1.0052	True	sp|P26927|HGFL_HUMAN	P26927	HGFL_HUMAN	MST1	Hepatocyte growth factor-like protein			Controle_19_Slot1-19_1_8827	4278
Controle_19_Slot1_19_1_8827	CCAAADPHECYAK	CCAAADPHECYAK	K	V	13	3	379.8777	1553.5865	1553.5857	518.8694	518.8692	1551.5903	518.204	1.9953	0.0242661	14.96	6.6	0.9395	2	0	384	396	0.0	10C(57.0215), 1C(57.0215), 2C(57.0215)	Mod1: Second isotopic peak (PeakApex: 2.0014, Theoretical: 2.0047)						0.8103	False	sp|P02768|ALBU_HUMAN	P02768	ALBU_HUMAN	ALB	Albumin		sp|P02768-2|ALBU_HUMAN, sp|P02768-3|ALBU_HUMAN	Controle_19_Slot1-19_1_8827	4282
Controle_19_Slot1_19_1_8827	ICENQDSISSK	ICENQDSISSK	Y	L	11	2	381.0546	1279.572	1279.5713	640.7933	640.7929	1279.5714	640.793	-0.0001	7.242585e-06	24.564	9.959	1.0	1	0	288	298	0.0	2C(57.0215)							0.8986	False	sp|P02768|ALBU_HUMAN	P02768	ALBU_HUMAN	ALB	Albumin		sp|P02768-2|ALBU_HUMAN	Controle_19_Slot1-19_1_8827	4292
Controle_19_Slot1_19_1_8827	GTANTTTAGVPCQR	GTAN[2319]TTTAGVPCQR	R	W	14	3	381.0546	3637.421	3637.4292	1213.4809	1213.4837	1432.6729	478.5649	2204.7563	0.002072846	20.919	13.022	0.9997	2	0	293	306	0.0	12C(57.0215), 4N(2204.7725)	HexNAc-4_Hex-5_NeuAc-2	5.8293	0.0	GTANTTTAGVPCQR	18.831558	20.919363	1.0305	True	sp|P26927|HGFL_HUMAN	P26927	HGFL_HUMAN	MST1	Hepatocyte growth factor-like protein			Controle_19_Slot1-19_1_8827	4301
Controle_19_Slot1_19_1_8827	GTANTTTAGVPCQR	GTAN[2319]TTTAGVPCQR	R	W	14	4	382.2323	3637.4373	3637.439	910.3666	910.367	1432.6729	359.1755	2204.7661	1.397657e-05	25.689	16.453	1.0	2	0	293	306	0.0	12C(57.0215), 4N(2204.7725)	HexNAc-4_Hex-5_NeuAc-2	3.8009	0.0	GTANTTTAGVPCQR	24.75956	25.68932	0.8589	True	sp|P26927|HGFL_HUMAN	P26927	HGFL_HUMAN	MST1	Hepatocyte growth factor-like protein			Controle_19_Slot1-19_1_8827	4311
Controle_19_Slot1_19_1_8827	GTANTTTAGVPCQR	GTAN[2319]TTTAGVPCQR	R	W	14	4	382.2323	3637.436	3637.438	910.3663	910.3668	1432.6729	359.1755	2204.7651	0.02894375	16.378	13.54	0.9994	2	0	293	306	0.0	12C(57.0215), 4N(2204.7725)	HexNAc-4_Hex-5_NeuAc-2	6.09	0.0	GTANTTTAGVPCQR	15.72676	16.378468	0.8142	True	sp|P26927|HGFL_HUMAN	P26927	HGFL_HUMAN	MST1	Hepatocyte growth factor-like protein			Controle_19_Slot1-19_1_8827	4317
Controle_19_Slot1_19_1_8827	NATSSSSQDPESLQDR	N[2975]ATSSSSQDPESLQDR	P	G	16	4	382.2323	4581.7417	4581.75	1146.4427	1146.4448	1720.7499	431.1948	2861.0	0.02921914	16.11	11.07	0.9844	1	0	30	45	0.0	1N(2861.0001)	HexNAc-5_Hex-6_NeuAc-3	13.4845	0.0	nATSSSSQDPESLQDR	16.11071	15.629782	0.896	False	sp|P05155-3|IC1_HUMAN	P05155-3	IC1_HUMAN	SERPING1	Isoform 3 of Plasma protease C1 inhibitor		sp|P05155|IC1_HUMAN	Controle_19_Slot1-19_1_8827	4318
Controle_19_Slot1_19_1_8827	EGTCPEAPTDECK	EGTCPEAPTDECK	R	P	13	2	383.4109	1492.5809	1492.5804	747.2977	747.2975	1492.5809	747.2977	-0.0004	2.885691e-06	28.659	5.661	1.0	1	0	347	359	0.0	12C(57.0215), 4C(57.0215)							0.9375	True	sp|P02787|TRFE_HUMAN	P02787	TRFE_HUMAN	TF	Serotransferrin			Controle_19_Slot1-19_1_8827	4323
Controle_19_Slot1_19_1_8827	NATSSSSQDPESLQDR	N[2975]ATSSSSQDPESLQDR	P	G	16	4	383.4109	4581.744	4581.7524	1146.4433	1146.4454	1720.7499	431.1948	2861.0024	5.347621e-06	23.985	18.402	1.0	1	0	30	45	0.0	1N(2861.0001)	HexNAc-5_Hex-6_NeuAc-3	7.7358	0.0	nATSSSSQDPESLQDR	23.985523	22.841301	0.9015	False	sp|P05155-3|IC1_HUMAN	P05155-3	IC1_HUMAN	SERPING1	Isoform 3 of Plasma protease C1 inhibitor		sp|P05155|IC1_HUMAN	Controle_19_Slot1-19_1_8827	4325
Controle_19_Slot1_19_1_8827	GTANTTTAGVPCQR	GTAN[2319]TTTAGVPCQR	R	W	14	4	383.4109	3637.438	3637.4397	910.3668	910.3672	1432.6729	359.1755	2204.7668	9.091128e-05	19.603	13.059	1.0	2	0	293	306	0.0	12C(57.0215), 4N(2204.7725)	HexNAc-4_Hex-5_NeuAc-2	2.3272	0.0	GTANTTTAGVPCQR	18.832596	19.603642	0.8168	True	sp|P26927|HGFL_HUMAN	P26927	HGFL_HUMAN	MST1	Hepatocyte growth factor-like protein			Controle_19_Slot1-19_1_8827	4332
Controle_19_Slot1_19_1_8827	NATSSSSQDPESLQDR	N[2975]ATSSSSQDPESLQDR	P	G	16	4	384.5877	4581.741	4581.7495	1146.4425	1146.4447	1720.7499	431.1948	2860.9995	0.1645466	18.226	16.326	0.9176	1	0	30	45	0.0	1N(2861.0001)	HexNAc-5_Hex-6_NeuAc-3	9.7181	0.0	nATSSSSQDPESLQDR	18.22614	18.22614	0.8787	False	sp|P05155-3|IC1_HUMAN	P05155-3	IC1_HUMAN	SERPING1	Isoform 3 of Plasma protease C1 inhibitor		sp|P05155|IC1_HUMAN	Controle_19_Slot1-19_1_8827	4338
Controle_19_Slot1_19_1_8827	FQVQECNK	FQVQECN[2319]K	F	S	8	3	385.7663	3257.2466	3257.2515	1086.7561	1086.7578	1051.4756	351.4991	2205.7758	0.01533833	18.0	10.647	0.9594	1	0	352	359	0.0	6C(57.0215), 7N(2204.7725)	HexNAc-4_Hex-5_NeuAc-2	7.5408	0.0	FQVQECnK	18.000694	13.700588	0.9739	True	sp|P00450|CERU_HUMAN	P00450	CERU_HUMAN	CP	Ceruloplasmin			Controle_19_Slot1-19_1_8827	4352
Controle_19_Slot1_19_1_8827	NATSSSSQDPESLQDR	N[2975]ATSSSSQDPESLQDR	P	G	16	4	385.7663	4582.7485	4582.757	1146.6944	1146.6965	1720.7499	431.1948	2862.0068	0.1387863	15.27	12.021	0.881	1	0	30	45	0.0	1N(2861.0001)	HexNAc-5_Hex-6_NeuAc-3	7.6647	0.0	nATSSSSQDPESLQDR	15.270295	13.374626	0.901	False	sp|P05155-3|IC1_HUMAN	P05155-3	IC1_HUMAN	SERPING1	Isoform 3 of Plasma protease C1 inhibitor		sp|P05155|IC1_HUMAN	Controle_19_Slot1-19_1_8827	4353
Controle_19_Slot1_19_1_8827	GGSTSYGTGSETESPR		R	N	16	2	385.7663	1571.6646	1571.6642	786.8396	786.8394	1571.6699	786.8422	-0.0057	2.009093e-06	30.288	6.732	1.0	2	0	272	287	0.0								0.9531	False	sp|P02671-2|FIBA_HUMAN	P02671-2	FIBA_HUMAN	FGA	Isoform 2 of Fibrinogen alpha chain		sp|P02671|FIBA_HUMAN	Controle_19_Slot1-19_1_8827	4355
Controle_19_Slot1_19_1_8827	ELHHLQEQNVSN	ELHHLQEQN[2319]VSN	K	A	12	3	385.7663	3651.4517	3651.4604	1218.1578	1218.1607	1446.685	483.2356	2204.7753	0.0168613	15.737	10.617	0.9794	1	0	754	765	0.0	9N(2204.7725)	HexNAc-4_Hex-5_NeuAc-2	7.6494	0.0	ELHHLQEQNVSN	14.091342	15.737027	1.0106	True	sp|P00450|CERU_HUMAN	P00450	CERU_HUMAN	CP	Ceruloplasmin			Controle_19_Slot1-19_1_8827	4358
Controle_19_Slot1_19_1_8827	LDELRDEGK		K	A	9	2	386.9427	1073.5352	1073.5344	537.7749	537.7745	1073.5352	537.7749	-0.0007	0.006241508	17.86	10.627	0.9279	2	1	206	214	0.0								0.8742	True	sp|P02768|ALBU_HUMAN	P02768	ALBU_HUMAN	ALB	Albumin			Controle_19_Slot1-19_1_8827	4373
Controle_19_Slot1_19_1_8827	FNLTETSEAE	FN[2028]LTETSEAE	K	I	10	3	388.1212	3053.1829	3053.1863	1018.7349	1018.736	1139.4982	380.84	1913.6881	0.2343137	13.262	8.4	0.8384	1	0	105	114	0.0	2N(1913.6771)	HexNAc-4_Hex-5_NeuAc-1	2.5108	0.0	FnLTETSEAE	13.262173	9.906879	0.9271	False	sp|P01011|AACT_HUMAN	P01011	AACT_HUMAN	SERPINA3	Alpha-1-antichymotrypsin		sp|P01011-2|AACT_HUMAN	Controle_19_Slot1-19_1_8827	4391
Controle_19_Slot1_19_1_8827	ALQSGNSQESVTEQDSK		N	D	17	2	388.1212	1806.8234	1806.8242	904.419	904.4194	1806.8231	904.4188	0.0011	2.79938e-09	32.973	7.937	1.0	1	0	46	62	0.0								1.0131	False	sp|P01834|IGKC_HUMAN	P01834	IGKC_HUMAN	IGKC	Immunoglobulin kappa constant		sp|P0DOX7|IGK_HUMAN	Controle_19_Slot1-19_1_8827	4397
Controle_19_Slot1_19_1_8827	FQVQECNK	FQVQECN[2319]K	F	S	8	4	388.1212	3256.2446	3256.2441	815.0684	815.0683	1051.4756	263.8762	2204.7685	0.04466843	16.221	10.223	0.8802	1	0	352	359	0.0	6C(57.0215), 7N(2204.7725)	HexNAc-4_Hex-5_NeuAc-2	2.6542	0.0	FQVQECnK	16.221867	9.801083	0.8552	True	sp|P00450|CERU_HUMAN	P00450	CERU_HUMAN	CP	Ceruloplasmin			Controle_19_Slot1-19_1_8827	4398
Controle_19_Slot1_19_1_8827	ALQSGNSQESVTEQDSK		N	D	17	2	389.2976	1806.822	1806.8228	904.4183	904.4187	1806.8231	904.4188	-0.0003	1.77068e-09	34.488	8.133	1.0	1	0	46	62	0.0								1.0111	False	sp|P01834|IGKC_HUMAN	P01834	IGKC_HUMAN	IGKC	Immunoglobulin kappa constant		sp|P0DOX7|IGK_HUMAN	Controle_19_Slot1-19_1_8827	4399
Controle_19_Slot1_19_1_8827	EWDNTTTECR	EWDN[2319]TTTECR	K	L	10	3	390.4758	3515.2842	3515.291	1172.7687	1172.7709	1310.5197	437.8472	2204.7714	0.02501476	15.737	14.044	0.9987	2	0	67	76	0.0	9C(57.0215), 4N(2204.7725)	HexNAc-4_Hex-5_NeuAc-2	9.3945	0.0	EWDnTTTECR	15.737428	15.647692	1.0024	False	sp|P20851-2|C4BPB_HUMAN	P20851-2	C4BPB_HUMAN	C4BPB	Isoform 2 of C4b-binding protein beta chain		sp|P20851|C4BPB_HUMAN	Controle_19_Slot1-19_1_8827	4422
Controle_19_Slot1_19_1_8827	FQVQECNK	FQVQECN[2319]K	F	S	8	4	390.4758	3256.2483	3256.2478	815.0694	815.0692	1051.4756	263.8762	2204.7722	0.06365518	20.187	15.114	0.8386	1	0	352	359	0.0	6C(57.0215), 7N(2204.7725)	HexNAc-4_Hex-5_NeuAc-2	5.8147	0.0	FQVQECnK	20.187317	19.515163	0.8313	True	sp|P00450|CERU_HUMAN	P00450	CERU_HUMAN	CP	Ceruloplasmin			Controle_19_Slot1-19_1_8827	4423
Controle_19_Slot1_19_1_8827	VQQNVPSGTDTGDPQSK		R	P	17	2	390.4758	1756.8243	1756.8248	879.4194	879.4197	1756.8226	879.4186	0.0022	8.8543e-09	31.814	8.083	1.0	1	0	50	66	0.0								1.0072	False	sp|O14791-2|APOL1_HUMAN	O14791-2	APOL1_HUMAN	APOL1	Isoform 2 of Apolipoprotein L1		sp|O14791-3|APOL1_HUMAN, sp|O14791|APOL1_HUMAN	Controle_19_Slot1-19_1_8827	4431
Controle_19_Slot1_19_1_8827	FQVQECNK	FQVQECN[2319]K	F	S	8	3	391.6534	3256.2378	3256.2427	1086.4199	1086.4215	1051.4756	351.4991	2204.767	0.03384575	15.954	13.742	0.8998	1	0	352	359	0.0	6C(57.0215), 7N(2204.7725)	HexNAc-4_Hex-5_NeuAc-2	5.5398	0.0	FQVQECnK	15.954416	15.949207	0.9701	True	sp|P00450|CERU_HUMAN	P00450	CERU_HUMAN	CP	Ceruloplasmin			Controle_19_Slot1-19_1_8827	4437
Controle_19_Slot1_19_1_8827	EWDNTTTECR	EWDN[2319]TTTECR	K	L	10	4	391.6534	3515.2776	3515.2786	879.8267	879.8269	1310.5197	328.6372	2204.7587	0.1701939	13.54	10.836	0.9965	2	0	67	76	0.0	9C(57.0215), 4N(2204.7725)	HexNAc-4_Hex-5_NeuAc-2	3.9853	0.0	EWDNTTTECR	11.583279	13.54024	0.8592	False	sp|P20851-2|C4BPB_HUMAN	P20851-2	C4BPB_HUMAN	C4BPB	Isoform 2 of C4b-binding protein beta chain		sp|P20851|C4BPB_HUMAN	Controle_19_Slot1-19_1_8827	4439
Controle_19_Slot1_19_1_8827	VQQNVPSGTDTGDPQSK		R	P	17	2	391.6534	1756.8188	1756.8193	879.4167	879.4169	1756.8226	879.4186	-0.0033	2.038939e-07	29.664	8.89	1.0	1	0	50	66	0.0								1.0054	False	sp|O14791-2|APOL1_HUMAN	O14791-2	APOL1_HUMAN	APOL1	Isoform 2 of Apolipoprotein L1		sp|O14791-3|APOL1_HUMAN, sp|O14791|APOL1_HUMAN	Controle_19_Slot1-19_1_8827	4441
Controle_19_Slot1_19_1_8827	FQVQECNK	FQVQECN[2028]K	F	S	8	3	392.8312	2965.1504	2965.1533	989.3907	989.3917	1051.4756	351.4991	1913.6777	0.006886811	17.232	16.23	0.9507	1	0	352	359	0.0	6C(57.0215), 7N(1913.6771)	HexNAc-4_Hex-5_NeuAc-1	6.2244	0.0	FQVQECnK	17.23219	15.277955	0.9221	True	sp|P00450|CERU_HUMAN	P00450	CERU_HUMAN	CP	Ceruloplasmin			Controle_19_Slot1-19_1_8827	4464
Controle_19_Slot1_19_1_8827	FQVQECNK	FQVQECN[2319]K	F	S	8	4	394.0093	3256.2517	3256.2512	815.0702	815.0701	1051.4756	263.8762	2204.7756	0.04841745	17.915	11.86	0.8717	1	0	352	359	0.0	6C(57.0215), 7N(2204.7725)	HexNAc-4_Hex-5_NeuAc-2	0.8832	0.0	FQVQECNK	15.687372	17.915085	0.8545	True	sp|P00450|CERU_HUMAN	P00450	CERU_HUMAN	CP	Ceruloplasmin			Controle_19_Slot1-19_1_8827	4484
Controle_19_Slot1_19_1_8827	EWDNTTTECR	EWDN[2319]TTTECR	K	L	10	4	394.0093	3518.3042	3518.3052	880.5833	880.5836	1310.5197	328.6372	2207.7856	0.02798927	15.634	13.55	1.0	2	0	67	76	0.0	9C(57.0215), 4N(2204.7725)	HexNAc-4_Hex-5_NeuAc-2	2.6361	0.0	EWDNTTTECR	13.539404	15.634851	0.8569	False	sp|P20851-2|C4BPB_HUMAN	P20851-2	C4BPB_HUMAN	C4BPB	Isoform 2 of C4b-binding protein beta chain		sp|P20851|C4BPB_HUMAN	Controle_19_Slot1-19_1_8827	4492
Controle_19_Slot1_19_1_8827	FQVQECNK	FQVQECN[2465]K	F	S	8	3	395.1859	3402.3022	3402.308	1135.108	1135.1099	1051.4756	351.4991	2350.8325	0.009723211	16.432	13.239	0.9498	1	0	352	359	0.0	6C(57.0215), 7N(2350.8304)	HexNAc-4_Hex-5_Fuc-1_NeuAc-2	2.1821	0.0	FQVQECnK	16.432598	13.021166	0.9863	True	sp|P00450|CERU_HUMAN	P00450	CERU_HUMAN	CP	Ceruloplasmin			Controle_19_Slot1-19_1_8827	4511
Controle_19_Slot1_19_1_8827	KVGDSPNITEYMFCAGYSDGS	KVGDSPN[3121]ITEYMFCAGYSDGS	R	K	21	4	395.1859	5304.0054	5304.0264	1327.0086	1327.0139	2296.9617	575.2477	3007.0647	0.05448075	14.377	11.035	0.9579	1	0	354	374	0.0	14C(57.0215), 7N(3007.0580)	HexNAc-5_Hex-6_Fuc-1_NeuAc-3	1.1251	0.0	KVGDSPnITEYMFCAGYSDGS	14.3777	7.6524205	0.954	False	sp|P08709-2|FA7_HUMAN	P08709-2	FA7_HUMAN	F7	Isoform B of Coagulation factor VII		sp|P08709|FA7_HUMAN	Controle_19_Slot1-19_1_8827	4528
Controle_19_Slot1_19_1_8827	KVGDSPNITEYMFCAGYSDGS	KVGDSPN[2319]ITEYMFCAGYSDGS	R	K	21	4	395.1859	4504.707	4504.715	1127.184	1127.186	2296.9617	575.2477	2207.7531	0.07969247	16.902	12.89	1.0	1	0	354	374	0.0	14C(57.0215), 7N(2204.7725)	HexNAc-4_Hex-5_NeuAc-2	2.6781	0.0	KVGDSPnITEYMFCAGYSDGS	16.902775	12.504323	0.895	False	sp|P08709-2|FA7_HUMAN	P08709-2	FA7_HUMAN	F7	Isoform B of Coagulation factor VII		sp|P08709|FA7_HUMAN	Controle_19_Slot1-19_1_8827	4531
Controle_19_Slot1_19_1_8827	FQVQECNK	FQVQECN[2975]K	F	S	8	4	396.3648	3912.4678	3912.4712	979.1242	979.1251	1051.4756	263.8762	2860.9956	0.02638319	18.084	13.63	0.9369	1	0	352	359	0.0	6C(57.0215), 7N(2861.0001)	HexNAc-5_Hex-6_NeuAc-3	5.8987	0.0	FQVQECnK	18.084833	13.765956	0.8963	True	sp|P00450|CERU_HUMAN	P00450	CERU_HUMAN	CP	Ceruloplasmin			Controle_19_Slot1-19_1_8827	4538
Controle_19_Slot1_19_1_8827	EEQYNSTY	EEQYN[1883]STY	R	R	8	2	396.3648	2801.0222	2801.0364	1401.5184	1401.5255	1032.4036	517.2091	1768.6328	0.009200595	24.105	10.735	0.9595	1	0	295	302	0.0	5N(1768.6396)	HexNAc-4_Hex-5_Fuc-1	-2.5824	0.0013161358252171	EEQYnSTY	24.105118	22.205227	1.2012	False	sp|P0DOX5|IGG1_HUMAN	P0DOX5	IGG1_HUMAN		Immunoglobulin gamma-1 heavy chain	IGHG1	sp|P01857|IGHG1_HUMAN	Controle_19_Slot1-19_1_8827	4544
Controle_19_Slot1_19_1_8827	KVGDSPNITEYMFCAGYSDGS	KVGDSPN[3121]ITEYMFCAGYSDGS	R	K	21	4	396.3648	5304.0205	5304.0415	1327.0124	1327.0177	2296.9617	575.2477	3007.0798	0.2020748	13.905	12.313	0.854	1	0	354	374	0.0	14C(57.0215), 7N(3007.0580)	HexNAc-5_Hex-6_Fuc-1_NeuAc-3	-1.081	0.00030175015087507544	KVGDSPnITEYMFCAGYSDGS	13.9053135	8.331936	0.928	False	sp|P08709-2|FA7_HUMAN	P08709-2	FA7_HUMAN	F7	Isoform B of Coagulation factor VII		sp|P08709|FA7_HUMAN	Controle_19_Slot1-19_1_8827	4545
Controle_19_Slot1_19_1_8827	FQVQECNK	FQVQECN[2319]K	F	S	8	3	397.5412	3256.2495	3256.2544	1086.4238	1086.4254	1051.4756	351.4991	2204.7788	0.006757719	22.289	14.134	0.9531	1	0	352	359	0.0	6C(57.0215), 7N(2204.7725)	HexNAc-4_Hex-5_NeuAc-2	6.1698	0.0	FQVQECnK	22.289051	16.328407	0.9835	True	sp|P00450|CERU_HUMAN	P00450	CERU_HUMAN	CP	Ceruloplasmin			Controle_19_Slot1-19_1_8827	4559
Controle_19_Slot1_19_1_8827	FQVQECNK	FQVQECN[2319]K	F	S	8	4	397.5412	3256.2495	3256.249	815.0697	815.0695	1051.4756	263.8762	2204.7734	0.004504075	17.814	12.484	0.9799	1	0	352	359	0.0	6C(57.0215), 7N(2204.7725)	HexNAc-4_Hex-5_NeuAc-2	4.0845	0.0	FQVQECnK	17.814035	14.038388	0.9093	True	sp|P00450|CERU_HUMAN	P00450	CERU_HUMAN	CP	Ceruloplasmin			Controle_19_Slot1-19_1_8827	4571
Controle_19_Slot1_19_1_8827	YNSQNQSNNQF	YNSQN[2319]QSNNQF	K	V	11	3	397.5412	3547.3125	3547.3193	1183.4448	1183.447	1342.5537	448.5252	2204.7656	0.1559021	14.801	12.071	0.8884	1	0	44	54	0.0	5N(2204.7725)	HexNAc-4_Hex-5_NeuAc-2	4.4315	0.0	YNSQNQSNNQF	14.204927	14.801171	1.0035	False	sp|P01042-2|KNG1_HUMAN	P01042-2	KNG1_HUMAN	KNG1	Isoform LMW of Kininogen-1		sp|P01042-3|KNG1_HUMAN, sp|P01042|KNG1_HUMAN	Controle_19_Slot1-19_1_8827	4579
Controle_19_Slot1_19_1_8827	NATSSSSQDPESLQDR	N[2319]ATSSSSQDPESLQDR	P	G	16	4	397.5412	3925.5254	3925.5288	982.3886	982.3895	1720.7499	431.1948	2204.7788	0.002512639	17.716	12.362	0.9965	1	0	30	45	0.0	1N(2204.7725)	HexNAc-4_Hex-5_NeuAc-2	2.2011	0.0	nATSSSSQDPESLQDR	17.716787	17.459656	0.8889	False	sp|P05155-3|IC1_HUMAN	P05155-3	IC1_HUMAN	SERPING1	Isoform 3 of Plasma protease C1 inhibitor		sp|P05155|IC1_HUMAN	Controle_19_Slot1-19_1_8827	4584
Controle_19_Slot1_19_1_8827	NPNATSSSSQDPESLQDR	NPN[2975]ATSSSSQDPESLQDR	S	G	18	4	398.7187	4792.8525	4792.8623	1199.2204	1199.2229	1931.8456	483.9687	2861.0166	0.007048492	22.055	15.096	0.9957	1	0	28	45	0.0	3N(2861.0001)	HexNAc-5_Hex-6_NeuAc-3	7.5274	0.0	NPnATSSSSQDPESLQDR	22.05534	18.332493	0.9074	False	sp|P05155-3|IC1_HUMAN	P05155-3	IC1_HUMAN	SERPING1	Isoform 3 of Plasma protease C1 inhibitor		sp|P05155|IC1_HUMAN	Controle_19_Slot1-19_1_8827	4591
Controle_19_Slot1_19_1_8827	EEQYNSTY	EEQYN[1721]STY	R	R	8	2	398.7187	2638.9827	2638.9927	1320.4986	1320.5036	1032.4036	517.2091	1606.5891	0.04555605	18.188	15.628	0.9118	1	0	295	302	0.0	5N(1606.5867)	HexNAc-4_Hex-4_Fuc-1	-1.283	0.0005861664712778429	EEQYnSTY	18.188602	17.000212	1.1679	False	sp|P0DOX5|IGG1_HUMAN	P0DOX5	IGG1_HUMAN		Immunoglobulin gamma-1 heavy chain	IGHG1	sp|P01857|IGHG1_HUMAN	Controle_19_Slot1-19_1_8827	4594
Controle_19_Slot1_19_1_8827	NPNATSSSSQDPESLQDR	NPN[3121]ATSSSSQDPESLQDR	S	G	18	4	398.7187	4938.896	4938.9087	1235.7313	1235.7345	1931.8456	483.9687	3007.0629	0.1044239	18.496	18.21	0.9231	1	0	28	45	0.0	3N(3007.0580)	HexNAc-5_Hex-6_Fuc-1_NeuAc-3	1.3437	0.0	NPnATSSSSQDPESLQDR	18.496422	18.496422	0.9095	False	sp|P05155-3|IC1_HUMAN	P05155-3	IC1_HUMAN	SERPING1	Isoform 3 of Plasma protease C1 inhibitor		sp|P05155|IC1_HUMAN	Controle_19_Slot1-19_1_8827	4595
Controle_19_Slot1_19_1_8827	NPNATSSSSQDPESLQDR	NPN[2975]ATSSSSQDPESLQDR	S	G	18	5	399.896	4792.863	4792.8667	959.5799	959.5806	1931.8456	387.3764	2861.021	0.0	42.691	33.952	1.0	1	0	28	45	0.0	3N(2861.0001)	HexNAc-5_Hex-6_NeuAc-3	3.2616	0.0	NPnATSSSSQDPESLQDR	42.691204	40.929897	0.9386	False	sp|P05155-3|IC1_HUMAN	P05155-3	IC1_HUMAN	SERPING1	Isoform 3 of Plasma protease C1 inhibitor		sp|P05155|IC1_HUMAN	Controle_19_Slot1-19_1_8827	4632
Controle_19_Slot1_19_1_8827	EEQYNSTY	EEQYN[2029]STY	R	R	8	2	399.896	2947.079	2947.094	1474.5468	1474.5543	1032.4036	517.2091	1914.6904	0.0004042203	21.237	11.202	0.9995	1	0	295	302	0.0	5N(1914.6975)	HexNAc-4_Hex-5_Fuc-2	-2.5917	0.0013161358252171	EEQYnSTY	21.237003	16.715153	1.2315	False	sp|P0DOX5|IGG1_HUMAN	P0DOX5	IGG1_HUMAN		Immunoglobulin gamma-1 heavy chain	IGHG1	sp|P01857|IGHG1_HUMAN	Controle_19_Slot1-19_1_8827	4636
Controle_19_Slot1_19_1_8827	NPNATSSSSQDPESLQDR	NPN[3777]ATSSSSQDPESLQDR	S	G	18	4	399.896	5595.134	5595.1616	1399.7908	1399.7977	1931.8456	483.9687	3663.3159	0.1348038	13.074	11.638	0.848	1	0	28	45	0.0	3N(3663.2857)	HexNAc-6_Hex-7_Fuc-1_NeuAc-4	-2.2951	0.0013161358252171	NPnATSSSSQDPESLQDR	13.074153	13.074153	0.9777	False	sp|P05155-3|IC1_HUMAN	P05155-3	IC1_HUMAN	SERPING1	Isoform 3 of Plasma protease C1 inhibitor		sp|P05155|IC1_HUMAN	Controle_19_Slot1-19_1_8827	4639
Controle_19_Slot1_19_1_8827	EEQYNSTY	EEQYN[1883]STY	R	R	8	3	399.896	2801.0522	2801.054	934.6913	934.6919	1032.4036	345.1418	1768.6503	0.003981344	18.54	10.861	0.9871	1	0	295	302	0.0	5N(1768.6396)	HexNAc-4_Hex-5_Fuc-1	-4.2844	0.0029769288017861	EEQYnSTY	18.54055	14.168126	0.8922	False	sp|P0DOX5|IGG1_HUMAN	P0DOX5	IGG1_HUMAN		Immunoglobulin gamma-1 heavy chain	IGHG1	sp|P01857|IGHG1_HUMAN	Controle_19_Slot1-19_1_8827	4640
Controle_19_Slot1_19_1_8827	EEQYNSTY	EEQYN[1883]STY	R	R	8	2	401.075	2801.0298	2801.044	1401.5222	1401.5293	1032.4036	517.2091	1768.6403	0.006280977	21.725	13.507	0.9616	1	0	295	302	0.0	5N(1768.6396)	HexNAc-4_Hex-5_Fuc-1	-0.3605	0.0	EEQYNSTY	16.151459	21.725458	1.2033	False	sp|P0DOX5|IGG1_HUMAN	P0DOX5	IGG1_HUMAN		Immunoglobulin gamma-1 heavy chain	IGHG1	sp|P01857|IGHG1_HUMAN	Controle_19_Slot1-19_1_8827	4643
Controle_19_Slot1_19_1_8827	NPNATSSSSQDPESLQDR	NPN[2975]ATSSSSQDPESLQDR	S	G	18	4	401.075	4792.836	4792.8457	1199.2163	1199.2187	1931.8456	483.9687	2861.0	3.038678e-06	37.118	22.407	1.0	1	0	28	45	0.0	3N(2861.0001)	HexNAc-5_Hex-6_NeuAc-3	14.7416	0.0	NPnATSSSSQDPESLQDR	37.118164	36.068394	0.9012	False	sp|P05155-3|IC1_HUMAN	P05155-3	IC1_HUMAN	SERPING1	Isoform 3 of Plasma protease C1 inhibitor		sp|P05155|IC1_HUMAN	Controle_19_Slot1-19_1_8827	4649
Controle_19_Slot1_19_1_8827	EEQYNSTY	EEQYN[1883]STY	R	R	8	3	401.075	2801.0479	2801.0496	934.6899	934.6905	1032.4036	345.1418	1768.646	0.001422105	20.037	14.386	0.9945	1	0	295	302	0.0	5N(1768.6396)	HexNAc-4_Hex-5_Fuc-1	-3.9777	0.0029769288017861	EEQYnSTY	20.037514	18.587906	0.9021	False	sp|P0DOX5|IGG1_HUMAN	P0DOX5	IGG1_HUMAN		Immunoglobulin gamma-1 heavy chain	IGHG1	sp|P01857|IGHG1_HUMAN	Controle_19_Slot1-19_1_8827	4653
Controle_19_Slot1_19_1_8827	EEQYNSTY	EEQYN[2029]STY	R	R	8	2	401.075	2947.0864	2947.1013	1474.5505	1474.5579	1032.4036	517.2091	1914.6977	0.0635768	23.78	17.091	0.851	1	0	295	302	0.0	5N(1914.6975)	HexNAc-4_Hex-5_Fuc-2	-0.0371	0.0	EEQYNSTY	20.294716	23.78029	1.241	False	sp|P0DOX5|IGG1_HUMAN	P0DOX5	IGG1_HUMAN		Immunoglobulin gamma-1 heavy chain	IGHG1	sp|P01857|IGHG1_HUMAN	Controle_19_Slot1-19_1_8827	4659
Controle_19_Slot1_19_1_8827	FQVQECNK	FQVQECN[2319]K	F	S	8	2	401.075	3257.2224	3257.238	1629.6185	1629.6263	1051.4756	526.7451	2205.7624	0.02828426	15.553	10.696	0.9409	1	0	352	359	0.0	6C(57.0215), 7N(2204.7725)	HexNAc-4_Hex-5_NeuAc-2	3.4001	0.0	FQVQECnK	15.553795	11.506571	1.3299	True	sp|P00450|CERU_HUMAN	P00450	CERU_HUMAN	CP	Ceruloplasmin			Controle_19_Slot1-19_1_8827	4663
Controle_19_Slot1_19_1_8827	NPNATSSSSQDPESLQDR	NPN[2975]ATSSSSQDPESLQDR	S	G	18	5	401.075	4792.8374	4792.841	959.5748	959.5755	1931.8456	387.3764	2860.9951	0.01165295	22.215	14.998	0.9865	1	0	28	45	0.0	3N(2861.0001)	HexNAc-5_Hex-6_NeuAc-3	7.7688	0.0	NPnATSSSSQDPESLQDR	22.215576	21.039694	0.7602	False	sp|P05155-3|IC1_HUMAN	P05155-3	IC1_HUMAN	SERPING1	Isoform 3 of Plasma protease C1 inhibitor		sp|P05155|IC1_HUMAN	Controle_19_Slot1-19_1_8827	4672
Controle_19_Slot1_19_1_8827	NPNATSSSSQDPESLQDR	NPN[2975]ATSSSSQDPESLQDR	S	G	18	3	402.2522	4792.818	4792.8423	1598.6133	1598.6214	1931.8456	644.9558	2860.9965	0.01591966	18.106	14.382	0.9551	1	0	28	45	0.0	3N(2861.0001)	HexNAc-5_Hex-6_NeuAc-3	7.0947	0.0	NPnATSSSSQDPESLQDR	18.106827	18.106827	1.1451	False	sp|P05155-3|IC1_HUMAN	P05155-3	IC1_HUMAN	SERPING1	Isoform 3 of Plasma protease C1 inhibitor		sp|P05155|IC1_HUMAN	Controle_19_Slot1-19_1_8827	4677
Controle_19_Slot1_19_1_8827	NPNATSSSSQDPESLQDR	NPN[2975]ATSSSSQDPESLQDR	S	G	18	5	402.2522	4792.8486	4792.852	959.577	959.5777	1931.8456	387.3764	2861.0063	1.6e-13	42.156	36.447	1.0	1	0	28	45	0.0	3N(2861.0001)	HexNAc-5_Hex-6_NeuAc-3	3.692	0.0	NPnATSSSSQDPESLQDR	42.15615	37.77188	0.9449	False	sp|P05155-3|IC1_HUMAN	P05155-3	IC1_HUMAN	SERPING1	Isoform 3 of Plasma protease C1 inhibitor		sp|P05155|IC1_HUMAN	Controle_19_Slot1-19_1_8827	4680
Controle_19_Slot1_19_1_8827	NPNATSSSSQDPESLQDR	NPN[2975]ATSSSSQDPESLQDR	S	G	18	4	402.2522	4792.839	4792.8486	1199.217	1199.2194	1931.8456	483.9687	2861.0029	5.076141e-05	27.006	14.028	1.0	1	0	28	45	0.0	3N(2861.0001)	HexNAc-5_Hex-6_NeuAc-3	8.3591	0.0	NPNATSSSSQDPESLQDR	25.29954	27.006828	0.859	False	sp|P05155-3|IC1_HUMAN	P05155-3	IC1_HUMAN	SERPING1	Isoform 3 of Plasma protease C1 inhibitor		sp|P05155|IC1_HUMAN	Controle_19_Slot1-19_1_8827	4681
Controle_19_Slot1_19_1_8827	EEQYNSTY	EEQYN[1721]STY	R	R	8	2	402.2522	2638.9797	2638.99	1320.4971	1320.5023	1032.4036	517.2091	1606.5864	0.00310915	23.035	13.619	0.9646	1	0	295	302	0.0	5N(1606.5867)	HexNAc-4_Hex-4_Fuc-1	0.3188	0.0	EEQYNSTY	23.004253	23.03535	1.1687	False	sp|P0DOX5|IGG1_HUMAN	P0DOX5	IGG1_HUMAN		Immunoglobulin gamma-1 heavy chain	IGHG1	sp|P01857|IGHG1_HUMAN	Controle_19_Slot1-19_1_8827	4684
Controle_19_Slot1_19_1_8827	NPNATSSSSQDPESLQDR	NPN[2975]ATSSSSQDPESLQDR	S	G	18	4	402.2522	4792.8335	4792.8433	1199.2157	1199.2181	1931.8456	483.9687	2860.9975	0.006105311	25.522	15.638	0.996	1	0	28	45	0.0	3N(2861.0001)	HexNAc-5_Hex-6_NeuAc-3	8.2363	0.0	NPnATSSSSQDPESLQDR	25.522095	25.522095	0.8278	False	sp|P05155-3|IC1_HUMAN	P05155-3	IC1_HUMAN	SERPING1	Isoform 3 of Plasma protease C1 inhibitor		sp|P05155|IC1_HUMAN	Controle_19_Slot1-19_1_8827	4687
Controle_19_Slot1_19_1_8827	NPNATSSSSQDPESLQDR	NPN[3777]ATSSSSQDPESLQDR	S	G	18	4	402.2522	5595.122	5595.15	1399.7878	1399.7948	1931.8456	483.9687	3663.3042	0.003418255	17.841	13.66	0.9918	1	0	28	45	0.0	3N(3663.2857)	HexNAc-6_Hex-7_Fuc-1_NeuAc-4	-1.6056	0.0011043622308117	NPnATSSSSQDPESLQDR	17.841362	17.841362	0.9959	False	sp|P05155-3|IC1_HUMAN	P05155-3	IC1_HUMAN	SERPING1	Isoform 3 of Plasma protease C1 inhibitor		sp|P05155|IC1_HUMAN	Controle_19_Slot1-19_1_8827	4688
Controle_19_Slot1_19_1_8827	EEQYNSTY	EEQYN[1355]STY	R	R	8	2	402.2522	2273.8535	2273.8574	1137.934	1137.936	1032.4036	517.2091	1241.4538	0.001618071	18.205	12.651	0.9818	1	0	295	302	0.0	5N(1241.4545)	HexNAc-3_Hex-3_Fuc-1	-0.9646	0.00030175015087507544	EEQYNSTY	14.144316	18.205893	1.1141	False	sp|P0DOX5|IGG1_HUMAN	P0DOX5	IGG1_HUMAN		Immunoglobulin gamma-1 heavy chain	IGHG1	sp|P01857|IGHG1_HUMAN	Controle_19_Slot1-19_1_8827	4692
Controle_19_Slot1_19_1_8827	EEQYNSTY	EEQYN[1737]STY	R	R	8	2	402.2522	2654.976	2654.9866	1328.4953	1328.5006	1032.4036	517.2091	1622.583	6.201853e-05	23.888	13.049	1.0	1	0	295	302	0.0	5N(1622.5817)	HexNAc-4_Hex-5	3.2669	0.0	EEQYNSTY	19.621964	23.88839	1.1699	False	sp|P0DOX5|IGG1_HUMAN	P0DOX5	IGG1_HUMAN		Immunoglobulin gamma-1 heavy chain	IGHG1	sp|P01857|IGHG1_HUMAN	Controle_19_Slot1-19_1_8827	4697
Controle_19_Slot1_19_1_8827	ISEENETTCYMGK	ISEEN[2319]ETTCYM[147]GK	R	W	13	3	402.2522	3781.3994	3781.4106	1261.4737	1261.4775	1576.6384	526.5534	2204.7722	0.03495898	17.407	10.686	0.9984	2	0	907	919	0.0	11M(15.9949), 9C(57.0215), 5N(2204.7725)	HexNAc-4_Hex-5_NeuAc-2	8.5336	0.0	ISEENETTCYMGK	13.6694355	17.40757	1.0347	True	sp|P08603|CFAH_HUMAN	P08603	CFAH_HUMAN	CFH	Complement factor H			Controle_19_Slot1-19_1_8827	4699
Controle_19_Slot1_19_1_8827	EEQYNSTY	EEQYN[2174]STY	R	R	8	2	402.2522	3092.1223	3092.138	1547.0684	1547.0763	1032.4036	517.2091	2059.7343	0.01975605	19.74	17.961	0.9615	1	0	295	302	0.0	5N(2059.7350)	HexNAc-4_Hex-5_Fuc-1_NeuAc-1	1.1376	0.0	EEQYnSTY	19.740608	18.621616	1.2856	False	sp|P0DOX5|IGG1_HUMAN	P0DOX5	IGG1_HUMAN		Immunoglobulin gamma-1 heavy chain	IGHG1	sp|P01857|IGHG1_HUMAN	Controle_19_Slot1-19_1_8827	4704
Controle_19_Slot1_19_1_8827	SNPNATSSSSQDPESLQDR	S[70]NPN[3049]ATSSSSQDPESLQDR	S	G	19	5	402.2522	4937.9043	4937.909	988.5881	988.5891	2001.8512	401.3775	2936.0581	2.092347e-05	22.568	22.13	1.0	1	0	27	45	0.0	1S(-17.0265), 4N(2935.0369)	HexNAc-6_Hex-7_NeuAc-2	3.1414	0.0	SNPNATSSSSQDPESLQDR	18.12497	22.568163	0.9594	False	sp|P05155-3|IC1_HUMAN	P05155-3	IC1_HUMAN	SERPING1	Isoform 3 of Plasma protease C1 inhibitor		sp|P05155|IC1_HUMAN	Controle_19_Slot1-19_1_8827	4708
Controle_19_Slot1_19_1_8827	NPNATSSSSQDPESLQDR	NPN[2975]ATSSSSQDPESLQDR	S	G	18	5	403.4295	4792.851	4792.855	959.5775	959.5783	1931.8456	387.3764	2861.0092	0.0005359455	22.221	14.501	0.9995	1	0	28	45	0.0	3N(2861.0001)	HexNAc-5_Hex-6_NeuAc-3	8.4129	0.0	NPnATSSSSQDPESLQDR	22.22108	18.574377	0.7545	False	sp|P05155-3|IC1_HUMAN	P05155-3	IC1_HUMAN	SERPING1	Isoform 3 of Plasma protease C1 inhibitor		sp|P05155|IC1_HUMAN	Controle_19_Slot1-19_1_8827	4717
Controle_19_Slot1_19_1_8827	EEQYNSTY	EEQYN[1355]STY	R	R	8	2	403.4295	2273.8535	2273.8574	1137.934	1137.936	1032.4036	517.2091	1241.4538	0.003815912	19.523	12.027	0.9593	1	0	295	302	0.0	5N(1241.4545)	HexNAc-3_Hex-3_Fuc-1	-0.9646	0.00030175015087507544	EEQYNSTY	12.94901	19.5238	1.1163	False	sp|P0DOX5|IGG1_HUMAN	P0DOX5	IGG1_HUMAN		Immunoglobulin gamma-1 heavy chain	IGHG1	sp|P01857|IGHG1_HUMAN	Controle_19_Slot1-19_1_8827	4718
Controle_19_Slot1_19_1_8827	EEQYNSTY	EEQYN[1737]STY	R	R	8	2	403.4295	2654.9756	2654.986	1328.4951	1328.5003	1032.4036	517.2091	1622.5825	0.01002475	18.518	15.015	0.8961	1	0	295	302	0.0	5N(1622.5817)	HexNAc-4_Hex-5	3.7009	0.0	EEQYNSTY	14.197352	18.518978	1.178	False	sp|P0DOX5|IGG1_HUMAN	P0DOX5	IGG1_HUMAN		Immunoglobulin gamma-1 heavy chain	IGHG1	sp|P01857|IGHG1_HUMAN	Controle_19_Slot1-19_1_8827	4724
Controle_19_Slot1_19_1_8827	NPNATSSSSQDPESLQDR	NPN[3631]ATSSSSQDPESLQDR	S	G	18	4	403.4295	5449.0586	5449.083	1363.2719	1363.278	1931.8456	483.9687	3517.2373	0.0302369	18.179	16.429	0.9684	1	0	28	45	0.0	3N(3517.2278)	HexNAc-6_Hex-7_NeuAc-4	5.4931	0.0	NPNATSSSSQDPESLQDR	16.106617	18.179663	0.9797	False	sp|P05155-3|IC1_HUMAN	P05155-3	IC1_HUMAN	SERPING1	Isoform 3 of Plasma protease C1 inhibitor		sp|P05155|IC1_HUMAN	Controle_19_Slot1-19_1_8827	4725
Controle_19_Slot1_19_1_8827	EEQYNSTY	EEQYN[2174]STY	R	R	8	2	403.4295	3092.1284	3092.144	1547.0715	1547.0793	1032.4036	517.2091	2059.7404	0.002444207	19.068	13.57	0.9794	1	0	295	302	0.0	5N(2059.7350)	HexNAc-4_Hex-5_Fuc-1_NeuAc-1	-1.3416	0.0005861664712778429	EEQYnSTY	19.068512	16.936121	1.2824	False	sp|P0DOX5|IGG1_HUMAN	P0DOX5	IGG1_HUMAN		Immunoglobulin gamma-1 heavy chain	IGHG1	sp|P01857|IGHG1_HUMAN	Controle_19_Slot1-19_1_8827	4729
Controle_19_Slot1_19_1_8827	EEQYNSTY	EEQYN[2174]STY	R	R	8	3	403.4295	3092.132	3092.1357	1031.7179	1031.7192	1032.4036	345.1418	2059.7321	3.928761e-05	26.83	20.437	1.0	1	0	295	302	0.0	5N(2059.7350)	HexNAc-4_Hex-5_Fuc-1_NeuAc-1	-0.4898	0.0	EEQYNSTY	24.472692	26.830242	0.9655	False	sp|P0DOX5|IGG1_HUMAN	P0DOX5	IGG1_HUMAN		Immunoglobulin gamma-1 heavy chain	IGHG1	sp|P01857|IGHG1_HUMAN	Controle_19_Slot1-19_1_8827	4736
Controle_19_Slot1_19_1_8827	EEQYNSTY	EEQYN[1883]STY	R	R	8	2	404.6066	2801.038	2801.0522	1401.5263	1401.5334	1032.4036	517.2091	1768.6486	0.00396241	22.001	16.495	0.9663	1	0	295	302	0.0	5N(1768.6396)	HexNAc-4_Hex-5_Fuc-1	-2.7073	0.0013161358252171	EEQYNSTY	20.100456	22.001738	1.208	False	sp|P0DOX5|IGG1_HUMAN	P0DOX5	IGG1_HUMAN		Immunoglobulin gamma-1 heavy chain	IGHG1	sp|P01857|IGHG1_HUMAN	Controle_19_Slot1-19_1_8827	4749
Controle_19_Slot1_19_1_8827	EEQYNSTY	EEQYN[1883]STY	R	R	8	3	404.6066	2801.047	2801.0488	934.6896	934.6902	1032.4036	345.1418	1768.6452	0.0005211139	18.961	13.078	0.9974	1	0	295	302	0.0	5N(1768.6396)	HexNAc-4_Hex-5_Fuc-1	-3.1791	0.0015507883173946	EEQYNSTY	18.49961	18.961182	0.9254	False	sp|P0DOX5|IGG1_HUMAN	P0DOX5	IGG1_HUMAN		Immunoglobulin gamma-1 heavy chain	IGHG1	sp|P01857|IGHG1_HUMAN	Controle_19_Slot1-19_1_8827	4750
Controle_19_Slot1_19_1_8827	NPNATSSSSQDPESLQDR	NPN[2975]ATSSSSQDPESLQDR	S	G	18	4	404.6066	4792.848	4792.8574	1199.2193	1199.2216	1931.8456	483.9687	2861.0117	0.05196933	19.243	16.056	0.9727	1	0	28	45	0.0	3N(2861.0001)	HexNAc-5_Hex-6_NeuAc-3	6.2028	0.0	NPnATSSSSQDPESLQDR	19.243587	17.877495	0.7854	False	sp|P05155-3|IC1_HUMAN	P05155-3	IC1_HUMAN	SERPING1	Isoform 3 of Plasma protease C1 inhibitor		sp|P05155|IC1_HUMAN	Controle_19_Slot1-19_1_8827	4751
Controle_19_Slot1_19_1_8827	EEQYNSTY	EEQYN[1518]STY	R	R	8	2	404.6066	2435.9077	2435.9133	1218.9611	1218.9639	1032.4036	517.2091	1403.5097	4.660211e-06	22.701	13.347	1.0	1	0	295	302	0.0	5N(1403.5074)	HexNAc-3_Hex-4_Fuc-1	-2.1189	0.0011043622308117	EEQYNSTY	18.443996	22.701387	1.1399	False	sp|P0DOX5|IGG1_HUMAN	P0DOX5	IGG1_HUMAN		Immunoglobulin gamma-1 heavy chain	IGHG1	sp|P01857|IGHG1_HUMAN	Controle_19_Slot1-19_1_8827	4753
Controle_19_Slot1_19_1_8827	EEQYNSTY	EEQYN[2174]STY	R	R	8	3	404.6066	3092.144	3092.148	1031.7219	1031.7233	1032.4036	345.1418	2059.7443	0.006766341	21.744	14.934	0.9853	1	0	295	302	0.0	5N(2059.7350)	HexNAc-4_Hex-5_Fuc-1_NeuAc-1	-1.2717	0.0005861664712778429	EEQYnSTY	21.744015	19.938421	0.9449	False	sp|P0DOX5|IGG1_HUMAN	P0DOX5	IGG1_HUMAN		Immunoglobulin gamma-1 heavy chain	IGHG1	sp|P01857|IGHG1_HUMAN	Controle_19_Slot1-19_1_8827	4756
Controle_19_Slot1_19_1_8827	EEQYNSTY	EEQYN[1883]STY	R	R	8	3	404.6066	2801.045	2801.0466	934.6889	934.6895	1032.4036	345.1418	1768.643	5.719692e-05	28.341	18.13	0.9998	1	0	295	302	0.0	5N(1768.6396)	HexNAc-4_Hex-5_Fuc-1	-2.5959	0.0013161358252171	EEQYNSTY	19.015158	28.341774	0.8034	False	sp|P0DOX5|IGG1_HUMAN	P0DOX5	IGG1_HUMAN		Immunoglobulin gamma-1 heavy chain	IGHG1	sp|P01857|IGHG1_HUMAN	Controle_19_Slot1-19_1_8827	4777
Controle_19_Slot1_19_1_8827	EEQYNSTY	EEQYN[1721]STY	R	R	8	2	405.7851	2638.9841	2638.9941	1320.4993	1320.5043	1032.4036	517.2091	1606.5905	1.186207e-06	26.449	15.482	1.0	1	0	295	302	0.0	5N(1606.5867)	HexNAc-4_Hex-4_Fuc-1	-2.4146	0.0013161358252171	EEQYNSTY	24.027699	26.44992	1.1734	False	sp|P0DOX5|IGG1_HUMAN	P0DOX5	IGG1_HUMAN		Immunoglobulin gamma-1 heavy chain	IGHG1	sp|P01857|IGHG1_HUMAN	Controle_19_Slot1-19_1_8827	4781
Controle_19_Slot1_19_1_8827	EEQYNSTY	EEQYN[1883]STY	R	R	8	3	405.7851	2801.0444	2801.046	934.6887	934.6893	1032.4036	345.1418	1768.6423	5.52131e-05	26.609	14.323	0.9998	1	0	295	302	0.0	5N(1768.6396)	HexNAc-4_Hex-5_Fuc-1	-1.7059	0.0011043622308117	EEQYNSTY	24.102257	26.609041	0.909	False	sp|P0DOX5|IGG1_HUMAN	P0DOX5	IGG1_HUMAN		Immunoglobulin gamma-1 heavy chain	IGHG1	sp|P01857|IGHG1_HUMAN	Controle_19_Slot1-19_1_8827	4784
Controle_19_Slot1_19_1_8827	EEQYNSTY	EEQYN[1883]STY	R	R	8	3	405.7851	2801.0425	2801.0442	934.6881	934.6887	1032.4036	345.1418	1768.6406	6.157329e-07	27.343	20.812	1.0	1	0	295	302	0.0	5N(1768.6396)	HexNAc-4_Hex-5_Fuc-1	-1.4599	0.0005861664712778429	EEQYNSTY	24.728882	27.343079	0.8496	False	sp|P0DOX5|IGG1_HUMAN	P0DOX5	IGG1_HUMAN		Immunoglobulin gamma-1 heavy chain	IGHG1	sp|P01857|IGHG1_HUMAN	Controle_19_Slot1-19_1_8827	4785
Controle_19_Slot1_19_1_8827	EEQYNSTY	EEQYN[1721]STY	R	R	8	2	405.7851	2638.978	2638.9883	1320.4963	1320.5014	1032.4036	517.2091	1606.5847	1.943147e-06	31.526	20.395	1.0	1	0	295	302	0.0	5N(1606.5867)	HexNAc-4_Hex-4_Fuc-1	-1.5748	0.0011043622308117	EEQYNSTY	28.875038	31.526888	1.1957	False	sp|P0DOX5|IGG1_HUMAN	P0DOX5	IGG1_HUMAN		Immunoglobulin gamma-1 heavy chain	IGHG1	sp|P01857|IGHG1_HUMAN	Controle_19_Slot1-19_1_8827	4788
Controle_19_Slot1_19_1_8827	NPNATSSSSQDPESLQDR	NPN[2975]ATSSSSQDPESLQDR	S	G	18	4	405.7851	4792.84	4792.849	1199.2173	1199.2195	1931.8456	483.9687	2861.0034	0.2628033	16.708	16.493	0.8635	1	0	28	45	0.0	3N(2861.0001)	HexNAc-5_Hex-6_NeuAc-3	7.8623	0.0	NPNATSSSSQDPESLQDR	13.994583	16.708086	0.8074	False	sp|P05155-3|IC1_HUMAN	P05155-3	IC1_HUMAN	SERPING1	Isoform 3 of Plasma protease C1 inhibitor		sp|P05155|IC1_HUMAN	Controle_19_Slot1-19_1_8827	4791
Controle_19_Slot1_19_1_8827	EEQYNSTY	EEQYN[1721]STY	R	R	8	2	405.7851	2638.9856	2638.9956	1320.5001	1320.5051	1032.4036	517.2091	1606.592	0.003242497	17.618	13.493	0.9637	1	0	295	302	0.0	5N(1606.5867)	HexNAc-4_Hex-4_Fuc-1	-2.5853	0.0013161358252171	EEQYNSTY	14.469259	17.618973	1.1414	False	sp|P0DOX5|IGG1_HUMAN	P0DOX5	IGG1_HUMAN		Immunoglobulin gamma-1 heavy chain	IGHG1	sp|P01857|IGHG1_HUMAN	Controle_19_Slot1-19_1_8827	4793
Controle_19_Slot1_19_1_8827	EEQYNSTY	EEQYN[2174]STY	R	R	8	3	405.7851	3092.1343	3092.138	1031.7187	1031.7199	1032.4036	345.1418	2059.7343	2.554103e-06	31.587	17.219	1.0	1	0	295	302	0.0	5N(2059.7350)	HexNAc-4_Hex-5_Fuc-1_NeuAc-1	1.5698	0.0	EEQYNSTY	28.882786	31.58766	0.9548	False	sp|P0DOX5|IGG1_HUMAN	P0DOX5	IGG1_HUMAN		Immunoglobulin gamma-1 heavy chain	IGHG1	sp|P01857|IGHG1_HUMAN	Controle_19_Slot1-19_1_8827	4794
Controle_19_Slot1_19_1_8827	EEQYNSTY	EEQYN[1883]STY	R	R	8	3	405.7851	2802.0483	2802.05	935.0234	935.0239	1032.4036	345.1418	1769.6464	0.0007715868	24.022	13.484	0.9961	1	0	295	302	0.0	5N(1768.6396)	HexNAc-4_Hex-5_Fuc-1	-2.2261	0.0011043622308117	EEQYNSTY	23.81093	24.022552	0.8692	False	sp|P0DOX5|IGG1_HUMAN	P0DOX5	IGG1_HUMAN		Immunoglobulin gamma-1 heavy chain	IGHG1	sp|P01857|IGHG1_HUMAN	Controle_19_Slot1-19_1_8827	4795
Controle_19_Slot1_19_1_8827	EEQYNSTY	EEQYN[1355]STY	R	R	8	2	405.7851	2273.8547	2273.8584	1137.9346	1137.9365	1032.4036	517.2091	1241.4548	0.001439744	22.231	12.486	0.9849	1	0	295	302	0.0	5N(1241.4545)	HexNAc-3_Hex-3_Fuc-1	0.7102	0.0	EEQYNSTY	19.972736	22.23125	1.0666	False	sp|P0DOX5|IGG1_HUMAN	P0DOX5	IGG1_HUMAN		Immunoglobulin gamma-1 heavy chain	IGHG1	sp|P01857|IGHG1_HUMAN	Controle_19_Slot1-19_1_8827	4813
Controle_19_Slot1_19_1_8827	EEQYNSTY	EEQYN[1737]STY	R	R	8	2	406.9627	2654.98	2654.9905	1328.4973	1328.5025	1032.4036	517.2091	1622.5869	0.0009056781	19.785	11.962	0.9874	1	0	295	302	0.0	5N(1622.5817)	HexNAc-4_Hex-5	1.4691	0.0	EEQYNSTY	14.366144	19.785954	1.1721	False	sp|P0DOX5|IGG1_HUMAN	P0DOX5	IGG1_HUMAN		Immunoglobulin gamma-1 heavy chain	IGHG1	sp|P01857|IGHG1_HUMAN	Controle_19_Slot1-19_1_8827	4824
Controle_19_Slot1_19_1_8827	EEQYNSTY	EEQYN[2174]STY	R	R	8	3	406.9627	3092.1343	3092.1377	1031.7187	1031.7198	1032.4036	345.1418	2059.7341	0.001837649	31.841	16.404	0.9937	1	0	295	302	0.0	5N(2059.7350)	HexNAc-4_Hex-5_Fuc-1_NeuAc-1	0.6112	0.0	EEQYNSTY	28.952309	31.84175	0.9724	False	sp|P0DOX5|IGG1_HUMAN	P0DOX5	IGG1_HUMAN		Immunoglobulin gamma-1 heavy chain	IGHG1	sp|P01857|IGHG1_HUMAN	Controle_19_Slot1-19_1_8827	4827
Controle_19_Slot1_19_1_8827	EEQYNSTY	EEQYN[2174]STY	R	R	8	2	406.9627	3092.1206	3092.1365	1547.0676	1547.0755	1032.4036	517.2091	2059.7329	0.01081069	21.345	15.14	0.965	1	0	295	302	0.0	5N(2059.7350)	HexNAc-4_Hex-5_Fuc-1_NeuAc-1	0.1174	0.0	EEQYnSTY	21.345028	18.92636	1.2529	False	sp|P0DOX5|IGG1_HUMAN	P0DOX5	IGG1_HUMAN		Immunoglobulin gamma-1 heavy chain	IGHG1	sp|P01857|IGHG1_HUMAN	Controle_19_Slot1-19_1_8827	4832
Controle_19_Slot1_19_1_8827	EEQYNSTY	EEQYN[1721]STY	R	R	8	3	406.9627	2638.9998	2639.0002	880.6739	880.674	1032.4036	345.1418	1606.5966	0.001419257	18.802	12.683	0.9939	1	0	295	302	0.0	5N(1606.5867)	HexNAc-4_Hex-4_Fuc-1	-4.184	0.0029769288017861	EEQYNSTY	18.298435	18.80296	0.9347	False	sp|P0DOX5|IGG1_HUMAN	P0DOX5	IGG1_HUMAN		Immunoglobulin gamma-1 heavy chain	IGHG1	sp|P01857|IGHG1_HUMAN	Controle_19_Slot1-19_1_8827	4833
Controle_19_Slot1_19_1_8827	EEQYNSTY	EEQYN[1721]STY	R	R	8	3	406.9627	2638.9958	2638.9963	880.6725	880.6727	1032.4036	345.1418	1606.5927	7.997954e-07	27.38	13.753	1.0	1	0	295	302	0.0	5N(1606.5867)	HexNAc-4_Hex-4_Fuc-1	-3.6813	0.0029769288017861	EEQYNSTY	22.546436	27.380894	0.9046	False	sp|P0DOX5|IGG1_HUMAN	P0DOX5	IGG1_HUMAN		Immunoglobulin gamma-1 heavy chain	IGHG1	sp|P01857|IGHG1_HUMAN	Controle_19_Slot1-19_1_8827	4837
Controle_19_Slot1_19_1_8827	EEQYNSTY	EEQYN[1575]STY	R	R	8	2	406.9627	2492.92	2492.9268	1247.4673	1247.4707	1032.4036	517.2091	1460.5231	0.001483233	26.749	14.942	0.9507	1	0	295	302	0.0	5N(1460.5288)	HexNAc-4_Hex-4	1.7235	0.0	EEQYNSTY	23.975883	26.749012	1.1484	False	sp|P0DOX5|IGG1_HUMAN	P0DOX5	IGG1_HUMAN		Immunoglobulin gamma-1 heavy chain	IGHG1	sp|P01857|IGHG1_HUMAN	Controle_19_Slot1-19_1_8827	4854
Controle_19_Slot1_19_1_8827	EEQYNSTY	EEQYN[1981]STY	R	R	8	2	406.9627	2899.0012	2899.0156	1450.5079	1450.5151	1032.4036	517.2091	1866.612	0.01059728	20.283	16.001	0.9056	1	0	295	302	0.0	5N(1866.6876)	HexNAc-6_Hex-4	-0.3739	0.0	EEQYNSTY	16.919323	20.283249	1.2428	False	sp|P0DOX5|IGG1_HUMAN	P0DOX5	IGG1_HUMAN		Immunoglobulin gamma-1 heavy chain	IGHG1	sp|P01857|IGHG1_HUMAN	Controle_19_Slot1-19_1_8827	4859
Controle_19_Slot1_19_1_8827	EEQYNSTY	EEQYN[1355]STY	R	R	8	2	408.14	2273.8533	2273.8572	1137.9339	1137.9359	1032.4036	517.2091	1241.4536	0.0002607579	25.125	13.728	0.9999	1	0	295	302	0.0	5N(1241.4545)	HexNAc-3_Hex-3_Fuc-1	-0.4075	0.0	EEQYnSTY	25.125193	23.458153	1.119	False	sp|P0DOX5|IGG1_HUMAN	P0DOX5	IGG1_HUMAN		Immunoglobulin gamma-1 heavy chain	IGHG1	sp|P01857|IGHG1_HUMAN	Controle_19_Slot1-19_1_8827	4865
Controle_19_Slot1_19_1_8827	EEQYNSTY	EEQYN[1883]STY	R	R	8	3	408.14	2801.0488	2801.0505	934.6902	934.6908	1032.4036	345.1418	1768.6469	5.059103e-06	29.326	15.426	1.0	1	0	295	302	0.0	5N(1768.6396)	HexNAc-4_Hex-5_Fuc-1	-2.5457	0.0013161358252171	EEQYNSTY	24.353167	29.326126	0.9162	False	sp|P0DOX5|IGG1_HUMAN	P0DOX5	IGG1_HUMAN		Immunoglobulin gamma-1 heavy chain	IGHG1	sp|P01857|IGHG1_HUMAN	Controle_19_Slot1-19_1_8827	4868
Controle_19_Slot1_19_1_8827	EEQYNSTY	EEQYN[1721]STY	R	R	8	3	408.14	2640.0015	2640.0022	881.0078	881.008	1032.4036	345.1418	1607.5986	2.73762e-05	23.05	13.438	1.0	1	0	295	302	0.0	5N(1606.5867)	HexNAc-4_Hex-4_Fuc-1	-4.4495	0.0036891293654697	EEQYNSTY	20.52504	23.050743	0.9083	False	sp|P0DOX5|IGG1_HUMAN	P0DOX5	IGG1_HUMAN		Immunoglobulin gamma-1 heavy chain	IGHG1	sp|P01857|IGHG1_HUMAN	Controle_19_Slot1-19_1_8827	4876
Controle_19_Slot1_19_1_8827	EEQYNSTY	EEQYN[2174]STY	R	R	8	2	408.14	3095.1282	3095.1438	1548.5714	1548.5792	1032.4036	517.2091	2062.7402	0.00160566	23.158	20.778	0.996	1	0	295	302	0.0	5N(2059.7350)	HexNAc-4_Hex-5_Fuc-1_NeuAc-1	-4.5001	0.0036891293654697	EEQYNSTY	21.02914	23.158072	1.3053	False	sp|P0DOX5|IGG1_HUMAN	P0DOX5	IGG1_HUMAN		Immunoglobulin gamma-1 heavy chain	IGHG1	sp|P01857|IGHG1_HUMAN	Controle_19_Slot1-19_1_8827	4886
Controle_19_Slot1_19_1_8827	NPNATSSSSQDPESLQDR	NPN[3631]ATSSSSQDPESLQDR	S	G	18	4	408.14	5449.0664	5449.0903	1363.2739	1363.2799	1931.8456	483.9687	3517.2446	0.05643146	15.424	12.123	0.9432	1	0	28	45	0.0	3N(3517.2278)	HexNAc-6_Hex-7_NeuAc-4	4.5117	0.0	NPnATSSSSQDPESLQDR	15.424562	15.424562	0.9438	False	sp|P05155-3|IC1_HUMAN	P05155-3	IC1_HUMAN	SERPING1	Isoform 3 of Plasma protease C1 inhibitor		sp|P05155|IC1_HUMAN	Controle_19_Slot1-19_1_8827	4889
Controle_19_Slot1_19_1_8827	EEQYNSTY	EEQYN[2174]STY	R	R	8	2	409.318	3092.1199	3092.1355	1547.0672	1547.075	1032.4036	517.2091	2059.7319	0.0001189124	23.879	15.696	1.0	1	0	295	302	0.0	5N(2059.7350)	HexNAc-4_Hex-5_Fuc-1_NeuAc-1	-0.2445	0.0	EEQYnSTY	23.87949	23.708933	1.3015	False	sp|P0DOX5|IGG1_HUMAN	P0DOX5	IGG1_HUMAN		Immunoglobulin gamma-1 heavy chain	IGHG1	sp|P01857|IGHG1_HUMAN	Controle_19_Slot1-19_1_8827	4914
Controle_19_Slot1_19_1_8827	EEQYNSTY	EEQYN[2174]STY	R	R	8	3	409.318	3092.141	3092.145	1031.7209	1031.7223	1032.4036	345.1418	2059.7414	0.0001465859	31.233	17.148	0.9987	1	0	295	302	0.0	5N(2059.7350)	HexNAc-4_Hex-5_Fuc-1_NeuAc-1	-1.7034	0.0011043622308117	EEQYNSTY	26.315348	31.233065	0.9664	False	sp|P0DOX5|IGG1_HUMAN	P0DOX5	IGG1_HUMAN		Immunoglobulin gamma-1 heavy chain	IGHG1	sp|P01857|IGHG1_HUMAN	Controle_19_Slot1-19_1_8827	4917
Controle_19_Slot1_19_1_8827	EEQYNSTY	EEQYN[2174]STY	R	R	8	2	409.318	3095.1292	3095.145	1548.5719	1548.5798	1032.4036	517.2091	2062.7414	4.016251e-05	24.077	15.523	1.0	1	0	295	302	0.0	5N(2059.7350)	HexNAc-4_Hex-5_Fuc-1_NeuAc-1	-1.0378	0.00030175015087507544	EEQYNSTY	21.492968	24.077045	1.3254	False	sp|P0DOX5|IGG1_HUMAN	P0DOX5	IGG1_HUMAN		Immunoglobulin gamma-1 heavy chain	IGHG1	sp|P01857|IGHG1_HUMAN	Controle_19_Slot1-19_1_8827	4927
Controle_19_Slot1_19_1_8827	EEQYNSTY	EEQYN[1559]STY	R	R	8	2	409.318	2476.9358	2476.9424	1239.4752	1239.4785	1032.4036	517.2091	1444.5388	0.0002783001	21.905	13.773	0.9999	1	0	295	302	0.0	5N(1444.5339)	HexNAc-4_Hex-3_Fuc-1	-2.5708	0.0013161358252171	EEQYNSTY	17.407585	21.905155	1.1378	False	sp|P0DOX5|IGG1_HUMAN	P0DOX5	IGG1_HUMAN		Immunoglobulin gamma-1 heavy chain	IGHG1	sp|P01857|IGHG1_HUMAN	Controle_19_Slot1-19_1_8827	4948
Controle_19_Slot1_19_1_8827	EEQYNSTY	EEQYN[1721]STY	R	R	8	2	410.4946	2638.986	2638.996	1320.5003	1320.5053	1032.4036	517.2091	1606.5925	2.16004e-05	28.413	17.678	1.0	1	0	295	302	0.0	5N(1606.5867)	HexNAc-4_Hex-4_Fuc-1	-2.1589	0.0011043622308117	EEQYNSTY	25.862751	28.413555	1.1805	False	sp|P0DOX5|IGG1_HUMAN	P0DOX5	IGG1_HUMAN		Immunoglobulin gamma-1 heavy chain	IGHG1	sp|P01857|IGHG1_HUMAN	Controle_19_Slot1-19_1_8827	4955
Controle_19_Slot1_19_1_8827	EEQYNSTY	EEQYN[1721]STY	R	R	8	3	410.4946	2638.9966	2638.9973	880.6728	880.673	1032.4036	345.1418	1606.5937	5.817189e-06	29.463	14.925	1.0	1	0	295	302	0.0	5N(1606.5867)	HexNAc-4_Hex-4_Fuc-1	-4.0923	0.0029769288017861	EEQYNSTY	24.301632	29.46307	0.9291	False	sp|P0DOX5|IGG1_HUMAN	P0DOX5	IGG1_HUMAN		Immunoglobulin gamma-1 heavy chain	IGHG1	sp|P01857|IGHG1_HUMAN	Controle_19_Slot1-19_1_8827	4957
Controle_19_Slot1_19_1_8827	EEQYNSTY	EEQYN[1883]STY	R	R	8	2	410.4946	2801.0413	2801.0552	1401.5279	1401.5349	1032.4036	517.2091	1768.6516	7.602271e-06	28.279	17.794	1.0	1	0	295	302	0.0	5N(1768.6396)	HexNAc-4_Hex-5_Fuc-1	-3.1209	0.0015507883173946	EEQYNSTY	25.852924	28.279776	1.2269	False	sp|P0DOX5|IGG1_HUMAN	P0DOX5	IGG1_HUMAN		Immunoglobulin gamma-1 heavy chain	IGHG1	sp|P01857|IGHG1_HUMAN	Controle_19_Slot1-19_1_8827	4958
Controle_19_Slot1_19_1_8827	EEQYNSTY	EEQYN[1575]STY	R	R	8	2	410.4946	2492.932	2492.9387	1247.4733	1247.4766	1032.4036	517.2091	1460.5351	0.0009508574	22.254	14.936	0.9795	1	0	295	302	0.0	5N(1460.5288)	HexNAc-4_Hex-4	1.6078	0.0	EEQYNSTY	22.081873	22.254566	1.1453	False	sp|P0DOX5|IGG1_HUMAN	P0DOX5	IGG1_HUMAN		Immunoglobulin gamma-1 heavy chain	IGHG1	sp|P01857|IGHG1_HUMAN	Controle_19_Slot1-19_1_8827	4959
Controle_19_Slot1_19_1_8827	EEQYNSTY	EEQYN[1721]STY	R	R	8	3	410.4946	2638.9976	2638.9983	880.6731	880.6734	1032.4036	345.1418	1606.5947	0.001334945	21.481	16.751	0.9942	1	0	295	302	0.0	5N(1606.5867)	HexNAc-4_Hex-4_Fuc-1	-4.8399	0.0039072039072039	EEQYNSTY	20.923256	21.481861	0.9473	False	sp|P0DOX5|IGG1_HUMAN	P0DOX5	IGG1_HUMAN		Immunoglobulin gamma-1 heavy chain	IGHG1	sp|P01857|IGHG1_HUMAN	Controle_19_Slot1-19_1_8827	4961
Controle_19_Slot1_19_1_8827	EEQYNSTY	EEQYN[1721]STY	R	R	8	2	410.4946	2638.985	2638.995	1320.4998	1320.5048	1032.4036	517.2091	1606.5915	1.481508e-06	26.838	14.735	1.0	1	0	295	302	0.0	5N(1606.5867)	HexNAc-4_Hex-4_Fuc-1	-3.2573	0.0018022657054582	EEQYNSTY	24.120548	26.838917	1.2328	False	sp|P0DOX5|IGG1_HUMAN	P0DOX5	IGG1_HUMAN		Immunoglobulin gamma-1 heavy chain	IGHG1	sp|P01857|IGHG1_HUMAN	Controle_19_Slot1-19_1_8827	4967
Controle_19_Slot1_19_1_8827	EEQYNSTY	EEQYN[2028]STY	R	R	8	2	410.4946	2946.0605	2946.0752	1474.0375	1474.0449	1032.4036	517.2091	1913.6716	0.002164303	20.706	15.953	0.9843	1	0	295	302	0.0	5N(1913.6771)	HexNAc-4_Hex-5_NeuAc-1	2.6682	0.0	EEQYNSTY	17.613182	20.706297	1.2784	False	sp|P0DOX5|IGG1_HUMAN	P0DOX5	IGG1_HUMAN		Immunoglobulin gamma-1 heavy chain	IGHG1	sp|P01857|IGHG1_HUMAN	Controle_19_Slot1-19_1_8827	4969
Controle_19_Slot1_19_1_8827	EEQYNSTY	EEQYN[1737]STY	R	R	8	3	410.4946	2654.9927	2654.9934	886.0048	886.0051	1032.4036	345.1418	1622.5898	0.0002435212	23.179	18.297	0.996	1	0	295	302	0.0	5N(1622.5817)	HexNAc-4_Hex-5	-0.0655	0.0	EEQYNSTY	18.494923	23.179413	0.9126	False	sp|P0DOX5|IGG1_HUMAN	P0DOX5	IGG1_HUMAN		Immunoglobulin gamma-1 heavy chain	IGHG1	sp|P01857|IGHG1_HUMAN	Controle_19_Slot1-19_1_8827	4973
Controle_19_Slot1_19_1_8827	EEQYNSTY	EEQYN[2174]STY	R	R	8	3	410.4946	3095.1482	3095.1514	1032.7233	1032.7244	1032.4036	345.1418	2062.7478	0.0001427926	31.725	18.431	0.999	1	0	295	302	0.0	5N(2059.7350)	HexNAc-4_Hex-5_Fuc-1_NeuAc-1	-2.5168	0.0013161358252171	EEQYNSTY	28.936567	31.725552	0.9777	False	sp|P0DOX5|IGG1_HUMAN	P0DOX5	IGG1_HUMAN		Immunoglobulin gamma-1 heavy chain	IGHG1	sp|P01857|IGHG1_HUMAN	Controle_19_Slot1-19_1_8827	4978
Controle_19_Slot1_19_1_8827	EEQYNSTY	EEQYN[1737]STY	R	R	8	2	410.4946	2654.9731	2654.9836	1328.4938	1328.4991	1032.4036	517.2091	1622.58	0.001024398	20.9	12.83	0.9832	1	0	295	302	0.0	5N(1622.5817)	HexNAc-4_Hex-5	1.5317	0.0	EEQYNSTY	16.980276	20.900597	1.2579	False	sp|P0DOX5|IGG1_HUMAN	P0DOX5	IGG1_HUMAN		Immunoglobulin gamma-1 heavy chain	IGHG1	sp|P01857|IGHG1_HUMAN	Controle_19_Slot1-19_1_8827	4980
Controle_19_Slot1_19_1_8827	CENQDSISSK	C[143]ENQDSISSK	I	L	10	1	410.4946	1149.4579	1149.46	1150.4652	1150.4673	1149.4608	1150.4681	-0.0008	8.250876e-05	23.834	9.746	1.0	1	0	289	298	0.0	1C(-17.0265)							1.4485	False	sp|P02768|ALBU_HUMAN	P02768	ALBU_HUMAN	ALB	Albumin		sp|P02768-2|ALBU_HUMAN	Controle_19_Slot1-19_1_8827	4989
Controle_19_Slot1_19_1_8827	EEQYNSTY	EEQYN[2086]STY	R	R	8	2	410.4946	3004.1125	3004.128	1503.0635	1503.0713	1032.4036	517.2091	1971.7243	3.064433e-05	23.44	16.414	1.0	1	0	295	302	0.0	5N(1971.7189)	HexNAc-5_Hex-5_Fuc-1	-2.8087	0.0013161358252171	EEQYNSTY	21.14329	23.44075	1.2843	False	sp|P0DOX5|IGG1_HUMAN	P0DOX5	IGG1_HUMAN		Immunoglobulin gamma-1 heavy chain	IGHG1	sp|P01857|IGHG1_HUMAN	Controle_19_Slot1-19_1_8827	4990
Controle_19_Slot1_19_1_8827	EEQYNSTY	EEQYN[1737]STY	R	R	8	2	411.6728	2654.981	2654.9915	1328.4978	1328.503	1032.4036	517.2091	1622.5878	0.004107624	20.091	15.228	0.9122	1	0	295	302	0.0	5N(1622.5817)	HexNAc-4_Hex-5	1.3195	0.0	EEQYnSTY	20.091347	18.543093	1.2051	False	sp|P0DOX5|IGG1_HUMAN	P0DOX5	IGG1_HUMAN		Immunoglobulin gamma-1 heavy chain	IGHG1	sp|P01857|IGHG1_HUMAN	Controle_19_Slot1-19_1_8827	5001
Controle_19_Slot1_19_1_8827	ETCFAEEGK	ETCFAEEGK	K	K	9	2	411.6728	1069.4417	1069.4409	535.7281	535.7277	1069.4385	535.7265	0.0024	0.1232395	12.137	0.0	0.9876	2	0	589	597	0.0	3C(57.0215)							0.8656	False	sp|P02768|ALBU_HUMAN	P02768	ALBU_HUMAN	ALB	Albumin		sp|P02768-2|ALBU_HUMAN, sp|P02768-3|ALBU_HUMAN	Controle_19_Slot1-19_1_8827	5008
Controle_19_Slot1_19_1_8827	EEQYNSTY	EEQYN[1817]STY	R	R	8	2	411.6728	2736.9553	2736.9678	1369.4849	1369.4912	1032.4036	517.2091	1704.5642	0.0002922289	22.289	18.08	0.9999	1	0	295	302	0.0	5N(1702.5814)	HexNAc-2_Hex-8	0.3408	0.0	EEQYnSTY	22.289982	22.210796	1.2204	False	sp|P0DOX5|IGG1_HUMAN	P0DOX5	IGG1_HUMAN		Immunoglobulin gamma-1 heavy chain	IGHG1	sp|P01857|IGHG1_HUMAN	Controle_19_Slot1-19_1_8827	5010
Controle_19_Slot1_19_1_8827	EEQYNSTY	EEQYN[1721]STY	R	R	8	3	411.6728	2639.987	2639.9875	881.0029	881.0031	1032.4036	345.1418	1607.5839	0.009181465	18.399	12.886	0.9603	1	0	295	302	0.0	5N(1606.5867)	HexNAc-4_Hex-4_Fuc-1	-4.4457	0.0036891293654697	EEQYNSTY	16.052586	18.399387	1.0053	False	sp|P0DOX5|IGG1_HUMAN	P0DOX5	IGG1_HUMAN		Immunoglobulin gamma-1 heavy chain	IGHG1	sp|P01857|IGHG1_HUMAN	Controle_19_Slot1-19_1_8827	5013
Controle_19_Slot1_19_1_8827	EEQYNSTY	EEQYN[2086]STY	R	R	8	2	411.6728	3003.1023	3003.1174	1502.5584	1502.566	1032.4036	517.2091	1970.7138	1.327926e-05	25.575	15.549	1.0	1	0	295	302	0.0	5N(1971.7189)	HexNAc-5_Hex-5_Fuc-1	-3.229	0.0015507883173946	EEQYNSTY	19.13782	25.5755	1.267	False	sp|P0DOX5|IGG1_HUMAN	P0DOX5	IGG1_HUMAN		Immunoglobulin gamma-1 heavy chain	IGHG1	sp|P01857|IGHG1_HUMAN	Controle_19_Slot1-19_1_8827	5021
Controle_19_Slot1_19_1_8827	EEQYNSTY	EEQYN[1737]STY	R	R	8	3	411.6728	2654.9868	2654.9875	886.0029	886.0031	1032.4036	345.1418	1622.5839	0.002892078	17.849	14.483	0.9811	1	0	295	302	0.0	5N(1622.5817)	HexNAc-4_Hex-5	1.2343	0.0	EEQYNSTY	13.562481	17.849834	0.9627	False	sp|P0DOX5|IGG1_HUMAN	P0DOX5	IGG1_HUMAN		Immunoglobulin gamma-1 heavy chain	IGHG1	sp|P01857|IGHG1_HUMAN	Controle_19_Slot1-19_1_8827	5022
Controle_19_Slot1_19_1_8827	EEQYNSTY	EEQYN[1371]STY	R	R	8	2	411.6728	2289.8499	2289.8538	1145.9322	1145.9342	1032.4036	517.2091	1257.4502	0.0006880193	18.551	12.932	0.9787	1	0	295	302	0.0	5N(1257.4495)	HexNAc-3_Hex-4	3.0464	0.0	EEQYNSTY	16.263432	18.551804	1.0936	False	sp|P0DOX5|IGG1_HUMAN	P0DOX5	IGG1_HUMAN		Immunoglobulin gamma-1 heavy chain	IGHG1	sp|P01857|IGHG1_HUMAN	Controle_19_Slot1-19_1_8827	5023
Controle_19_Slot1_19_1_8827	EEQYNSTY	EEQYN[2086]STY	R	R	8	2	411.6728	3003.0981	3003.1133	1502.5563	1502.5639	1032.4036	517.2091	1970.7097	0.009165277	21.075	12.77	1.0	1	0	295	302	0.0	5N(1971.7189)	HexNAc-5_Hex-5_Fuc-1	-4.2764	0.0029769288017861	EEQYNSTY	18.964802	21.075783	1.3001	False	sp|P0DOX5|IGG1_HUMAN	P0DOX5	IGG1_HUMAN		Immunoglobulin gamma-1 heavy chain	IGHG1	sp|P01857|IGHG1_HUMAN	Controle_19_Slot1-19_1_8827	5024
Controle_19_Slot1_19_1_8827	EEQYNSTY	EEQYN[2028]STY	R	R	8	3	411.6728	2946.0884	2946.091	983.0367	983.0376	1032.4036	345.1418	1913.6875	0.0003045354	24.087	15.297	0.9979	1	0	295	302	0.0	5N(1913.6771)	HexNAc-4_Hex-5_NeuAc-1	2.903	0.0	EEQYNSTY	21.489407	24.087719	0.9105	False	sp|P0DOX5|IGG1_HUMAN	P0DOX5	IGG1_HUMAN		Immunoglobulin gamma-1 heavy chain	IGHG1	sp|P01857|IGHG1_HUMAN	Controle_19_Slot1-19_1_8827	5028
Controle_19_Slot1_19_1_8827	CENQDSISSK	C[143]ENQDSISSK	I	L	10	1	411.6728	1149.4591	1149.461	1150.4664	1150.4683	1149.4608	1150.4681	0.0002	0.00113501	20.28	0.0	1.0	1	0	289	298	0.0	1C(-17.0265)							1.4459	False	sp|P02768|ALBU_HUMAN	P02768	ALBU_HUMAN	ALB	Albumin		sp|P02768-2|ALBU_HUMAN	Controle_19_Slot1-19_1_8827	5030
Controle_19_Slot1_19_1_8827	EEQYNSTY	EEQYN[1924]STY	R	R	8	2	411.6728	2842.0532	2842.0676	1422.0339	1422.0411	1032.4036	517.2091	1809.664	0.006530543	18.714	14.923	0.9535	1	0	295	302	0.0	5N(1809.6661)	HexNAc-5_Hex-4_Fuc-1	-3.3955	0.0025484199796126	EEQYnSTY	18.71495	18.493568	1.2538	False	sp|P0DOX5|IGG1_HUMAN	P0DOX5	IGG1_HUMAN		Immunoglobulin gamma-1 heavy chain	IGHG1	sp|P01857|IGHG1_HUMAN	Controle_19_Slot1-19_1_8827	5035
Controle_19_Slot1_19_1_8827	EEQYNSTY	EEQYN[2086]STY	R	R	8	3	411.6728	3004.1309	3004.1338	1002.3842	1002.3852	1032.4036	345.1418	1971.7302	0.002441569	20.307	14.038	0.9955	1	0	295	302	0.0	5N(1971.7189)	HexNAc-5_Hex-5_Fuc-1	-3.8488	0.0029769288017861	EEQYNSTY	16.7234	20.307243	0.9377	False	sp|P0DOX5|IGG1_HUMAN	P0DOX5	IGG1_HUMAN		Immunoglobulin gamma-1 heavy chain	IGHG1	sp|P01857|IGHG1_HUMAN	Controle_19_Slot1-19_1_8827	5038
Controle_19_Slot1_19_1_8827	EEQYNSTY	EEQYN[2086]STY	R	R	8	2	412.8498	3004.107	3004.122	1503.0608	1503.0683	1032.4036	517.2091	1971.7185	0.02181191	19.409	14.5	0.9602	1	0	295	302	0.0	5N(1971.7189)	HexNAc-5_Hex-5_Fuc-1	0.0277	0.0	EEQYnSTY	19.40947	19.310997	1.2853	False	sp|P0DOX5|IGG1_HUMAN	P0DOX5	IGG1_HUMAN		Immunoglobulin gamma-1 heavy chain	IGHG1	sp|P01857|IGHG1_HUMAN	Controle_19_Slot1-19_1_8827	5041
Controle_19_Slot1_19_1_8827	EEQYNSTY	EEQYN[1559]STY	R	R	8	2	412.8498	2476.938	2476.9446	1239.4763	1239.4796	1032.4036	517.2091	1444.541	0.002514619	22.402	17.603	0.9661	1	0	295	302	0.0	5N(1444.5339)	HexNAc-4_Hex-3_Fuc-1	-2.9367	0.0015507883173946	EEQYNSTY	21.927683	22.402319	1.1374	False	sp|P0DOX5|IGG1_HUMAN	P0DOX5	IGG1_HUMAN		Immunoglobulin gamma-1 heavy chain	IGHG1	sp|P01857|IGHG1_HUMAN	Controle_19_Slot1-19_1_8827	5042
Controle_19_Slot1_19_1_8827	EEQYNSTY	EEQYN[2086]STY	R	R	8	3	412.8498	3004.126	3004.129	1002.3826	1002.3836	1032.4036	345.1418	1971.7253	3.808589e-05	22.187	13.809	1.0	1	0	295	302	0.0	5N(1971.7189)	HexNAc-5_Hex-5_Fuc-1	-3.4964	0.0025484199796126	EEQYNSTY	19.883415	22.187431	0.9356	False	sp|P0DOX5|IGG1_HUMAN	P0DOX5	IGG1_HUMAN		Immunoglobulin gamma-1 heavy chain	IGHG1	sp|P01857|IGHG1_HUMAN	Controle_19_Slot1-19_1_8827	5045
Controle_19_Slot1_19_1_8827	EEQYNSTY	EEQYN[1924]STY	R	R	8	2	412.8498	2842.0637	2842.0781	1422.0391	1422.0463	1032.4036	517.2091	1809.6745	0.0001515955	21.606	13.517	1.0	1	0	295	302	0.0	5N(1809.6661)	HexNAc-5_Hex-4_Fuc-1	-2.7491	0.0013161358252171	EEQYNSTY	19.587986	21.606316	1.2512	False	sp|P0DOX5|IGG1_HUMAN	P0DOX5	IGG1_HUMAN		Immunoglobulin gamma-1 heavy chain	IGHG1	sp|P01857|IGHG1_HUMAN	Controle_19_Slot1-19_1_8827	5050
Controle_19_Slot1_19_1_8827	EEQYNSTY	EEQYN[1575]STY	R	R	8	2	412.8498	2492.9333	2492.9402	1247.4739	1247.4774	1032.4036	517.2091	1460.5366	0.0005983238	18.802	13.03	0.9944	1	0	295	302	0.0	5N(1460.5288)	HexNAc-4_Hex-4	0.2904	0.0	EEQYNSTY	16.43285	18.802704	1.2044	False	sp|P0DOX5|IGG1_HUMAN	P0DOX5	IGG1_HUMAN		Immunoglobulin gamma-1 heavy chain	IGHG1	sp|P01857|IGHG1_HUMAN	Controle_19_Slot1-19_1_8827	5056
Controle_19_Slot1_19_1_8827	EEQYNSTY	EEQYN[2012]STY	R	R	8	2	412.8498	2930.0735	2930.0881	1466.044	1466.0513	1032.4036	517.2091	1897.6845	4.612574e-05	24.325	13.569	1.0	1	0	295	302	0.0	5N(1897.6821)	HexNAc-4_Hex-4_Fuc-1_NeuAc-1	-0.6514	0.0	EEQYNSTY	19.421932	24.32566	1.288	False	sp|P0DOX5|IGG1_HUMAN	P0DOX5	IGG1_HUMAN		Immunoglobulin gamma-1 heavy chain	IGHG1	sp|P01857|IGHG1_HUMAN	Controle_19_Slot1-19_1_8827	5060
Controle_19_Slot1_19_1_8827	EEQYNSTY	EEQYN[2465]STY	R	R	8	3	412.8498	3383.2305	3383.2363	1128.7508	1128.7527	1032.4036	345.1418	2350.8327	0.003536487	16.122	11.956	0.9908	1	0	295	302	0.0	5N(2350.8304)	HexNAc-4_Hex-5_Fuc-1_NeuAc-2	0.8823	0.0	EEQYNSTY	14.331357	16.122131	1.0131	False	sp|P0DOX5|IGG1_HUMAN	P0DOX5	IGG1_HUMAN		Immunoglobulin gamma-1 heavy chain	IGHG1	sp|P01857|IGHG1_HUMAN	Controle_19_Slot1-19_1_8827	5062
Controle_19_Slot1_19_1_8827	ETCFAEEGK	ETCFAEEGK	K	K	9	2	412.8498	1069.4418	1069.4409	535.7282	535.7277	1069.4385	535.7265	0.0024	0.1799907	10.479	0.0	0.9804	2	0	589	597	0.0	3C(57.0215)							0.8669	False	sp|P02768|ALBU_HUMAN	P02768	ALBU_HUMAN	ALB	Albumin		sp|P02768-2|ALBU_HUMAN, sp|P02768-3|ALBU_HUMAN	Controle_19_Slot1-19_1_8827	5063
Controle_19_Slot1_19_1_8827	EEQYNSTY	EEQYN[2028]STY	R	R	8	3	412.8498	2946.083	2946.0854	983.0349	983.0357	1032.4036	345.1418	1913.6818	0.003405332	16.252	11.955	0.9898	1	0	295	302	0.0	5N(1913.6771)	HexNAc-4_Hex-5_NeuAc-1	1.7578	0.0	EEQYNSTY	10.018658	16.252234	0.936	False	sp|P0DOX5|IGG1_HUMAN	P0DOX5	IGG1_HUMAN		Immunoglobulin gamma-1 heavy chain	IGHG1	sp|P01857|IGHG1_HUMAN	Controle_19_Slot1-19_1_8827	5064
Controle_19_Slot1_19_1_8827	EEQYNSTY	EEQYN[1924]STY	R	R	8	3	412.8498	2842.0725	2842.0742	948.3648	948.3653	1032.4036	345.1418	1809.6706	0.0003054494	20.924	14.561	0.9978	1	0	295	302	0.0	5N(1809.6661)	HexNAc-5_Hex-4_Fuc-1	-4.1987	0.0029769288017861	EEQYNSTY	16.343983	20.924023	0.9845	False	sp|P0DOX5|IGG1_HUMAN	P0DOX5	IGG1_HUMAN		Immunoglobulin gamma-1 heavy chain	IGHG1	sp|P01857|IGHG1_HUMAN	Controle_19_Slot1-19_1_8827	5066
Controle_19_Slot1_19_1_8827	EEQYNSTY	EEQYN[2012]STY	R	R	8	3	412.8498	2930.0898	2930.0925	977.7039	977.7048	1032.4036	345.1418	1897.6889	0.006941807	20.679	13.483	0.9787	1	0	295	302	0.0	5N(1897.6821)	HexNAc-4_Hex-4_Fuc-1_NeuAc-1	-1.8178	0.0011043622308117	EEQYNSTY	20.415035	20.679543	0.9426	False	sp|P0DOX5|IGG1_HUMAN	P0DOX5	IGG1_HUMAN		Immunoglobulin gamma-1 heavy chain	IGHG1	sp|P01857|IGHG1_HUMAN	Controle_19_Slot1-19_1_8827	5073
Controle_19_Slot1_19_1_8827	EEQYNSTY	EEQYN[1721]STY	R	R	8	3	414.0277	2638.9949	2638.9956	880.6722	880.6725	1032.4036	345.1418	1606.592	5.127652e-05	23.333	14.959	0.9998	1	0	295	302	0.0	5N(1606.5867)	HexNAc-4_Hex-4_Fuc-1	-4.0921	0.0029769288017861	EEQYNSTY	20.669327	23.333776	0.9146	False	sp|P0DOX5|IGG1_HUMAN	P0DOX5	IGG1_HUMAN		Immunoglobulin gamma-1 heavy chain	IGHG1	sp|P01857|IGHG1_HUMAN	Controle_19_Slot1-19_1_8827	5087
Controle_19_Slot1_19_1_8827	EEQYNSTY	EEQYN[2012]STY	R	R	8	2	414.0277	2930.0745	2930.089	1466.0445	1466.0518	1032.4036	517.2091	1897.6855	0.00671352	21.557	13.426	0.9736	1	0	295	302	0.0	5N(1897.6821)	HexNAc-4_Hex-4_Fuc-1_NeuAc-1	-1.2086	0.00030175015087507544	EEQYnSTY	21.557156	21.483746	1.2629	False	sp|P0DOX5|IGG1_HUMAN	P0DOX5	IGG1_HUMAN		Immunoglobulin gamma-1 heavy chain	IGHG1	sp|P01857|IGHG1_HUMAN	Controle_19_Slot1-19_1_8827	5089
Controle_19_Slot1_19_1_8827	EEQYNSTY	EEQYN[2086]STY	R	R	8	3	414.0277	3005.1282	3005.131	1002.7167	1002.7176	1032.4036	345.1418	1972.7275	0.005133016	18.602	14.451	0.9795	1	0	295	302	0.0	5N(1971.7189)	HexNAc-5_Hex-5_Fuc-1	-4.5943	0.0039072039072039	EEQYnSTY	18.602337	17.42907	0.9627	False	sp|P0DOX5|IGG1_HUMAN	P0DOX5	IGG1_HUMAN		Immunoglobulin gamma-1 heavy chain	IGHG1	sp|P01857|IGHG1_HUMAN	Controle_19_Slot1-19_1_8827	5090
Controle_19_Slot1_19_1_8827	EEQYNSTY	EEQYN[2012]STY	R	R	8	3	414.0277	2930.0884	2930.091	977.7034	977.7043	1032.4036	345.1418	1897.6875	3.874541e-05	24.462	14.26	0.9999	1	0	295	302	0.0	5N(1897.6821)	HexNAc-4_Hex-4_Fuc-1_NeuAc-1	-1.0031	0.00030175015087507544	EEQYNSTY	19.911903	24.462095	0.9447	False	sp|P0DOX5|IGG1_HUMAN	P0DOX5	IGG1_HUMAN		Immunoglobulin gamma-1 heavy chain	IGHG1	sp|P01857|IGHG1_HUMAN	Controle_19_Slot1-19_1_8827	5095
Controle_19_Slot1_19_1_8827	EEQYNSTY	EEQYN[2086]STY	R	R	8	3	414.0277	3004.1177	3004.1206	1002.3798	1002.3808	1032.4036	345.1418	1971.717	0.001132051	19.127	14.081	0.9979	1	0	295	302	0.0	5N(1971.7189)	HexNAc-5_Hex-5_Fuc-1	-2.2145	0.0011043622308117	EEQYNSTY	17.263527	19.127796	0.9947	False	sp|P0DOX5|IGG1_HUMAN	P0DOX5	IGG1_HUMAN		Immunoglobulin gamma-1 heavy chain	IGHG1	sp|P01857|IGHG1_HUMAN	Controle_19_Slot1-19_1_8827	5100
Controle_19_Slot1_19_1_8827	EEQYNSTY	EEQYN[1924]STY	R	R	8	3	414.0277	2842.0757	2842.0776	948.3658	948.3665	1032.4036	345.1418	1809.674	0.0001996821	27.093	18.035	0.9982	1	0	295	302	0.0	5N(1809.6661)	HexNAc-5_Hex-4_Fuc-1	-4.4997	0.0036891293654697	EEQYNSTY	24.35106	27.093805	0.9384	False	sp|P0DOX5|IGG1_HUMAN	P0DOX5	IGG1_HUMAN		Immunoglobulin gamma-1 heavy chain	IGHG1	sp|P01857|IGHG1_HUMAN	Controle_19_Slot1-19_1_8827	5104
Controle_19_Slot1_19_1_8827	ETCFAEEGK	ETCFAEEGK	K	K	9	1	414.0277	1069.4347	1069.4362	1070.442	1070.4435	1069.4385	1070.4458	-0.0023	0.003507519	20.32	10.292	1.0	2	0	589	597	0.0	3C(57.0215)							1.4526	False	sp|P02768|ALBU_HUMAN	P02768	ALBU_HUMAN	ALB	Albumin		sp|P02768-2|ALBU_HUMAN, sp|P02768-3|ALBU_HUMAN	Controle_19_Slot1-19_1_8827	5109
Controle_19_Slot1_19_1_8827	EEQYNSTY	EEQYN[1924]STY	R	R	8	2	415.2038	2842.0557	2842.0698	1422.0351	1422.0422	1032.4036	517.2091	1809.6662	0.0001792466	25.429	18.154	1.0	1	0	295	302	0.0	5N(1809.6661)	HexNAc-5_Hex-4_Fuc-1	-0.104	0.0	EEQYNSTY	23.273312	25.42905	1.2488	False	sp|P0DOX5|IGG1_HUMAN	P0DOX5	IGG1_HUMAN		Immunoglobulin gamma-1 heavy chain	IGHG1	sp|P01857|IGHG1_HUMAN	Controle_19_Slot1-19_1_8827	5119
Controle_19_Slot1_19_1_8827	EEQYNSTY	EEQYN[1559]STY	R	R	8	2	415.2038	2476.9368	2476.943	1239.4757	1239.4788	1032.4036	517.2091	1444.5395	1.073313e-06	33.179	15.7	1.0	1	0	295	302	0.0	5N(1444.5339)	HexNAc-4_Hex-3_Fuc-1	-2.5048	0.0013161358252171	EEQYNSTY	28.166262	33.17952	1.1461	False	sp|P0DOX5|IGG1_HUMAN	P0DOX5	IGG1_HUMAN		Immunoglobulin gamma-1 heavy chain	IGHG1	sp|P01857|IGHG1_HUMAN	Controle_19_Slot1-19_1_8827	5120
Controle_19_Slot1_19_1_8827	EEQYNSTY	EEQYN[1924]STY	R	R	8	3	415.2038	2842.0635	2842.0654	948.3618	948.3624	1032.4036	345.1418	1809.6618	0.0001074087	23.745	14.918	0.9992	1	0	295	302	0.0	5N(1809.6661)	HexNAc-5_Hex-4_Fuc-1	-4.7237	0.0039072039072039	EEQYNSTY	20.951904	23.745909	0.9799	False	sp|P0DOX5|IGG1_HUMAN	P0DOX5	IGG1_HUMAN		Immunoglobulin gamma-1 heavy chain	IGHG1	sp|P01857|IGHG1_HUMAN	Controle_19_Slot1-19_1_8827	5121
Controle_19_Slot1_19_1_8827	EEQYNSTY	EEQYN[1721]STY	R	R	8	2	415.2038	2638.9863	2638.9963	1320.5004	1320.5054	1032.4036	517.2091	1606.5927	0.01593047	22.563	14.622	0.9482	1	0	295	302	0.0	5N(1606.5867)	HexNAc-4_Hex-4_Fuc-1	-2.1795	0.0011043622308117	EEQYNSTY	18.273945	22.56329	1.1451	False	sp|P0DOX5|IGG1_HUMAN	P0DOX5	IGG1_HUMAN		Immunoglobulin gamma-1 heavy chain	IGHG1	sp|P01857|IGHG1_HUMAN	Controle_19_Slot1-19_1_8827	5123
Controle_19_Slot1_19_1_8827	EEQYNSTY	EEQYN[1721]STY	R	R	8	3	415.2038	2640.002	2640.0024	881.0079	881.0081	1032.4036	345.1418	1607.5988	2.113542e-05	27.195	15.549	1.0	1	0	295	302	0.0	5N(1606.5867)	HexNAc-4_Hex-4_Fuc-1	-4.2198	0.0029769288017861	EEQYNSTY	24.50029	27.195915	0.8818	False	sp|P0DOX5|IGG1_HUMAN	P0DOX5	IGG1_HUMAN		Immunoglobulin gamma-1 heavy chain	IGHG1	sp|P01857|IGHG1_HUMAN	Controle_19_Slot1-19_1_8827	5128
Controle_19_Slot1_19_1_8827	EEQYNSTY	EEQYN[1559]STY	R	R	8	3	415.2038	2476.941	2476.9404	826.6543	826.6541	1032.4036	345.1418	1444.5368	0.0006461169	23.911	14.854	0.9961	1	0	295	302	0.0	5N(1444.5339)	HexNAc-4_Hex-3_Fuc-1	-3.3547	0.0020570840833119	EEQYNSTY	21.339108	23.911274	0.9135	False	sp|P0DOX5|IGG1_HUMAN	P0DOX5	IGG1_HUMAN		Immunoglobulin gamma-1 heavy chain	IGHG1	sp|P01857|IGHG1_HUMAN	Controle_19_Slot1-19_1_8827	5130
Controle_19_Slot1_19_1_8827	EEQYNSTY	EEQYN[1559]STY	R	R	8	3	415.2038	2476.9414	2476.941	826.6544	826.6543	1032.4036	345.1418	1444.5373	9.95237e-06	24.951	14.748	1.0	1	0	295	302	0.0	5N(1444.5339)	HexNAc-4_Hex-3_Fuc-1	-2.6644	0.0013161358252171	EEQYNSTY	20.480846	24.951586	0.8607	False	sp|P0DOX5|IGG1_HUMAN	P0DOX5	IGG1_HUMAN		Immunoglobulin gamma-1 heavy chain	IGHG1	sp|P01857|IGHG1_HUMAN	Controle_19_Slot1-19_1_8827	5134
Controle_19_Slot1_19_1_8827	EEQYNSTY	EEQYN[1575]STY	R	R	8	3	415.2038	2492.938	2492.9375	831.9866	831.9864	1032.4036	345.1418	1460.5339	0.0247795	14.088	12.571	0.925	1	0	295	302	0.0	5N(1460.5288)	HexNAc-4_Hex-4	-0.0385	0.0	EEQYNSTY	11.898552	14.088278	0.9221	False	sp|P0DOX5|IGG1_HUMAN	P0DOX5	IGG1_HUMAN		Immunoglobulin gamma-1 heavy chain	IGHG1	sp|P01857|IGHG1_HUMAN	Controle_19_Slot1-19_1_8827	5137
Controle_19_Slot1_19_1_8827	EEQYNSTY	EEQYN[1924]STY	R	R	8	3	415.2038	2842.0732	2842.0754	948.365	948.3657	1032.4036	345.1418	1809.6718	0.0092459	16.133	11.864	0.9828	1	0	295	302	0.0	5N(1809.6661)	HexNAc-5_Hex-4_Fuc-1	-4.6814	0.0039072039072039	EEQYNSTY	12.27603	16.13359	1.0132	False	sp|P0DOX5|IGG1_HUMAN	P0DOX5	IGG1_HUMAN		Immunoglobulin gamma-1 heavy chain	IGHG1	sp|P01857|IGHG1_HUMAN	Controle_19_Slot1-19_1_8827	5148
Controle_19_Slot1_19_1_8827	CENQDSISSK	C[143]ENQDSISSK	I	L	10	1	415.2038	1149.4589	1149.4608	1150.4662	1150.4681	1149.4608	1150.4681	0.0	0.008795288	16.723	0.0	1.0	1	0	289	298	0.0	1C(-17.0265)							1.4415	False	sp|P02768|ALBU_HUMAN	P02768	ALBU_HUMAN	ALB	Albumin		sp|P02768-2|ALBU_HUMAN	Controle_19_Slot1-19_1_8827	5149
Controle_19_Slot1_19_1_8827	EEQYNSTY	EEQYN[2028]STY	R	R	8	2	415.2038	2947.07	2947.085	1474.5423	1474.5498	1032.4036	517.2091	1914.6814	0.03454175	15.305	8.865	0.9103	1	0	295	302	0.0	5N(1913.6771)	HexNAc-4_Hex-5_NeuAc-1	0.9132	0.0	EEQYnSTY	15.305405	13.331755	1.2885	False	sp|P0DOX5|IGG1_HUMAN	P0DOX5	IGG1_HUMAN		Immunoglobulin gamma-1 heavy chain	IGHG1	sp|P01857|IGHG1_HUMAN	Controle_19_Slot1-19_1_8827	5155
Controle_19_Slot1_19_1_8827	EEQYNSTY	EEQYN[1721]STY	R	R	8	2	416.3823	2638.9893	2638.9993	1320.5019	1320.5069	1032.4036	517.2091	1606.5957	3.792633e-05	23.985	13.625	1.0	1	0	295	302	0.0	5N(1606.5867)	HexNAc-4_Hex-4_Fuc-1	-3.285	0.0018022657054582	EEQYNSTY	21.499737	23.985168	1.1628	False	sp|P0DOX5|IGG1_HUMAN	P0DOX5	IGG1_HUMAN		Immunoglobulin gamma-1 heavy chain	IGHG1	sp|P01857|IGHG1_HUMAN	Controle_19_Slot1-19_1_8827	5159
Controle_19_Slot1_19_1_8827	EEQYNSTY	EEQYN[1924]STY	R	R	8	3	416.3823	2842.0688	2842.0708	948.3635	948.3642	1032.4036	345.1418	1809.6672	1.491415e-05	25.089	14.727	1.0	1	0	295	302	0.0	5N(1809.6661)	HexNAc-5_Hex-4_Fuc-1	-2.4122	0.0013161358252171	EEQYNSTY	22.353037	25.08978	0.9366	False	sp|P0DOX5|IGG1_HUMAN	P0DOX5	IGG1_HUMAN		Immunoglobulin gamma-1 heavy chain	IGHG1	sp|P01857|IGHG1_HUMAN	Controle_19_Slot1-19_1_8827	5163
Controle_19_Slot1_19_1_8827	EEQYNSTY	EEQYN[1721]STY	R	R	8	3	416.3823	2638.9995	2639.0	880.6738	880.6739	1032.4036	345.1418	1606.5964	0.01173322	15.343	14.141	0.9765	1	0	295	302	0.0	5N(1606.5867)	HexNAc-4_Hex-4_Fuc-1	-4.4139	0.0036891293654697	EEQYNSTY	14.688151	15.343122	0.878	False	sp|P0DOX5|IGG1_HUMAN	P0DOX5	IGG1_HUMAN		Immunoglobulin gamma-1 heavy chain	IGHG1	sp|P01857|IGHG1_HUMAN	Controle_19_Slot1-19_1_8827	5164
Controle_19_Slot1_19_1_8827	EEQYNSTY	EEQYN[1575]STY	R	R	8	2	416.3823	2494.9338	2494.9407	1248.4742	1248.4776	1032.4036	517.2091	1462.5371	0.001395807	20.337	14.166	0.9849	1	0	295	302	0.0	5N(1460.5288)	HexNAc-4_Hex-4	0.3653	0.0	EEQYNSTY	19.94069	20.337473	1.1357	False	sp|P0DOX5|IGG1_HUMAN	P0DOX5	IGG1_HUMAN		Immunoglobulin gamma-1 heavy chain	IGHG1	sp|P01857|IGHG1_HUMAN	Controle_19_Slot1-19_1_8827	5168
Controle_19_Slot1_19_1_8827	EEQYNSTY	EEQYN[1778]STY	R	R	8	2	416.3823	2697.0134	2697.025	1349.514	1349.5198	1032.4036	517.2091	1664.6213	0.0008602011	19.787	13.513	1.0	1	0	295	302	0.0	5N(1663.6082)	HexNAc-5_Hex-4	0.621	0.0	EEQYNSTY	19.253193	19.787354	1.2096	False	sp|P0DOX5|IGG1_HUMAN	P0DOX5	IGG1_HUMAN		Immunoglobulin gamma-1 heavy chain	IGHG1	sp|P01857|IGHG1_HUMAN	Controle_19_Slot1-19_1_8827	5181
Controle_19_Slot1_19_1_8827	EEQYNSTY	EEQYN[1940]STY	R	R	8	2	416.3823	2858.0566	2858.071	1430.0356	1430.0428	1032.4036	517.2091	1825.6674	0.04669281	13.478	10.675	0.9428	1	0	295	302	0.0	5N(1825.6610)	HexNAc-5_Hex-5	-0.9618	0.00030175015087507544	EEQYNSTY	10.219776	13.478241	1.2895	False	sp|P0DOX5|IGG1_HUMAN	P0DOX5	IGG1_HUMAN		Immunoglobulin gamma-1 heavy chain	IGHG1	sp|P01857|IGHG1_HUMAN	Controle_19_Slot1-19_1_8827	5189
Controle_19_Slot1_19_1_8827	EEQYNSTY	EEQYN[1559]STY	R	R	8	2	417.5595	2478.9353	2478.9417	1240.4749	1240.4781	1032.4036	517.2091	1446.538	8.944834e-05	28.871	17.783	1.0	1	0	295	302	0.0	5N(1444.5339)	HexNAc-4_Hex-3_Fuc-1	-1.5608	0.0008769365682548962	EEQYNSTY	26.016243	28.871273	1.1275	False	sp|P0DOX5|IGG1_HUMAN	P0DOX5	IGG1_HUMAN		Immunoglobulin gamma-1 heavy chain	IGHG1	sp|P01857|IGHG1_HUMAN	Controle_19_Slot1-19_1_8827	5196
Controle_19_Slot1_19_1_8827	EEQYNSTY	EEQYN[1778]STY	R	R	8	2	417.5595	2696.0012	2696.0127	1349.0079	1349.0136	1032.4036	517.2091	1663.6091	0.0009441124	18.425	12.381	0.9926	1	0	295	302	0.0	5N(1663.6082)	HexNAc-5_Hex-4	2.5325	0.0	EEQYNSTY	12.7146435	18.425358	1.2094	False	sp|P0DOX5|IGG1_HUMAN	P0DOX5	IGG1_HUMAN		Immunoglobulin gamma-1 heavy chain	IGHG1	sp|P01857|IGHG1_HUMAN	Controle_19_Slot1-19_1_8827	5198
Controle_19_Slot1_19_1_8827	EEQYNSTY	EEQYN[1924]STY	R	R	8	2	417.5595	2842.0557	2842.0698	1422.0351	1422.0422	1032.4036	517.2091	1809.6662	0.0002019052	21.421	13.44	1.0	1	0	295	302	0.0	5N(1809.6661)	HexNAc-5_Hex-4_Fuc-1	-0.0586	0.0	EEQYnSTY	21.421719	17.303652	1.1812	False	sp|P0DOX5|IGG1_HUMAN	P0DOX5	IGG1_HUMAN		Immunoglobulin gamma-1 heavy chain	IGHG1	sp|P01857|IGHG1_HUMAN	Controle_19_Slot1-19_1_8827	5205
Controle_19_Slot1_19_1_8827	EEQYNSTY	EEQYN[1778]STY	R	R	8	3	417.5595	2696.0166	2696.0176	899.6795	899.6798	1032.4036	345.1418	1663.614	0.0008066354	22.53	15.957	0.9945	1	0	295	302	0.0	5N(1663.6082)	HexNAc-5_Hex-4	0.1928	0.0	EEQYnSTY	22.530525	21.449223	0.9192	False	sp|P0DOX5|IGG1_HUMAN	P0DOX5	IGG1_HUMAN		Immunoglobulin gamma-1 heavy chain	IGHG1	sp|P01857|IGHG1_HUMAN	Controle_19_Slot1-19_1_8827	5217
Controle_19_Slot1_19_1_8827	EEQYNSTY	EEQYN[2215]STY	R	R	8	3	417.5595	3133.1592	3133.1626	1045.3937	1045.3948	1032.4036	345.1418	2100.759	0.02105474	14.559	11.702	0.9875	1	0	295	302	0.0	5N(2100.7615)	HexNAc-5_Hex-4_Fuc-1_NeuAc-1	-0.5541	0.0	EEQYNSTY	12.588176	14.55929	1.0092	False	sp|P0DOX5|IGG1_HUMAN	P0DOX5	IGG1_HUMAN		Immunoglobulin gamma-1 heavy chain	IGHG1	sp|P01857|IGHG1_HUMAN	Controle_19_Slot1-19_1_8827	5224
Controle_19_Slot1_19_1_8827	EEQYNSTY	EEQYN[1575]STY	R	R	8	2	418.7377	2492.9302	2492.937	1247.4724	1247.4758	1032.4036	517.2091	1460.5334	0.007321122	20.241	15.36	0.86	1	0	295	302	0.0	5N(1460.5288)	HexNAc-4_Hex-4	1.4023	0.0	EEQYNSTY	17.995289	20.241901	1.1611	False	sp|P0DOX5|IGG1_HUMAN	P0DOX5	IGG1_HUMAN		Immunoglobulin gamma-1 heavy chain	IGHG1	sp|P01857|IGHG1_HUMAN	Controle_19_Slot1-19_1_8827	5234
Controle_19_Slot1_19_1_8827	ETCFAEEGK	ETCFAEEGK	K	K	9	2	418.7377	1069.4386	1069.4377	535.7266	535.7261	1069.4385	535.7265	-0.0007	0.1406858	12.907	0.0	0.9854	2	0	589	597	0.0	3C(57.0215)							0.8507	False	sp|P02768|ALBU_HUMAN	P02768	ALBU_HUMAN	ALB	Albumin		sp|P02768-2|ALBU_HUMAN, sp|P02768-3|ALBU_HUMAN	Controle_19_Slot1-19_1_8827	5238
Controle_19_Slot1_19_1_8827	EEQYNSTY	EEQYN[1762]STY	R	R	8	2	418.7377	2680.0085	2680.0195	1341.0115	1341.017	1032.4036	517.2091	1647.6159	0.0002025267	18.648	10.794	1.0	1	0	295	302	0.0	5N(1647.6132)	HexNAc-5_Hex-3_Fuc-1	-2.4416	0.0013161358252171	EEQYNSTY	18.258507	18.648432	1.2038	False	sp|P0DOX5|IGG1_HUMAN	P0DOX5	IGG1_HUMAN		Immunoglobulin gamma-1 heavy chain	IGHG1	sp|P01857|IGHG1_HUMAN	Controle_19_Slot1-19_1_8827	5239
Controle_19_Slot1_19_1_8827	EEQYNSTY	EEQYN[2215]STY	R	R	8	3	418.7377	3133.167	3133.171	1045.3963	1045.3976	1032.4036	345.1418	2100.7673	0.0001313182	20.922	12.357	0.9995	1	0	295	302	0.0	5N(2100.7615)	HexNAc-5_Hex-4_Fuc-1_NeuAc-1	-1.7968	0.0011043622308117	EEQYNSTY	18.64952	20.922146	1.006	False	sp|P0DOX5|IGG1_HUMAN	P0DOX5	IGG1_HUMAN		Immunoglobulin gamma-1 heavy chain	IGHG1	sp|P01857|IGHG1_HUMAN	Controle_19_Slot1-19_1_8827	5240
Controle_19_Slot1_19_1_8827	AFTECCQAADK	AFTECCQAADK	A	A	11	2	418.7377	1299.5222	1299.5212	650.7684	650.7679	1299.5223	650.7684	-0.0011	0.002429405	19.958	8.647	0.98	1	0	188	198	0.0	5C(57.0215), 6C(57.0215)							0.896	True	sp|P02768|ALBU_HUMAN	P02768	ALBU_HUMAN	ALB	Albumin			Controle_19_Slot1-19_1_8827	5242
Controle_19_Slot1_19_1_8827	EEQYNSTY	EEQYN[1924]STY	R	R	8	3	418.7377	2843.0686	2843.0703	948.6968	948.6974	1032.4036	345.1418	1810.6667	7.955943e-06	29.024	17.068	1.0	1	0	295	302	0.0	5N(1809.6661)	HexNAc-5_Hex-4_Fuc-1	-2.5481	0.0013161358252171	EEQYNSTY	26.384983	29.024395	0.8801	False	sp|P0DOX5|IGG1_HUMAN	P0DOX5	IGG1_HUMAN		Immunoglobulin gamma-1 heavy chain	IGHG1	sp|P01857|IGHG1_HUMAN	Controle_19_Slot1-19_1_8827	5249
Controle_19_Slot1_19_1_8827	EEQYNSTY	EEQYN[1762]STY	R	R	8	3	418.7377	2680.0159	2680.0166	894.3459	894.3461	1032.4036	345.1418	1647.613	5.273615e-05	23.568	13.175	0.9999	1	0	295	302	0.0	5N(1647.6132)	HexNAc-5_Hex-3_Fuc-1	-0.8847	0.0	EEQYNSTY	20.92271	23.568207	0.9478	False	sp|P0DOX5|IGG1_HUMAN	P0DOX5	IGG1_HUMAN		Immunoglobulin gamma-1 heavy chain	IGHG1	sp|P01857|IGHG1_HUMAN	Controle_19_Slot1-19_1_8827	5253
Controle_19_Slot1_19_1_8827	EEQYNSTY	EEQYN[2022]STY	R	R	8	2	418.7377	2940.0288	2940.0435	1471.0217	1471.029	1032.4036	517.2091	1907.6398	0.0008912483	19.013	13.698	0.9882	1	0	295	302	0.0	5N(1907.7141)	HexNAc-7_Hex-3	-0.2102	0.0	EEQYnSTY	19.013859	17.016666	1.2766	False	sp|P0DOX5|IGG1_HUMAN	P0DOX5	IGG1_HUMAN		Immunoglobulin gamma-1 heavy chain	IGHG1	sp|P01857|IGHG1_HUMAN	Controle_19_Slot1-19_1_8827	5259
Controle_19_Slot1_19_1_8827	EEQYNSTY	EEQYN[1778]STY	R	R	8	2	419.9143	2696.004	2696.0151	1349.0093	1349.0148	1032.4036	517.2091	1663.6115	0.00314961	20.251	12.114	0.9574	1	0	295	302	0.0	5N(1663.6082)	HexNAc-5_Hex-4	0.7624	0.0	EEQYNSTY	14.588895	20.251389	1.2396	False	sp|P0DOX5|IGG1_HUMAN	P0DOX5	IGG1_HUMAN		Immunoglobulin gamma-1 heavy chain	IGHG1	sp|P01857|IGHG1_HUMAN	Controle_19_Slot1-19_1_8827	5264
Controle_19_Slot1_19_1_8827	EEQYNSTY	EEQYN[1559]STY	R	R	8	2	419.9143	2478.9336	2478.94	1240.4741	1240.4773	1032.4036	517.2091	1446.5363	0.0003492695	23.204	13.859	1.0	1	0	295	302	0.0	5N(1444.5339)	HexNAc-4_Hex-3_Fuc-1	-3.1809	0.0015507883173946	EEQYNSTY	20.619678	23.2042	1.1799	False	sp|P0DOX5|IGG1_HUMAN	P0DOX5	IGG1_HUMAN		Immunoglobulin gamma-1 heavy chain	IGHG1	sp|P01857|IGHG1_HUMAN	Controle_19_Slot1-19_1_8827	5265
Controle_19_Slot1_19_1_8827	EEQYNSTY	EEQYN[1762]STY	R	R	8	3	419.9143	2680.026	2680.0264	894.3493	894.3494	1032.4036	345.1418	1647.6228	0.0008038854	19.376	14.648	0.9972	1	0	295	302	0.0	5N(1647.6132)	HexNAc-5_Hex-3_Fuc-1	-4.1559	0.0029769288017861	EEQYNSTY	17.136215	19.376045	0.9108	False	sp|P0DOX5|IGG1_HUMAN	P0DOX5	IGG1_HUMAN		Immunoglobulin gamma-1 heavy chain	IGHG1	sp|P01857|IGHG1_HUMAN	Controle_19_Slot1-19_1_8827	5269
Controle_19_Slot1_19_1_8827	EEQYNSTY	EEQYN[1762]STY	R	R	8	2	421.0934	2680.0085	2680.0193	1341.0115	1341.0169	1032.4036	517.2091	1647.6157	5.090923e-06	28.831	16.948	1.0	1	0	295	302	0.0	5N(1647.6132)	HexNAc-5_Hex-3_Fuc-1	-2.013	0.0011043622308117	EEQYNSTY	23.897003	28.831707	1.1978	False	sp|P0DOX5|IGG1_HUMAN	P0DOX5	IGG1_HUMAN		Immunoglobulin gamma-1 heavy chain	IGHG1	sp|P01857|IGHG1_HUMAN	Controle_19_Slot1-19_1_8827	5292
Controle_19_Slot1_19_1_8827	EEQYNSTY	EEQYN[1762]STY	R	R	8	3	421.0934	2680.0164	2680.0173	894.3461	894.3464	1032.4036	345.1418	1647.6137	0.01412666	17.798	13.489	0.9796	1	0	295	302	0.0	5N(1647.6132)	HexNAc-5_Hex-3_Fuc-1	-1.6263	0.0011043622308117	EEQYNSTY	14.051834	17.798447	0.9505	False	sp|P0DOX5|IGG1_HUMAN	P0DOX5	IGG1_HUMAN		Immunoglobulin gamma-1 heavy chain	IGHG1	sp|P01857|IGHG1_HUMAN	Controle_19_Slot1-19_1_8827	5294
Controle_19_Slot1_19_1_8827	EEQYNSTY	EEQYN[1762]STY	R	R	8	3	421.0934	2680.0176	2680.0186	894.3465	894.3468	1032.4036	345.1418	1647.6149	0.0001516432	22.211	12.552	0.9987	1	0	295	302	0.0	5N(1647.6132)	HexNAc-5_Hex-3_Fuc-1	-1.438	0.0005861664712778429	EEQYNSTY	18.134201	22.21151	0.9334	False	sp|P0DOX5|IGG1_HUMAN	P0DOX5	IGG1_HUMAN		Immunoglobulin gamma-1 heavy chain	IGHG1	sp|P01857|IGHG1_HUMAN	Controle_19_Slot1-19_1_8827	5296
Controle_19_Slot1_19_1_8827	NPNATSSSSQDPESLQDR	NPN[2465]ATSSSSQDPESLQDR	S	G	18	4	421.0934	4282.6685	4282.6743	1071.6744	1071.6759	1931.8456	483.9687	2350.8286	0.000562918	27.005	16.02	0.9993	1	0	28	45	0.0	3N(2350.8304)	HexNAc-4_Hex-5_Fuc-1_NeuAc-2	4.2746	0.0	NPnATSSSSQDPESLQDR	27.005579	25.593374	0.8584	False	sp|P05155-3|IC1_HUMAN	P05155-3	IC1_HUMAN	SERPING1	Isoform 3 of Plasma protease C1 inhibitor		sp|P05155|IC1_HUMAN	Controle_19_Slot1-19_1_8827	5307
Controle_19_Slot1_19_1_8827	QESQSEEIDCNDK	Q[111]ESQSEEIDCNDK	T	D	13	2	421.0934	1563.5989	1563.5983	782.8067	782.8064	1563.5995	782.807	-0.0012	1.630235e-05	27.651	8.383	1.0	1	0	19	31	0.0	10C(57.0215), 1Q(-17.0265)							0.9542	False	sp|P01042-2|KNG1_HUMAN	P01042-2	KNG1_HUMAN	KNG1	Isoform LMW of Kininogen-1		sp|P01042-3|KNG1_HUMAN, sp|P01042|KNG1_HUMAN	Controle_19_Slot1-19_1_8827	5315
Controle_19_Slot1_19_1_8827	EEQYNSTY	EEQYN[1762]STY	R	R	8	3	421.0934	2681.024	2681.0247	894.6819	894.6822	1032.4036	345.1418	1648.621	6.445171e-05	25.102	14.728	0.9995	1	0	295	302	0.0	5N(1647.6132)	HexNAc-5_Hex-3_Fuc-1	-3.6362	0.0029769288017861	EEQYNSTY	20.473934	25.1025	0.8904	False	sp|P0DOX5|IGG1_HUMAN	P0DOX5	IGG1_HUMAN		Immunoglobulin gamma-1 heavy chain	IGHG1	sp|P01857|IGHG1_HUMAN	Controle_19_Slot1-19_1_8827	5316
Controle_19_Slot1_19_1_8827	EEQYNSTY	EEQYN[1762]STY	R	R	8	2	422.271	2680.0066	2680.0176	1341.0106	1341.0161	1032.4036	517.2091	1647.614	0.07731091	16.618	13.492	0.8633	1	0	295	302	0.0	5N(1647.6132)	HexNAc-5_Hex-3_Fuc-1	-0.8886	0.0	EEQYnSTY	16.618238	15.3181715	1.1319	False	sp|P0DOX5|IGG1_HUMAN	P0DOX5	IGG1_HUMAN		Immunoglobulin gamma-1 heavy chain	IGHG1	sp|P01857|IGHG1_HUMAN	Controle_19_Slot1-19_1_8827	5329
Controle_19_Slot1_19_1_8827	NPNATSSSSQDPESLQDR	NPN[2319]ATSSSSQDPESLQDR	S	G	18	4	422.271	4136.617	4136.6216	1035.1615	1035.1627	1931.8456	483.9687	2204.7758	1.042321e-07	39.887	24.282	1.0	1	0	28	45	0.0	3N(2204.7725)	HexNAc-4_Hex-5_NeuAc-2	8.2205	0.0	NPnATSSSSQDPESLQDR	39.887848	37.939014	0.8649	False	sp|P05155-3|IC1_HUMAN	P05155-3	IC1_HUMAN	SERPING1	Isoform 3 of Plasma protease C1 inhibitor		sp|P05155|IC1_HUMAN	Controle_19_Slot1-19_1_8827	5334
Controle_19_Slot1_19_1_8827	NPNATSSSSQDPESLQDR	NPN[2319]ATSSSSQDPESLQDR	S	G	18	3	422.271	4138.6177	4138.6367	1380.5465	1380.5528	1931.8456	644.9558	2206.791	0.0009682049	27.201	15.842	0.9982	1	0	28	45	0.0	3N(2204.7725)	HexNAc-4_Hex-5_NeuAc-2	4.6198	0.0	NPnATSSSSQDPESLQDR	27.201725	24.267708	1.084	False	sp|P05155-3|IC1_HUMAN	P05155-3	IC1_HUMAN	SERPING1	Isoform 3 of Plasma protease C1 inhibitor		sp|P05155|IC1_HUMAN	Controle_19_Slot1-19_1_8827	5342
Controle_19_Slot1_19_1_8827	EEQYNSTY	EEQYN[1616]STY	R	R	8	2	422.271	2534.9556	2534.9631	1268.4851	1268.4888	1032.4036	517.2091	1502.5595	0.001442128	16.124	12.003	1.0	1	0	295	302	0.0	5N(1501.5553)	HexNAc-5_Hex-3	2.2994	0.0	EEQYNSTY	14.424254	16.12413	1.1626	False	sp|P0DOX5|IGG1_HUMAN	P0DOX5	IGG1_HUMAN		Immunoglobulin gamma-1 heavy chain	IGHG1	sp|P01857|IGHG1_HUMAN	Controle_19_Slot1-19_1_8827	5343
Controle_19_Slot1_19_1_8827	NPNATSSSSQDPESLQDR	NPN[2028]ATSSSSQDPESLQDR	S	G	18	3	422.271	3845.5117	3845.5244	1282.8445	1282.8487	1931.8456	644.9558	1913.6788	0.05931643	12.929	9.627	0.9502	1	0	28	45	0.0	3N(1913.6771)	HexNAc-4_Hex-5_NeuAc-1	5.5279	0.0	NPNATSSSSQDPESLQDR	12.796066	12.929598	1.0581	False	sp|P05155-3|IC1_HUMAN	P05155-3	IC1_HUMAN	SERPING1	Isoform 3 of Plasma protease C1 inhibitor		sp|P05155|IC1_HUMAN	Controle_19_Slot1-19_1_8827	5358
Controle_19_Slot1_19_1_8827	NPNATSSSSQDPESLQDR	NPN[2319]ATSSSSQDPESLQDR	S	G	18	3	423.4474	4136.605	4136.624	1379.8756	1379.8819	1931.8456	644.9558	2204.7783	0.000327495	25.696	14.911	0.998	1	0	28	45	0.0	3N(2204.7725)	HexNAc-4_Hex-5_NeuAc-2	7.2675	0.0	NPNATSSSSQDPESLQDR	25.048855	25.696064	1.0924	False	sp|P05155-3|IC1_HUMAN	P05155-3	IC1_HUMAN	SERPING1	Isoform 3 of Plasma protease C1 inhibitor		sp|P05155|IC1_HUMAN	Controle_19_Slot1-19_1_8827	5360
Controle_19_Slot1_19_1_8827	EEQYNSTY	EEQYN[1924]STY	R	R	8	3	423.4474	2842.067	2842.0688	948.3629	948.3635	1032.4036	345.1418	1809.6652	0.00114092	17.669	11.682	0.996	1	0	295	302	0.0	5N(1809.6661)	HexNAc-5_Hex-4_Fuc-1	-2.5094	0.0013161358252171	EEQYNSTY	12.581043	17.669844	0.9615	False	sp|P0DOX5|IGG1_HUMAN	P0DOX5	IGG1_HUMAN		Immunoglobulin gamma-1 heavy chain	IGHG1	sp|P01857|IGHG1_HUMAN	Controle_19_Slot1-19_1_8827	5362
Controle_19_Slot1_19_1_8827	EEQYNSTY	EEQYN[1762]STY	R	R	8	3	423.4474	2680.022	2680.0227	894.3479	894.3482	1032.4036	345.1418	1647.6191	5.289864e-05	23.098	14.964	0.9999	1	0	295	302	0.0	5N(1647.6132)	HexNAc-5_Hex-3_Fuc-1	-3.9185	0.0029769288017861	EEQYNSTY	20.424904	23.098274	0.9062	False	sp|P0DOX5|IGG1_HUMAN	P0DOX5	IGG1_HUMAN		Immunoglobulin gamma-1 heavy chain	IGHG1	sp|P01857|IGHG1_HUMAN	Controle_19_Slot1-19_1_8827	5364
Controle_19_Slot1_19_1_8827	NPNATSSSSQDPESLQDR	NPN[3121]ATSSSSQDPESLQDR	S	G	18	4	423.4474	4938.906	4938.918	1235.7338	1235.7368	1931.8456	483.9687	3007.0722	0.0002810773	25.189	14.188	0.9997	1	0	28	45	0.0	3N(3007.0580)	HexNAc-5_Hex-6_Fuc-1_NeuAc-3	0.5051	0.0	NPnATSSSSQDPESLQDR	25.189693	20.999947	0.9009	False	sp|P05155-3|IC1_HUMAN	P05155-3	IC1_HUMAN	SERPING1	Isoform 3 of Plasma protease C1 inhibitor		sp|P05155|IC1_HUMAN	Controle_19_Slot1-19_1_8827	5367
Controle_19_Slot1_19_1_8827	NPNATSSSSQDPESLQDR	NPN[2319]ATSSSSQDPESLQDR	S	G	18	3	423.4474	4138.612	4138.631	1380.5446	1380.5509	1931.8456	644.9558	2206.7851	0.0725202	20.844	16.229	0.9656	1	0	28	45	0.0	3N(2204.7725)	HexNAc-4_Hex-5_NeuAc-2	4.9696	0.0	NPnATSSSSQDPESLQDR	20.844534	20.844534	1.0615	False	sp|P05155-3|IC1_HUMAN	P05155-3	IC1_HUMAN	SERPING1	Isoform 3 of Plasma protease C1 inhibitor		sp|P05155|IC1_HUMAN	Controle_19_Slot1-19_1_8827	5368
Controle_19_Slot1_19_1_8827	EEQYNSTY	EEQYN[1616]STY	R	R	8	2	423.4474	2533.9485	2533.956	1267.9815	1267.9853	1032.4036	517.2091	1501.5524	0.003685375	23.148	16.029	0.9555	1	0	295	302	0.0	5N(1501.5553)	HexNAc-5_Hex-3	1.8759	0.0	EEQYNSTY	20.827314	23.148033	1.1586	False	sp|P0DOX5|IGG1_HUMAN	P0DOX5	IGG1_HUMAN		Immunoglobulin gamma-1 heavy chain	IGHG1	sp|P01857|IGHG1_HUMAN	Controle_19_Slot1-19_1_8827	5376
Controle_19_Slot1_19_1_8827	SSNPNATSSSSQDPESLQDR	SSNPN[2143]ATSSSSQDPESLQDR	A	G	20	4	423.4474	4135.6177	4135.6226	1034.9117	1034.9129	2105.9097	527.4847	2029.7128	1.96834e-08	31.157	31.058	1.0	1	0	26	45	0.0	5N(2028.7405)	HexNAc-6_Hex-5	-2.2022	0.0011043622308117	SSNPnATSSSSQDPESLQDR	31.15707	30.01743	0.8838	False	sp|P05155-3|IC1_HUMAN	P05155-3	IC1_HUMAN	SERPING1	Isoform 3 of Plasma protease C1 inhibitor		sp|P05155|IC1_HUMAN	Controle_19_Slot1-19_1_8827	5380
Controle_19_Slot1_19_1_8827	NPNATSSSSQDPESLQDR	NPN[2319]ATSSSSQDPESLQDR	S	G	18	4	424.6256	4136.6235	4136.6284	1035.1632	1035.1644	1931.8456	483.9687	2204.7827	4.781e-11	44.588	29.036	1.0	1	0	28	45	0.0	3N(2204.7725)	HexNAc-4_Hex-5_NeuAc-2	6.9576	0.0	NPnATSSSSQDPESLQDR	44.588894	40.01816	0.8661	False	sp|P05155-3|IC1_HUMAN	P05155-3	IC1_HUMAN	SERPING1	Isoform 3 of Plasma protease C1 inhibitor		sp|P05155|IC1_HUMAN	Controle_19_Slot1-19_1_8827	5399
Controle_19_Slot1_19_1_8827	NPNATSSSSQDPESLQDR	NPN[2319]ATSSSSQDPESLQDR	S	G	18	4	424.6256	4136.623	4136.6274	1035.163	1035.1641	1931.8456	483.9687	2204.7817	1.9e-13	47.15	33.344	1.0	1	0	28	45	0.0	3N(2204.7725)	HexNAc-4_Hex-5_NeuAc-2	6.5151	0.0	NPnATSSSSQDPESLQDR	47.150124	44.86147	0.8812	False	sp|P05155-3|IC1_HUMAN	P05155-3	IC1_HUMAN	SERPING1	Isoform 3 of Plasma protease C1 inhibitor		sp|P05155|IC1_HUMAN	Controle_19_Slot1-19_1_8827	5402
Controle_19_Slot1_19_1_8827	EEQYNSTY	EEQYN[1778]STY	R	R	8	2	424.6256	2696.0164	2696.0276	1349.0155	1349.0211	1032.4036	517.2091	1663.624	0.05359312	13.257	10.906	0.88	1	0	295	302	0.0	5N(1663.6082)	HexNAc-5_Hex-4	-0.2142	0.0	EEQYnSTY	13.257092	12.158124	1.1745	False	sp|P0DOX5|IGG1_HUMAN	P0DOX5	IGG1_HUMAN		Immunoglobulin gamma-1 heavy chain	IGHG1	sp|P01857|IGHG1_HUMAN	Controle_19_Slot1-19_1_8827	5421
Controle_19_Slot1_19_1_8827	NPNATSSSSQDPESLQDR	NPN[2319]ATSSSSQDPESLQDR	S	G	18	3	425.8023	4136.6055	4136.6245	1379.8758	1379.8821	1931.8456	644.9558	2204.7788	9.686437e-07	32.394	22.02	1.0	1	0	28	45	0.0	3N(2204.7725)	HexNAc-4_Hex-5_NeuAc-2	6.2065	0.0	NPnATSSSSQDPESLQDR	32.39473	30.921051	1.067	False	sp|P05155-3|IC1_HUMAN	P05155-3	IC1_HUMAN	SERPING1	Isoform 3 of Plasma protease C1 inhibitor		sp|P05155|IC1_HUMAN	Controle_19_Slot1-19_1_8827	5427
Controle_19_Slot1_19_1_8827	NPNATSSSSQDPESLQDR	NPN[2465]ATSSSSQDPESLQDR	S	G	18	3	425.8023	4284.6562	4284.6777	1429.226	1429.2332	1931.8456	644.9558	2352.832	0.05199127	16.997	15.137	0.9254	1	0	28	45	0.0	3N(2350.8304)	HexNAc-4_Hex-5_Fuc-1_NeuAc-2	0.8896	0.0	NPnATSSSSQDPESLQDR	16.997934	15.418955	1.0882	False	sp|P05155-3|IC1_HUMAN	P05155-3	IC1_HUMAN	SERPING1	Isoform 3 of Plasma protease C1 inhibitor		sp|P05155|IC1_HUMAN	Controle_19_Slot1-19_1_8827	5431
Controle_19_Slot1_19_1_8827	NPNATSSSSQDPESLQDR	NPN[2319]ATSSSSQDPESLQDR	S	G	18	3	425.8023	4136.6055	4136.625	1379.8758	1379.8823	1931.8456	644.9558	2204.7793	0.08520009	19.014	14.431	0.9337	1	0	28	45	0.0	3N(2204.7725)	HexNAc-4_Hex-5_NeuAc-2	7.0411	0.0	NPnATSSSSQDPESLQDR	19.014519	18.604399	1.0091	False	sp|P05155-3|IC1_HUMAN	P05155-3	IC1_HUMAN	SERPING1	Isoform 3 of Plasma protease C1 inhibitor		sp|P05155|IC1_HUMAN	Controle_19_Slot1-19_1_8827	5443
Controle_19_Slot1_19_1_8827	EEQYNSTY	EEQYN[1762]STY	R	R	8	2	425.8023	2680.0034	2680.0144	1341.009	1341.0145	1032.4036	517.2091	1647.6108	0.002713529	19.091	0.0	0.9697	1	0	295	302	0.0	5N(1647.6132)	HexNAc-5_Hex-3_Fuc-1	-1.8338	0.0011043622308117	EEQYNSTY	16.068249	19.091808	1.0908	False	sp|P0DOX5|IGG1_HUMAN	P0DOX5	IGG1_HUMAN		Immunoglobulin gamma-1 heavy chain	IGHG1	sp|P01857|IGHG1_HUMAN	Controle_19_Slot1-19_1_8827	5449
Controle_19_Slot1_19_1_8827	NPNATSSSSQDPESLQDR	NPN[2465]ATSSSSQDPESLQDR	S	G	18	4	426.9802	4284.624	4284.63	1072.1633	1072.1648	1931.8456	483.9687	2352.7841	0.03190369	25.542	19.159	1.0	1	0	28	45	0.0	3N(2350.8304)	HexNAc-4_Hex-5_Fuc-1_NeuAc-2	-0.5483	0.0	NPnATSSSSQDPESLQDR	25.542358	25.542358	0.8675	False	sp|P05155-3|IC1_HUMAN	P05155-3	IC1_HUMAN	SERPING1	Isoform 3 of Plasma protease C1 inhibitor		sp|P05155|IC1_HUMAN	Controle_19_Slot1-19_1_8827	5459
Controle_19_Slot1_19_1_8827	GNEANYYSNATTDEH	GNEANYYSN[2174]ATTDEH	R	G	15	3	426.9802	3744.3867	3744.397	1249.1362	1249.1396	1684.66	562.5606	2059.7368	0.0006043628	22.09	15.072	0.9976	1	0	388	402	0.0	9N(2059.7350)	HexNAc-4_Hex-5_Fuc-1_NeuAc-1	0.0516	0.0	GNEANYYSNATTDEH	16.957678	22.09034	1.0267	True	sp|P01023|A2MG_HUMAN	P01023	A2MG_HUMAN	A2M	Alpha-2-macroglobulin			Controle_19_Slot1-19_1_8827	5469
Controle_19_Slot1_19_1_8827	FLNNGTCTAEGK	FLNN[2028]GTCTAEGK	K	F	12	3	426.9802	3224.2666	3224.2705	1075.7628	1075.7641	1310.5924	437.8714	1913.6781	0.009640619	21.156	13.192	0.9991	2	0	100	111	0.0	7C(57.0215), 4N(1913.6771)	HexNAc-4_Hex-5_NeuAc-1	4.476	0.0	FLNNGTCTAEGK	14.89941	21.15681	0.979	True	sp|P05156|CFAI_HUMAN	P05156	CFAI_HUMAN	CFI	Complement factor I			Controle_19_Slot1-19_1_8827	5484
Controle_19_Slot1_19_1_8827	NPNATSSSSQDPESLQDR	NPN[2465]ATSSSSQDPESLQDR	S	G	18	3	428.158	4283.6533	4283.6743	1428.8917	1428.8987	1931.8456	644.9558	2351.8286	0.001274571	24.886	14.785	0.9969	1	0	28	45	0.0	3N(2350.8304)	HexNAc-4_Hex-5_Fuc-1_NeuAc-2	1.834	0.0	NPNATSSSSQDPESLQDR	23.018816	24.886919	1.0845	False	sp|P05155-3|IC1_HUMAN	P05155-3	IC1_HUMAN	SERPING1	Isoform 3 of Plasma protease C1 inhibitor		sp|P05155|IC1_HUMAN	Controle_19_Slot1-19_1_8827	5486
Controle_19_Slot1_19_1_8827	FLNNGTCTAEGK	FLNN[2028]GTCTAEGK	K	F	12	3	428.158	3224.2698	3224.2742	1075.7639	1075.7653	1310.5924	437.8714	1913.6817	1.319314	13.157	12.363	0.9324	2	0	100	111	0.0	7C(57.0215), 4N(1913.6771)	HexNAc-4_Hex-5_NeuAc-1	3.5887	0.0	FLNNGTCTAEGK	11.417137	13.157522	0.9804	True	sp|P05156|CFAI_HUMAN	P05156	CFAI_HUMAN	CFI	Complement factor I			Controle_19_Slot1-19_1_8827	5498
Controle_19_Slot1_19_1_8827	NPNATSSSSQDPESLQDR	NPN[2975]ATSSSSQDPESLQDR	S	G	18	4	428.158	4792.832	4792.8413	1199.2153	1199.2176	1931.8456	483.9687	2860.9956	0.008750057	24.982	16.492	0.9951	1	0	28	45	0.0	3N(2861.0001)	HexNAc-5_Hex-6_NeuAc-3	7.4658	0.0	NPnATSSSSQDPESLQDR	24.982159	24.788925	0.9234	False	sp|P05155-3|IC1_HUMAN	P05155-3	IC1_HUMAN	SERPING1	Isoform 3 of Plasma protease C1 inhibitor		sp|P05155|IC1_HUMAN	Controle_19_Slot1-19_1_8827	5499
Controle_19_Slot1_19_1_8827	HSSQPNATLYK	HSSQPN[2319]ATLYK	C	M	11	4	428.158	3449.3887	3449.3887	863.3545	863.3545	1244.6149	312.161	2204.7739	0.07423813	12.634	11.687	0.9546	1	0	31	41	0.0	6N(2204.7725)	HexNAc-4_Hex-5_NeuAc-2	2.2442	0.0	HSSQPnATLYK	12.634882	8.9615	0.8881	True	sp|P05543|THBG_HUMAN	P05543	THBG_HUMAN	SERPINA7	Thyroxine-binding globulin			Controle_19_Slot1-19_1_8827	5506
Controle_19_Slot1_19_1_8827	NPNATSSSSQDPESLQDR	NPN[2465]ATSSSSQDPESLQDR	S	G	18	3	429.3348	4282.6494	4282.671	1428.5571	1428.5643	1931.8456	644.9558	2350.8252	0.02611955	20.4	14.735	0.976	1	0	28	45	0.0	3N(2350.8304)	HexNAc-4_Hex-5_Fuc-1_NeuAc-2	2.3809	0.0	NPnATSSSSQDPESLQDR	20.400488	17.812424	1.1116	False	sp|P05155-3|IC1_HUMAN	P05155-3	IC1_HUMAN	SERPING1	Isoform 3 of Plasma protease C1 inhibitor		sp|P05155|IC1_HUMAN	Controle_19_Slot1-19_1_8827	5522
Controle_19_Slot1_19_1_8827	FLNNGTCTAEGK	FLNN[2319]GTCTAEGK	K	F	12	3	429.3348	3515.3594	3515.3657	1172.7937	1172.7958	1310.5924	437.8714	2204.7734	0.013595	17.971	8.609	0.999	2	0	100	111	0.0	7C(57.0215), 4N(2204.7725)	HexNAc-4_Hex-5_NeuAc-2	8.2941	0.0	FLNnGTCTAEGK	17.971642	17.971642	1.0234	True	sp|P05156|CFAI_HUMAN	P05156	CFAI_HUMAN	CFI	Complement factor I			Controle_19_Slot1-19_1_8827	5528
Controle_19_Slot1_19_1_8827	HSSQPNATLYK	HSSQPN[2319]ATLYK	C	M	11	4	429.3348	3449.3901	3449.3904	863.3548	863.3549	1244.6149	312.161	2204.7753	0.04433852	14.613	14.062	0.9721	1	0	31	41	0.0	6N(2204.7725)	HexNAc-4_Hex-5_NeuAc-2	6.1457	0.0	HSSQPnATLYK	14.613269	11.746361	0.8902	True	sp|P05543|THBG_HUMAN	P05543	THBG_HUMAN	SERPINA7	Thyroxine-binding globulin			Controle_19_Slot1-19_1_8827	5529
Controle_19_Slot1_19_1_8827	SAGSWNSGSSGPGSTGNR		S	N	18	2	430.5132	1664.7174	1664.7172	833.366	833.3659	1664.7139	833.3642	0.0033	8.82036e-09	35.515	9.11	1.0	1	0	291	308	0.0								0.9759	False	sp|P02671-2|FIBA_HUMAN	P02671-2	FIBA_HUMAN	FGA	Isoform 2 of Fibrinogen alpha chain		sp|P02671|FIBA_HUMAN	Controle_19_Slot1-19_1_8827	5552
Controle_19_Slot1_19_1_8827	FLNNGTCTAEGK	FLNN[2319]GTCTAEGK	K	F	12	4	430.5132	3515.3662	3515.3667	879.8488	879.849	1310.5924	328.6554	2204.7744	0.2158387	14.734	12.8	0.9954	2	0	100	111	0.0	7C(57.0215), 4N(2204.7725)	HexNAc-4_Hex-5_NeuAc-2	6.5301	0.0	FLNNGTCTAEGK	11.203867	14.734956	0.8355	True	sp|P05156|CFAI_HUMAN	P05156	CFAI_HUMAN	CFI	Complement factor I			Controle_19_Slot1-19_1_8827	5554
Controle_19_Slot1_19_1_8827	FLNNGTCTAEGK	FLNN[2319]GTCTAEGK	K	F	12	4	430.5132	3515.3625	3515.3633	879.8479	879.8481	1310.5924	328.6554	2204.771	0.0003742373	23.455	11.96	1.0	2	0	100	111	0.0	7C(57.0215), 4N(2204.7725)	HexNAc-4_Hex-5_NeuAc-2	5.9949	0.0	FLNNGTCTAEGK	17.892733	23.455263	0.8576	True	sp|P05156|CFAI_HUMAN	P05156	CFAI_HUMAN	CFI	Complement factor I			Controle_19_Slot1-19_1_8827	5564
Controle_19_Slot1_19_1_8827	FLNNGTCTAEGK	FLNN[2319]GTCTAEGK	K	F	12	3	431.6902	3515.3662	3515.3723	1172.796	1172.798	1310.5924	437.8714	2204.7797	0.03243058	16.37	11.566	0.9984	2	0	100	111	0.0	7C(57.0215), 4N(2204.7725)	HexNAc-4_Hex-5_NeuAc-2	6.2975	0.0	FLNNGTCTAEGK	16.309269	16.370987	1.0244	True	sp|P05156|CFAI_HUMAN	P05156	CFAI_HUMAN	CFI	Complement factor I			Controle_19_Slot1-19_1_8827	5577
Controle_19_Slot1_19_1_8827	FLNNGTCTAEGK	FLNN[2319]GTCTAEGK	K	F	12	3	431.6902	3515.3662	3515.3726	1172.796	1172.7981	1310.5924	437.8714	2204.7802	0.001351212	24.605	13.555	0.9998	2	0	100	111	0.0	7C(57.0215), 4N(2204.7725)	HexNAc-4_Hex-5_NeuAc-2	6.3821	0.0	FLNNGTCTAEGK	18.887009	24.605646	0.9996	True	sp|P05156|CFAI_HUMAN	P05156	CFAI_HUMAN	CFI	Complement factor I			Controle_19_Slot1-19_1_8827	5584
Controle_19_Slot1_19_1_8827	GNEANYYSNATTDEH	GNEANYYSN[2028]ATTDEH	R	G	15	3	431.6902	3598.3315	3598.3381	1200.4511	1200.4533	1684.66	562.5606	1913.6781	0.0004743106	16.473	11.483	0.9978	1	0	388	402	0.0	9N(1913.6771)	HexNAc-4_Hex-5_NeuAc-1	7.6513	0.0	GNEANYYSnATTDEH	16.473278	15.515907	1.0149	True	sp|P01023|A2MG_HUMAN	P01023	A2MG_HUMAN	A2M	Alpha-2-macroglobulin			Controle_19_Slot1-19_1_8827	5596
Controle_19_Slot1_19_1_8827	FLNNGTCTAEGK	FLNN[2319]GTCTAEGK	K	F	12	4	432.8685	3515.3682	3515.3687	879.8493	879.8495	1310.5924	328.6554	2204.7763	0.0006905034	19.445	11.233	1.0	2	0	100	111	0.0	7C(57.0215), 4N(2204.7725)	HexNAc-4_Hex-5_NeuAc-2	4.666	0.0	FLNNGTCTAEGK	15.662891	19.44561	0.8493	True	sp|P05156|CFAI_HUMAN	P05156	CFAI_HUMAN	CFI	Complement factor I			Controle_19_Slot1-19_1_8827	5606
Controle_19_Slot1_19_1_8827	EEQFNSTYR	EEQFN[1559]STYR	R	V	9	3	432.8685	2617.044	2617.0442	873.3553	873.3553	1172.5098	391.8439	1444.5344	0.08565138	15.867	8.92	0.9939	2	0	173	181	0.0	5N(1444.5339)	HexNAc-4_Hex-3_Fuc-1	-0.2155	0.0	EEQFNSTYR	13.776807	15.867567	0.884	True	sp|P01861|IGHG4_HUMAN	P01861	IGHG4_HUMAN	IGHG4	Immunoglobulin heavy constant gamma 4			Controle_19_Slot1-19_1_8827	5622
Controle_19_Slot1_19_1_8827	SSAGSWNSGSSGPGSTGNR		P	N	19	2	434.0444	1751.744	1751.7443	876.8793	876.8794	1751.7458	876.8802	-0.0015	1.237e-10	38.95	8.317	1.0	1	0	290	308	0.0								0.9835	False	sp|P02671-2|FIBA_HUMAN	P02671-2	FIBA_HUMAN	FGA	Isoform 2 of Fibrinogen alpha chain		sp|P02671|FIBA_HUMAN	Controle_19_Slot1-19_1_8827	5640
Controle_19_Slot1_19_1_8827	MDGASNVTCINSR	M[147]DGASN[2319]VTCINSR	K	W	13	3	434.0444	3644.377	3644.3848	1215.7996	1215.8022	1439.6133	480.8784	2204.7714	0.0479583	15.701	11.895	0.9979	2	0	1024	1036	0.0	1M(15.9949), 9C(57.0215), 6N(2204.7725)	HexNAc-4_Hex-5_NeuAc-2	7.9731	0.0	MDGASNVTCINSR	13.749494	15.701611	0.9957	True	sp|P08603|CFAH_HUMAN	P08603	CFAH_HUMAN	CFH	Complement factor H			Controle_19_Slot1-19_1_8827	5649
Controle_19_Slot1_19_1_8827	GNEANYYSNATTDEH	GNEANYYSN[2319]ATTDEH	R	G	15	3	435.222	3889.4263	3889.4395	1297.4827	1297.4871	1684.66	562.5606	2204.7793	0.007797568	18.995	11.398	0.9855	1	0	388	402	0.0	9N(2204.7725)	HexNAc-4_Hex-5_NeuAc-2	6.3377	0.0	GNEANYYSNATTDEH	17.719416	18.995934	1.0531	True	sp|P01023|A2MG_HUMAN	P01023	A2MG_HUMAN	A2M	Alpha-2-macroglobulin			Controle_19_Slot1-19_1_8827	5665
Controle_19_Slot1_19_1_8827	MDGASNVTCINSR	M[147]DGASN[2319]VTCINSR	K	W	13	3	435.222	3644.3833	3644.3914	1215.8017	1215.8044	1439.6133	480.8784	2204.778	0.5088216	12.296	9.281	0.9795	2	0	1024	1036	0.0	1M(15.9949), 9C(57.0215), 6N(2204.7725)	HexNAc-4_Hex-5_NeuAc-2	7.2046	0.0	MDGASnVTCINSR	12.296208	11.00559	0.9916	True	sp|P08603|CFAH_HUMAN	P08603	CFAH_HUMAN	CFH	Complement factor H			Controle_19_Slot1-19_1_8827	5671
Controle_19_Slot1_19_1_8827	MDGASNVTCINSR	M[147]DGASN[2319]VTCINSR	K	W	13	3	435.222	3644.38	3644.3882	1215.8006	1215.8033	1439.6133	480.8784	2204.7749	0.009268858	16.327	11.489	0.9992	2	0	1024	1036	0.0	1M(15.9949), 9C(57.0215), 6N(2204.7725)	HexNAc-4_Hex-5_NeuAc-2	7.2671	0.0	MDGASNVTCINSR	14.218159	16.327974	1.0157	True	sp|P08603|CFAH_HUMAN	P08603	CFAH_HUMAN	CFH	Complement factor H			Controle_19_Slot1-19_1_8827	5679
Controle_19_Slot1_19_1_8827	FLNNGTCTAEGK	FLNN[2319]GTCTAEGK	K	F	12	4	435.222	3518.3691	3518.3696	880.5996	880.5997	1310.5924	328.6554	2207.7773	5.519227e-06	27.894	13.379	1.0	2	0	100	111	0.0	7C(57.0215), 4N(2204.7725)	HexNAc-4_Hex-5_NeuAc-2	4.8378	0.0	FLNNGTCTAEGK	21.09111	27.894573	0.8485	True	sp|P05156|CFAI_HUMAN	P05156	CFAI_HUMAN	CFI	Complement factor I			Controle_19_Slot1-19_1_8827	5682
Controle_19_Slot1_19_1_8827	GNEANYYSNATTDEH	GNEANYYSN[2465]ATTDEH	R	G	15	3	435.222	4035.475	4035.4917	1346.1656	1346.1712	1684.66	562.5606	2350.8315	0.001433412	18.054	11.038	0.9958	1	0	388	402	0.0	9N(2350.8304)	HexNAc-4_Hex-5_Fuc-1_NeuAc-2	3.2659	0.0	GNEANYYSNATTDEH	14.694546	18.05451	1.0624	True	sp|P01023|A2MG_HUMAN	P01023	A2MG_HUMAN	A2M	Alpha-2-macroglobulin			Controle_19_Slot1-19_1_8827	5689
Controle_19_Slot1_19_1_8827	ASCNCSNSIY	ASCN[2319]CSNSIY	K	-	10	3	435.222	3380.2295	3380.2346	1127.7504	1127.7521	1174.4382	392.4867	2205.7963	0.0008743395	20.1	9.366	0.9999	2	0	249	258	0.0	3C(57.0215), 5C(57.0215), 4N(2204.7725)	HexNAc-4_Hex-5_NeuAc-2	2.527	0.0	ASCNCSNSIY	19.89363	20.100143	0.9919	False	sp|P54108-2|CRIS3_HUMAN	P54108-2	CRIS3_HUMAN	CRISP3	Isoform 2 of Cysteine-rich secretory protein 3		sp|P54108-3|CRIS3_HUMAN, sp|P54108|CRIS3_HUMAN	Controle_19_Slot1-19_1_8827	5690
Controle_19_Slot1_19_1_8827	GNEANYYSNATTDEH	GNEANYYSN[2319]ATTDEH	R	G	15	4	436.4003	3889.4302	3889.4333	973.3648	973.3656	1684.66	422.1723	2204.7734	8.534166e-05	21.862	11.325	1.0	1	0	388	402	0.0	9N(2204.7725)	HexNAc-4_Hex-5_NeuAc-2	4.8479	0.0	GNEANYYSNATTDEH	19.885012	21.862274	0.8821	True	sp|P01023|A2MG_HUMAN	P01023	A2MG_HUMAN	A2M	Alpha-2-macroglobulin			Controle_19_Slot1-19_1_8827	5699
Controle_19_Slot1_19_1_8827	SSAGSWNSGSSGPGSTGNR		P	N	19	2	436.4003	1751.7454	1751.7455	876.88	876.88	1751.7458	876.8802	-0.0003	2.22e-12	42.07	7.307	1.0	1	0	290	308	0.0								0.9838	False	sp|P02671-2|FIBA_HUMAN	P02671-2	FIBA_HUMAN	FGA	Isoform 2 of Fibrinogen alpha chain		sp|P02671|FIBA_HUMAN	Controle_19_Slot1-19_1_8827	5700
Controle_19_Slot1_19_1_8827	MDGASNVTCINSR	M[147]DGASN[2319]VTCINSR	K	W	13	4	436.4003	3644.3816	3644.3828	912.1027	912.103	1439.6133	360.9106	2204.7695	0.001262021	18.638	13.637	0.9999	2	0	1024	1036	0.0	1M(15.9949), 9C(57.0215), 6N(2204.7725)	HexNAc-4_Hex-5_NeuAc-2	6.904	0.0	MDGASnVTCINSR	18.638363	17.88502	0.8152	True	sp|P08603|CFAH_HUMAN	P08603	CFAH_HUMAN	CFH	Complement factor H			Controle_19_Slot1-19_1_8827	5702
Controle_19_Slot1_19_1_8827	SSAGSWNSGSSGPGSTGNR		P	N	19	3	436.4003	1751.7471	1751.7455	584.923	584.9224	1751.7458	584.9225	-0.0003	1.498704e-08	27.093	8.466	1.0	1	0	290	308	0.0								0.8236	False	sp|P02671-2|FIBA_HUMAN	P02671-2	FIBA_HUMAN	FGA	Isoform 2 of Fibrinogen alpha chain		sp|P02671|FIBA_HUMAN	Controle_19_Slot1-19_1_8827	5710
Controle_19_Slot1_19_1_8827	ASCNCSNSIY	ASCN[2319]CSNSIY	K	-	10	3	437.5781	3380.231	3380.236	1127.7509	1127.7526	1174.4382	392.4867	2205.7978	0.001178613	19.587	9.362	0.9999	2	0	249	258	0.0	3C(57.0215), 5C(57.0215), 4N(2204.7725)	HexNAc-4_Hex-5_NeuAc-2	2.2504	0.0	ASCNCSNSIY	17.066292	19.587662	0.973	False	sp|P54108-2|CRIS3_HUMAN	P54108-2	CRIS3_HUMAN	CRISP3	Isoform 2 of Cysteine-rich secretory protein 3		sp|P54108-3|CRIS3_HUMAN, sp|P54108|CRIS3_HUMAN	Controle_19_Slot1-19_1_8827	5729
Controle_19_Slot1_19_1_8827	SYSCQVTHEGSTVEK	SYSCQVTHEGSTVEK	R	T	15	3	437.5781	1710.7549	1710.7534	571.2589	571.2584	1710.7518	571.2579	0.0015	0.1247511	13.692	10.945	0.9559	2	0	84	98	0.0	4C(57.0215)							0.8095	False	sp|P0DOY2|IGLC2_HUMAN	P0DOY2	IGLC2_HUMAN	IGLC2	Immunoglobulin lambda constant 2	IGLC1, IGLC3, IGLC6, IGLL5	sp|B9A064|IGLL5_HUMAN, sp|P0CF74|IGLC6_HUMAN, sp|P0CG04|IGLC1_HUMAN, sp|P0DOX8|IGL1_HUMAN, sp|P0DOY3|IGLC3_HUMAN	Controle_19_Slot1-19_1_8827	5731
Controle_19_Slot1_19_1_8827	GNEANYYSNATTDEH	GNEANYYSN[2465]ATTDEH	R	G	15	3	437.5781	4035.4722	4035.4888	1346.1647	1346.1702	1684.66	562.5606	2350.8286	0.0004805834	25.395	14.035	0.998	1	0	388	402	0.0	9N(2350.8304)	HexNAc-4_Hex-5_Fuc-1_NeuAc-2	3.2293	0.0	GNEANYYSnATTDEH	25.395536	18.464745	1.0571	True	sp|P01023|A2MG_HUMAN	P01023	A2MG_HUMAN	A2M	Alpha-2-macroglobulin			Controle_19_Slot1-19_1_8827	5736
Controle_19_Slot1_19_1_8827	ISEENETTCYM	ISEEN[2319]ETTCYM[147]	R	G	11	3	437.5781	3596.2888	3596.2954	1199.7702	1199.7724	1391.522	464.8479	2204.7734	0.09147689	13.389	9.879	0.9293	1	0	907	917	0.0	11M(15.9949), 9C(57.0215), 5N(2204.7725)	HexNAc-4_Hex-5_NeuAc-2	7.917	0.0	ISEEnETTCYM	13.389028	10.652578	1.0158	True	sp|P08603|CFAH_HUMAN	P08603	CFAH_HUMAN	CFH	Complement factor H			Controle_19_Slot1-19_1_8827	5745
Controle_19_Slot1_19_1_8827	TPLGDTTHTCPR	TPLGDTTHTCPR	K	C	12	3	437.5781	1354.6337	1354.6328	452.5518	452.5515	1354.6299	452.5506	0.0029	0.1350517	11.978	0.0	0.9527	2	0	102	113	0.0	10C(57.0215)							0.7961	True	sp|P01860|IGHG3_HUMAN	P01860	IGHG3_HUMAN	IGHG3	Immunoglobulin heavy constant gamma 3			Controle_19_Slot1-19_1_8827	5749
Controle_19_Slot1_19_1_8827	EEQFNSTYR	EEQFN[1883]STYR	R	V	9	3	438.7554	2941.1443	2941.1465	981.3887	981.3894	1172.5098	391.8439	1768.6367	0.2691706	18.749	15.961	0.9872	2	0	173	181	0.0	5N(1768.6396)	HexNAc-4_Hex-5_Fuc-1	-2.0698	0.0011043622308117	EEQFnSTYR	18.749296	15.977982	0.9078	True	sp|P01861|IGHG4_HUMAN	P01861	IGHG4_HUMAN	IGHG4	Immunoglobulin heavy constant gamma 4			Controle_19_Slot1-19_1_8827	5750
Controle_19_Slot1_19_1_8827	SAGSWNSGSSGPGSTGNR		S	N	18	2	438.7554	1664.7029	1664.7025	833.3587	833.3585	1664.7139	833.3642	-0.0113	0.02361837	17.007	9.517	0.9601	1	0	291	308	0.0								0.9577	False	sp|P02671-2|FIBA_HUMAN	P02671-2	FIBA_HUMAN	FGA	Isoform 2 of Fibrinogen alpha chain		sp|P02671|FIBA_HUMAN	Controle_19_Slot1-19_1_8827	5775
Controle_19_Slot1_19_1_8827	SYSCQVTHEGSTVEK	SYSCQVTHEGSTVEK	R	T	15	3	439.9318	1710.7563	1710.7548	571.2594	571.2589	1710.7518	571.2579	0.0029	1.220522e-05	21.495	8.802	1.0	2	0	84	98	0.0	4C(57.0215)							0.8131	False	sp|P0DOY2|IGLC2_HUMAN	P0DOY2	IGLC2_HUMAN	IGLC2	Immunoglobulin lambda constant 2	IGLC1, IGLC3, IGLC6, IGLL5	sp|B9A064|IGLL5_HUMAN, sp|P0CF74|IGLC6_HUMAN, sp|P0CG04|IGLC1_HUMAN, sp|P0DOX8|IGL1_HUMAN, sp|P0DOY3|IGLC3_HUMAN	Controle_19_Slot1-19_1_8827	5776
Controle_19_Slot1_19_1_8827	SYSCQVTHEGSTVEK	SYSCQVTHEGSTVEK	R	T	15	2	439.9318	1710.7539	1710.7538	856.3842	856.3842	1710.7518	856.3832	0.0019	0.0	43.917	14.965	1.0	2	0	84	98	0.0	4C(57.0215)							1.0179	False	sp|P0DOY2|IGLC2_HUMAN	P0DOY2	IGLC2_HUMAN	IGLC2	Immunoglobulin lambda constant 2	IGLC1, IGLC3, IGLC6, IGLL5	sp|B9A064|IGLL5_HUMAN, sp|P0CF74|IGLC6_HUMAN, sp|P0CG04|IGLC1_HUMAN, sp|P0DOX8|IGL1_HUMAN, sp|P0DOY3|IGLC3_HUMAN	Controle_19_Slot1-19_1_8827	5777
Controle_19_Slot1_19_1_8827	GNEANYYSNATTDEH	GNEANYYSN[2319]ATTDEH	R	G	15	4	439.9318	3889.4324	3889.4355	973.3654	973.3662	1684.66	422.1723	2204.7753	0.008306555	14.397	10.487	0.9943	1	0	388	402	0.0	9N(2204.7725)	HexNAc-4_Hex-5_NeuAc-2	6.9537	0.0	GNEANYYSNATTDEH	9.884865	14.397128	0.8667	True	sp|P01023|A2MG_HUMAN	P01023	A2MG_HUMAN	A2M	Alpha-2-macroglobulin			Controle_19_Slot1-19_1_8827	5779
Controle_19_Slot1_19_1_8827	SYSCQVTHEGSTVEK	SYSCQVTHEGSTVEK	R	T	15	3	439.9318	1710.7566	1710.7551	571.2595	571.259	1710.7518	571.2579	0.0033	0.0001169511	20.956	10.638	0.9996	2	0	84	98	0.0	4C(57.0215)							0.7992	False	sp|P0DOY2|IGLC2_HUMAN	P0DOY2	IGLC2_HUMAN	IGLC2	Immunoglobulin lambda constant 2	IGLC1, IGLC3, IGLC6, IGLL5	sp|B9A064|IGLL5_HUMAN, sp|P0CF74|IGLC6_HUMAN, sp|P0CG04|IGLC1_HUMAN, sp|P0DOX8|IGL1_HUMAN, sp|P0DOY3|IGLC3_HUMAN	Controle_19_Slot1-19_1_8827	5780
Controle_19_Slot1_19_1_8827	SSAGSWNSGSSGPGSTGNR		P	N	19	3	439.9318	1751.7385	1751.7367	584.9201	584.9195	1751.7458	584.9225	-0.0091	7.103841e-07	23.752	12.09	1.0	1	0	290	308	0.0								0.7961	False	sp|P02671-2|FIBA_HUMAN	P02671-2	FIBA_HUMAN	FGA	Isoform 2 of Fibrinogen alpha chain		sp|P02671|FIBA_HUMAN	Controle_19_Slot1-19_1_8827	5785
Controle_19_Slot1_19_1_8827	GNEANYYSNATTDEH	GNEANYYSN[2465]ATTDEH	R	G	15	3	439.9318	4036.48	4036.4966	1346.5006	1346.5061	1684.66	562.5606	2351.8364	5.984287e-05	30.395	13.131	0.9999	1	0	388	402	0.0	9N(2350.8304)	HexNAc-4_Hex-5_Fuc-1_NeuAc-2	2.4612	0.0	GNEANYYSnATTDEH	30.395477	23.955097	1.0223	True	sp|P01023|A2MG_HUMAN	P01023	A2MG_HUMAN	A2M	Alpha-2-macroglobulin			Controle_19_Slot1-19_1_8827	5790
Controle_19_Slot1_19_1_8827	SAGSWNSGSSGPGSTGNR		S	N	18	2	439.9318	1664.7041	1664.7037	833.3593	833.3591	1664.7139	833.3642	-0.0101	0.1005194	13.491	0.0	0.8656	1	0	291	308	0.0								0.9594	False	sp|P02671-2|FIBA_HUMAN	P02671-2	FIBA_HUMAN	FGA	Isoform 2 of Fibrinogen alpha chain		sp|P02671|FIBA_HUMAN	Controle_19_Slot1-19_1_8827	5799
Controle_19_Slot1_19_1_8827	EEQFNSTYR	EEQFN[1721]STYR	R	V	9	3	439.9318	2779.097	2779.0981	927.3729	927.3733	1172.5098	391.8439	1606.5883	0.0003106128	19.69	15.364	0.9999	2	0	173	181	0.0	5N(1606.5867)	HexNAc-4_Hex-4_Fuc-1	-1.191	0.00030175015087507544	EEQFNSTYR	16.30944	19.690815	0.8993	True	sp|P01861|IGHG4_HUMAN	P01861	IGHG4_HUMAN	IGHG4	Immunoglobulin heavy constant gamma 4			Controle_19_Slot1-19_1_8827	5800
Controle_19_Slot1_19_1_8827	EEQFNSTYR	EEQFN[1883]STYR	R	V	9	3	441.1118	2941.1523	2941.155	981.3914	981.3923	1172.5098	391.8439	1768.6452	0.0007096071	26.443	16.252	0.9999	2	0	173	181	0.0	5N(1768.6396)	HexNAc-4_Hex-5_Fuc-1	-2.0689	0.0011043622308117	EEQFNSTYR	21.248316	26.44392	0.9071	True	sp|P01861|IGHG4_HUMAN	P01861	IGHG4_HUMAN	IGHG4	Immunoglobulin heavy constant gamma 4			Controle_19_Slot1-19_1_8827	5804
Controle_19_Slot1_19_1_8827	EEQFNSTYR	EEQFN[1883]STYR	R	V	9	4	441.1118	2941.151	2941.1492	736.295	736.2946	1172.5098	294.1347	1768.6394	0.002325835	21.488	16.965	0.9998	2	0	173	181	0.0	5N(1768.6396)	HexNAc-4_Hex-5_Fuc-1	0.179	0.0	EEQFNSTYR	16.967583	21.488491	0.8641	True	sp|P01861|IGHG4_HUMAN	P01861	IGHG4_HUMAN	IGHG4	Immunoglobulin heavy constant gamma 4			Controle_19_Slot1-19_1_8827	5807
Controle_19_Slot1_19_1_8827	EEQFNSTYR	EEQFN[1721]STYR	R	V	9	3	441.1118	2779.0967	2779.098	927.3728	927.3733	1172.5098	391.8439	1606.5881	0.1818623	15.3	11.945	0.99	2	0	173	181	0.0	5N(1606.5867)	HexNAc-4_Hex-4_Fuc-1	-0.082	0.0	EEQFNSTYR	12.408022	15.300142	0.9713	True	sp|P01861|IGHG4_HUMAN	P01861	IGHG4_HUMAN	IGHG4	Immunoglobulin heavy constant gamma 4			Controle_19_Slot1-19_1_8827	5808
Controle_19_Slot1_19_1_8827	EEQFNSTYR	EEQFN[1721]STYR	R	V	9	3	441.1118	2779.094	2779.0952	927.3719	927.3723	1172.5098	391.8439	1606.5854	0.3030248	19.992	15.264	0.9837	2	0	173	181	0.0	5N(1606.5867)	HexNAc-4_Hex-4_Fuc-1	-0.7614	0.0	EEQFnSTYR	19.992224	19.992224	0.8986	True	sp|P01861|IGHG4_HUMAN	P01861	IGHG4_HUMAN	IGHG4	Immunoglobulin heavy constant gamma 4			Controle_19_Slot1-19_1_8827	5809
Controle_19_Slot1_19_1_8827	EEQFNSTYR	EEQFN[1721]STYR	R	V	9	2	441.1118	2779.0781	2779.0916	1390.5463	1390.5531	1172.5098	587.2622	1606.5817	0.05707338	18.29	11.121	0.9923	2	0	173	181	0.0	5N(1606.5867)	HexNAc-4_Hex-4_Fuc-1	-1.1492	0.00030175015087507544	EEQFnSTYR	18.290369	16.087273	1.1991	True	sp|P01861|IGHG4_HUMAN	P01861	IGHG4_HUMAN	IGHG4	Immunoglobulin heavy constant gamma 4			Controle_19_Slot1-19_1_8827	5813
Controle_19_Slot1_19_1_8827	EEQFNSTYR	EEQFN[1721]STYR	R	V	9	3	441.1118	2779.096	2779.0972	927.3726	927.373	1172.5098	391.8439	1606.5874	0.06554287	23.468	16.797	0.9962	2	0	173	181	0.0	5N(1606.5867)	HexNAc-4_Hex-4_Fuc-1	-0.2469	0.0	EEQFNSTYR	22.968819	23.46872	0.9252	True	sp|P01861|IGHG4_HUMAN	P01861	IGHG4_HUMAN	IGHG4	Immunoglobulin heavy constant gamma 4			Controle_19_Slot1-19_1_8827	5816
Controle_19_Slot1_19_1_8827	EGTCPEAPTDECKPVK	EGTCPEAPTDECKPVK	R	W	16	3	442.2887	1816.7969	1816.7949	606.6062	606.6056	1816.7971	606.6063	-0.0022	2.24339e-09	29.204	8.168	1.0	2	0	347	362	0.0	12C(57.0215), 4C(57.0215)							0.7975	True	sp|P02787|TRFE_HUMAN	P02787	TRFE_HUMAN	TF	Serotransferrin			Controle_19_Slot1-19_1_8827	5842
Controle_19_Slot1_19_1_8827	EGTCPEAPTDECKPVK	EGTCPEAPTDECKPVK	R	W	16	3	442.2887	1816.7935	1816.7917	606.6051	606.6045	1816.7971	606.6063	-0.0053	0.0005461602	18.633	8.016	0.999	2	0	347	362	0.0	12C(57.0215), 4C(57.0215)							0.8244	True	sp|P02787|TRFE_HUMAN	P02787	TRFE_HUMAN	TF	Serotransferrin			Controle_19_Slot1-19_1_8827	5856
Controle_19_Slot1_19_1_8827	EEQFNSTYR	EEQFN[1721]STYR	R	V	9	3	443.4661	2779.0945	2779.0955	927.3721	927.3724	1172.5098	391.8439	1606.5856	0.005074007	22.949	18.236	0.9991	2	0	173	181	0.0	5N(1606.5867)	HexNAc-4_Hex-4_Fuc-1	-0.6562	0.0	EEQFNSTYR	20.842545	22.949076	0.9788	True	sp|P01861|IGHG4_HUMAN	P01861	IGHG4_HUMAN	IGHG4	Immunoglobulin heavy constant gamma 4			Controle_19_Slot1-19_1_8827	5859
Controle_19_Slot1_19_1_8827	EEQFNSTYR	EEQFN[1721]STYR	R	V	9	3	443.4661	2779.1025	2779.1038	927.3748	927.3752	1172.5098	391.8439	1606.5939	0.708436	16.151	14.414	0.9599	2	0	173	181	0.0	5N(1606.5867)	HexNAc-4_Hex-4_Fuc-1	-2.0453	0.0011043622308117	EEQFnSTYR	16.151487	14.065521	0.8934	True	sp|P01861|IGHG4_HUMAN	P01861	IGHG4_HUMAN	IGHG4	Immunoglobulin heavy constant gamma 4			Controle_19_Slot1-19_1_8827	5860
Controle_19_Slot1_19_1_8827	EGTCPEAPTDECKPVK	EGTCPEAPTDECKPVK	R	W	16	3	443.4661	1816.7988	1816.797	606.6069	606.6063	1816.7971	606.6063	-0.0001	1.216076e-06	24.996	8.227	1.0	2	0	347	362	0.0	12C(57.0215), 4C(57.0215)							0.8197	True	sp|P02787|TRFE_HUMAN	P02787	TRFE_HUMAN	TF	Serotransferrin			Controle_19_Slot1-19_1_8827	5861
Controle_19_Slot1_19_1_8827	EEQYNSTFR	EEQYN[1721]STFR	R	V	9	3	443.4661	2779.097	2779.0981	927.3729	927.3733	1172.5098	391.8439	1606.5883	0.06129855	18.563	18.563	0.9964	2	0	223	231	0.0	5N(1606.5867)	HexNAc-4_Hex-4_Fuc-1	0.0009	0.0	EEQYNSTFR	14.2824745	18.563393	0.936	True	sp|P01860|IGHG3_HUMAN	P01860	IGHG3_HUMAN	IGHG3	Immunoglobulin heavy constant gamma 3			Controle_19_Slot1-19_1_8827	5863
Controle_19_Slot1_19_1_8827	EEQFNSTYR	EEQFN[2086]STYR	R	V	9	3	443.4661	3144.2173	3144.2212	1049.0797	1049.081	1172.5098	391.8439	1971.7114	0.3775703	18.323	14.184	0.9912	2	0	173	181	0.0	5N(1971.7189)	HexNAc-5_Hex-5_Fuc-1	-2.2549	0.0011043622308117	EEQFnSTYR	18.323929	16.121502	0.9533	True	sp|P01861|IGHG4_HUMAN	P01861	IGHG4_HUMAN	IGHG4	Immunoglobulin heavy constant gamma 4			Controle_19_Slot1-19_1_8827	5885
Controle_19_Slot1_19_1_8827	EEQFNSTYR	EEQFN[1883]STYR	R	V	9	3	444.6432	2941.1538	2941.1562	981.3919	981.3927	1172.5098	391.8439	1768.6464	0.08900696	18.988	13.912	0.9954	2	0	173	181	0.0	5N(1768.6396)	HexNAc-4_Hex-5_Fuc-1	-2.2657	0.0011043622308117	EEQFNSTYR	16.005518	18.988533	0.9445	True	sp|P01861|IGHG4_HUMAN	P01861	IGHG4_HUMAN	IGHG4	Immunoglobulin heavy constant gamma 4			Controle_19_Slot1-19_1_8827	5889
Controle_19_Slot1_19_1_8827	EEQFNSTYR	EEQFN[2086]STYR	R	V	9	3	444.6432	3144.2292	3144.233	1049.0837	1049.0849	1172.5098	391.8439	1971.7231	0.9156011	13.65	9.728	0.9759	2	0	173	181	0.0	5N(1971.7189)	HexNAc-5_Hex-5_Fuc-1	-2.3919	0.0013161358252171	EEQFnSTYR	13.650914	12.801485	1.0086	True	sp|P01861|IGHG4_HUMAN	P01861	IGHG4_HUMAN	IGHG4	Immunoglobulin heavy constant gamma 4			Controle_19_Slot1-19_1_8827	5892
Controle_19_Slot1_19_1_8827	EEQFNSTYR	EEQFN[1355]STYR	R	V	9	2	444.6432	2413.9531	2413.958	1207.9838	1207.9863	1172.5098	587.2622	1241.4482	0.04583767	18.095	16.231	0.9937	2	0	173	181	0.0	5N(1241.4545)	HexNAc-3_Hex-3_Fuc-1	-1.5899	0.0011043622308117	EEQFNSTYR	15.892314	18.095394	1.1328	True	sp|P01861|IGHG4_HUMAN	P01861	IGHG4_HUMAN	IGHG4	Immunoglobulin heavy constant gamma 4			Controle_19_Slot1-19_1_8827	5893
Controle_19_Slot1_19_1_8827	EEQFNSTYR	EEQFN[2174]STYR	R	V	9	3	444.6432	3232.2432	3232.2473	1078.4217	1078.423	1172.5098	391.8439	2059.7375	0.8814358	14.759	12.285	0.9586	2	0	173	181	0.0	5N(2059.7350)	HexNAc-4_Hex-5_Fuc-1_NeuAc-1	1.4009	0.0	EEQFNSTYR	14.707544	14.759037	0.9876	True	sp|P01861|IGHG4_HUMAN	P01861	IGHG4_HUMAN	IGHG4	Immunoglobulin heavy constant gamma 4			Controle_19_Slot1-19_1_8827	5896
Controle_19_Slot1_19_1_8827	EEQFNSTYR	EEQFN[2086]STYR	R	V	9	3	445.8205	3144.2275	3144.231	1049.0831	1049.0843	1172.5098	391.8439	1971.7211	0.08401491	18.357	13.384	0.9979	2	0	173	181	0.0	5N(1971.7189)	HexNAc-5_Hex-5_Fuc-1	-1.4593	0.0005861664712778429	EEQFNSTYR	14.06867	18.357979	0.9454	True	sp|P01861|IGHG4_HUMAN	P01861	IGHG4_HUMAN	IGHG4	Immunoglobulin heavy constant gamma 4			Controle_19_Slot1-19_1_8827	5918
Controle_19_Slot1_19_1_8827	SSAGSWNSGSSGPGSTGNR		P	N	19	2	445.8205	1752.738	1752.7382	877.3763	877.3764	1751.7458	876.8802	0.9923	8.26312e-05	20.236	14.415	1.0	1	0	290	308	0.0		Mod1: First isotopic peak (PeakApex: 1.0014); Mod1: Deamidation (PeakApex: 0.9852, Theoretical: 0.9840)						0.993	False	sp|P02671-2|FIBA_HUMAN	P02671-2	FIBA_HUMAN	FGA	Isoform 2 of Fibrinogen alpha chain		sp|P02671|FIBA_HUMAN	Controle_19_Slot1-19_1_8827	5935
Controle_19_Slot1_19_1_8827	EEQFNSTYR	EEQFN[2174]STYR	R	V	9	3	445.8205	3232.2466	3232.251	1078.4228	1078.4243	1172.5098	391.8439	2059.7412	0.2397029	18.312	15.427	0.9897	2	0	173	181	0.0	5N(2059.7350)	HexNAc-4_Hex-5_Fuc-1_NeuAc-1	-0.3439	0.0	EEQFNSTYR	16.1135	18.31287	0.9144	True	sp|P01861|IGHG4_HUMAN	P01861	IGHG4_HUMAN	IGHG4	Immunoglobulin heavy constant gamma 4			Controle_19_Slot1-19_1_8827	5936
Controle_19_Slot1_19_1_8827	EEQFNSTYR	EEQFN[2174]STYR	R	V	9	4	445.8205	3232.2566	3232.2554	809.0714	809.0711	1172.5098	294.1347	2059.7456	0.9040409	13.642	11.985	0.9687	2	0	173	181	0.0	5N(2059.7350)	HexNAc-4_Hex-5_Fuc-1_NeuAc-1	-6.1646	0.0057265569076592	EEQFnSTYR	13.642014	13.617321	0.8502	True	sp|P01861|IGHG4_HUMAN	P01861	IGHG4_HUMAN	IGHG4	Immunoglobulin heavy constant gamma 4			Controle_19_Slot1-19_1_8827	5937
Controle_19_Slot1_19_1_8827	EEQFNSTYR	EEQFN[2319]STYR	R	V	9	3	445.8205	3378.3008	3378.3062	1127.1075	1127.1093	1172.5098	391.8439	2205.7963	0.2828366	15.821	11.012	0.9933	2	0	173	181	0.0	5N(2204.7725)	HexNAc-4_Hex-5_NeuAc-2	2.565	0.0	EEQFnSTYR	15.821358	13.853397	1.0102	True	sp|P01861|IGHG4_HUMAN	P01861	IGHG4_HUMAN	IGHG4	Immunoglobulin heavy constant gamma 4			Controle_19_Slot1-19_1_8827	5941
Controle_19_Slot1_19_1_8827	EEQFNSTYR	EEQFN[1721]STYR	R	V	9	3	446.9976	2779.11	2779.1113	927.3773	927.3777	1172.5098	391.8439	1606.6015	0.0004970895	29.345	16.726	0.9999	2	0	173	181	0.0	5N(1606.5867)	HexNAc-4_Hex-4_Fuc-1	-3.2531	0.0018022657054582	EEQFNSTYR	23.950579	29.345387	0.929	True	sp|P01861|IGHG4_HUMAN	P01861	IGHG4_HUMAN	IGHG4	Immunoglobulin heavy constant gamma 4			Controle_19_Slot1-19_1_8827	5949
Controle_19_Slot1_19_1_8827	EEQFNSTYR	EEQFN[2174]STYR	R	V	9	4	446.9976	3232.2468	3232.2456	809.069	809.0687	1172.5098	294.1347	2059.7358	0.03946202	15.756	14.477	0.9991	2	0	173	181	0.0	5N(2059.7350)	HexNAc-4_Hex-5_Fuc-1_NeuAc-1	-4.1784	0.0029769288017861	EEQFNSTYR	15.741759	15.756107	0.8543	True	sp|P01861|IGHG4_HUMAN	P01861	IGHG4_HUMAN	IGHG4	Immunoglobulin heavy constant gamma 4			Controle_19_Slot1-19_1_8827	5950
Controle_19_Slot1_19_1_8827	EEQFNSTYR	EEQFN[2174]STYR	R	V	9	3	446.9976	3232.2456	3232.2495	1078.4225	1078.4238	1172.5098	391.8439	2059.7397	0.2654531	17.133	16.065	0.9887	2	0	173	181	0.0	5N(2059.7350)	HexNAc-4_Hex-5_Fuc-1_NeuAc-1	-0.08	0.0	EEQFNSTYR	16.080103	17.133718	0.9781	True	sp|P01861|IGHG4_HUMAN	P01861	IGHG4_HUMAN	IGHG4	Immunoglobulin heavy constant gamma 4			Controle_19_Slot1-19_1_8827	5953
Controle_19_Slot1_19_1_8827	EEQFNSTYR	EEQFN[2174]STYR	R	V	9	4	446.9976	3232.2375	3232.2363	809.0667	809.0664	1172.5098	294.1347	2059.7265	0.03821537	17.901	13.344	0.9992	2	0	173	181	0.0	5N(2059.7350)	HexNAc-4_Hex-5_Fuc-1_NeuAc-1	-8.6029	0.00958391771856	EEQFnSTYR	17.90128	15.69578	0.835	True	sp|P01861|IGHG4_HUMAN	P01861	IGHG4_HUMAN	IGHG4	Immunoglobulin heavy constant gamma 4			Controle_19_Slot1-19_1_8827	5954
Controle_19_Slot1_19_1_8827	ASCNCSNSIY	ASCN[2465]CSNSIY	K	-	10	3	446.9976	3525.267	3525.2732	1176.0963	1176.0983	1174.4382	392.4867	2350.8349	0.006166255	14.327	7.87	0.9994	2	0	249	258	0.0	3C(57.0215), 5C(57.0215), 4N(2350.8304)	HexNAc-4_Hex-5_Fuc-1_NeuAc-2	0.1649	0.0	ASCNCSNSIY	12.780669	14.327397	1.0234	False	sp|P54108-2|CRIS3_HUMAN	P54108-2	CRIS3_HUMAN	CRISP3	Isoform 2 of Cysteine-rich secretory protein 3		sp|P54108-3|CRIS3_HUMAN, sp|P54108|CRIS3_HUMAN	Controle_19_Slot1-19_1_8827	5970
Controle_19_Slot1_19_1_8827	DDNPNLPR		K	L	8	2	446.9976	939.4389	939.4382	470.7267	470.7264	939.441	470.7278	-0.0027	0.2151543	10.169	0.0	0.9758	2	0	131	138	0.0								0.8229	False	sp|P02768|ALBU_HUMAN	P02768	ALBU_HUMAN	ALB	Albumin		sp|P02768-3|ALBU_HUMAN	Controle_19_Slot1-19_1_8827	5971
Controle_19_Slot1_19_1_8827	EEQFNSTYR	EEQFN[1721]STYR	R	V	9	2	448.1764	2779.0854	2779.0986	1390.55	1390.5566	1172.5098	587.2622	1606.5888	0.001176922	23.565	19.992	0.9993	2	0	173	181	0.0	5N(1606.5867)	HexNAc-4_Hex-4_Fuc-1	-0.642	0.0	EEQFNSTYR	22.960163	23.56527	1.2563	True	sp|P01861|IGHG4_HUMAN	P01861	IGHG4_HUMAN	IGHG4	Immunoglobulin heavy constant gamma 4			Controle_19_Slot1-19_1_8827	5981
Controle_19_Slot1_19_1_8827	EEQFNSTYR	EEQFN[1924]STYR	R	V	9	3	448.1764	2982.1753	2982.178	995.0657	995.0666	1172.5098	391.8439	1809.6682	0.004272417	23.097	16.161	0.9994	2	0	173	181	0.0	5N(1809.6661)	HexNAc-5_Hex-4_Fuc-1	-1.0332	0.00030175015087507544	EEQFNSTYR	14.083618	23.097267	1.0086	True	sp|P01861|IGHG4_HUMAN	P01861	IGHG4_HUMAN	IGHG4	Immunoglobulin heavy constant gamma 4			Controle_19_Slot1-19_1_8827	5983
Controle_19_Slot1_19_1_8827	EEQFNSTYR	EEQFN[2174]STYR	R	V	9	3	448.1764	3232.248	3232.2524	1078.4233	1078.4247	1172.5098	391.8439	2059.7426	0.09361677	17.46	12.086	0.9957	2	0	173	181	0.0	5N(2059.7350)	HexNAc-4_Hex-5_Fuc-1_NeuAc-1	-0.0349	0.0	EEQFnSTYR	17.460068	17.460068	0.9088	True	sp|P01861|IGHG4_HUMAN	P01861	IGHG4_HUMAN	IGHG4	Immunoglobulin heavy constant gamma 4			Controle_19_Slot1-19_1_8827	5984
Controle_19_Slot1_19_1_8827	EEQFNSTYR	EEQFN[1924]STYR	R	V	9	3	448.1764	2982.1758	2982.1785	995.0659	995.0668	1172.5098	391.8439	1809.6687	0.02313568	23.318	16.15	0.9986	2	0	173	181	0.0	5N(1809.6661)	HexNAc-5_Hex-4_Fuc-1	0.008	0.0	EEQFNSTYR	20.148369	23.31899	0.9524	True	sp|P01861|IGHG4_HUMAN	P01861	IGHG4_HUMAN	IGHG4	Immunoglobulin heavy constant gamma 4			Controle_19_Slot1-19_1_8827	5988
Controle_19_Slot1_19_1_8827	DDNPNLPR		K	L	8	2	448.1764	939.4431	939.4424	470.7288	470.7285	939.441	470.7278	0.0014	0.0691433	12.141	0.0	0.9936	2	0	131	138	0.0								0.8261	False	sp|P02768|ALBU_HUMAN	P02768	ALBU_HUMAN	ALB	Albumin		sp|P02768-3|ALBU_HUMAN	Controle_19_Slot1-19_1_8827	5990
Controle_19_Slot1_19_1_8827	MDGASNVTCIN	M[147]DGASN[2319]VTCIN	K	S	11	3	448.1764	3401.242	3401.2476	1134.7546	1134.7565	1196.4801	399.834	2204.7675	0.0001278376	23.892	14.483	0.999	1	0	1024	1034	0.0	1M(15.9949), 9C(57.0215), 6N(2204.7725)	HexNAc-4_Hex-5_NeuAc-2	4.1964	0.0	MDGASNVTCIN	18.045185	23.892633	1.0149	True	sp|P08603|CFAH_HUMAN	P08603	CFAH_HUMAN	CFH	Complement factor H			Controle_19_Slot1-19_1_8827	5997
Controle_19_Slot1_19_1_8827	EEQFNSTYR	EEQFN[2174]STYR	R	V	9	4	448.1764	3232.2505	3232.2493	809.0699	809.0696	1172.5098	294.1347	2059.7395	0.05837791	17.944	15.742	0.9987	2	0	173	181	0.0	5N(2059.7350)	HexNAc-4_Hex-5_Fuc-1_NeuAc-1	-4.8249	0.0039072039072039	EEQFNSTYR	13.65733	17.944065	0.8751	True	sp|P01861|IGHG4_HUMAN	P01861	IGHG4_HUMAN	IGHG4	Immunoglobulin heavy constant gamma 4			Controle_19_Slot1-19_1_8827	5998
Controle_19_Slot1_19_1_8827	EEQFNSTYR	EEQFN[2174]STYR	R	V	9	2	448.1764	3235.228	3235.2437	1618.6213	1618.6291	1172.5098	587.2622	2062.7338	0.103963	15.731	11.853	0.9966	2	0	173	181	0.0	5N(2059.7350)	HexNAc-4_Hex-5_Fuc-1_NeuAc-1	-3.5742	0.0025484199796126	EEQFnSTYR	15.731871	15.598214	1.3033	True	sp|P01861|IGHG4_HUMAN	P01861	IGHG4_HUMAN	IGHG4	Immunoglobulin heavy constant gamma 4			Controle_19_Slot1-19_1_8827	5999
Controle_19_Slot1_19_1_8827	EEQFNSTYR	EEQFN[1737]STYR	R	V	9	3	448.1764	2795.0898	2795.091	932.7039	932.7043	1172.5098	391.8439	1622.5813	0.2242797	15.782	13.589	0.9805	2	0	173	181	0.0	5N(1622.5817)	HexNAc-4_Hex-5	5.5495	0.0	EEQFNSTYR	13.581586	15.782997	0.9463	True	sp|P01861|IGHG4_HUMAN	P01861	IGHG4_HUMAN	IGHG4	Immunoglobulin heavy constant gamma 4			Controle_19_Slot1-19_1_8827	6004
Controle_19_Slot1_19_1_8827	EEQFNSTYR	EEQFN[1355]STYR	R	V	9	2	449.3547	2413.9614	2413.9663	1207.988	1207.9904	1172.5098	587.2622	1241.4565	0.5350381	16.621	11.676	0.8984	2	0	173	181	0.0	5N(1241.4545)	HexNAc-3_Hex-3_Fuc-1	-0.072	0.0	EEQFnSTYR	16.621752	14.534785	1.1091	True	sp|P01861|IGHG4_HUMAN	P01861	IGHG4_HUMAN	IGHG4	Immunoglobulin heavy constant gamma 4			Controle_19_Slot1-19_1_8827	6018
Controle_19_Slot1_19_1_8827	EEQFNSTYR	EEQFN[1559]STYR	R	V	9	3	449.3547	2617.053	2617.0532	873.3583	873.3583	1172.5098	391.8439	1444.5434	0.01427447	21.694	18.479	0.9983	2	0	173	181	0.0	5N(1444.5339)	HexNAc-4_Hex-3_Fuc-1	-2.2781	0.0011043622308117	EEQFNSTYR	16.834358	21.694477	0.9312	True	sp|P01861|IGHG4_HUMAN	P01861	IGHG4_HUMAN	IGHG4	Immunoglobulin heavy constant gamma 4			Controle_19_Slot1-19_1_8827	6020
Controle_19_Slot1_19_1_8827	MDGASNVTCINS	M[147]DGASN[2319]VTCINS	K	R	12	3	449.3547	3488.2769	3488.2827	1163.7662	1163.7682	1283.5121	428.8446	2204.7705	0.00272301	20.016	10.799	0.9917	1	0	1024	1035	0.0	1M(15.9949), 9C(57.0215), 6N(2204.7725)	HexNAc-4_Hex-5_NeuAc-2	4.8632	0.0	MDGASNVTCINS	16.236729	20.01678	1.0248	True	sp|P08603|CFAH_HUMAN	P08603	CFAH_HUMAN	CFH	Complement factor H			Controle_19_Slot1-19_1_8827	6031
Controle_19_Slot1_19_1_8827	EEQFNSTYR	EEQFN[1559]STYR	R	V	9	2	450.5321	2617.039	2617.0483	1309.5268	1309.5314	1172.5098	587.2622	1444.5385	0.1343519	17.061	14.356	0.9773	2	0	173	181	0.0	5N(1444.5339)	HexNAc-4_Hex-3_Fuc-1	-0.8466	0.0	EEQFnSTYR	17.061817	15.232005	1.1721	True	sp|P01861|IGHG4_HUMAN	P01861	IGHG4_HUMAN	IGHG4	Immunoglobulin heavy constant gamma 4			Controle_19_Slot1-19_1_8827	6045
Controle_19_Slot1_19_1_8827	EEQFNSTYR	EEQFN[1559]STYR	R	V	9	3	450.5321	2617.0522	2617.0525	873.358	873.3581	1172.5098	391.8439	1444.5427	0.003563597	22.962	16.387	0.9991	2	0	173	181	0.0	5N(1444.5339)	HexNAc-4_Hex-3_Fuc-1	-2.1989	0.0011043622308117	EEQFnSTYR	22.962439	20.569454	0.8883	True	sp|P01861|IGHG4_HUMAN	P01861	IGHG4_HUMAN	IGHG4	Immunoglobulin heavy constant gamma 4			Controle_19_Slot1-19_1_8827	6047
Controle_19_Slot1_19_1_8827	DDNPNLPR		K	L	8	1	450.5321	939.4392	939.4396	940.4464	940.4469	939.441	940.4483	-0.0013	0.001660543	17.619	4.818	1.0	2	0	131	138	0.0								1.3596	False	sp|P02768|ALBU_HUMAN	P02768	ALBU_HUMAN	ALB	Albumin		sp|P02768-3|ALBU_HUMAN	Controle_19_Slot1-19_1_8827	6056
Controle_19_Slot1_19_1_8827	EEQFNSTYR	EEQFN[1762]STYR	R	V	9	3	450.5321	2820.121	2820.1226	941.0476	941.0481	1172.5098	391.8439	1647.6127	0.1315184	16.703	15.785	0.9941	2	0	173	181	0.0	5N(1647.6132)	HexNAc-5_Hex-3_Fuc-1	0.2584	0.0	EEQFNSTYR	14.768735	16.703285	0.9481	True	sp|P01861|IGHG4_HUMAN	P01861	IGHG4_HUMAN	IGHG4	Immunoglobulin heavy constant gamma 4			Controle_19_Slot1-19_1_8827	6060
Controle_19_Slot1_19_1_8827	MDGASNVTCIN	M[147]DGASN[2319]VTCIN	K	S	11	3	450.5321	3401.2422	3401.2478	1134.7547	1134.7565	1196.4801	399.834	2204.7675	0.04384167	15.257	13.119	0.9632	1	0	1024	1034	0.0	1M(15.9949), 9C(57.0215), 6N(2204.7725)	HexNAc-4_Hex-5_NeuAc-2	4.3165	0.0	MDGASNVTCIN	13.389698	15.257644	1.0316	True	sp|P08603|CFAH_HUMAN	P08603	CFAH_HUMAN	CFH	Complement factor H			Controle_19_Slot1-19_1_8827	6061
Controle_19_Slot1_19_1_8827	EEQFNSTYR	EEQFN[1762]STYR	R	V	9	3	451.7088	2820.123	2820.1248	941.0483	941.0489	1172.5098	391.8439	1647.6149	0.1275918	17.195	13.623	0.9943	2	0	173	181	0.0	5N(1647.6132)	HexNAc-5_Hex-3_Fuc-1	-1.0774	0.00030175015087507544	EEQFnSTYR	17.195955	15.672358	0.9716	True	sp|P01861|IGHG4_HUMAN	P01861	IGHG4_HUMAN	IGHG4	Immunoglobulin heavy constant gamma 4			Controle_19_Slot1-19_1_8827	6078
Controle_19_Slot1_19_1_8827	EEQFNSTYR	EEQFN[2174]STYR	R	V	9	3	451.7088	3232.2456	3232.2495	1078.4225	1078.4238	1172.5098	391.8439	2059.7397	0.5196276	16.721	13.453	0.9775	2	0	173	181	0.0	5N(2059.7350)	HexNAc-4_Hex-5_Fuc-1_NeuAc-1	0.7965	0.0	EEQFnSTYR	16.721315	14.639225	0.8822	True	sp|P01861|IGHG4_HUMAN	P01861	IGHG4_HUMAN	IGHG4	Immunoglobulin heavy constant gamma 4			Controle_19_Slot1-19_1_8827	6080
Controle_19_Slot1_19_1_8827	DDNPNLPR		K	L	8	2	451.7088	939.4448	939.4441	470.7297	470.7293	939.441	470.7278	0.0031	0.03852566	14.157	3.955	0.9964	2	0	131	138	0.0								0.8245	False	sp|P02768|ALBU_HUMAN	P02768	ALBU_HUMAN	ALB	Albumin		sp|P02768-3|ALBU_HUMAN	Controle_19_Slot1-19_1_8827	6081
Controle_19_Slot1_19_1_8827	EEQFNSTYR	EEQFN[1559]STYR	R	V	9	2	451.7088	2617.031	2617.0403	1309.5228	1309.5274	1172.5098	587.2622	1444.5305	0.1095857	18.216	13.945	0.9821	2	0	173	181	0.0	5N(1444.5339)	HexNAc-4_Hex-3_Fuc-1	-0.5245	0.0	EEQFNSTYR	16.015087	18.216265	1.0808	True	sp|P01861|IGHG4_HUMAN	P01861	IGHG4_HUMAN	IGHG4	Immunoglobulin heavy constant gamma 4			Controle_19_Slot1-19_1_8827	6083
Controle_19_Slot1_19_1_8827	EEQFNSTYR	EEQFN[1762]STYR	R	V	9	3	451.7088	2820.1233	2820.1248	941.0484	941.0489	1172.5098	391.8439	1647.6149	0.3632368	17.637	15.406	0.9845	2	0	173	181	0.0	5N(1647.6132)	HexNAc-5_Hex-3_Fuc-1	-0.7484	0.0	EEQFNSTYR	15.553855	17.63794	0.9464	True	sp|P01861|IGHG4_HUMAN	P01861	IGHG4_HUMAN	IGHG4	Immunoglobulin heavy constant gamma 4			Controle_19_Slot1-19_1_8827	6088
Controle_19_Slot1_19_1_8827	LLCNGDNDCGDQSDEANCR	LLCNGDNDCGDQSDEANCR	R	R	19	2	451.7088	2212.8052	2212.8083	1107.4099	1107.4114	2211.8215	1106.918	0.9868	1.817607e-05	29.462	9.089	1.0	2	0	138	156	0.0	18C(57.0215), 3C(57.0215), 9C(57.0215)	Mod1: Deamidation (PeakApex: 0.9852, Theoretical: 0.9840)						1.0936	True	sp|P07358|CO8B_HUMAN	P07358	CO8B_HUMAN	C8B	Complement component C8 beta chain			Controle_19_Slot1-19_1_8827	6093
Controle_19_Slot1_19_1_8827	EEQFNSTYR	EEQFN[2012]STYR	R	V	9	3	451.7088	3070.1956	3070.1987	1024.4058	1024.4068	1172.5098	391.8439	1897.6889	0.1286393	18.56	13.221	0.9917	2	0	173	181	0.0	5N(1897.6821)	HexNAc-4_Hex-4_Fuc-1_NeuAc-1	-0.8539	0.0	EEQFnSTYR	18.56015	16.118517	0.9517	True	sp|P01861|IGHG4_HUMAN	P01861	IGHG4_HUMAN	IGHG4	Immunoglobulin heavy constant gamma 4			Controle_19_Slot1-19_1_8827	6095
Controle_19_Slot1_19_1_8827	EEQFNSTYR	EEQFN[2012]STYR	R	V	9	3	451.7088	3070.1936	3070.197	1024.4051	1024.4063	1172.5098	391.8439	1897.6872	0.01101648	21.136	13.787	0.9986	2	0	173	181	0.0	5N(1897.6821)	HexNAc-4_Hex-4_Fuc-1_NeuAc-1	-1.1258	0.00030175015087507544	EEQFNSTYR	18.2566	21.13663	0.9871	True	sp|P01861|IGHG4_HUMAN	P01861	IGHG4_HUMAN	IGHG4	Immunoglobulin heavy constant gamma 4			Controle_19_Slot1-19_1_8827	6098
Controle_19_Slot1_19_1_8827	EEQFNSTYR	EEQFN[1924]STYR	R	V	9	3	452.8864	2982.1724	2982.1753	995.0647	995.0657	1172.5098	391.8439	1809.6655	0.2691493	18.162	14.936	0.9882	2	0	173	181	0.0	5N(1809.6661)	HexNAc-5_Hex-4_Fuc-1	0.3223	0.0	EEQFNSTYR	14.932514	18.162865	0.9899	True	sp|P01861|IGHG4_HUMAN	P01861	IGHG4_HUMAN	IGHG4	Immunoglobulin heavy constant gamma 4			Controle_19_Slot1-19_1_8827	6113
Controle_19_Slot1_19_1_8827	EEQFNSTYR	EEQFN[2012]STYR	R	V	9	2	452.8864	3070.1682	3070.1833	1536.0914	1536.0989	1172.5098	587.2622	1897.6735	0.0844235	18.402	14.658	0.9934	2	0	173	181	0.0	5N(1897.6821)	HexNAc-4_Hex-4_Fuc-1_NeuAc-1	1.3626	0.0	EEQFnSTYR	18.402489	18.402489	1.2793	True	sp|P01861|IGHG4_HUMAN	P01861	IGHG4_HUMAN	IGHG4	Immunoglobulin heavy constant gamma 4			Controle_19_Slot1-19_1_8827	6129
Controle_19_Slot1_19_1_8827	EEQFNSTYR	EEQFN[1762]STYR	R	V	9	3	452.8864	2820.1265	2820.128	941.0494	941.0499	1172.5098	391.8439	1647.6181	0.1854208	17.598	16.024	0.9919	2	0	173	181	0.0	5N(1647.6132)	HexNAc-5_Hex-3_Fuc-1	-2.4836	0.0013161358252171	EEQFNSTYR	16.042465	17.598713	0.8864	True	sp|P01861|IGHG4_HUMAN	P01861	IGHG4_HUMAN	IGHG4	Immunoglobulin heavy constant gamma 4			Controle_19_Slot1-19_1_8827	6130
Controle_19_Slot1_19_1_8827	EEQFNSTYR	EEQFN[2012]STYR	R	V	9	2	452.8864	3070.1719	3070.187	1536.0932	1536.1008	1172.5098	587.2622	1897.6772	0.04818573	20.72	12.365	0.9964	2	0	173	181	0.0	5N(1897.6821)	HexNAc-4_Hex-4_Fuc-1_NeuAc-1	1.1625	0.0	EEQFnSTYR	20.72023	20.72023	1.3244	True	sp|P01861|IGHG4_HUMAN	P01861	IGHG4_HUMAN	IGHG4	Immunoglobulin heavy constant gamma 4			Controle_19_Slot1-19_1_8827	6138
Controle_19_Slot1_19_1_8827	EEQFNSTYR	EEQFN[2012]STYR	R	V	9	3	454.065	3070.1978	3070.201	1024.4065	1024.4076	1172.5098	391.8439	1897.6911	0.02860207	21.109	13.968	0.9978	2	0	173	181	0.0	5N(1897.6821)	HexNAc-4_Hex-4_Fuc-1_NeuAc-1	-0.6665	0.0	EEQFnSTYR	21.109505	18.109367	0.9567	True	sp|P01861|IGHG4_HUMAN	P01861	IGHG4_HUMAN	IGHG4	Immunoglobulin heavy constant gamma 4			Controle_19_Slot1-19_1_8827	6141
Controle_19_Slot1_19_1_8827	EEQFNSTYR	EEQFN[1762]STYR	R	V	9	3	454.065	2820.1235	2820.125	941.0484	941.0489	1172.5098	391.8439	1647.6152	0.4463876	16.124	16.076	0.9808	2	0	173	181	0.0	5N(1647.6132)	HexNAc-5_Hex-3_Fuc-1	-0.6272	0.0	EEQFnSTYR	16.124447	16.124447	0.9705	True	sp|P01861|IGHG4_HUMAN	P01861	IGHG4_HUMAN	IGHG4	Immunoglobulin heavy constant gamma 4			Controle_19_Slot1-19_1_8827	6146
Controle_19_Slot1_19_1_8827	EEQFNSTYR	EEQFN[2012]STYR	R	V	9	3	454.065	3070.1863	3070.1897	1024.4027	1024.4038	1172.5098	391.8439	1897.6799	0.003186914	26.489	17.083	0.9993	2	0	173	181	0.0	5N(1897.6821)	HexNAc-4_Hex-4_Fuc-1_NeuAc-1	0.7184	0.0	EEQFNSTYR	20.81037	26.489365	0.9899	True	sp|P01861|IGHG4_HUMAN	P01861	IGHG4_HUMAN	IGHG4	Immunoglobulin heavy constant gamma 4			Controle_19_Slot1-19_1_8827	6149
Controle_19_Slot1_19_1_8827	EEQFNSTYR	EEQFN[1762]STYR	R	V	9	3	454.065	2820.1252	2820.1267	941.049	941.0495	1172.5098	391.8439	1647.6169	0.05772332	19.554	11.326	0.9973	2	0	173	181	0.0	5N(1647.6132)	HexNAc-5_Hex-3_Fuc-1	-1.7168	0.0011043622308117	EEQFNSTYR	18.26811	19.554947	0.9338	True	sp|P01861|IGHG4_HUMAN	P01861	IGHG4_HUMAN	IGHG4	Immunoglobulin heavy constant gamma 4			Controle_19_Slot1-19_1_8827	6150
Controle_19_Slot1_19_1_8827	EEQFNSTYR	EEQFN[1924]STYR	R	V	9	3	454.065	2982.1746	2982.177	995.0655	995.0663	1172.5098	391.8439	1809.6672	0.02171821	16.792	16.152	0.9986	2	0	173	181	0.0	5N(1809.6661)	HexNAc-5_Hex-4_Fuc-1	-0.063	0.0	EEQFNSTYR	12.111015	16.792973	0.9862	True	sp|P01861|IGHG4_HUMAN	P01861	IGHG4_HUMAN	IGHG4	Immunoglobulin heavy constant gamma 4			Controle_19_Slot1-19_1_8827	6152
Controle_19_Slot1_19_1_8827	EEQFNSTYR	EEQFN[1762]STYR	R	V	9	3	454.065	2820.1213	2820.1228	941.0477	941.0482	1172.5098	391.8439	1647.613	0.06975634	20.642	18.309	0.9968	2	0	173	181	0.0	5N(1647.6132)	HexNAc-5_Hex-3_Fuc-1	1.4744	0.0	EEQFNSTYR	16.946896	20.642189	0.9958	True	sp|P01861|IGHG4_HUMAN	P01861	IGHG4_HUMAN	IGHG4	Immunoglobulin heavy constant gamma 4			Controle_19_Slot1-19_1_8827	6154
Controle_19_Slot1_19_1_8827	EEQYNSTFR	EEQYN[2174]STFR	R	V	9	3	454.065	3232.2458	3232.25	1078.4225	1078.4239	1172.5098	391.8439	2059.7402	0.1910403	15.931	11.427	0.9917	2	0	223	231	0.0	5N(2059.7350)	HexNAc-4_Hex-5_Fuc-1_NeuAc-1	-0.6141	0.0	EEQYNSTFR	13.836558	15.931406	0.945	True	sp|P01860|IGHG3_HUMAN	P01860	IGHG3_HUMAN	IGHG3	Immunoglobulin heavy constant gamma 3			Controle_19_Slot1-19_1_8827	6157
Controle_19_Slot1_19_1_8827	EEQFNSTYR	EEQFN[2012]STYR	R	V	9	3	455.241	3071.1948	3071.1982	1024.7389	1024.74	1172.5098	391.8439	1898.6884	0.1270902	21.9	15.115	0.9845	2	0	173	181	0.0	5N(1897.6821)	HexNAc-4_Hex-4_Fuc-1_NeuAc-1	-0.382	0.0	EEQFnSTYR	21.900166	19.191206	0.9871	True	sp|P01861|IGHG4_HUMAN	P01861	IGHG4_HUMAN	IGHG4	Immunoglobulin heavy constant gamma 4			Controle_19_Slot1-19_1_8827	6176
Controle_19_Slot1_19_1_8827	TSAHGNVAEGETKPDPDVTER		P	C	21	3	455.241	2209.0276	2209.0261	737.3498	737.3493	2209.0247	737.3488	0.0014	4.117e-11	38.062	8.283	1.0	1	0	29	49	0.0								0.8624	True	sp|P02790|HEMO_HUMAN	P02790	HEMO_HUMAN	HPX	Hemopexin			Controle_19_Slot1-19_1_8827	6192
Controle_19_Slot1_19_1_8827	CCAAADPHECYA	CCAAADPHECYA	K	K	12	2	456.4196	1423.4982	1423.4972	712.7564	712.7559	1423.4954	712.755	0.0018	7.911341e-05	22.907	0.0	1.0	1	0	384	395	0.0	10C(57.0215), 1C(57.0215), 2C(57.0215)							0.9043	False	sp|P02768|ALBU_HUMAN	P02768	ALBU_HUMAN	ALB	Albumin		sp|P02768-2|ALBU_HUMAN, sp|P02768-3|ALBU_HUMAN	Controle_19_Slot1-19_1_8827	6205
Controle_19_Slot1_19_1_8827	ISEENETTCY	ISEEN[2319]ETTCY	R	M	10	3	456.4196	3449.254	3449.2595	1150.7586	1150.7604	1244.4867	415.8362	2204.7729	0.04856184	17.027	10.719	0.96	1	0	907	916	0.0	9C(57.0215), 5N(2204.7725)	HexNAc-4_Hex-5_NeuAc-2	7.7627	0.0	ISEENETTCY	16.320522	17.027473	1.007	True	sp|P08603|CFAH_HUMAN	P08603	CFAH_HUMAN	CFH	Complement factor H			Controle_19_Slot1-19_1_8827	6206
Controle_19_Slot1_19_1_8827	LGACNDTLQQ	LGACN[2319]DTLQQ	K	L	10	3	456.4196	3323.2654	3323.27	1108.7624	1108.7639	1118.5026	373.8415	2204.7675	0.002869973	27.567	14.18	0.9913	1	0	124	133	0.0	4C(57.0215), 5N(2204.7725)	HexNAc-4_Hex-5_NeuAc-2	3.4909	0.0	LGACNDTLQQ	22.183052	27.567516	1.0322	True	sp|P01008|ANT3_HUMAN	P01008	ANT3_HUMAN	SERPINC1	Antithrombin-III			Controle_19_Slot1-19_1_8827	6219
Controle_19_Slot1_19_1_8827	LGACNDTLQQ	LGACN[2319]DTLQQ	K	L	10	3	456.4196	3323.2844	3323.289	1108.7687	1108.7703	1118.5026	373.8415	2204.7866	0.09373908	17.05	11.819	0.9277	1	0	124	133	0.0	4C(57.0215), 5N(2204.7725)	HexNAc-4_Hex-5_NeuAc-2	4.0818	0.0	LGACNDTLQQ	15.0504265	17.050524	0.9943	True	sp|P01008|ANT3_HUMAN	P01008	ANT3_HUMAN	SERPINC1	Antithrombin-III			Controle_19_Slot1-19_1_8827	6231
Controle_19_Slot1_19_1_8827	PSSAGSWNSGSSGPGSTGNR		N	N	20	2	457.5972	1848.8013	1848.802	925.4079	925.4083	1848.7986	925.4066	0.0034	0.0	56.328	8.092	1.0	1	0	289	308	0.0								1.0178	False	sp|P02671-2|FIBA_HUMAN	P02671-2	FIBA_HUMAN	FGA	Isoform 2 of Fibrinogen alpha chain		sp|P02671|FIBA_HUMAN	Controle_19_Slot1-19_1_8827	6245
Controle_19_Slot1_19_1_8827	PSSAGSWNSGSSGPGSTGNR		N	N	20	2	458.7739	1848.7968	1848.7976	925.4057	925.4061	1848.7986	925.4066	-0.0009	0.0	52.342	9.252	1.0	1	0	289	308	0.0								1.0123	False	sp|P02671-2|FIBA_HUMAN	P02671-2	FIBA_HUMAN	FGA	Isoform 2 of Fibrinogen alpha chain		sp|P02671|FIBA_HUMAN	Controle_19_Slot1-19_1_8827	6256
Controle_19_Slot1_19_1_8827	PSSAGSWNSGSSGPGSTGNR		N	N	20	3	458.7739	1848.8059	1848.804	617.2759	617.2753	1848.7986	617.2735	0.0053	2.791546e-06	23.198	8.841	1.0	1	0	289	308	0.0								0.8166	False	sp|P02671-2|FIBA_HUMAN	P02671-2	FIBA_HUMAN	FGA	Isoform 2 of Fibrinogen alpha chain		sp|P02671|FIBA_HUMAN	Controle_19_Slot1-19_1_8827	6268
Controle_19_Slot1_19_1_8827	ISEENETTCY	ISEEN[2319]ETTCY	R	M	10	2	458.7739	3449.2449	3449.2605	1725.6297	1725.6375	1244.4867	623.2506	2204.7739	0.03784158	16.186	15.044	0.9611	1	0	907	916	0.0	9C(57.0215), 5N(2204.7725)	HexNAc-4_Hex-5_NeuAc-2	6.1962	0.0	ISEENETTCY	13.74649	16.186184	1.3749	True	sp|P08603|CFAH_HUMAN	P08603	CFAH_HUMAN	CFH	Complement factor H			Controle_19_Slot1-19_1_8827	6269
Controle_19_Slot1_19_1_8827	ISEENETTCY	ISEEN[2319]ETTCY	R	M	10	3	459.9514	3449.2478	3449.2534	1150.7565	1150.7584	1244.4867	415.8362	2204.7666	0.0001286785	20.295	12.121	0.999	1	0	907	916	0.0	9C(57.0215), 5N(2204.7725)	HexNAc-4_Hex-5_NeuAc-2	5.9793	0.0	ISEEnETTCY	20.295351	18.538506	1.0034	True	sp|P08603|CFAH_HUMAN	P08603	CFAH_HUMAN	CFH	Complement factor H			Controle_19_Slot1-19_1_8827	6279
Controle_19_Slot1_19_1_8827	PSSAGSWNSGSSGPGSTGNR		N	N	20	3	459.9514	1848.7959	1848.794	617.2726	617.2719	1848.7986	617.2735	-0.0046	7.0542e-10	31.667	6.643	1.0	1	0	289	308	0.0								0.8302	False	sp|P02671-2|FIBA_HUMAN	P02671-2	FIBA_HUMAN	FGA	Isoform 2 of Fibrinogen alpha chain		sp|P02671|FIBA_HUMAN	Controle_19_Slot1-19_1_8827	6281
Controle_19_Slot1_19_1_8827	ISEENETTCY	ISEEN[2319]ETTCY	R	M	10	2	459.9514	3449.2324	3449.248	1725.6235	1725.6313	1244.4867	623.2506	2204.7612	0.09129716	14.309	8.865	0.9088	1	0	907	916	0.0	9C(57.0215), 5N(2204.7725)	HexNAc-4_Hex-5_NeuAc-2	0.8362	0.0	ISEEnETTCY	14.30954	13.680262	1.387	True	sp|P08603|CFAH_HUMAN	P08603	CFAH_HUMAN	CFH	Complement factor H			Controle_19_Slot1-19_1_8827	6291
Controle_19_Slot1_19_1_8827	LGACNDTLQQ	LGACN[2319]DTLQQ	K	L	10	3	459.9514	3323.269	3323.274	1108.7636	1108.7653	1118.5026	373.8415	2204.7714	0.001689761	17.216	8.836	0.9946	1	0	124	133	0.0	4C(57.0215), 5N(2204.7725)	HexNAc-4_Hex-5_NeuAc-2	6.538	0.0	LGACNDTLQQ	15.097209	17.216696	0.9433	True	sp|P01008|ANT3_HUMAN	P01008	ANT3_HUMAN	SERPINC1	Antithrombin-III			Controle_19_Slot1-19_1_8827	6297
Controle_19_Slot1_19_1_8827	DGASQLMGENR	DGASQLMGEN[2028]R	M	T	11	3	461.1292	3090.2031	3090.2065	1031.075	1031.0761	1176.5193	393.1804	1913.6872	0.03341509	15.478	8.581	0.8965	1	0	385	395	0.0	10N(1913.6771)	HexNAc-4_Hex-5_NeuAc-1	3.2898	0.0	DGASQLMGEnR	15.478914	13.527742	0.9464	True	sp|P02675|FIBB_HUMAN	P02675	FIBB_HUMAN	FGB	Fibrinogen beta chain			Controle_19_Slot1-19_1_8827	6305
Controle_19_Slot1_19_1_8827	ISEENETTCY	ISEEN[2319]ETTCY	R	M	10	3	461.1292	3449.261	3449.2666	1150.7609	1150.7628	1244.4867	415.8362	2204.7797	0.0192893	17.498	12.508	0.9779	1	0	907	916	0.0	9C(57.0215), 5N(2204.7725)	HexNAc-4_Hex-5_NeuAc-2	5.3662	0.0	ISEENETTCY	14.8283	17.498299	0.9135	True	sp|P08603|CFAH_HUMAN	P08603	CFAH_HUMAN	CFH	Complement factor H			Controle_19_Slot1-19_1_8827	6316
Controle_19_Slot1_19_1_8827	LLCNGDNDCGDQSDEANCR	LLCNGDNDCGDQSDEANCR	R	R	19	2	461.1292	2212.801	2212.804	1107.4078	1107.4093	2211.8215	1106.918	0.9824	0.000285759	22.676	7.778	0.9999	2	0	138	156	0.0	18C(57.0215), 3C(57.0215), 9C(57.0215)	Mod1: Deamidation (PeakApex: 0.9852, Theoretical: 0.9840)						1.0778	True	sp|P07358|CO8B_HUMAN	P07358	CO8B_HUMAN	C8B	Complement component C8 beta chain			Controle_19_Slot1-19_1_8827	6317
Controle_19_Slot1_19_1_8827	NPSSAGSWNSGSSGPGSTGNR		R	N	21	2	462.3066	1962.8508	1962.8524	982.4327	982.4335	1962.8416	982.4281	0.0108	1.362e-11	41.321	10.614	1.0	2	0	288	308	0.0								1.0278	False	sp|P02671-2|FIBA_HUMAN	P02671-2	FIBA_HUMAN	FGA	Isoform 2 of Fibrinogen alpha chain		sp|P02671|FIBA_HUMAN	Controle_19_Slot1-19_1_8827	6325
Controle_19_Slot1_19_1_8827	NPSSAGSWNSGSSGPGSTGNR		R	N	21	2	463.4833	1962.8378	1962.8394	982.4262	982.427	1962.8416	982.4281	-0.0022	5.7e-13	49.069	8.601	1.0	2	0	288	308	0.0								1.032	False	sp|P02671-2|FIBA_HUMAN	P02671-2	FIBA_HUMAN	FGA	Isoform 2 of Fibrinogen alpha chain		sp|P02671|FIBA_HUMAN	Controle_19_Slot1-19_1_8827	6343
Controle_19_Slot1_19_1_8827	VDNALQSGNSQESVTEQDSK		K	D	20	2	464.6622	2134.9539	2134.9565	1068.4842	1068.4855	2134.9614	1068.488	-0.0048	0.0	56.171	8.829	1.0	2	0	43	62	0.0								1.0826	False	sp|P01834|IGKC_HUMAN	P01834	IGKC_HUMAN	IGKC	Immunoglobulin kappa constant		sp|P0DOX7|IGK_HUMAN	Controle_19_Slot1-19_1_8827	6357
Controle_19_Slot1_19_1_8827	VDNALQSGNSQESVTEQDSK		K	D	20	3	464.6622	2134.9653	2134.9639	712.6624	712.6619	2134.9614	712.6611	0.0024	1.6008e-10	31.94	7.555	1.0	2	0	43	62	0.0								0.8585	False	sp|P01834|IGKC_HUMAN	P01834	IGKC_HUMAN	IGKC	Immunoglobulin kappa constant		sp|P0DOX7|IGK_HUMAN	Controle_19_Slot1-19_1_8827	6358
Controle_19_Slot1_19_1_8827	YSDASDCHGEDSQAFCEK	YSDASDCHGEDSQAFCEK	K	F	18	3	465.839	2104.781	2104.7793	702.6009	702.6004	2104.7737	702.5985	0.0056	3.868121e-06	30.15	7.762	1.0	2	0	272	289	0.0	16C(57.0215), 7C(57.0215)							0.8597	True	sp|P01023|A2MG_HUMAN	P01023	A2MG_HUMAN	A2M	Alpha-2-macroglobulin			Controle_19_Slot1-19_1_8827	6378
Controle_19_Slot1_19_1_8827	NPGSSGTGGTATWK		R	P	14	2	465.839	1319.6124	1319.6112	660.8135	660.8129	1319.6105	660.8125	0.0007	4.687651e-07	28.081	10.123	1.0	1	0	309	322	0.0								0.8954	False	sp|P02671-2|FIBA_HUMAN	P02671-2	FIBA_HUMAN	FGA	Isoform 2 of Fibrinogen alpha chain		sp|P02671|FIBA_HUMAN	Controle_19_Slot1-19_1_8827	6381
Controle_19_Slot1_19_1_8827	DGASQLMGENR	DGASQLMGEN[2319]R	M	T	11	3	465.839	3381.2878	3381.2925	1128.1032	1128.1048	1176.5193	393.1804	2204.7731	0.002268887	20.194	15.277	0.9751	1	0	385	395	0.0	10N(2204.7725)	HexNAc-4_Hex-5_NeuAc-2	8.1793	0.0	DGASQLMGEnR	20.194973	11.6363945	0.9831	True	sp|P02675|FIBB_HUMAN	P02675	FIBB_HUMAN	FGB	Fibrinogen beta chain			Controle_19_Slot1-19_1_8827	6386
Controle_19_Slot1_19_1_8827	AAFTECCQAADK	AAFTECCQAADK	K	A	12	2	465.839	1370.5607	1370.5596	686.2876	686.2871	1370.5594	686.287	0.0001	0.014012	18.914	10.398	0.9977	2	0	187	198	0.0	6C(57.0215), 7C(57.0215)							0.9182	True	sp|P02768|ALBU_HUMAN	P02768	ALBU_HUMAN	ALB	Albumin			Controle_19_Slot1-19_1_8827	6387
Controle_19_Slot1_19_1_8827	YSDASDCHGEDSQAFCEK	YSDASDCHGEDSQAFCEK	K	F	18	3	467.0169	2104.7786	2104.7769	702.6001	702.5996	2104.7737	702.5985	0.0031	9.104381e-07	33.663	8.062	1.0	2	0	272	289	0.0	16C(57.0215), 7C(57.0215)							0.8613	True	sp|P01023|A2MG_HUMAN	P01023	A2MG_HUMAN	A2M	Alpha-2-macroglobulin			Controle_19_Slot1-19_1_8827	6395
Controle_19_Slot1_19_1_8827	YSDASDCHGEDSQAFCEK	YSDASDCHGEDSQAFCEK	K	F	18	3	467.0169	2104.7783	2104.7764	702.6	702.5994	2104.7737	702.5985	0.0026	9.677211e-07	31.557	0.0	1.0	2	0	272	289	0.0	16C(57.0215), 7C(57.0215)							0.8376	True	sp|P01023|A2MG_HUMAN	P01023	A2MG_HUMAN	A2M	Alpha-2-macroglobulin			Controle_19_Slot1-19_1_8827	6398
Controle_19_Slot1_19_1_8827	AAFTECCQAADK	AAFTECCQAADK	K	A	12	2	467.0169	1370.5593	1370.5582	686.2869	686.2864	1370.5594	686.287	-0.0012	0.007695734	18.955	10.84	0.9978	2	0	187	198	0.0	6C(57.0215), 7C(57.0215)							0.9197	True	sp|P02768|ALBU_HUMAN	P02768	ALBU_HUMAN	ALB	Albumin			Controle_19_Slot1-19_1_8827	6399
Controle_19_Slot1_19_1_8827	CCYDGACVNNDETCEQR	CCYDGACVNNDETCEQR	K	A	17	2	467.0169	2149.7532	2149.7559	1075.8839	1075.8852	2149.7559	1075.8852	0.0	1.348e-11	50.981	0.0	1.0	2	0	698	714	0.0	14C(57.0215), 1C(57.0215), 2C(57.0215), 7C(57.0215)							1.0575	True	sp|P01031|CO5_HUMAN	P01031	CO5_HUMAN	C5	Complement C5			Controle_19_Slot1-19_1_8827	6402
Controle_19_Slot1_19_1_8827	YSDASDCHGEDSQAFCEK	YSDASDCHGEDSQAFCEK	K	F	18	2	467.0169	2104.7725	2104.775	1053.3935	1053.3948	2104.7737	1053.3941	0.0012	1.11e-12	54.312	5.879	1.0	2	0	272	289	0.0	16C(57.0215), 7C(57.0215)							1.0615	True	sp|P01023|A2MG_HUMAN	P01023	A2MG_HUMAN	A2M	Alpha-2-macroglobulin			Controle_19_Slot1-19_1_8827	6415
Controle_19_Slot1_19_1_8827	YSDASDCHGEDSQAFCEK	YSDASDCHGEDSQAFCEK	K	F	18	3	468.194	2105.7793	2105.7776	702.9337	702.9331	2104.7737	702.5985	1.0039	4.448869e-07	34.907	9.825	1.0	2	0	272	289	0.0	16C(57.0215), 7C(57.0215)	Mod1: First isotopic peak (PeakApex: 1.0014, Theoretical: 1.0024)						0.8344	True	sp|P01023|A2MG_HUMAN	P01023	A2MG_HUMAN	A2M	Alpha-2-macroglobulin			Controle_19_Slot1-19_1_8827	6420
Controle_19_Slot1_19_1_8827	YSDASDCHGEDSQAFCEK	YSDASDCHGEDSQAFCEK	K	F	18	2	468.194	2104.77	2104.7725	1053.3923	1053.3935	2104.7737	1053.3941	-0.0012	1.44e-11	51.867	7.466	1.0	2	0	272	289	0.0	16C(57.0215), 7C(57.0215)							1.0668	True	sp|P01023|A2MG_HUMAN	P01023	A2MG_HUMAN	A2M	Alpha-2-macroglobulin			Controle_19_Slot1-19_1_8827	6421
Controle_19_Slot1_19_1_8827	NPSSAGSWNSGSSGPGSTGNR		R	N	21	2	468.194	1963.83	1963.8315	982.9223	982.923	1962.8416	982.4281	0.9899	1e-14	47.156	12.067	1.0	2	0	288	308	0.0		Mod1: Deamidation (PeakApex: 0.9852, Theoretical: 0.9840)						1.0296	False	sp|P02671-2|FIBA_HUMAN	P02671-2	FIBA_HUMAN	FGA	Isoform 2 of Fibrinogen alpha chain		sp|P02671|FIBA_HUMAN	Controle_19_Slot1-19_1_8827	6427
Controle_19_Slot1_19_1_8827	DGASQLMGENR	DGASQLMGEN[2319]R	M	T	11	4	468.194	3381.2864	3381.2856	846.3289	846.3287	1176.5193	295.1371	2204.7663	4.71173e-06	25.218	16.108	1.0	1	0	385	395	0.0	10N(2204.7725)	HexNAc-4_Hex-5_NeuAc-2	2.6379	0.0	DGASQLMGEnR	25.218729	14.827886	0.8214	True	sp|P02675|FIBB_HUMAN	P02675	FIBB_HUMAN	FGB	Fibrinogen beta chain			Controle_19_Slot1-19_1_8827	6432
Controle_19_Slot1_19_1_8827	DGASQLMGENR	DGASQLMGEN[2319]R	M	T	11	4	468.194	3381.2854	3381.285	846.3286	846.3285	1176.5193	295.1371	2204.7656	0.00677476	21.416	14.042	0.9767	1	0	385	395	0.0	10N(2204.7725)	HexNAc-4_Hex-5_NeuAc-2	2.3638	0.0	DGASQLMGEnR	21.416069	17.081787	0.8512	True	sp|P02675|FIBB_HUMAN	P02675	FIBB_HUMAN	FGB	Fibrinogen beta chain			Controle_19_Slot1-19_1_8827	6436
Controle_19_Slot1_19_1_8827	NPSSAGSWNSGSSGPGSTGNR		R	N	21	2	469.3717	1962.8353	1962.8369	982.4249	982.4257	1962.8416	982.4281	-0.0046	1.4e-13	53.052	9.615	1.0	2	0	288	308	0.0								1.0289	False	sp|P02671-2|FIBA_HUMAN	P02671-2	FIBA_HUMAN	FGA	Isoform 2 of Fibrinogen alpha chain		sp|P02671|FIBA_HUMAN	Controle_19_Slot1-19_1_8827	6451
Controle_19_Slot1_19_1_8827	AAFTECCQAADK	AAFTECCQAADK	K	A	12	2	469.3717	1370.565	1370.5637	686.2898	686.2891	1370.5594	686.287	0.0042	0.001368764	19.813	10.201	0.9994	2	0	187	198	0.0	6C(57.0215), 7C(57.0215)							0.9263	True	sp|P02768|ALBU_HUMAN	P02768	ALBU_HUMAN	ALB	Albumin			Controle_19_Slot1-19_1_8827	6452
Controle_19_Slot1_19_1_8827	YSDASDCHGEDSQAFCEK	YSDASDCHGEDSQAFCEK	K	F	18	3	469.3717	2104.7817	2104.7803	702.6012	702.6007	2104.7737	702.5985	0.0065	1.239511e-07	36.127	11.343	1.0	2	0	272	289	0.0	16C(57.0215), 7C(57.0215)							0.8588	True	sp|P01023|A2MG_HUMAN	P01023	A2MG_HUMAN	A2M	Alpha-2-macroglobulin			Controle_19_Slot1-19_1_8827	6453
Controle_19_Slot1_19_1_8827	NPGSSGTGGTATWK		R	P	14	2	469.3717	1319.6146	1319.6134	660.8146	660.814	1319.6105	660.8125	0.0029	1.671967e-08	33.085	11.181	1.0	1	0	309	322	0.0								0.9015	False	sp|P02671-2|FIBA_HUMAN	P02671-2	FIBA_HUMAN	FGA	Isoform 2 of Fibrinogen alpha chain		sp|P02671|FIBA_HUMAN	Controle_19_Slot1-19_1_8827	6455
Controle_19_Slot1_19_1_8827	ENETEIIK	EN[2029]ETEIIK	R	C	8	3	469.3717	2889.185	2889.187	964.0689	964.0696	974.492	325.8379	1914.695	0.8351528	13.874	10.676	0.9664	2	0	283	290	0.0	2N(1914.6975)	HexNAc-4_Hex-5_Fuc-2	-3.4837	0.0025484199796126	EnETEIIK	13.874924	12.33752	0.945	True	sp|P06276|CHLE_HUMAN	P06276	CHLE_HUMAN	BCHE	Cholinesterase			Controle_19_Slot1-19_1_8827	6463
Controle_19_Slot1_19_1_8827	NPSSAGSWNSGSSGPGSTGNR		R	N	21	3	469.3717	1962.844	1962.842	655.2886	655.2879	1962.8416	655.2878	0.0004	7.3593e-10	31.697	9.529	1.0	2	0	288	308	0.0								0.8792	False	sp|P02671-2|FIBA_HUMAN	P02671-2	FIBA_HUMAN	FGA	Isoform 2 of Fibrinogen alpha chain		sp|P02671|FIBA_HUMAN	Controle_19_Slot1-19_1_8827	6469
Controle_19_Slot1_19_1_8827	AAFTECCQAADK	AAFTECCQAADK	K	A	12	1	469.3717	1370.5522	1370.5585	1371.5595	1371.5658	1370.5594	1371.5667	-0.0009	0.0001193989	23.192	6.53	1.0	2	0	187	198	0.0	6C(57.0215), 7C(57.0215)							1.4842	True	sp|P02768|ALBU_HUMAN	P02768	ALBU_HUMAN	ALB	Albumin			Controle_19_Slot1-19_1_8827	6475
Controle_19_Slot1_19_1_8827	LQNNENNISCVER	LQNNENN[2319]ISCVER	R	G	13	3	470.5488	3793.4814	3793.492	1265.5011	1265.5046	1588.7263	530.5827	2204.7656	0.04470959	19.203	14.212	0.998	2	0	120	132	0.0	10C(57.0215), 7N(2204.7725)	HexNAc-4_Hex-5_NeuAc-2	8.0122	0.0	LQNNENNISCVER	13.883078	19.20308	1.0341	False	sp|P36980-2|FHR2_HUMAN	P36980-2	FHR2_HUMAN	CFHR2	Isoform Short of Complement factor H-related protein 2	CFHR1	sp|P36980|FHR2_HUMAN, sp|Q03591|FHR1_HUMAN	Controle_19_Slot1-19_1_8827	6487
Controle_19_Slot1_19_1_8827	LQNNENNISCVER	LQNNENN[2319]ISCVER	R	G	13	4	470.5488	3793.5059	3793.508	949.3838	949.3843	1588.7263	398.1889	2204.7817	4.378087e-05	27.025	16.967	1.0	2	0	120	132	0.0	10C(57.0215), 7N(2204.7725)	HexNAc-4_Hex-5_NeuAc-2	5.19	0.0	LQNNENNISCVER	25.688463	27.02507	0.834	False	sp|P36980-2|FHR2_HUMAN	P36980-2	FHR2_HUMAN	CFHR2	Isoform Short of Complement factor H-related protein 2	CFHR1	sp|P36980|FHR2_HUMAN, sp|Q03591|FHR1_HUMAN	Controle_19_Slot1-19_1_8827	6496
Controle_19_Slot1_19_1_8827	AAFTECCQAADK	AAFTECCQAADK	K	A	12	1	470.5488	1370.5583	1370.5645	1371.5656	1371.5718	1370.5594	1371.5667	0.005	3.017122e-08	29.542	6.554	1.0	2	0	187	198	0.0	6C(57.0215), 7C(57.0215)							1.4861	True	sp|P02768|ALBU_HUMAN	P02768	ALBU_HUMAN	ALB	Albumin			Controle_19_Slot1-19_1_8827	6505
Controle_19_Slot1_19_1_8827	NPGSSGTGGTATWK		R	P	14	2	470.5488	1319.6138	1319.6125	660.8142	660.8135	1319.6105	660.8125	0.002	2.67073e-08	30.721	10.706	1.0	1	0	309	322	0.0								0.8767	False	sp|P02671-2|FIBA_HUMAN	P02671-2	FIBA_HUMAN	FGA	Isoform 2 of Fibrinogen alpha chain		sp|P02671|FIBA_HUMAN	Controle_19_Slot1-19_1_8827	6511
Controle_19_Slot1_19_1_8827	DGASQLMGENR	DGASQLMGEN[2319]R	M	T	11	4	470.5488	3382.3005	3382.2998	846.5824	846.5822	1176.5193	295.1371	2205.7805	0.02836224	20.594	13.466	0.9306	1	0	385	395	0.0	10N(2204.7725)	HexNAc-4_Hex-5_NeuAc-2	3.2165	0.0	DGASQLMGEnR	20.594547	16.51374	0.8203	True	sp|P02675|FIBB_HUMAN	P02675	FIBB_HUMAN	FGB	Fibrinogen beta chain			Controle_19_Slot1-19_1_8827	6512
Controle_19_Slot1_19_1_8827	NPSSAGSWNSGSSGPGSTGNR		R	N	21	2	471.7265	1962.8417	1962.8431	982.4281	982.4288	1962.8416	982.4281	0.0015	0.0	70.295	11.436	1.0	2	0	288	308	0.0								1.0352	False	sp|P02671-2|FIBA_HUMAN	P02671-2	FIBA_HUMAN	FGA	Isoform 2 of Fibrinogen alpha chain		sp|P02671|FIBA_HUMAN	Controle_19_Slot1-19_1_8827	6514
Controle_19_Slot1_19_1_8827	NPSSAGSWNSGSSGPGSTGNR		R	N	21	3	471.7265	1962.846	1962.8441	655.2893	655.2886	1962.8416	655.2878	0.0025	7.17e-11	36.967	11.865	1.0	2	0	288	308	0.0								0.8822	False	sp|P02671-2|FIBA_HUMAN	P02671-2	FIBA_HUMAN	FGA	Isoform 2 of Fibrinogen alpha chain		sp|P02671|FIBA_HUMAN	Controle_19_Slot1-19_1_8827	6515
Controle_19_Slot1_19_1_8827	DIENFNSTQK	DIENFN[2319]STQK	R	F	10	3	471.7265	3399.313	3399.3184	1134.1116	1134.1134	1194.5516	399.1911	2204.7666	0.002521529	24.076	12.254	0.9996	2	0	28	37	0.0	6N(2204.7725)	HexNAc-4_Hex-5_NeuAc-2	7.1789	0.0	DIENFnSTQK	24.076847	18.58543	0.9988	True	sp|P43652|AFAM_HUMAN	P43652	AFAM_HUMAN	AFM	Afamin			Controle_19_Slot1-19_1_8827	6518
Controle_19_Slot1_19_1_8827	DIENFNSTQK	DIENFN[2319]STQK	R	F	10	4	471.7265	3399.3308	3399.3303	850.84	850.8399	1194.5516	299.6452	2204.7788	0.008833786	16.923	10.105	0.9998	2	0	28	37	0.0	6N(2204.7725)	HexNAc-4_Hex-5_NeuAc-2	3.4655	0.0	DIENFNSTQK	13.470645	16.923088	0.8798	True	sp|P43652|AFAM_HUMAN	P43652	AFAM_HUMAN	AFM	Afamin			Controle_19_Slot1-19_1_8827	6519
Controle_19_Slot1_19_1_8827	ENETEIIK	EN[2028]ETEIIK	R	C	8	3	471.7265	2888.1604	2888.1624	963.7274	963.7281	974.492	325.8379	1913.6704	0.1627253	12.125	10.249	0.993	2	0	283	290	0.0	2N(1913.6771)	HexNAc-4_Hex-5_NeuAc-1	-1.0564	0.00030175015087507544	ENETEIIK	11.165613	12.125278	0.9836	True	sp|P06276|CHLE_HUMAN	P06276	CHLE_HUMAN	BCHE	Cholinesterase			Controle_19_Slot1-19_1_8827	6525
Controle_19_Slot1_19_1_8827	DIENFNSTQK	DIENFN[2319]STQK	R	F	10	4	472.9041	3399.3286	3399.3281	850.8394	850.8393	1194.5516	299.6452	2204.7763	0.01573293	16.63	8.348	0.9997	2	0	28	37	0.0	6N(2204.7725)	HexNAc-4_Hex-5_NeuAc-2	4.5595	0.0	DIENFnSTQK	16.630764	15.75125	0.8504	True	sp|P43652|AFAM_HUMAN	P43652	AFAM_HUMAN	AFM	Afamin			Controle_19_Slot1-19_1_8827	6542
Controle_19_Slot1_19_1_8827	VTACHSSQPNATLYK	VTACHSSQPN[2319]ATLYK	K	M	15	4	472.9041	3880.5652	3880.5679	971.1486	971.1493	1675.7987	419.957	2204.769	0.1556271	16.753	13.729	0.9968	2	0	27	41	0.0	4C(57.0215), 10N(2204.7725)	HexNAc-4_Hex-5_NeuAc-2	8.0607	0.0	VTACHSSQPnATLYK	16.7532	12.990966	0.836	True	sp|P05543|THBG_HUMAN	P05543	THBG_HUMAN	SERPINA7	Thyroxine-binding globulin			Controle_19_Slot1-19_1_8827	6547
Controle_19_Slot1_19_1_8827	DQTVSDNELQEMSNQGSK	DQTVSDNELQEM[147]SNQGSK	G	Y	18	3	472.9041	2024.8562	2024.8545	675.9593	675.9588	2024.8591	675.9603	-0.0046	0.0007226086	18.228	9.32	0.9789	1	0	75	92	0.0	12M(15.9949)							0.8704	False	sp|P10909-2|CLUS_HUMAN	P10909-2	CLUS_HUMAN	CLU	Isoform 2 of Clusterin		sp|P10909-5|CLUS_HUMAN, sp|P10909-6|CLUS_HUMAN, sp|P10909|CLUS_HUMAN	Controle_19_Slot1-19_1_8827	6556
Controle_19_Slot1_19_1_8827	GNVAEGETKPDPDVTER		H	C	17	3	472.9041	1812.8501	1812.8481	605.2906	605.29	1812.8489	605.2902	-0.0007	0.0102487	13.211	8.718	0.8727	1	0	33	49	0.0								0.8319	True	sp|P02790|HEMO_HUMAN	P02790	HEMO_HUMAN	HPX	Hemopexin			Controle_19_Slot1-19_1_8827	6567
Controle_19_Slot1_19_1_8827	VTACHSSQPNATLYK	VTACHSSQPN[2319]ATLYK	K	M	15	3	474.0812	3880.567	3880.5796	1294.5296	1294.5338	1675.7987	559.6068	2204.7807	0.04004923	17.125	11.76	0.9982	2	0	27	41	0.0	4C(57.0215), 10N(2204.7725)	HexNAc-4_Hex-5_NeuAc-2	6.7251	0.0	VTACHSSQPNATLYK	15.023127	17.1259	1.0731	True	sp|P05543|THBG_HUMAN	P05543	THBG_HUMAN	SERPINA7	Thyroxine-binding globulin			Controle_19_Slot1-19_1_8827	6577
Controle_19_Slot1_19_1_8827	DNSVHWERPQK		K	P	11	2	474.0812	1394.6669	1394.6656	698.3407	698.3401	1394.6691	698.3418	-0.0034	2.915965e-06	24.059	11.789	1.0	1	0	1178	1188	0.0								0.9118	True	sp|P01023|A2MG_HUMAN	P01023	A2MG_HUMAN	A2M	Alpha-2-macroglobulin			Controle_19_Slot1-19_1_8827	6579
Controle_19_Slot1_19_1_8827	GNVAEGETKPDPDVTER		H	C	17	3	474.0812	1812.8469	1812.8448	605.2896	605.2889	1812.8489	605.2902	-0.004	0.00286878	13.941	7.438	0.9285	1	0	33	49	0.0								0.8596	True	sp|P02790|HEMO_HUMAN	P02790	HEMO_HUMAN	HPX	Hemopexin			Controle_19_Slot1-19_1_8827	6594
Controle_19_Slot1_19_1_8827	SLVCNGDSDCDEDSADEDR	SLVCNGDSDCDEDSADEDR	K	C	19	2	474.0812	2157.7659	2157.7686	1079.8902	1079.8916	2157.7698	1079.8922	-0.0012	1.217586e-07	34.158	0.0	1.0	2	0	100	118	0.0	10C(57.0215), 4C(57.0215)							1.0844	True	sp|P10643|CO7_HUMAN	P10643	CO7_HUMAN	C7	Complement component C7			Controle_19_Slot1-19_1_8827	6596
Controle_19_Slot1_19_1_8827	ENETEIIK	EN[2319]ETEIIK	R	C	8	3	474.0812	3180.2886	3180.2922	1061.1035	1061.1047	974.492	325.8379	2205.8002	0.1653291	14.143	12.868	0.996	2	0	283	290	0.0	2N(2204.7725)	HexNAc-4_Hex-5_NeuAc-2	5.2617	0.0	EnETEIIK	14.143056	10.7119465	0.9671	True	sp|P06276|CHLE_HUMAN	P06276	CHLE_HUMAN	BCHE	Cholinesterase			Controle_19_Slot1-19_1_8827	6598
Controle_19_Slot1_19_1_8827	DIENFNSTQK	DIENFN[2319]STQK	R	F	10	4	475.2578	3399.3313	3399.3308	850.8401	850.84	1194.5516	299.6452	2204.7793	0.09493349	16.446	14.001	0.9981	2	0	28	37	0.0	6N(2204.7725)	HexNAc-4_Hex-5_NeuAc-2	3.0891	0.0	DIENFNSTQK	12.206411	16.446589	0.8303	True	sp|P43652|AFAM_HUMAN	P43652	AFAM_HUMAN	AFM	Afamin			Controle_19_Slot1-19_1_8827	6601
Controle_19_Slot1_19_1_8827	SQPPQIEHGTINSSR	SQPPQIEHGTIN[2319]SSR	C	S	15	4	475.2578	3854.586	3854.5886	964.6538	964.6544	1649.812	413.4603	2204.7766	0.01747705	23.19	14.625	0.9889	1	0	871	885	0.0	12N(2204.7725)	HexNAc-4_Hex-5_NeuAc-2	7.1586	0.0	SQPPQIEHGTInSSR	23.19077	19.159454	0.8266	True	sp|P08603|CFAH_HUMAN	P08603	CFAH_HUMAN	CFH	Complement factor H			Controle_19_Slot1-19_1_8827	6605
Controle_19_Slot1_19_1_8827	VTACHSSQPNATLYK	VTACHSSQPN[2319]ATLYK	K	M	15	4	475.2578	3880.5757	3880.5784	971.1512	971.1519	1675.7987	419.957	2204.7797	0.001201323	19.032	10.336	0.9999	2	0	27	41	0.0	4C(57.0215), 10N(2204.7725)	HexNAc-4_Hex-5_NeuAc-2	7.1094	0.0	VTACHSSQPNATLYK	17.076073	19.032654	0.8195	True	sp|P05543|THBG_HUMAN	P05543	THBG_HUMAN	SERPINA7	Thyroxine-binding globulin			Controle_19_Slot1-19_1_8827	6606
Controle_19_Slot1_19_1_8827	ENETEIIK	EN[2319]ETEIIK	R	C	8	3	475.2578	3180.2798	3180.2834	1061.1005	1061.1017	974.492	325.8379	2205.7915	0.3672659	14.355	14.329	0.9913	2	0	283	290	0.0	2N(2204.7725)	HexNAc-4_Hex-5_NeuAc-2	5.1678	0.0	EnETEIIK	14.355021	11.416643	0.985	True	sp|P06276|CHLE_HUMAN	P06276	CHLE_HUMAN	BCHE	Cholinesterase			Controle_19_Slot1-19_1_8827	6610
Controle_19_Slot1_19_1_8827	ALMDGASQLMGENR	ALM[147]DGASQLM[147]GEN[2028]R	N	T	14	3	475.2578	3437.3276	3437.3328	1146.7831	1146.7849	1523.6707	508.8975	1913.6621	1.327057e-07	26.724	15.679	1.0	1	0	382	395	0.0	10M(15.9949), 3M(15.9949), 13N(1913.6771)	HexNAc-4_Hex-5_NeuAc-1	3.487	0.0	ALMDGASQLMGEnR	26.724762	18.11095	0.976	True	sp|P02675|FIBB_HUMAN	P02675	FIBB_HUMAN	FGB	Fibrinogen beta chain			Controle_19_Slot1-19_1_8827	6619
Controle_19_Slot1_19_1_8827	SLVCNGDSDCDEDSADEDR	SLVCNGDSDCDEDSADEDR	K	C	19	2	475.2578	2157.7703	2157.773	1079.8924	1079.8938	2157.7698	1079.8922	0.0031	2.8675e-10	44.67	0.0	1.0	2	0	100	118	0.0	10C(57.0215), 4C(57.0215)							1.0903	True	sp|P10643|CO7_HUMAN	P10643	CO7_HUMAN	C7	Complement component C7			Controle_19_Slot1-19_1_8827	6620
Controle_19_Slot1_19_1_8827	ENETEIIK	EN[2319]ETEIIK	R	C	8	3	476.4355	3179.2715	3179.2756	1060.7644	1060.7658	974.492	325.8379	2204.7836	0.2232778	15.519	13.265	0.9911	2	0	283	290	0.0	2N(2204.7725)	HexNAc-4_Hex-5_NeuAc-2	5.2097	0.0	ENETEIIK	14.776375	15.519222	0.9556	True	sp|P06276|CHLE_HUMAN	P06276	CHLE_HUMAN	BCHE	Cholinesterase			Controle_19_Slot1-19_1_8827	6646
Controle_19_Slot1_19_1_8827	SQPPQIEHGTINSSR	SQPPQIEHGTIN[2319]SSR	C	S	15	3	476.4355	3856.5798	3856.5918	1286.5339	1286.5379	1649.812	550.9446	2206.7797	0.1226913	15.015	14.58	0.9443	1	0	871	885	0.0	12N(2204.7725)	HexNAc-4_Hex-5_NeuAc-2	5.82	0.0	SQPPQIEHGTInSSR	15.015448	13.203639	1.0517	True	sp|P08603|CFAH_HUMAN	P08603	CFAH_HUMAN	CFH	Complement factor H			Controle_19_Slot1-19_1_8827	6651
Controle_19_Slot1_19_1_8827	ENETEIIK	EN[2319]ETEIIK	R	C	8	3	477.6137	3180.2734	3180.2773	1061.0984	1061.0997	974.492	325.8379	2205.7854	0.1280059	17.379	15.028	0.9968	2	0	283	290	0.0	2N(2204.7725)	HexNAc-4_Hex-5_NeuAc-2	6.3169	0.0	ENETEIIK	15.945481	17.379612	0.9586	True	sp|P06276|CHLE_HUMAN	P06276	CHLE_HUMAN	BCHE	Cholinesterase			Controle_19_Slot1-19_1_8827	6664
Controle_19_Slot1_19_1_8827	VDNALQSGNSQESVTEQDSK		K	D	20	2	477.6137	2134.955	2134.9575	1068.4848	1068.486	2134.9614	1068.488	-0.0039	0.0	51.902	8.178	1.0	2	0	43	62	0.0								1.1349	False	sp|P01834|IGKC_HUMAN	P01834	IGKC_HUMAN	IGKC	Immunoglobulin kappa constant		sp|P0DOX7|IGK_HUMAN	Controle_19_Slot1-19_1_8827	6669
Controle_19_Slot1_19_1_8827	NPSSAGSWNSGSSGPGSTGNR		R	N	21	2	478.7902	1963.8286	1963.8301	982.9216	982.9223	1962.8416	982.4281	0.9885	0.0	61.851	10.56	1.0	2	0	288	308	0.0		Mod1: Deamidation (PeakApex: 0.9852, Theoretical: 0.9840)						1.0325	False	sp|P02671-2|FIBA_HUMAN	P02671-2	FIBA_HUMAN	FGA	Isoform 2 of Fibrinogen alpha chain		sp|P02671|FIBA_HUMAN	Controle_19_Slot1-19_1_8827	6691
Controle_19_Slot1_19_1_8827	NPSSAGSWNSGSSGPGSTGNR		R	N	21	3	478.7902	1962.8346	1962.8328	655.2855	655.2849	1962.8416	655.2878	-0.0087	1.868e-10	33.447	10.752	1.0	2	0	288	308	0.0								0.8662	False	sp|P02671-2|FIBA_HUMAN	P02671-2	FIBA_HUMAN	FGA	Isoform 2 of Fibrinogen alpha chain		sp|P02671|FIBA_HUMAN	Controle_19_Slot1-19_1_8827	6693
Controle_19_Slot1_19_1_8827	ATEHLSTLSEK		K	A	11	2	478.7902	1214.6171	1214.6157	608.3158	608.3151	1214.6143	608.3144	0.0014	4.864257e-05	22.504	10.985	1.0	2	0	220	230	0.0								0.9096	True	sp|P02647|APOA1_HUMAN	P02647	APOA1_HUMAN	APOA1	Apolipoprotein A-I			Controle_19_Slot1-19_1_8827	6700
Controle_19_Slot1_19_1_8827	YICENQDSISSK	YICENQDSISSK	K	L	12	2	478.7902	1442.633	1442.632	722.3238	722.3233	1442.6346	722.3246	-0.0026	2.333077e-05	26.378	10.347	1.0	2	0	287	298	0.0	3C(57.0215)							0.9477	False	sp|P02768|ALBU_HUMAN	P02768	ALBU_HUMAN	ALB	Albumin		sp|P02768-2|ALBU_HUMAN	Controle_19_Slot1-19_1_8827	6716
Controle_19_Slot1_19_1_8827	YICENQDSISSK	YICENQDSISSK	K	L	12	2	479.9692	1442.6348	1442.6337	722.3247	722.3241	1442.6346	722.3246	-0.0009	5.446442e-06	23.944	9.073	1.0	2	0	287	298	0.0	3C(57.0215)							0.9503	False	sp|P02768|ALBU_HUMAN	P02768	ALBU_HUMAN	ALB	Albumin		sp|P02768-2|ALBU_HUMAN	Controle_19_Slot1-19_1_8827	6717
Controle_19_Slot1_19_1_8827	RHEEGHMLNCTCFGQGR	R[139]HEEGHM[147]LN[1908]CTCFGQGR	K	G	17	5	479.9692	3880.575	3880.5725	777.1223	777.1218	2086.8518	418.3776	1793.7207	0.8727119	12.607	11.608	0.9546	2	0	534	550	0.0	10C(57.0215), 12C(57.0215), 1R(-17.0265), 7M(15.9949), 9N(1793.6711)	HexNAc-5_Hex-3_Fuc-2	-8.4249	0.0091527810373151	RHEEGHMLnCTCFGQGR	12.607073	8.421864	0.8798	False	sp|P02751-10|FINC_HUMAN	P02751-10	FINC_HUMAN	FN1	Isoform 10 of Fibronectin		sp|P02751-11|FINC_HUMAN, sp|P02751-12|FINC_HUMAN, sp|P02751-13|FINC_HUMAN, sp|P02751-14|FINC_HUMAN, sp|P02751-16|FINC_HUMAN, sp|P02751-17|FINC_HUMAN, sp|P02751-1|FINC_HUMAN, sp|P02751-2|FINC_HUMAN, sp|P02751-3|FINC_HUMAN, sp|P02751-4|FINC_HUMAN, sp|P02751-5|FINC_HUMAN, sp|P02751-6|FINC_HUMAN, sp|P02751-7|FINC_HUMAN, sp|P02751-8|FINC_HUMAN, sp|P02751-9|FINC_HUMAN, sp|P02751|FINC_HUMAN	Controle_19_Slot1-19_1_8827	6726
Controle_19_Slot1_19_1_8827	VTACHSSQPNATLYK	VTACHSSQPN[2319]ATLYK	K	M	15	4	481.1469	3880.5725	3880.5752	971.1504	971.1511	1675.7987	419.957	2204.7763	0.2501709	16.501	14.586	0.9944	2	0	27	41	0.0	4C(57.0215), 10N(2204.7725)	HexNAc-4_Hex-5_NeuAc-2	7.2598	0.0	VTACHSSQPnATLYK	16.5016	12.455383	0.8545	True	sp|P05543|THBG_HUMAN	P05543	THBG_HUMAN	SERPINA7	Thyroxine-binding globulin			Controle_19_Slot1-19_1_8827	6742
Controle_19_Slot1_19_1_8827	VDNALQSGNSQESVTEQDSK		K	D	20	3	481.1469	2135.9614	2135.9597	712.9944	712.9938	2134.9614	712.6611	0.9982	8.3482e-10	31.115	7.174	1.0	2	0	43	62	0.0		Mod1: First isotopic peak (PeakApex: 1.0014, Theoretical: 1.0024)						0.8734	False	sp|P01834|IGKC_HUMAN	P01834	IGKC_HUMAN	IGKC	Immunoglobulin kappa constant		sp|P0DOX7|IGK_HUMAN	Controle_19_Slot1-19_1_8827	6749
Controle_19_Slot1_19_1_8827	PGQDTCQGDSGGPLTCEK	PGQDTCQGDSGGPLTCEK	K	D	18	2	481.1469	1905.7802	1905.7812	953.8974	953.8979	1905.7832	953.8989	-0.0019	7e-14	53.888	8.948	1.0	1	0	474	491	0.0	16C(57.0215), 6C(57.0215)							1.0382	False	sp|Q14520-2|HABP2_HUMAN	Q14520-2	HABP2_HUMAN	HABP2	Isoform 2 of Hyaluronan-binding protein 2		sp|Q14520|HABP2_HUMAN	Controle_19_Slot1-19_1_8827	6756
Controle_19_Slot1_19_1_8827	YICENQDSISSK	YICENQDSISSK	K	L	12	2	482.3239	1442.6401	1442.6389	722.3273	722.3267	1442.6346	722.3246	0.0042	2.497211e-05	26.493	11.604	1.0	2	0	287	298	0.0	3C(57.0215)							0.9525	False	sp|P02768|ALBU_HUMAN	P02768	ALBU_HUMAN	ALB	Albumin		sp|P02768-2|ALBU_HUMAN	Controle_19_Slot1-19_1_8827	6760
Controle_19_Slot1_19_1_8827	VDNALQSGNSQESVTEQDSK		K	D	20	2	482.3239	2135.9438	2135.9465	1068.9792	1068.9805	2134.9614	1068.488	0.9851	4.162536e-08	32.319	11.094	1.0	2	0	43	62	0.0		Mod1: Deamidation (PeakApex: 0.9852, Theoretical: 0.9840)						1.0932	False	sp|P01834|IGKC_HUMAN	P01834	IGKC_HUMAN	IGKC	Immunoglobulin kappa constant		sp|P0DOX7|IGK_HUMAN	Controle_19_Slot1-19_1_8827	6761
Controle_19_Slot1_19_1_8827	PGQDTCQGDSGGPLTCEK	PGQDTCQGDSGGPLTCEK	K	D	18	2	482.3239	1905.7817	1905.7828	953.8981	953.8987	1905.7832	953.8989	-0.0003	3.33e-11	46.645	6.656	1.0	1	0	474	491	0.0	16C(57.0215), 6C(57.0215)							1.0384	False	sp|Q14520-2|HABP2_HUMAN	Q14520-2	HABP2_HUMAN	HABP2	Isoform 2 of Hyaluronan-binding protein 2		sp|Q14520|HABP2_HUMAN	Controle_19_Slot1-19_1_8827	6765
Controle_19_Slot1_19_1_8827	AEAQAQYSAAVAK		K	G	13	2	482.3239	1306.6516	1306.6503	654.3331	654.3324	1306.6516	654.3331	-0.0013	3.731161e-07	25.951	9.564	1.0	2	0	99	111	0.0								0.9002	False	sp|Q14624-2|ITIH4_HUMAN	Q14624-2	ITIH4_HUMAN	ITIH4	Isoform 2 of Inter-alpha-trypsin inhibitor heavy chain H4		sp|Q14624-3|ITIH4_HUMAN, sp|Q14624-4|ITIH4_HUMAN, sp|Q14624|ITIH4_HUMAN	Controle_19_Slot1-19_1_8827	6766
Controle_19_Slot1_19_1_8827	YICENQDSISSK	YICENQDSISSK	K	L	12	1	482.3239	1442.6329	1442.6399	1443.6402	1443.6472	1442.6346	1443.6419	0.0052	4.04e-12	29.848	4.976	1.0	2	0	287	298	0.0	3C(57.0215)							1.4849	False	sp|P02768|ALBU_HUMAN	P02768	ALBU_HUMAN	ALB	Albumin		sp|P02768-2|ALBU_HUMAN	Controle_19_Slot1-19_1_8827	6772
Controle_19_Slot1_19_1_8827	SLVCNGDSDCDEDSADEDR	SLVCNGDSDCDEDSADEDR	K	C	19	2	482.3239	2158.7449	2158.7476	1080.3797	1080.3811	2157.7698	1079.8922	0.9777	2.398834e-05	24.98	0.0	1.0	2	0	100	118	0.0	10C(57.0215), 4C(57.0215)	Mod1: Deamidation (PeakApex: 0.9852, Theoretical: 0.9840)						1.069	True	sp|P10643|CO7_HUMAN	P10643	CO7_HUMAN	C7	Complement component C7			Controle_19_Slot1-19_1_8827	6778
Controle_19_Slot1_19_1_8827	CCTESLVNR	CCTESLVNR	K	R	9	2	483.5003	1137.4916	1137.4904	569.7531	569.7525	1137.4906	569.7526	-0.0002	0.004903428	17.738	0.0	0.998	2	0	500	508	0.0	1C(57.0215), 2C(57.0215)							0.8802	False	sp|P02768|ALBU_HUMAN	P02768	ALBU_HUMAN	ALB	Albumin		sp|P02768-2|ALBU_HUMAN, sp|P02768-3|ALBU_HUMAN	Controle_19_Slot1-19_1_8827	6781
Controle_19_Slot1_19_1_8827	VDNALQSGNSQESVTEQDSK		K	D	20	3	483.5003	2135.9482	2135.9465	712.99	712.9894	2134.9614	712.6611	0.9851	3.548875e-05	19.994	8.523	0.9998	2	0	43	62	0.0		Mod1: Deamidation (PeakApex: 0.9852, Theoretical: 0.9840)						0.8557	False	sp|P01834|IGKC_HUMAN	P01834	IGKC_HUMAN	IGKC	Immunoglobulin kappa constant		sp|P0DOX7|IGK_HUMAN	Controle_19_Slot1-19_1_8827	6782
Controle_19_Slot1_19_1_8827	VDNALQSGNSQESVTEQDSK		K	D	20	3	483.5003	2135.9521	2135.9504	712.9913	712.9907	2134.9614	712.6611	0.989	0.0001404324	19.293	10.355	0.9943	2	0	43	62	0.0		Mod1: Deamidation (PeakApex: 0.9852, Theoretical: 0.9840)						0.9009	False	sp|P01834|IGKC_HUMAN	P01834	IGKC_HUMAN	IGKC	Immunoglobulin kappa constant		sp|P0DOX7|IGK_HUMAN	Controle_19_Slot1-19_1_8827	6784
Controle_19_Slot1_19_1_8827	MDGASNVTCINSR	MDGASN[2174]VTCINSR	K	W	13	3	483.5003	3483.3333	3483.3389	1162.1184	1162.1202	1423.6184	475.5467	2059.7204	0.007601645	19.052	16.351	0.9992	2	0	1024	1036	0.0	9C(57.0215), 6N(2059.7350)	HexNAc-4_Hex-5_Fuc-1_NeuAc-1	0.7469	0.0	MDGASnVTCINSR	19.05214	18.068937	0.9998	True	sp|P08603|CFAH_HUMAN	P08603	CFAH_HUMAN	CFH	Complement factor H			Controle_19_Slot1-19_1_8827	6786
Controle_19_Slot1_19_1_8827	YICENQDSISSK	YICENQDSISSK	K	L	12	1	483.5003	1442.6261	1442.6332	1443.6334	1443.6405	1442.6346	1443.6419	-0.0014	7.636e-11	32.515	8.482	1.0	2	0	287	298	0.0	3C(57.0215)							1.4856	False	sp|P02768|ALBU_HUMAN	P02768	ALBU_HUMAN	ALB	Albumin		sp|P02768-2|ALBU_HUMAN	Controle_19_Slot1-19_1_8827	6792
Controle_19_Slot1_19_1_8827	VDNALQSGNSQESVTEQDSK		K	D	20	3	484.6788	2135.9592	2135.9573	712.9937	712.993	2134.9614	712.6611	0.9958	1.447899e-08	34.195	7.241	1.0	2	0	43	62	0.0		Mod1: First isotopic peak (PeakApex: 1.0014, Theoretical: 1.0024)						0.8393	False	sp|P01834|IGKC_HUMAN	P01834	IGKC_HUMAN	IGKC	Immunoglobulin kappa constant		sp|P0DOX7|IGK_HUMAN	Controle_19_Slot1-19_1_8827	6809
Controle_19_Slot1_19_1_8827	YICENQDSISSK	YICENQDSISSK	K	L	12	1	484.6788	1442.633	1442.6401	1443.6403	1443.6474	1442.6346	1443.6419	0.0054	5.572829e-08	22.03	6.986	1.0	2	0	287	298	0.0	3C(57.0215)							1.4872	False	sp|P02768|ALBU_HUMAN	P02768	ALBU_HUMAN	ALB	Albumin		sp|P02768-2|ALBU_HUMAN	Controle_19_Slot1-19_1_8827	6816
Controle_19_Slot1_19_1_8827	VDNALQSGNSQESVTEQDSK		K	D	20	2	485.855	2134.9553	2134.9578	1068.4849	1068.4862	2134.9614	1068.488	-0.0036	0.0	59.595	10.523	1.0	2	0	43	62	0.0								1.0955	False	sp|P01834|IGKC_HUMAN	P01834	IGKC_HUMAN	IGKC	Immunoglobulin kappa constant		sp|P0DOX7|IGK_HUMAN	Controle_19_Slot1-19_1_8827	6825
Controle_19_Slot1_19_1_8827	YICENQDSISSK	YICENQDSISSK	K	L	12	2	485.855	1443.6393	1443.6381	722.8269	722.8263	1442.6346	722.3246	1.0034	3.869236e-05	24.063	11.129	1.0	2	0	287	298	0.0	3C(57.0215)	Mod1: First isotopic peak (PeakApex: 1.0014, Theoretical: 1.0024)						0.9358	False	sp|P02768|ALBU_HUMAN	P02768	ALBU_HUMAN	ALB	Albumin		sp|P02768-2|ALBU_HUMAN	Controle_19_Slot1-19_1_8827	6826
Controle_19_Slot1_19_1_8827	CCTESLVNR	CCTESLVNR	K	R	9	2	485.855	1137.4911	1137.4897	569.7528	569.7521	1137.4906	569.7526	-0.0008	0.006471424	17.256	7.359	0.9979	2	0	500	508	0.0	1C(57.0215), 2C(57.0215)							0.882	False	sp|P02768|ALBU_HUMAN	P02768	ALBU_HUMAN	ALB	Albumin		sp|P02768-2|ALBU_HUMAN, sp|P02768-3|ALBU_HUMAN	Controle_19_Slot1-19_1_8827	6827
Controle_19_Slot1_19_1_8827	MDGASNVTCINSR	MDGASN[2028]VTCINSR	K	W	13	3	485.855	3337.2847	3337.289	1113.4355	1113.4369	1423.6184	475.5467	1913.6706	0.05584823	17.815	12.466	0.9975	2	0	1024	1036	0.0	9C(57.0215), 6N(1913.6771)	HexNAc-4_Hex-5_NeuAc-1	5.0339	0.0	MDGASNVTCINSR	17.1375	17.815489	0.9885	True	sp|P08603|CFAH_HUMAN	P08603	CFAH_HUMAN	CFH	Complement factor H			Controle_19_Slot1-19_1_8827	6828
Controle_19_Slot1_19_1_8827	VDNALQSGNSQESVTEQDSK		K	D	20	3	485.855	2134.951	2134.9492	712.6576	712.657	2134.9614	712.6611	-0.0122	4.432e-11	33.699	7.839	1.0	2	0	43	62	0.0								0.9032	False	sp|P01834|IGKC_HUMAN	P01834	IGKC_HUMAN	IGKC	Immunoglobulin kappa constant		sp|P0DOX7|IGK_HUMAN	Controle_19_Slot1-19_1_8827	6829
Controle_19_Slot1_19_1_8827	VDNALQSGNSQESVTEQDSK		K	D	20	3	485.855	2134.9631	2134.9612	712.6616	712.661	2134.9614	712.6611	-0.0002	1.314e-11	39.06	7.953	1.0	2	0	43	62	0.0								0.8503	False	sp|P01834|IGKC_HUMAN	P01834	IGKC_HUMAN	IGKC	Immunoglobulin kappa constant		sp|P0DOX7|IGK_HUMAN	Controle_19_Slot1-19_1_8827	6830
Controle_19_Slot1_19_1_8827	VDNALQSGNSQESVTEQDSK		K	D	20	3	485.855	2135.9658	2135.9639	712.9959	712.9952	2134.9614	712.6611	1.0024	1.783e-11	39.676	7.256	1.0	2	0	43	62	0.0		Mod1: First isotopic peak (PeakApex: 1.0014, Theoretical: 1.0024)						0.8632	False	sp|P01834|IGKC_HUMAN	P01834	IGKC_HUMAN	IGKC	Immunoglobulin kappa constant		sp|P0DOX7|IGK_HUMAN	Controle_19_Slot1-19_1_8827	6833
Controle_19_Slot1_19_1_8827	VDNALQSGNSQESVTEQDSK		K	D	20	3	485.855	2134.9517	2134.95	712.6578	712.6573	2134.9614	712.6611	-0.0114	1.988e-11	34.95	7.873	1.0	2	0	43	62	0.0								0.8897	False	sp|P01834|IGKC_HUMAN	P01834	IGKC_HUMAN	IGKC	Immunoglobulin kappa constant		sp|P0DOX7|IGK_HUMAN	Controle_19_Slot1-19_1_8827	6834
Controle_19_Slot1_19_1_8827	YICENQDSISSK	YICENQDSISSK	K	L	12	1	485.855	1442.6261	1442.633	1443.6334	1443.6403	1442.6346	1443.6419	-0.0015	0.0002012566	23.285	5.913	1.0	2	0	287	298	0.0	3C(57.0215)							1.4851	False	sp|P02768|ALBU_HUMAN	P02768	ALBU_HUMAN	ALB	Albumin		sp|P02768-2|ALBU_HUMAN	Controle_19_Slot1-19_1_8827	6844
Controle_19_Slot1_19_1_8827	MDGASNVTCINSR	MDGASN[2028]VTCINSR	K	W	13	3	485.855	3337.278	3337.2827	1113.4333	1113.4348	1423.6184	475.5467	1913.6643	0.04679708	16.75	15.821	0.9978	2	0	1024	1036	0.0	9C(57.0215), 6N(1913.6771)	HexNAc-4_Hex-5_NeuAc-1	3.8791	0.0	MDGASnVTCINSR	16.75076	15.583464	0.9572	True	sp|P08603|CFAH_HUMAN	P08603	CFAH_HUMAN	CFH	Complement factor H			Controle_19_Slot1-19_1_8827	6851
Controle_19_Slot1_19_1_8827	VDNALQSGNSQESVTEQDSK		K	D	20	2	487.0333	2134.9624	2134.9648	1068.4885	1068.4897	2134.9614	1068.488	0.0034	0.0	59.818	9.137	1.0	2	0	43	62	0.0								1.0982	False	sp|P01834|IGKC_HUMAN	P01834	IGKC_HUMAN	IGKC	Immunoglobulin kappa constant		sp|P0DOX7|IGK_HUMAN	Controle_19_Slot1-19_1_8827	6853
Controle_19_Slot1_19_1_8827	VDNALQSGNSQESVTEQDSK		K	D	20	3	487.0333	2134.9563	2134.9546	712.6594	712.6588	2134.9614	712.6611	-0.0068	2.20274e-09	34.415	8.208	1.0	2	0	43	62	0.0								0.9029	False	sp|P01834|IGKC_HUMAN	P01834	IGKC_HUMAN	IGKC	Immunoglobulin kappa constant		sp|P0DOX7|IGK_HUMAN	Controle_19_Slot1-19_1_8827	6854
Controle_19_Slot1_19_1_8827	VDNALQSGNSQESVTEQDSK		K	D	20	2	487.0333	2134.955	2134.9575	1068.4848	1068.486	2134.9614	1068.488	-0.0039	0.0	59.204	10.151	1.0	2	0	43	62	0.0								1.0069	False	sp|P01834|IGKC_HUMAN	P01834	IGKC_HUMAN	IGKC	Immunoglobulin kappa constant		sp|P0DOX7|IGK_HUMAN	Controle_19_Slot1-19_1_8827	6861
Controle_19_Slot1_19_1_8827	CCTESLVNR	CCTESLVNR	K	R	9	1	487.0333	1137.4879	1137.4896	1138.4952	1138.4969	1137.4906	1138.4979	-0.0009	2.219044e-05	16.447	0.0	1.0	2	0	500	508	0.0	1C(57.0215), 2C(57.0215)							1.4514	False	sp|P02768|ALBU_HUMAN	P02768	ALBU_HUMAN	ALB	Albumin		sp|P02768-2|ALBU_HUMAN, sp|P02768-3|ALBU_HUMAN	Controle_19_Slot1-19_1_8827	6877
Controle_19_Slot1_19_1_8827	VDNALQSGNSQESVTEQDSK		K	D	20	3	488.2116	2134.977	2134.975	712.6663	712.6656	2134.9614	712.6611	0.0136	1.69e-12	41.433	9.427	1.0	2	0	43	62	0.0		Mod1: Unannotated mass-shift 0.0230 (PeakApex: 0.0230)						0.8656	False	sp|P01834|IGKC_HUMAN	P01834	IGKC_HUMAN	IGKC	Immunoglobulin kappa constant		sp|P0DOX7|IGK_HUMAN	Controle_19_Slot1-19_1_8827	6886
Controle_19_Slot1_19_1_8827	CCTESLVNR	CCTESLVNR	K	R	9	1	488.2116	1137.4868	1137.4884	1138.4941	1138.4957	1137.4906	1138.4979	-0.0022	0.00114025	18.272	5.779	1.0	2	0	500	508	0.0	1C(57.0215), 2C(57.0215)							1.4537	False	sp|P02768|ALBU_HUMAN	P02768	ALBU_HUMAN	ALB	Albumin		sp|P02768-2|ALBU_HUMAN, sp|P02768-3|ALBU_HUMAN	Controle_19_Slot1-19_1_8827	6904
Controle_19_Slot1_19_1_8827	VDNALQSGNSQESVTEQDSK		K	D	20	2	488.2116	2135.9604	2135.963	1068.9875	1068.9888	2134.9614	1068.488	1.0014	2.7e-13	39.294	8.75	1.0	2	0	43	62	0.0		Mod1: First isotopic peak (PeakApex: 1.0014, Theoretical: 1.0024)						0.9879	False	sp|P01834|IGKC_HUMAN	P01834	IGKC_HUMAN	IGKC	Immunoglobulin kappa constant		sp|P0DOX7|IGK_HUMAN	Controle_19_Slot1-19_1_8827	6910
Controle_19_Slot1_19_1_8827	VDNALQSGNSQESVTEQDSK		K	D	20	2	489.3879	2134.9614	2134.9639	1068.488	1068.4892	2134.9614	1068.488	0.0024	0.0	57.739	10.762	1.0	2	0	43	62	0.0								1.1185	False	sp|P01834|IGKC_HUMAN	P01834	IGKC_HUMAN	IGKC	Immunoglobulin kappa constant		sp|P0DOX7|IGK_HUMAN	Controle_19_Slot1-19_1_8827	6914
Controle_19_Slot1_19_1_8827	VDNALQSGNSQESVTEQDSK		K	D	20	2	489.3879	2135.966	2135.9685	1068.9903	1068.9915	2134.9614	1068.488	1.007	0.0	57.352	9.492	1.0	2	0	43	62	0.0		Mod1: First isotopic peak (PeakApex: 1.0014, Theoretical: 1.0024)						1.091	False	sp|P01834|IGKC_HUMAN	P01834	IGKC_HUMAN	IGKC	Immunoglobulin kappa constant		sp|P0DOX7|IGK_HUMAN	Controle_19_Slot1-19_1_8827	6917
Controle_19_Slot1_19_1_8827	CCTESLVNR	CCTESLVNR	K	R	9	2	489.3879	1137.4915	1137.4902	569.753	569.7524	1137.4906	569.7526	-0.0003	0.003275293	17.439	0.0	0.9984	2	0	500	508	0.0	1C(57.0215), 2C(57.0215)							0.9084	False	sp|P02768|ALBU_HUMAN	P02768	ALBU_HUMAN	ALB	Albumin		sp|P02768-2|ALBU_HUMAN, sp|P02768-3|ALBU_HUMAN	Controle_19_Slot1-19_1_8827	6918
Controle_19_Slot1_19_1_8827	TYETTLEK		K	C	8	2	489.3879	983.483	983.4821	492.7488	492.7483	983.4811	492.7478	0.0009	0.2031187	12.269	8.691	0.9774	2	0	376	383	0.0								0.8788	False	sp|P02768|ALBU_HUMAN	P02768	ALBU_HUMAN	ALB	Albumin		sp|P02768-2|ALBU_HUMAN	Controle_19_Slot1-19_1_8827	6921
Controle_19_Slot1_19_1_8827	ESVTEQDSK		Q	D	9	1	489.3879	1021.4561	1021.4571	1022.4634	1022.4644	1021.4564	1022.4636	0.0007	0.002436138	18.077	10.475	1.0	1	0	54	62	0.0								1.4009	False	sp|P01834|IGKC_HUMAN	P01834	IGKC_HUMAN	IGKC	Immunoglobulin kappa constant		sp|P0DOX7|IGK_HUMAN	Controle_19_Slot1-19_1_8827	6941
Controle_19_Slot1_19_1_8827	VDNALQSGNSQESVTEQDSK		K	D	20	3	490.5659	2134.9683	2134.9666	712.6634	712.6628	2134.9614	712.6611	0.0051	1.6028e-10	36.379	8.637	1.0	2	0	43	62	0.0								0.9181	False	sp|P01834|IGKC_HUMAN	P01834	IGKC_HUMAN	IGKC	Immunoglobulin kappa constant		sp|P0DOX7|IGK_HUMAN	Controle_19_Slot1-19_1_8827	6950
Controle_19_Slot1_19_1_8827	VDNALQSGNSQESVTEQDSK		K	D	20	3	490.5659	2135.9714	2135.9697	712.9977	712.9972	2134.9614	712.6611	1.0083	0.0	45.843	8.456	1.0	2	0	43	62	0.0		Mod1: First isotopic peak (PeakApex: 1.0014, Theoretical: 1.0024)						0.8555	False	sp|P01834|IGKC_HUMAN	P01834	IGKC_HUMAN	IGKC	Immunoglobulin kappa constant		sp|P0DOX7|IGK_HUMAN	Controle_19_Slot1-19_1_8827	6951
Controle_19_Slot1_19_1_8827	MDGASNVTCINSR	MDGASN[2028]VTCINSR	K	W	13	3	490.5659	3337.278	3337.2827	1113.4333	1113.4348	1423.6184	475.5467	1913.6643	0.07462958	14.857	8.375	0.9967	2	0	1024	1036	0.0	9C(57.0215), 6N(1913.6771)	HexNAc-4_Hex-5_NeuAc-1	2.2069	0.0	MDGASnVTCINSR	14.857791	13.626606	0.9715	True	sp|P08603|CFAH_HUMAN	P08603	CFAH_HUMAN	CFH	Complement factor H			Controle_19_Slot1-19_1_8827	6952
Controle_19_Slot1_19_1_8827	VDNALQSGNSQESVTEQDSK		K	D	20	2	490.5659	2134.9534	2134.956	1068.484	1068.4853	2134.9614	1068.488	-0.0053	0.0	64.704	10.163	1.0	2	0	43	62	0.0								0.9696	False	sp|P01834|IGKC_HUMAN	P01834	IGKC_HUMAN	IGKC	Immunoglobulin kappa constant		sp|P0DOX7|IGK_HUMAN	Controle_19_Slot1-19_1_8827	6967
Controle_19_Slot1_19_1_8827	VDNALQSGNSQESVTEQDSK		K	D	20	2	491.7424	2135.9656	2135.968	1068.9901	1068.9913	2134.9614	1068.488	1.0065	0.0	57.346	12.131	1.0	2	0	43	62	0.0		Mod1: First isotopic peak (PeakApex: 1.0014, Theoretical: 1.0024)						1.1313	False	sp|P01834|IGKC_HUMAN	P01834	IGKC_HUMAN	IGKC	Immunoglobulin kappa constant		sp|P0DOX7|IGK_HUMAN	Controle_19_Slot1-19_1_8827	6981
Controle_19_Slot1_19_1_8827	VDNALQSGNSQESVTEQDSK		K	D	20	3	491.7424	2135.9683	2135.9663	712.9967	712.996	2134.9614	712.6611	1.0048	6e-14	43.593	8.475	1.0	2	0	43	62	0.0		Mod1: First isotopic peak (PeakApex: 1.0014, Theoretical: 1.0024)						0.8851	False	sp|P01834|IGKC_HUMAN	P01834	IGKC_HUMAN	IGKC	Immunoglobulin kappa constant		sp|P0DOX7|IGK_HUMAN	Controle_19_Slot1-19_1_8827	6982
Controle_19_Slot1_19_1_8827	MDGASNVTCINSR	MDGASN[2319]VTCINSR	K	W	13	3	491.7424	3628.38	3628.3865	1210.4673	1210.4694	1423.6184	475.5467	2204.768	0.008913793	20.36	15.791	0.9992	2	0	1024	1036	0.0	9C(57.0215), 6N(2204.7725)	HexNAc-4_Hex-5_NeuAc-2	7.5263	0.0	MDGASnVTCINSR	20.360588	20.34094	0.9808	True	sp|P08603|CFAH_HUMAN	P08603	CFAH_HUMAN	CFH	Complement factor H			Controle_19_Slot1-19_1_8827	6987
Controle_19_Slot1_19_1_8827	MDGASNVTCINSR	MDGASN[2319]VTCINSR	K	W	13	3	491.7424	3628.3774	3628.3838	1210.4664	1210.4685	1423.6184	475.5467	2204.7653	0.02684675	19.253	14.143	0.9986	2	0	1024	1036	0.0	9C(57.0215), 6N(2204.7725)	HexNAc-4_Hex-5_NeuAc-2	6.5977	0.0	MDGASnVTCINSR	19.253832	15.816496	0.9294	True	sp|P08603|CFAH_HUMAN	P08603	CFAH_HUMAN	CFH	Complement factor H			Controle_19_Slot1-19_1_8827	6991
Controle_19_Slot1_19_1_8827	MDGASNVTCINSR	MDGASN[2319]VTCINSR	K	W	13	3	491.7424	3628.371	3628.3777	1210.4643	1210.4665	1423.6184	475.5467	2204.7592	0.001476863	23.109	13.816	0.9998	2	0	1024	1036	0.0	9C(57.0215), 6N(2204.7725)	HexNAc-4_Hex-5_NeuAc-2	6.0341	0.0	MDGASNVTCINSR	20.215364	23.109728	1.0136	True	sp|P08603|CFAH_HUMAN	P08603	CFAH_HUMAN	CFH	Complement factor H			Controle_19_Slot1-19_1_8827	6998
Controle_19_Slot1_19_1_8827	MDGASNVTCINSR	MDGASN[2319]VTCINSR	K	W	13	4	491.7424	3628.3904	3628.391	908.1049	908.105	1423.6184	356.9119	2204.7727	2.069165e-05	32.554	16.406	1.0	2	0	1024	1036	0.0	9C(57.0215), 6N(2204.7725)	HexNAc-4_Hex-5_NeuAc-2	9.9396	0.0	MDGASNVTCINSR	28.385553	32.554977	0.8048	True	sp|P08603|CFAH_HUMAN	P08603	CFAH_HUMAN	CFH	Complement factor H			Controle_19_Slot1-19_1_8827	7003
Controle_19_Slot1_19_1_8827	MDGASNVTCINSR	MDGASN[2319]VTCINSR	K	W	13	3	492.9213	3628.3784	3628.385	1210.4667	1210.4689	1423.6184	475.5467	2204.7666	0.01342936	20.001	11.103	0.999	2	0	1024	1036	0.0	9C(57.0215), 6N(2204.7725)	HexNAc-4_Hex-5_NeuAc-2	7.2355	0.0	MDGASNVTCINSR	15.789713	20.00138	0.9773	True	sp|P08603|CFAH_HUMAN	P08603	CFAH_HUMAN	CFH	Complement factor H			Controle_19_Slot1-19_1_8827	7006
Controle_19_Slot1_19_1_8827	MDGASNVTCINSR	MDGASN[2319]VTCINSR	K	W	13	4	492.9213	3628.389	3628.3896	908.1045	908.1047	1423.6184	356.9119	2204.7712	0.003336565	24.993	15.211	0.9999	2	0	1024	1036	0.0	9C(57.0215), 6N(2204.7725)	HexNAc-4_Hex-5_NeuAc-2	8.6526	0.0	MDGASNVTCINSR	22.834404	24.993599	0.8033	True	sp|P08603|CFAH_HUMAN	P08603	CFAH_HUMAN	CFH	Complement factor H			Controle_19_Slot1-19_1_8827	7008
Controle_19_Slot1_19_1_8827	MDGASNVTCINSR	MDGASN[2319]VTCINSR	K	W	13	3	492.9213	3628.3762	3628.3833	1210.466	1210.4684	1423.6184	475.5467	2204.7648	0.002287493	21.995	11.554	0.9996	2	0	1024	1036	0.0	9C(57.0215), 6N(2204.7725)	HexNAc-4_Hex-5_NeuAc-2	6.8931	0.0	MDGASNVTCINSR	18.013699	21.99545	1.0116	True	sp|P08603|CFAH_HUMAN	P08603	CFAH_HUMAN	CFH	Complement factor H			Controle_19_Slot1-19_1_8827	7010
Controle_19_Slot1_19_1_8827	MDGASNVTCINSR	MDGASN[2319]VTCINSR	K	W	13	3	492.9213	3628.3762	3628.3828	1210.466	1210.4682	1423.6184	475.5467	2204.7644	0.0005037498	28.903	15.431	0.9999	2	0	1024	1036	0.0	9C(57.0215), 6N(2204.7725)	HexNAc-4_Hex-5_NeuAc-2	6.3813	0.0	MDGASNVTCINSR	25.821213	28.903584	0.9958	True	sp|P08603|CFAH_HUMAN	P08603	CFAH_HUMAN	CFH	Complement factor H			Controle_19_Slot1-19_1_8827	7015
Controle_19_Slot1_19_1_8827	MDGASNVTCINSR	MDGASN[2319]VTCINSR	K	W	13	4	492.9213	3630.401	3630.4016	908.6075	908.6077	1423.6184	356.9119	2206.7832	0.001595269	26.252	17.748	1.0	2	0	1024	1036	0.0	9C(57.0215), 6N(2204.7725)	HexNAc-4_Hex-5_NeuAc-2	5.2831	0.0	MDGASNVTCINSR	23.571026	26.25291	0.8228	True	sp|P08603|CFAH_HUMAN	P08603	CFAH_HUMAN	CFH	Complement factor H			Controle_19_Slot1-19_1_8827	7018
Controle_19_Slot1_19_1_8827	MDGASNVTCINSR	MDGASN[2319]VTCINSR	K	W	13	4	492.9213	3628.397	3628.3977	908.1065	908.1067	1423.6184	356.9119	2204.7793	0.002338871	18.689	10.576	0.9999	2	0	1024	1036	0.0	9C(57.0215), 6N(2204.7725)	HexNAc-4_Hex-5_NeuAc-2	3.993	0.0	MDGASnVTCINSR	18.689358	17.672228	0.8577	True	sp|P08603|CFAH_HUMAN	P08603	CFAH_HUMAN	CFH	Complement factor H			Controle_19_Slot1-19_1_8827	7019
Controle_19_Slot1_19_1_8827	MDGASNVTCINSR	MDGASN[2465]VTCINSR	K	W	13	3	492.9213	3775.4321	3775.4421	1259.4846	1259.488	1423.6184	475.5467	2351.8237	7.808622e-05	22.25	12.396	1.0	2	0	1024	1036	0.0	9C(57.0215), 6N(2350.8304)	HexNAc-4_Hex-5_Fuc-1_NeuAc-2	0.3941	0.0	MDGASNVTCINSR	18.989075	22.250973	1.0249	True	sp|P08603|CFAH_HUMAN	P08603	CFAH_HUMAN	CFH	Complement factor H			Controle_19_Slot1-19_1_8827	7033
Controle_19_Slot1_19_1_8827	VDNALQSGNSQESVTEQDSK		K	D	20	3	494.0989	2134.9634	2134.9617	712.6617	712.6612	2134.9614	712.6611	0.0002	2.1956e-10	41.459	12.0	1.0	2	0	43	62	0.0								0.8566	False	sp|P01834|IGKC_HUMAN	P01834	IGKC_HUMAN	IGKC	Immunoglobulin kappa constant		sp|P0DOX7|IGK_HUMAN	Controle_19_Slot1-19_1_8827	7039
Controle_19_Slot1_19_1_8827	HGIQYFNNNTQHS	HGIQYFNN[2319]NTQHS	R	S	13	4	494.0989	3763.4578	3763.4595	941.8717	941.8722	1558.6913	390.6801	2204.768	0.0002663482	31.841	16.087	0.9998	1	0	162	174	0.0	8N(2204.7725)	HexNAc-4_Hex-5_NeuAc-2	6.0357	0.0	HGIQYFNnNTQHS	31.841494	27.485624	0.9329	False	sp|P01042-2|KNG1_HUMAN	P01042-2	KNG1_HUMAN	KNG1	Isoform LMW of Kininogen-1		sp|P01042-3|KNG1_HUMAN, sp|P01042|KNG1_HUMAN	Controle_19_Slot1-19_1_8827	7041
Controle_19_Slot1_19_1_8827	MDGASNVTCINSR	MDGASN[2465]VTCINSR	K	W	13	3	494.0989	3774.4314	3774.4414	1259.1511	1259.1544	1423.6184	475.5467	2350.823	0.6636137	17.051	13.749	0.9746	2	0	1024	1036	0.0	9C(57.0215), 6N(2350.8304)	HexNAc-4_Hex-5_Fuc-1_NeuAc-2	3.4496	0.0	MDGASnVTCINSR	17.051624	15.922806	1.0304	True	sp|P08603|CFAH_HUMAN	P08603	CFAH_HUMAN	CFH	Complement factor H			Controle_19_Slot1-19_1_8827	7049
Controle_19_Slot1_19_1_8827	HGIQYFNNNTQHS	HGIQYFNN[2319]NTQHS	R	S	13	4	494.0989	3763.455	3763.4568	941.871	941.8715	1558.6913	390.6801	2204.7656	0.1680568	15.633	12.71	0.9008	1	0	162	174	0.0	8N(2204.7725)	HexNAc-4_Hex-5_NeuAc-2	5.4562	0.0	HGIQYFNNNTQHS	12.011728	15.63322	0.8915	False	sp|P01042-2|KNG1_HUMAN	P01042-2	KNG1_HUMAN	KNG1	Isoform LMW of Kininogen-1		sp|P01042-3|KNG1_HUMAN, sp|P01042|KNG1_HUMAN	Controle_19_Slot1-19_1_8827	7052
Controle_19_Slot1_19_1_8827	MDGASNVTCINSR	MDGASN[2319]VTCINSR	K	W	13	2	494.0989	3628.3728	3628.3918	1815.1937	1815.2032	1423.6184	712.8165	2204.7734	0.2216877	13.023	8.243	0.9817	2	0	1024	1036	0.0	9C(57.0215), 6N(2204.7725)	HexNAc-4_Hex-5_NeuAc-2	6.8535	0.0	MDGASNVTCINSR	11.5462	13.023248	1.3603	True	sp|P08603|CFAH_HUMAN	P08603	CFAH_HUMAN	CFH	Complement factor H			Controle_19_Slot1-19_1_8827	7054
Controle_19_Slot1_19_1_8827	MDGASNVTCINSR	MDGASN[2319]VTCINSR	K	W	13	4	495.2755	3630.3918	3630.3926	908.6052	908.6054	1423.6184	356.9119	2206.7741	0.0001055234	23.799	19.328	1.0	2	0	1024	1036	0.0	9C(57.0215), 6N(2204.7725)	HexNAc-4_Hex-5_NeuAc-2	7.0998	0.0	MDGASNVTCINSR	19.122044	23.799435	0.8493	True	sp|P08603|CFAH_HUMAN	P08603	CFAH_HUMAN	CFH	Complement factor H			Controle_19_Slot1-19_1_8827	7062
Controle_19_Slot1_19_1_8827	ISEENETTCYMGK	ISEEN[2393]ETTCYMGK	R	W	13	3	495.2755	3839.4429	3839.4546	1280.8216	1280.8255	1560.6436	521.2218	2278.811	0.07018501	15.618	12.638	0.9965	2	0	907	919	0.0	9C(57.0215), 5N(2278.8092)	HexNAc-5_Hex-6_NeuAc-1	5.4237	0.0	ISEENETTCYMGK	15.422975	15.618373	1.0238	True	sp|P08603|CFAH_HUMAN	P08603	CFAH_HUMAN	CFH	Complement factor H			Controle_19_Slot1-19_1_8827	7072
Controle_19_Slot1_19_1_8827	MDGASNVTCINSR	MDGASN[2319]VTCINSR	K	W	13	2	495.2755	3628.353	3628.3723	1815.1838	1815.1934	1423.6184	712.8165	2204.7539	0.3414897	15.068	11.652	0.9693	2	0	1024	1036	0.0	9C(57.0215), 6N(2204.7725)	HexNAc-4_Hex-5_NeuAc-2	4.9592	0.0	MDGASNVTCINSR	13.608651	15.0682955	1.4224	True	sp|P08603|CFAH_HUMAN	P08603	CFAH_HUMAN	CFH	Complement factor H			Controle_19_Slot1-19_1_8827	7077
Controle_19_Slot1_19_1_8827	MDGASNVTCINSR	MDGASN[2319]VTCINSR	K	W	13	3	496.4526	3628.3806	3628.3872	1210.4675	1210.4697	1423.6184	475.5467	2204.7688	0.01517921	21.107	14.02	0.999	2	0	1024	1036	0.0	9C(57.0215), 6N(2204.7725)	HexNAc-4_Hex-5_NeuAc-2	7.5495	0.0	MDGASNVTCINSR	20.835142	21.107075	1.0079	True	sp|P08603|CFAH_HUMAN	P08603	CFAH_HUMAN	CFH	Complement factor H			Controle_19_Slot1-19_1_8827	7086
Controle_19_Slot1_19_1_8827	HGIQYFNNNTQHS	HGIQYFNN[2319]NTQHS	R	S	13	4	496.4526	3763.4639	3763.4656	941.8733	941.8737	1558.6913	390.6801	2204.7744	0.000813953	26.075	15.452	0.9984	1	0	162	174	0.0	8N(2204.7725)	HexNAc-4_Hex-5_NeuAc-2	7.3033	0.0	HGIQYFNNNTQHS	24.121376	26.075665	0.9317	False	sp|P01042-2|KNG1_HUMAN	P01042-2	KNG1_HUMAN	KNG1	Isoform LMW of Kininogen-1		sp|P01042-3|KNG1_HUMAN, sp|P01042|KNG1_HUMAN	Controle_19_Slot1-19_1_8827	7087
Controle_19_Slot1_19_1_8827	HGIQYFNNNTQHS	HGIQYFNN[2319]NTQHS	R	S	13	4	496.4526	3766.4749	3766.4766	942.626	942.6264	1558.6913	390.6801	2207.7851	3.408468e-05	37.7	18.387	1.0	1	0	162	174	0.0	8N(2204.7725)	HexNAc-4_Hex-5_NeuAc-2	5.5591	0.0	HGIQYFNNNTQHS	37.582676	37.70092	0.9349	False	sp|P01042-2|KNG1_HUMAN	P01042-2	KNG1_HUMAN	KNG1	Isoform LMW of Kininogen-1		sp|P01042-3|KNG1_HUMAN, sp|P01042|KNG1_HUMAN	Controle_19_Slot1-19_1_8827	7091
Controle_19_Slot1_19_1_8827	HGIQYFNNNTQH	HGIQYFNN[2319]NTQH	R	S	12	4	496.4526	3676.426	3676.4272	920.1138	920.1141	1471.6592	368.9221	2204.768	0.04010473	22.173	14.452	0.9746	1	0	162	173	0.0	8N(2204.7725)	HexNAc-4_Hex-5_NeuAc-2	7.3538	0.0	HGIQYFNNNTQH	21.90747	22.173248	0.8365	False	sp|P01042-2|KNG1_HUMAN	P01042-2	KNG1_HUMAN	KNG1	Isoform LMW of Kininogen-1		sp|P01042-3|KNG1_HUMAN, sp|P01042|KNG1_HUMAN	Controle_19_Slot1-19_1_8827	7102
Controle_19_Slot1_19_1_8827	MDGASNVTCINSR	MDGASN[2319]VTCINSR	K	W	13	2	496.4526	3629.3564	3629.3757	1815.6855	1815.6951	1423.6184	712.8165	2205.7573	0.6943498	11.989	9.6	0.9294	2	0	1024	1036	0.0	9C(57.0215), 6N(2204.7725)	HexNAc-4_Hex-5_NeuAc-2	4.8499	0.0	MDGASnVTCINSR	11.989192	9.686607	1.4164	True	sp|P08603|CFAH_HUMAN	P08603	CFAH_HUMAN	CFH	Complement factor H			Controle_19_Slot1-19_1_8827	7106
Controle_19_Slot1_19_1_8827	HGIQYFNNNTQHS	HGIQYFNN[2319]NTQHS	R	S	13	3	497.6306	3766.4546	3766.464	1256.4921	1256.4953	1558.6913	520.571	2207.7729	0.04930111	17.69	12.904	0.966	1	0	162	174	0.0	8N(2204.7725)	HexNAc-4_Hex-5_NeuAc-2	6.1026	0.0	HGIQYFNNNTQHS	15.7464905	17.690075	1.0402	False	sp|P01042-2|KNG1_HUMAN	P01042-2	KNG1_HUMAN	KNG1	Isoform LMW of Kininogen-1		sp|P01042-3|KNG1_HUMAN, sp|P01042|KNG1_HUMAN	Controle_19_Slot1-19_1_8827	7122
Controle_19_Slot1_19_1_8827	HGIQYFNNNTQHS	HGIQYFNN[2975]NTQHS	R	S	13	4	497.6306	4419.693	4419.6987	1105.9305	1105.932	1558.6913	390.6801	2861.0073	0.1014413	14.965	12.497	0.9487	1	0	162	174	0.0	8N(2861.0001)	HexNAc-5_Hex-6_NeuAc-3	7.0485	0.0	HGIQYFNNNTQHS	13.319357	14.965258	0.8998	False	sp|P01042-2|KNG1_HUMAN	P01042-2	KNG1_HUMAN	KNG1	Isoform LMW of Kininogen-1		sp|P01042-3|KNG1_HUMAN, sp|P01042|KNG1_HUMAN	Controle_19_Slot1-19_1_8827	7127
Controle_19_Slot1_19_1_8827	HGIQYFNNNTQHS	HGIQYFNN[2319]NTQHS	R	S	13	4	497.6306	3766.4707	3766.4724	942.625	942.6254	1558.6913	390.6801	2207.7812	0.01457115	20.632	16.546	1.0	1	0	162	174	0.0	8N(2204.7725)	HexNAc-4_Hex-5_NeuAc-2	7.0313	0.0	HGIQYFNnNTQHS	20.632217	19.863073	0.8445	False	sp|P01042-2|KNG1_HUMAN	P01042-2	KNG1_HUMAN	KNG1	Isoform LMW of Kininogen-1		sp|P01042-3|KNG1_HUMAN, sp|P01042|KNG1_HUMAN	Controle_19_Slot1-19_1_8827	7134
Controle_19_Slot1_19_1_8827	HGIQYFNNNTQH	HGIQYFNN[2319]NTQH	R	S	12	4	498.8077	3676.4363	3676.4375	920.1164	920.1167	1471.6592	368.9221	2204.7783	0.01265804	20.72	13.93	0.992	1	0	162	173	0.0	8N(2204.7725)	HexNAc-4_Hex-5_NeuAc-2	8.4498	0.0	HGIQYFNnNTQH	20.72066	17.059883	0.8378	False	sp|P01042-2|KNG1_HUMAN	P01042-2	KNG1_HUMAN	KNG1	Isoform LMW of Kininogen-1		sp|P01042-3|KNG1_HUMAN, sp|P01042|KNG1_HUMAN	Controle_19_Slot1-19_1_8827	7138
Controle_19_Slot1_19_1_8827	NECFLQHK	NECFLQHK	R	D	8	2	498.8077	1074.4922	1074.491	538.2534	538.2528	1074.4916	538.2531	-0.0006	0.01102975	13.833	6.093	0.9977	2	0	123	130	0.0	3C(57.0215)							0.8526	False	sp|P02768|ALBU_HUMAN	P02768	ALBU_HUMAN	ALB	Albumin		sp|P02768-3|ALBU_HUMAN	Controle_19_Slot1-19_1_8827	7152
Controle_19_Slot1_19_1_8827	ISEENETTCYMGK	ISEEN[2684]ETTCYMGK	R	W	13	3	502.3418	4130.524	4130.5425	1377.8486	1377.8548	1560.6436	521.2218	2569.8989	0.7737894	12.803	10.558	0.9717	2	0	907	919	0.0	9C(57.0215), 5N(2569.9047)	HexNAc-5_Hex-6_NeuAc-2	5.1745	0.0	ISEENETTCYMGK	10.01639	12.803548	1.0634	True	sp|P08603|CFAH_HUMAN	P08603	CFAH_HUMAN	CFH	Complement factor H			Controle_19_Slot1-19_1_8827	7204
Controle_19_Slot1_19_1_8827	HGIQYFNNNTQH	HGIQYFNN[2319]NTQH	R	S	12	4	502.3418	3676.4387	3676.4397	920.117	920.1172	1471.6592	368.9221	2204.7805	0.1672444	15.527	10.672	0.9013	1	0	162	173	0.0	8N(2204.7725)	HexNAc-4_Hex-5_NeuAc-2	2.609	0.0	HGIQYFNNNTQH	15.032998	15.527851	0.8908	False	sp|P01042-2|KNG1_HUMAN	P01042-2	KNG1_HUMAN	KNG1	Isoform LMW of Kininogen-1		sp|P01042-3|KNG1_HUMAN, sp|P01042|KNG1_HUMAN	Controle_19_Slot1-19_1_8827	7206
Controle_19_Slot1_19_1_8827	ISEENETTCYMGK	ISEEN[2174]ETTCYMGK	R	W	13	3	502.3418	3620.3706	3620.377	1207.7975	1207.7996	1560.6436	521.2218	2059.7334	0.04239519	22.681	15.925	0.998	2	0	907	919	0.0	9C(57.0215), 5N(2059.7350)	HexNAc-4_Hex-5_Fuc-1_NeuAc-1	0.9856	0.0	ISEENETTCYMGK	20.30723	22.68187	1.0195	True	sp|P08603|CFAH_HUMAN	P08603	CFAH_HUMAN	CFH	Complement factor H			Controle_19_Slot1-19_1_8827	7215
Controle_19_Slot1_19_1_8827	HGIQYFNNNTQH	HGIQYFNN[2319]NTQH	R	S	12	4	502.3418	3678.4358	3678.4368	920.6162	920.6165	1471.6592	368.9221	2206.7775	0.02941256	22.044	17.587	0.9897	1	0	162	173	0.0	8N(2204.7725)	HexNAc-4_Hex-5_NeuAc-2	3.6522	0.0	HGIQYFNNNTQH	19.634834	22.044748	0.9116	False	sp|P01042-2|KNG1_HUMAN	P01042-2	KNG1_HUMAN	KNG1	Isoform LMW of Kininogen-1		sp|P01042-3|KNG1_HUMAN, sp|P01042|KNG1_HUMAN	Controle_19_Slot1-19_1_8827	7219
Controle_19_Slot1_19_1_8827	ISEENETTCYMGK	ISEEN[2830]ETTCYMGK	R	W	13	3	503.5181	4276.5845	4276.6055	1426.5354	1426.5424	1560.6436	521.2218	2715.9619	0.09621451	12.496	10.052	0.9905	2	0	907	919	0.0	9C(57.0215), 5N(2715.9626)	HexNAc-5_Hex-6_Fuc-1_NeuAc-2	2.3791	0.0	ISEEnETTCYMGK	12.496336	9.98926	1.0764	True	sp|P08603|CFAH_HUMAN	P08603	CFAH_HUMAN	CFH	Complement factor H			Controle_19_Slot1-19_1_8827	7224
Controle_19_Slot1_19_1_8827	NPSSAGSWNSGSSGPGSTGNR		R	N	21	2	503.5181	1963.8213	1963.8228	982.9179	982.9187	1962.8416	982.4281	0.9812	6.145322e-06	26.472	10.73	1.0	2	0	288	308	0.0		Mod1: Deamidation (PeakApex: 0.9852, Theoretical: 0.9840)						1.0323	False	sp|P02671-2|FIBA_HUMAN	P02671-2	FIBA_HUMAN	FGA	Isoform 2 of Fibrinogen alpha chain		sp|P02671|FIBA_HUMAN	Controle_19_Slot1-19_1_8827	7229
Controle_19_Slot1_19_1_8827	VDNALQSGNSQESVTEQDSK		K	D	20	3	503.5181	2135.9497	2135.9478	712.9905	712.9899	2134.9614	712.6611	0.9863	6.272479e-07	22.257	8.562	1.0	2	0	43	62	0.0		Mod1: Deamidation (PeakApex: 0.9852, Theoretical: 0.9840)						0.9339	False	sp|P01834|IGKC_HUMAN	P01834	IGKC_HUMAN	IGKC	Immunoglobulin kappa constant		sp|P0DOX7|IGK_HUMAN	Controle_19_Slot1-19_1_8827	7245
Controle_19_Slot1_19_1_8827	VDNALQSGNSQESVTEQDSK		K	D	20	3	504.6946	2135.9492	2135.9475	712.9903	712.9898	2134.9614	712.6611	0.986	8.9954e-10	28.493	9.377	1.0	2	0	43	62	0.0		Mod1: Deamidation (PeakApex: 0.9852, Theoretical: 0.9840)						0.9379	False	sp|P01834|IGKC_HUMAN	P01834	IGKC_HUMAN	IGKC	Immunoglobulin kappa constant		sp|P0DOX7|IGK_HUMAN	Controle_19_Slot1-19_1_8827	7248
Controle_19_Slot1_19_1_8827	ISEENETTCYMGK	ISEEN[2830]ETTCYMGK	R	W	13	3	504.6946	4276.596	4276.617	1426.5393	1426.5463	1560.6436	521.2218	2715.9736	0.8411294	12.698	12.107	0.9184	2	0	907	919	0.0	9C(57.0215), 5N(2715.9626)	HexNAc-5_Hex-6_Fuc-1_NeuAc-2	-0.127	0.0	ISEEnETTCYMGK	12.69862	9.933811	1.0807	True	sp|P08603|CFAH_HUMAN	P08603	CFAH_HUMAN	CFH	Complement factor H			Controle_19_Slot1-19_1_8827	7257
Controle_19_Slot1_19_1_8827	ISEENETTCYMGK	ISEEN[2174]ETTCYMGK	R	W	13	3	504.6946	3622.3735	3622.38	1208.4651	1208.4673	1560.6436	521.2218	2061.7363	0.02673111	20.272	14.622	0.9983	2	0	907	919	0.0	9C(57.0215), 5N(2059.7350)	HexNAc-4_Hex-5_Fuc-1_NeuAc-1	-0.7869	0.0	ISEENETTCYMGK	15.963827	20.27288	1.0193	True	sp|P08603|CFAH_HUMAN	P08603	CFAH_HUMAN	CFH	Complement factor H			Controle_19_Slot1-19_1_8827	7261
Controle_19_Slot1_19_1_8827	ISEENETTCYMGK	ISEEN[2028]ETTCYMGK	R	W	13	3	505.8729	3474.317	3474.3223	1159.1129	1159.1147	1560.6436	521.2218	1913.6787	0.06690784	17.099	12.942	0.997	2	0	907	919	0.0	9C(57.0215), 5N(1913.6771)	HexNAc-4_Hex-5_NeuAc-1	5.719	0.0	ISEENETTCYMGK	14.983713	17.099968	0.9883	True	sp|P08603|CFAH_HUMAN	P08603	CFAH_HUMAN	CFH	Complement factor H			Controle_19_Slot1-19_1_8827	7264
Controle_19_Slot1_19_1_8827	ISEENETTCYMGK	ISEEN[2319]ETTCYMGK	R	W	13	3	505.8729	3765.4038	3765.4138	1256.1419	1256.1452	1560.6436	521.2218	2204.7702	0.001989948	20.999	14.09	0.9997	2	0	907	919	0.0	9C(57.0215), 5N(2204.7725)	HexNAc-4_Hex-5_NeuAc-2	7.6855	0.0	ISEENETTCYMGK	18.243097	20.999771	1.0293	True	sp|P08603|CFAH_HUMAN	P08603	CFAH_HUMAN	CFH	Complement factor H			Controle_19_Slot1-19_1_8827	7266
Controle_19_Slot1_19_1_8827	AEFAEVSK		K	L	8	1	505.8729	879.4337	879.4337	880.441	880.441	879.4338	880.4411	0.0	0.04156714	13.025	0.0	1.0	2	0	250	257	0.0								1.3082	False	sp|P02768|ALBU_HUMAN	P02768	ALBU_HUMAN	ALB	Albumin		sp|P02768-2|ALBU_HUMAN	Controle_19_Slot1-19_1_8827	7274
Controle_19_Slot1_19_1_8827	CCAAADPHECYAK	C[143]CAAADPHECYAK	K	V	13	2	505.8729	1534.5676	1534.5665	768.2911	768.2905	1534.5638	768.2892	0.0026	1.214089e-08	38.163	2.053	1.0	2	0	384	396	0.0	10C(57.0215), 1C(-17.0265), 2C(57.0215)							0.962	False	sp|P02768|ALBU_HUMAN	P02768	ALBU_HUMAN	ALB	Albumin		sp|P02768-2|ALBU_HUMAN, sp|P02768-3|ALBU_HUMAN	Controle_19_Slot1-19_1_8827	7276
Controle_19_Slot1_19_1_8827	RPGGEPSPEGTTGQSYNQYSQR		R	Y	22	3	505.8729	2395.0864	2395.085	799.3694	799.3689	2395.0789	799.3669	0.0061	4e-14	51.868	10.054	1.0	2	0	2125	2146	0.0								0.8735	False	sp|P02751-10|FINC_HUMAN	P02751-10	FINC_HUMAN	FN1	Isoform 10 of Fibronectin		sp|P02751-11|FINC_HUMAN, sp|P02751-12|FINC_HUMAN, sp|P02751-13|FINC_HUMAN, sp|P02751-14|FINC_HUMAN, sp|P02751-17|FINC_HUMAN, sp|P02751-1|FINC_HUMAN, sp|P02751-3|FINC_HUMAN, sp|P02751-5|FINC_HUMAN, sp|P02751-6|FINC_HUMAN, sp|P02751-7|FINC_HUMAN, sp|P02751-8|FINC_HUMAN, sp|P02751-9|FINC_HUMAN, sp|P02751|FINC_HUMAN	Controle_19_Slot1-19_1_8827	7291
Controle_19_Slot1_19_1_8827	ISEENETTCYMGK	ISEEN[2319]ETTCYMGK	R	W	13	4	507.05	3765.4204	3765.422	942.3624	942.3628	1560.6436	391.1682	2204.7785	0.09411126	14.772	11.968	0.9981	2	0	907	919	0.0	9C(57.0215), 5N(2204.7725)	HexNAc-4_Hex-5_NeuAc-2	-1.9876	0.0011043622308117	ISEENETTCYMGK	12.840087	14.772936	0.9082	True	sp|P08603|CFAH_HUMAN	P08603	CFAH_HUMAN	CFH	Complement factor H			Controle_19_Slot1-19_1_8827	7294
Controle_19_Slot1_19_1_8827	RPGGEPSPEGTTGQSYNQYSQR		R	Y	22	3	507.05	2395.0833	2395.0818	799.3684	799.3679	2395.0789	799.3669	0.0029	3e-14	51.988	10.412	1.0	2	0	2125	2146	0.0								0.8784	False	sp|P02751-10|FINC_HUMAN	P02751-10	FINC_HUMAN	FN1	Isoform 10 of Fibronectin		sp|P02751-11|FINC_HUMAN, sp|P02751-12|FINC_HUMAN, sp|P02751-13|FINC_HUMAN, sp|P02751-14|FINC_HUMAN, sp|P02751-17|FINC_HUMAN, sp|P02751-1|FINC_HUMAN, sp|P02751-3|FINC_HUMAN, sp|P02751-5|FINC_HUMAN, sp|P02751-6|FINC_HUMAN, sp|P02751-7|FINC_HUMAN, sp|P02751-8|FINC_HUMAN, sp|P02751-9|FINC_HUMAN, sp|P02751|FINC_HUMAN	Controle_19_Slot1-19_1_8827	7298
Controle_19_Slot1_19_1_8827	HLVIHNESTCEQLAK	HLVIHN[2028]ESTCEQLAK	F	A	15	4	507.05	3691.5596	3691.5608	923.8972	923.8975	1777.878	445.4768	1913.6827	2.632598e-05	22.329	11.156	1.0	1	0	42	56	0.0	10C(57.0215), 6N(1913.6771)	HexNAc-4_Hex-5_NeuAc-1	-2.2008	0.0011043622308117	HLVIHNESTCEQLAK	16.974613	22.329597	0.9574	True	sp|P01019|ANGT_HUMAN	P01019	ANGT_HUMAN	AGT	Angiotensinogen			Controle_19_Slot1-19_1_8827	7299
Controle_19_Slot1_19_1_8827	HLVIHNESTCEQLAK	HLVIHN[2028]ESTCEQLAK	F	A	15	4	507.05	3691.567	3691.5679	923.899	923.8993	1777.878	445.4768	1913.6898	0.0001997945	22.134	16.213	0.9999	1	0	42	56	0.0	10C(57.0215), 6N(1913.6771)	HexNAc-4_Hex-5_NeuAc-1	4.3628	0.0	HLVIHnESTCEQLAK	22.134663	16.203537	0.8396	True	sp|P01019|ANGT_HUMAN	P01019	ANGT_HUMAN	AGT	Angiotensinogen			Controle_19_Slot1-19_1_8827	7307
Controle_19_Slot1_19_1_8827	ETYGEMADCCAK	ETYGEMADCCAK	R	Q	12	2	507.05	1433.5286	1433.5272	717.7716	717.7709	1433.5261	717.7703	0.0011	0.01506607	16.788	8.819	0.9977	2	0	106	117	0.0	10C(57.0215), 9C(57.0215)							0.93	False	sp|P02768|ALBU_HUMAN	P02768	ALBU_HUMAN	ALB	Albumin		sp|P02768-3|ALBU_HUMAN	Controle_19_Slot1-19_1_8827	7309
Controle_19_Slot1_19_1_8827	ISEENETTCYMGK	ISEEN[2319]ETTCYMGK	R	W	13	3	508.2276	3765.4116	3765.4211	1256.1445	1256.1476	1560.6436	521.2218	2204.7775	0.0001728529	24.507	13.089	0.9999	2	0	907	919	0.0	9C(57.0215), 5N(2204.7725)	HexNAc-4_Hex-5_NeuAc-2	7.0154	0.0	ISEENETTCYMGK	19.673164	24.507032	1.0342	True	sp|P08603|CFAH_HUMAN	P08603	CFAH_HUMAN	CFH	Complement factor H			Controle_19_Slot1-19_1_8827	7321
Controle_19_Slot1_19_1_8827	CCAAADPHECYAK	C[143]CAAADPHECYAK	K	V	13	2	508.2276	1534.5613	1534.5602	768.2879	768.2874	1534.5638	768.2892	-0.0036	1.042919e-08	38.427	0.0	1.0	2	0	384	396	0.0	10C(57.0215), 1C(-17.0265), 2C(57.0215)							0.9654	False	sp|P02768|ALBU_HUMAN	P02768	ALBU_HUMAN	ALB	Albumin		sp|P02768-2|ALBU_HUMAN, sp|P02768-3|ALBU_HUMAN	Controle_19_Slot1-19_1_8827	7322
Controle_19_Slot1_19_1_8827	ISEENETTCYMGK	ISEEN[2319]ETTCYMGK	R	W	13	4	508.2276	3765.4106	3765.4124	942.3599	942.3604	1560.6436	391.1682	2204.7688	5.187893e-05	28.671	14.971	1.0	2	0	907	919	0.0	9C(57.0215), 5N(2204.7725)	HexNAc-4_Hex-5_NeuAc-2	7.8861	0.0	ISEENETTCYMGK	18.688625	28.671324	0.8772	True	sp|P08603|CFAH_HUMAN	P08603	CFAH_HUMAN	CFH	Complement factor H			Controle_19_Slot1-19_1_8827	7323
Controle_19_Slot1_19_1_8827	ETYGEMADCCAK	ETYGEMADCCAK	R	Q	12	2	508.2276	1433.5243	1433.523	717.7694	717.7688	1433.5261	717.7703	-0.0031	0.0007425915	19.017	8.816	0.9999	2	0	106	117	0.0	10C(57.0215), 9C(57.0215)							0.9298	False	sp|P02768|ALBU_HUMAN	P02768	ALBU_HUMAN	ALB	Albumin		sp|P02768-3|ALBU_HUMAN	Controle_19_Slot1-19_1_8827	7329
Controle_19_Slot1_19_1_8827	ISEENETTCYMGK	ISEEN[2975]ETTCYMGK	R	W	13	3	508.2276	4421.6055	4421.6265	1474.8758	1474.8828	1560.6436	521.2218	2860.9829	0.2215766	14.672	12.045	0.9799	2	0	907	919	0.0	9C(57.0215), 5N(2861.0001)	HexNAc-5_Hex-6_NeuAc-3	4.0371	0.0	ISEEnETTCYMGK	14.672319	11.5100565	1.1018	True	sp|P08603|CFAH_HUMAN	P08603	CFAH_HUMAN	CFH	Complement factor H			Controle_19_Slot1-19_1_8827	7331
Controle_19_Slot1_19_1_8827	ISEENETTCYMGK	ISEEN[2319]ETTCYMGK	R	W	13	2	508.2276	3765.3809	3765.402	1883.6977	1883.7083	1560.6436	781.3291	2204.7585	1.191084	11.304	9.848	0.8747	2	0	907	919	0.0	9C(57.0215), 5N(2204.7725)	HexNAc-4_Hex-5_NeuAc-2	4.6986	0.0	ISEENETTCYMGK	8.104836	11.304081	1.4316	True	sp|P08603|CFAH_HUMAN	P08603	CFAH_HUMAN	CFH	Complement factor H			Controle_19_Slot1-19_1_8827	7345
Controle_19_Slot1_19_1_8827	ISEENETTCYMGK	ISEEN[2319]ETTCYMGK	R	W	13	2	509.4047	3765.3875	3765.4087	1883.701	1883.7116	1560.6436	781.3291	2204.7651	0.1306955	12.616	9.999	0.9903	2	0	907	919	0.0	9C(57.0215), 5N(2204.7725)	HexNAc-4_Hex-5_NeuAc-2	5.8603	0.0	ISEENETTCYMGK	10.54106	12.616514	1.3792	True	sp|P08603|CFAH_HUMAN	P08603	CFAH_HUMAN	CFH	Complement factor H			Controle_19_Slot1-19_1_8827	7370
Controle_19_Slot1_19_1_8827	HLVIHNESTCEQLAK	HLVIHN[2028]ESTCEQLAK	F	A	15	3	509.4047	3691.541	3691.549	1231.5209	1231.5236	1777.878	593.6333	1913.671	0.2184986	14.023	12.935	0.8473	1	0	42	56	0.0	10C(57.0215), 6N(1913.6771)	HexNAc-4_Hex-5_NeuAc-1	2.3497	0.0	HLVIHnESTCEQLAK	14.023993	14.023993	1.022	True	sp|P01019|ANGT_HUMAN	P01019	ANGT_HUMAN	AGT	Angiotensinogen			Controle_19_Slot1-19_1_8827	7382
Controle_19_Slot1_19_1_8827	ISEENETTCYMGK	ISEEN[2319]ETTCYMGK	R	W	13	3	510.5823	3766.4158	3766.4253	1256.4792	1256.4824	1560.6436	521.2218	2205.7817	7.319674e-06	34.551	19.268	1.0	2	0	907	919	0.0	9C(57.0215), 5N(2204.7725)	HexNAc-4_Hex-5_NeuAc-2	6.7545	0.0	ISEENETTCYMGK	20.4889	34.551205	1.0211	True	sp|P08603|CFAH_HUMAN	P08603	CFAH_HUMAN	CFH	Complement factor H			Controle_19_Slot1-19_1_8827	7388
Controle_19_Slot1_19_1_8827	ETYGEMADCCAK	ETYGEMADCCAK	R	Q	12	2	510.5823	1433.5304	1433.529	717.7725	717.7718	1433.5261	717.7703	0.0029	0.001166138	22.233	9.904	0.9996	2	0	106	117	0.0	10C(57.0215), 9C(57.0215)							0.9328	False	sp|P02768|ALBU_HUMAN	P02768	ALBU_HUMAN	ALB	Albumin		sp|P02768-3|ALBU_HUMAN	Controle_19_Slot1-19_1_8827	7389
Controle_19_Slot1_19_1_8827	ISEENETTCYMGK	ISEEN[2319]ETTCYMGK	R	W	13	4	510.5823	3765.4197	3765.4214	942.3622	942.3626	1560.6436	391.1682	2204.7778	0.0006726633	20.239	12.245	1.0	2	0	907	919	0.0	9C(57.0215), 5N(2204.7725)	HexNAc-4_Hex-5_NeuAc-2	5.3094	0.0	ISEENETTCYMGK	14.381992	20.239231	0.8981	True	sp|P08603|CFAH_HUMAN	P08603	CFAH_HUMAN	CFH	Complement factor H			Controle_19_Slot1-19_1_8827	7392
Controle_19_Slot1_19_1_8827	MDGASNVTCINS	MDGASN[2319]VTCINS	K	R	12	3	510.5823	3472.2896	3472.2944	1158.4371	1158.4387	1267.5172	423.513	2204.7773	5.08453e-05	22.306	11.853	0.9999	1	0	1024	1035	0.0	9C(57.0215), 6N(2204.7725)	HexNAc-4_Hex-5_NeuAc-2	6.6428	0.0	MDGASnVTCINS	22.306267	22.242517	1.0063	True	sp|P08603|CFAH_HUMAN	P08603	CFAH_HUMAN	CFH	Complement factor H			Controle_19_Slot1-19_1_8827	7393
Controle_19_Slot1_19_1_8827	ISEENETTCYMGK	ISEEN[2319]ETTCYMGK	R	W	13	4	510.5823	3766.4207	3766.4224	942.6125	942.6129	1560.6436	391.1682	2205.7788	0.0002790284	22.043	11.735	1.0	2	0	907	919	0.0	9C(57.0215), 5N(2204.7725)	HexNAc-4_Hex-5_NeuAc-2	6.4279	0.0	ISEENETTCYMGK	14.124742	22.043837	0.8827	True	sp|P08603|CFAH_HUMAN	P08603	CFAH_HUMAN	CFH	Complement factor H			Controle_19_Slot1-19_1_8827	7395
Controle_19_Slot1_19_1_8827	ISEENETTCYMGK	ISEEN[2319]ETTCYMGK	R	W	13	3	510.5823	3765.3926	3765.402	1256.1381	1256.1413	1560.6436	521.2218	2204.7585	0.001405092	19.427	8.614	0.9998	2	0	907	919	0.0	9C(57.0215), 5N(2204.7725)	HexNAc-4_Hex-5_NeuAc-2	4.257	0.0	ISEENETTCYMGK	17.965326	19.427887	1.1031	True	sp|P08603|CFAH_HUMAN	P08603	CFAH_HUMAN	CFH	Complement factor H			Controle_19_Slot1-19_1_8827	7405
Controle_19_Slot1_19_1_8827	MDGASNVTCINS	MDGASN[2028]VTCINS	K	R	12	3	510.5823	3181.185	3181.1887	1061.4023	1061.4035	1267.5172	423.513	1913.6715	0.0007956947	19.928	11.362	0.9973	1	0	1024	1035	0.0	9C(57.0215), 6N(1913.6771)	HexNAc-4_Hex-5_NeuAc-1	3.5027	0.0	MDGASNVTCINS	18.09663	19.928097	0.9601	True	sp|P08603|CFAH_HUMAN	P08603	CFAH_HUMAN	CFH	Complement factor H			Controle_19_Slot1-19_1_8827	7407
Controle_19_Slot1_19_1_8827	ISEENETTCYMGK	ISEEN[2975]ETTCYMGK	R	W	13	4	510.5823	4421.645	4421.6504	1106.4185	1106.4199	1560.6436	391.1682	2861.0068	0.1631176	13.36	9.855	0.9972	2	0	907	919	0.0	9C(57.0215), 5N(2861.0001)	HexNAc-5_Hex-6_NeuAc-3	7.2508	0.0	ISEEnETTCYMGK	13.36078	11.713661	0.8718	True	sp|P08603|CFAH_HUMAN	P08603	CFAH_HUMAN	CFH	Complement factor H			Controle_19_Slot1-19_1_8827	7420
Controle_19_Slot1_19_1_8827	VDNALQSGNSQESVTEQDSK		K	D	20	2	511.7607	2134.9568	2134.9592	1068.4857	1068.4869	2134.9614	1068.488	-0.0022	4e-13	44.291	10.269	1.0	2	0	43	62	0.0								1.1032	False	sp|P01834|IGKC_HUMAN	P01834	IGKC_HUMAN	IGKC	Immunoglobulin kappa constant		sp|P0DOX7|IGK_HUMAN	Controle_19_Slot1-19_1_8827	7423
Controle_19_Slot1_19_1_8827	MDGASNVTCINS	MDGASN[2319]VTCINS	K	R	12	3	512.9384	3472.2832	3472.2883	1158.435	1158.4367	1267.5172	423.513	2204.771	2.249657e-05	30.484	12.894	1.0	1	0	1024	1035	0.0	9C(57.0215), 6N(2204.7725)	HexNAc-4_Hex-5_NeuAc-2	7.5924	0.0	MDGASNVTCINS	28.312895	30.484707	1.0134	True	sp|P08603|CFAH_HUMAN	P08603	CFAH_HUMAN	CFH	Complement factor H			Controle_19_Slot1-19_1_8827	7453
Controle_19_Slot1_19_1_8827	EEQFNSTY	EEQFN[1883]STY	R	R	8	2	512.9384	2785.037	2785.0503	1393.5258	1393.5324	1016.4087	509.2116	1768.6416	5.583735e-05	24.123	18.032	1.0	1	0	173	180	0.0	5N(1768.6396)	HexNAc-4_Hex-5_Fuc-1	-0.8837	0.0	EEQFNSTY	19.739532	24.123238	1.1957	True	sp|P01861|IGHG4_HUMAN	P01861	IGHG4_HUMAN	IGHG4	Immunoglobulin heavy constant gamma 4			Controle_19_Slot1-19_1_8827	7456
Controle_19_Slot1_19_1_8827	ISEENETTCYMGK	ISEEN[2465]ETTCYMGK	R	W	13	3	512.9384	3911.459	3911.472	1304.8269	1304.8313	1560.6436	521.2218	2350.8283	0.08352675	15.851	12.885	0.9967	2	0	907	919	0.0	9C(57.0215), 5N(2350.8304)	HexNAc-4_Hex-5_Fuc-1_NeuAc-2	2.5791	0.0	ISEEnETTCYMGK	15.851933	15.851933	1.0596	True	sp|P08603|CFAH_HUMAN	P08603	CFAH_HUMAN	CFH	Complement factor H			Controle_19_Slot1-19_1_8827	7457
Controle_19_Slot1_19_1_8827	NHSCEPCQTLAVR	N[2319]HSCEPCQTLAVR	R	S	13	4	512.9384	3775.4646	3775.4663	944.8734	944.8739	1570.698	393.6818	2204.7683	0.3572696	17.983	17.195	0.9912	2	0	433	445	0.0	4C(57.0215), 7C(57.0215), 1N(2204.7725)	HexNAc-4_Hex-5_NeuAc-2	6.2802	0.0	nHSCEPCQTLAVR	17.98359	16.502213	0.8708	True	sp|P00748|FA12_HUMAN	P00748	FA12_HUMAN	F12	Coagulation factor XII			Controle_19_Slot1-19_1_8827	7463
Controle_19_Slot1_19_1_8827	NHSCEPCQTLAVR	N[2319]HSCEPCQTLAVR	R	S	13	3	512.9384	3775.4614	3775.4712	1259.4944	1259.4977	1570.698	524.5733	2204.7731	0.007396126	19.839	17.626	0.9993	2	0	433	445	0.0	4C(57.0215), 7C(57.0215), 1N(2204.7725)	HexNAc-4_Hex-5_NeuAc-2	9.4548	0.0	nHSCEPCQTLAVR	19.839304	19.839304	1.0302	True	sp|P00748|FA12_HUMAN	P00748	FA12_HUMAN	F12	Coagulation factor XII			Controle_19_Slot1-19_1_8827	7466
Controle_19_Slot1_19_1_8827	ISEENETTCYMGK	ISEEN[2319]ETTCYMGK	R	W	13	3	512.9384	3765.4053	3765.415	1256.1424	1256.1456	1560.6436	521.2218	2204.7714	0.01411312	19.133	10.623	0.999	2	0	907	919	0.0	9C(57.0215), 5N(2204.7725)	HexNAc-4_Hex-5_NeuAc-2	7.18	0.0	ISEENETTCYMGK	13.814116	19.133356	0.9535	True	sp|P08603|CFAH_HUMAN	P08603	CFAH_HUMAN	CFH	Complement factor H			Controle_19_Slot1-19_1_8827	7468
Controle_19_Slot1_19_1_8827	ISEENETTCYMGK	ISEEN[2319]ETTCYMGK	R	W	13	2	512.9384	3765.3765	3765.3982	1883.6955	1883.7064	1560.6436	781.3291	2204.7546	0.952729	11.557	10.221	0.9024	2	0	907	919	0.0	9C(57.0215), 5N(2204.7725)	HexNAc-4_Hex-5_NeuAc-2	4.2187	0.0	ISEENETTCYMGK	9.443663	11.55738	1.4452	True	sp|P08603|CFAH_HUMAN	P08603	CFAH_HUMAN	CFH	Complement factor H			Controle_19_Slot1-19_1_8827	7473
Controle_19_Slot1_19_1_8827	MDGASNVTCIN	MDGASN[2319]VTCIN	K	S	11	3	514.115	3385.2593	3385.2637	1129.427	1129.4285	1180.4852	394.5023	2204.7783	0.0001984256	22.537	11.292	0.9984	1	0	1024	1034	0.0	9C(57.0215), 6N(2204.7725)	HexNAc-4_Hex-5_NeuAc-2	4.5989	0.0	MDGASNVTCIN	20.125576	22.537487	1.0094	True	sp|P08603|CFAH_HUMAN	P08603	CFAH_HUMAN	CFH	Complement factor H			Controle_19_Slot1-19_1_8827	7484
Controle_19_Slot1_19_1_8827	HLVIHNESTCEQLAK	HLVIHN[2319]ESTCEQLAK	F	A	15	5	514.115	3982.6636	3982.6611	797.54	797.5395	1777.878	356.5829	2204.7832	2.733856e-06	20.274	10.207	1.0	1	0	42	56	0.0	10C(57.0215), 6N(2204.7725)	HexNAc-4_Hex-5_NeuAc-2	-1.014	0.00030175015087507544	HLVIHNESTCEQLAK	18.601364	20.274174	0.8476	True	sp|P01019|ANGT_HUMAN	P01019	ANGT_HUMAN	AGT	Angiotensinogen			Controle_19_Slot1-19_1_8827	7485
Controle_19_Slot1_19_1_8827	HLVIHNESTCEQLAK	HLVIHN[2319]ESTCEQLAK	F	A	15	4	514.115	3982.6558	3982.6592	996.6712	996.6721	1777.878	445.4768	2204.7812	0.1282942	19.207	14.755	0.9241	1	0	42	56	0.0	10C(57.0215), 6N(2204.7725)	HexNAc-4_Hex-5_NeuAc-2	4.0758	0.0	HLVIHNESTCEQLAK	17.249226	19.207594	0.9498	True	sp|P01019|ANGT_HUMAN	P01019	ANGT_HUMAN	AGT	Angiotensinogen			Controle_19_Slot1-19_1_8827	7488
Controle_19_Slot1_19_1_8827	EEQFNSTY	EEQFN[1355]STY	R	R	8	2	514.115	2257.8484	2257.8516	1129.9315	1129.9331	1016.4087	509.2116	1241.4428	0.001092664	25.778	14.605	0.9911	1	0	173	180	0.0	5N(1241.4545)	HexNAc-3_Hex-3_Fuc-1	-4.2295	0.0029769288017861	EEQFNSTY	22.977125	25.7782	1.116	True	sp|P01861|IGHG4_HUMAN	P01861	IGHG4_HUMAN	IGHG4	Immunoglobulin heavy constant gamma 4			Controle_19_Slot1-19_1_8827	7492
Controle_19_Slot1_19_1_8827	ANLSSQALQM	AN[2319]LSSQALQM[147]	R	S	10	3	514.115	3282.2908	3282.295	1095.1042	1095.1056	1077.5123	360.178	2204.7827	0.0001550276	23.763	12.057	0.9987	1	0	445	454	0.0	10M(15.9949), 2N(2204.7725)	HexNAc-4_Hex-5_NeuAc-2	2.9117	0.0	AnLSSQALQM	23.76394	20.175207	0.9748	False	sp|P19827-2|ITIH1_HUMAN	P19827-2	ITIH1_HUMAN	ITIH1	Isoform 2 of Inter-alpha-trypsin inhibitor heavy chain H1		sp|P19827-3|ITIH1_HUMAN, sp|P19827|ITIH1_HUMAN	Controle_19_Slot1-19_1_8827	7498
Controle_19_Slot1_19_1_8827	MDGASNVTCINS	MDGASN[2319]VTCINS	K	R	12	2	514.115	3472.2766	3472.2954	1737.1456	1737.155	1267.5172	634.7659	2204.7783	0.02100058	15.599	8.13	0.972	1	0	1024	1035	0.0	9C(57.0215), 6N(2204.7725)	HexNAc-4_Hex-5_NeuAc-2	4.9566	0.0	MDGASnVTCINS	15.599826	13.8397	1.3561	True	sp|P08603|CFAH_HUMAN	P08603	CFAH_HUMAN	CFH	Complement factor H			Controle_19_Slot1-19_1_8827	7502
Controle_19_Slot1_19_1_8827	MDGASNVTCIN	MDGASN[2028]VTCIN	K	S	11	3	514.115	3094.1685	3094.1714	1032.3968	1032.3977	1180.4852	394.5023	1913.6861	0.0006490167	18.539	12.139	0.9976	1	0	1024	1034	0.0	9C(57.0215), 6N(1913.6771)	HexNAc-4_Hex-5_NeuAc-1	1.3641	0.0	MDGASNVTCIN	15.077895	18.539158	0.9493	True	sp|P08603|CFAH_HUMAN	P08603	CFAH_HUMAN	CFH	Complement factor H			Controle_19_Slot1-19_1_8827	7505
Controle_19_Slot1_19_1_8827	MDGASNVTCIN	MDGASN[2028]VTCIN	K	S	11	2	514.115	3094.1511	3094.1658	1548.0828	1548.0902	1180.4852	591.2499	1913.6805	0.08245356	13.903	11.724	0.9018	1	0	1024	1034	0.0	9C(57.0215), 6N(1913.6771)	HexNAc-4_Hex-5_NeuAc-1	3.5299	0.0	MDGASNVTCIN	12.485447	13.903988	1.2937	True	sp|P08603|CFAH_HUMAN	P08603	CFAH_HUMAN	CFH	Complement factor H			Controle_19_Slot1-19_1_8827	7506
Controle_19_Slot1_19_1_8827	EEQFNSTY	EEQFN[1883]STY	R	R	8	3	514.115	2785.0596	2785.0605	929.3605	929.3608	1016.4087	339.8102	1768.6518	0.0002829095	24.12	13.913	0.9977	1	0	173	180	0.0	5N(1768.6396)	HexNAc-4_Hex-5_Fuc-1	-4.8383	0.0039072039072039	EEQFNSTY	21.566948	24.120155	0.8823	True	sp|P01861|IGHG4_HUMAN	P01861	IGHG4_HUMAN	IGHG4	Immunoglobulin heavy constant gamma 4			Controle_19_Slot1-19_1_8827	7511
Controle_19_Slot1_19_1_8827	EEQFNSTY	EEQFN[1883]STY	R	R	8	2	515.2917	2785.038	2785.0513	1393.5263	1393.5329	1016.4087	509.2116	1768.6425	1.919633e-06	27.255	16.013	1.0	1	0	173	180	0.0	5N(1768.6396)	HexNAc-4_Hex-5_Fuc-1	-1.9219	0.0011043622308117	EEQFNSTY	25.010895	27.2552	1.196	True	sp|P01861|IGHG4_HUMAN	P01861	IGHG4_HUMAN	IGHG4	Immunoglobulin heavy constant gamma 4			Controle_19_Slot1-19_1_8827	7523
Controle_19_Slot1_19_1_8827	HLVIHNESTCEQLAK	HLVIHN[2319]ESTCEQLAK	F	A	15	4	515.2917	3982.6477	3982.651	996.6692	996.67	1777.878	445.4768	2204.7729	0.03162707	15.977	11.192	0.9798	1	0	42	56	0.0	10C(57.0215), 6N(2204.7725)	HexNAc-4_Hex-5_NeuAc-2	2.8044	0.0	HLVIHNESTCEQLAK	15.583154	15.977715	0.9931	True	sp|P01019|ANGT_HUMAN	P01019	ANGT_HUMAN	AGT	Angiotensinogen			Controle_19_Slot1-19_1_8827	7525
Controle_19_Slot1_19_1_8827	EEQFNSTY	EEQFN[1721]STY	R	R	8	2	515.2917	2622.9912	2623.0	1312.5029	1312.5073	1016.4087	509.2116	1606.5913	0.04364755	18.193	13.957	0.915	1	0	173	180	0.0	5N(1606.5867)	HexNAc-4_Hex-4_Fuc-1	-3.206	0.0015507883173946	EEQFNSTY	15.664802	18.193573	1.17	True	sp|P01861|IGHG4_HUMAN	P01861	IGHG4_HUMAN	IGHG4	Immunoglobulin heavy constant gamma 4			Controle_19_Slot1-19_1_8827	7530
Controle_19_Slot1_19_1_8827	HLVIHNESTCEQLAK	HLVIHN[2319]ESTCEQLAK	F	A	15	4	515.2917	3982.6553	3982.6587	996.6711	996.672	1777.878	445.4768	2204.7807	0.03550684	20.293	14.507	0.9774	1	0	42	56	0.0	10C(57.0215), 6N(2204.7725)	HexNAc-4_Hex-5_NeuAc-2	6.023	0.0	HLVIHnESTCEQLAK	20.293732	20.293732	0.8511	True	sp|P01019|ANGT_HUMAN	P01019	ANGT_HUMAN	AGT	Angiotensinogen			Controle_19_Slot1-19_1_8827	7534
Controle_19_Slot1_19_1_8827	MDGASNVTCINS	MDGASN[2319]VTCINS	K	R	12	2	515.2917	3472.2656	3472.2844	1737.1401	1737.1495	1267.5172	634.7659	2204.767	0.03070733	19.263	15.593	0.9665	1	0	1024	1035	0.0	9C(57.0215), 6N(2204.7725)	HexNAc-4_Hex-5_NeuAc-2	5.4592	0.0	MDGASnVTCINS	19.263264	17.451988	1.3861	True	sp|P08603|CFAH_HUMAN	P08603	CFAH_HUMAN	CFH	Complement factor H			Controle_19_Slot1-19_1_8827	7535
Controle_19_Slot1_19_1_8827	HLVIHNESTCEQLAK	HLVIHN[2319]ESTCEQLAK	F	A	15	4	515.2917	3982.6511	3982.6545	996.6701	996.6709	1777.878	445.4768	2204.7763	0.04946909	20.194	17.99	0.969	1	0	42	56	0.0	10C(57.0215), 6N(2204.7725)	HexNAc-4_Hex-5_NeuAc-2	6.8243	0.0	HLVIHNESTCEQLAK	17.991385	20.194523	0.9051	True	sp|P01019|ANGT_HUMAN	P01019	ANGT_HUMAN	AGT	Angiotensinogen			Controle_19_Slot1-19_1_8827	7539
Controle_19_Slot1_19_1_8827	MDGASNVTCINS	MDGASN[2465]VTCINS	K	R	12	3	515.2917	3618.3457	3618.352	1207.1225	1207.1246	1267.5172	423.513	2350.8349	0.006577921	15.973	9.064	0.9875	1	0	1024	1035	0.0	9C(57.0215), 6N(2350.8304)	HexNAc-4_Hex-5_Fuc-1_NeuAc-2	0.2574	0.0	MDGASnVTCINS	15.973556	13.46663	1.0208	True	sp|P08603|CFAH_HUMAN	P08603	CFAH_HUMAN	CFH	Complement factor H			Controle_19_Slot1-19_1_8827	7542
Controle_19_Slot1_19_1_8827	EEQFNSTY	EEQFN[2174]STY	R	R	8	3	515.2917	3076.1448	3076.1477	1026.3889	1026.3898	1016.4087	339.8102	2059.739	0.002751893	22.737	15.432	0.991	1	0	173	180	0.0	5N(2059.7350)	HexNAc-4_Hex-5_Fuc-1_NeuAc-1	-2.172	0.0011043622308117	EEQFNSTY	16.3138	22.737211	0.9663	True	sp|P01861|IGHG4_HUMAN	P01861	IGHG4_HUMAN	IGHG4	Immunoglobulin heavy constant gamma 4			Controle_19_Slot1-19_1_8827	7543
Controle_19_Slot1_19_1_8827	MDGASNVTCINS	MDGASN[2319]VTCINS	K	R	12	2	515.2917	3472.2588	3472.2778	1737.1367	1737.1462	1267.5172	634.7659	2204.7607	0.05247486	12.52	8.259	0.9481	1	0	1024	1035	0.0	9C(57.0215), 6N(2204.7725)	HexNAc-4_Hex-5_NeuAc-2	5.2433	0.0	MDGASnVTCINS	12.520594	11.928125	1.3406	True	sp|P08603|CFAH_HUMAN	P08603	CFAH_HUMAN	CFH	Complement factor H			Controle_19_Slot1-19_1_8827	7551
Controle_19_Slot1_19_1_8827	VVNSTTGPGEHL	VVN[2319]STTGPGEHL	K	R	12	3	515.2917	3414.3633	3414.3682	1139.1284	1139.13	1209.5989	404.2069	2204.7692	0.1106005	17.028	16.284	0.9164	1	0	980	991	0.0	3N(2204.7725)	HexNAc-4_Hex-5_NeuAc-2	7.9968	0.0	VVNSTTGPGEHL	16.111912	17.028368	0.9994	False	sp|P07996-2|TSP1_HUMAN	P07996-2	TSP1_HUMAN	THBS1	Isoform 2 of Thrombospondin-1		sp|P07996|TSP1_HUMAN	Controle_19_Slot1-19_1_8827	7552
Controle_19_Slot1_19_1_8827	EEQFNSTY	EEQFN[1883]STY	R	R	8	3	515.2917	2785.0557	2785.0566	929.3592	929.3595	1016.4087	339.8102	1768.6479	0.0003833636	22.458	12.972	0.9975	1	0	173	180	0.0	5N(1768.6396)	HexNAc-4_Hex-5_Fuc-1	-2.9215	0.0013161358252171	EEQFNSTY	16.2429	22.458996	0.9046	True	sp|P01861|IGHG4_HUMAN	P01861	IGHG4_HUMAN	IGHG4	Immunoglobulin heavy constant gamma 4			Controle_19_Slot1-19_1_8827	7554
Controle_19_Slot1_19_1_8827	MDGASNVTCIN	MDGASN[2319]VTCIN	K	S	11	3	516.4697	3385.2576	3385.262	1129.4265	1129.4279	1180.4852	394.5023	2204.7768	0.0005612546	20.556	13.339	0.9978	1	0	1024	1034	0.0	9C(57.0215), 6N(2204.7725)	HexNAc-4_Hex-5_NeuAc-2	5.6445	0.0	MDGASNVTCIN	18.255646	20.55666	1.0264	True	sp|P08603|CFAH_HUMAN	P08603	CFAH_HUMAN	CFH	Complement factor H			Controle_19_Slot1-19_1_8827	7557
Controle_19_Slot1_19_1_8827	EEQFNSTY	EEQFN[1883]STY	R	R	8	2	516.4697	2787.0435	2787.0566	1394.529	1394.5356	1016.4087	509.2116	1770.6479	0.0005562162	21.048	11.398	0.9981	1	0	173	180	0.0	5N(1768.6396)	HexNAc-4_Hex-5_Fuc-1	-3.6405	0.0029769288017861	EEQFnSTY	21.048111	19.184578	1.233	True	sp|P01861|IGHG4_HUMAN	P01861	IGHG4_HUMAN	IGHG4	Immunoglobulin heavy constant gamma 4			Controle_19_Slot1-19_1_8827	7559
Controle_19_Slot1_19_1_8827	HLVIHNESTCEQLAK	HLVIHN[2319]ESTCEQLAK	F	A	15	4	516.4697	3982.649	3982.6523	996.6695	996.6704	1777.878	445.4768	2204.7744	0.00102002	28.305	16.576	0.9981	1	0	42	56	0.0	10C(57.0215), 6N(2204.7725)	HexNAc-4_Hex-5_NeuAc-2	6.6477	0.0	HLVIHnESTCEQLAK	28.305344	26.572365	0.9778	True	sp|P01019|ANGT_HUMAN	P01019	ANGT_HUMAN	AGT	Angiotensinogen			Controle_19_Slot1-19_1_8827	7560
Controle_19_Slot1_19_1_8827	MDGASNVTCIN	MDGASN[2319]VTCIN	K	S	11	2	516.4697	3385.2432	3385.261	1693.6289	1693.6378	1180.4852	591.2499	2204.7758	0.0006314772	23.481	11.929	0.999	1	0	1024	1034	0.0	9C(57.0215), 6N(2204.7725)	HexNAc-4_Hex-5_NeuAc-2	5.2594	0.0	MDGASNVTCIN	18.087708	23.481636	1.3785	True	sp|P08603|CFAH_HUMAN	P08603	CFAH_HUMAN	CFH	Complement factor H			Controle_19_Slot1-19_1_8827	7562
Controle_19_Slot1_19_1_8827	MDGASNVTCIN	MDGASN[2319]VTCIN	K	S	11	3	516.4697	3388.265	3388.2695	1130.4289	1130.4304	1180.4852	394.5023	2207.7841	1.433809e-05	37.735	16.315	1.0	1	0	1024	1034	0.0	9C(57.0215), 6N(2204.7725)	HexNAc-4_Hex-5_NeuAc-2	3.5621	0.0	MDGASNVTCIN	31.267857	37.735317	1.0094	True	sp|P08603|CFAH_HUMAN	P08603	CFAH_HUMAN	CFH	Complement factor H			Controle_19_Slot1-19_1_8827	7564
Controle_19_Slot1_19_1_8827	MDGASNVTCIN	MDGASN[2028]VTCIN	K	S	11	2	516.4697	3094.138	3094.1526	1548.0763	1548.0836	1180.4852	591.2499	1913.6673	9.894829e-05	21.572	12.144	1.0	1	0	1024	1034	0.0	9C(57.0215), 6N(1913.6771)	HexNAc-4_Hex-5_NeuAc-1	2.5116	0.0	MDGASnVTCIN	21.572887	20.266727	1.3024	True	sp|P08603|CFAH_HUMAN	P08603	CFAH_HUMAN	CFH	Complement factor H			Controle_19_Slot1-19_1_8827	7570
Controle_19_Slot1_19_1_8827	EEQFNSTY	EEQFN[1883]STY	R	R	8	3	516.4697	2785.0564	2785.0571	929.3594	929.3596	1016.4087	339.8102	1768.6484	0.001585481	20.465	12.185	0.9939	1	0	173	180	0.0	5N(1768.6396)	HexNAc-4_Hex-5_Fuc-1	-4.3286	0.0034679217240525	EEQFNSTY	17.916908	20.465685	0.9043	True	sp|P01861|IGHG4_HUMAN	P01861	IGHG4_HUMAN	IGHG4	Immunoglobulin heavy constant gamma 4			Controle_19_Slot1-19_1_8827	7578
Controle_19_Slot1_19_1_8827	ANLSSQALQM	AN[2319]LSSQALQM[147]	R	S	10	2	516.4697	3282.271	3282.287	1642.1428	1642.1508	1077.5123	539.7634	2204.7749	0.0002476428	21.204	11.956	1.0	1	0	445	454	0.0	10M(15.9949), 2N(2204.7725)	HexNAc-4_Hex-5_NeuAc-2	4.5331	0.0	AnLSSQALQM	21.204643	18.176016	1.3655	False	sp|P19827-2|ITIH1_HUMAN	P19827-2	ITIH1_HUMAN	ITIH1	Isoform 2 of Inter-alpha-trypsin inhibitor heavy chain H1		sp|P19827-3|ITIH1_HUMAN, sp|P19827|ITIH1_HUMAN	Controle_19_Slot1-19_1_8827	7586
Controle_19_Slot1_19_1_8827	EEQFNSTY	EEQFN[1883]STY	R	R	8	3	516.4697	2785.0554	2785.0564	929.3591	929.3594	1016.4087	339.8102	1768.6477	0.005229635	15.924	9.392	0.9852	1	0	173	180	0.0	5N(1768.6396)	HexNAc-4_Hex-5_Fuc-1	-4.6649	0.0039072039072039	EEQFNSTY	14.300758	15.924601	0.931	True	sp|P01861|IGHG4_HUMAN	P01861	IGHG4_HUMAN	IGHG4	Immunoglobulin heavy constant gamma 4			Controle_19_Slot1-19_1_8827	7590
Controle_19_Slot1_19_1_8827	EEQFNSTY	EEQFN[2174]STY	R	R	8	2	517.6485	3076.1333	3076.148	1539.0739	1539.0813	1016.4087	509.2116	2059.7392	0.05249181	18.084	12.045	0.928	1	0	173	180	0.0	5N(2059.7350)	HexNAc-4_Hex-5_Fuc-1_NeuAc-1	-0.7649	0.0	EEQFNSTY	17.299181	18.084282	1.2835	True	sp|P01861|IGHG4_HUMAN	P01861	IGHG4_HUMAN	IGHG4	Immunoglobulin heavy constant gamma 4			Controle_19_Slot1-19_1_8827	7594
Controle_19_Slot1_19_1_8827	EEQFNSTY	EEQFN[1721]STY	R	R	8	2	517.6485	2622.983	2622.9917	1312.4988	1312.5031	1016.4087	509.2116	1606.583	7.595014e-06	26.669	14.79	1.0	1	0	173	180	0.0	5N(1606.5867)	HexNAc-4_Hex-4_Fuc-1	-2.0712	0.0011043622308117	EEQFNSTY	26.414402	26.669846	1.1689	True	sp|P01861|IGHG4_HUMAN	P01861	IGHG4_HUMAN	IGHG4	Immunoglobulin heavy constant gamma 4			Controle_19_Slot1-19_1_8827	7595
Controle_19_Slot1_19_1_8827	EEQFNSTY	EEQFN[2174]STY	R	R	8	3	517.6485	3076.1418	3076.145	1026.3879	1026.3889	1016.4087	339.8102	2059.7363	0.008655583	21.481	16.049	0.9837	1	0	173	180	0.0	5N(2059.7350)	HexNAc-4_Hex-5_Fuc-1_NeuAc-1	0.0261	0.0	EEQFNSTY	21.3664	21.48116	0.9228	True	sp|P01861|IGHG4_HUMAN	P01861	IGHG4_HUMAN	IGHG4	Immunoglobulin heavy constant gamma 4			Controle_19_Slot1-19_1_8827	7602
Controle_19_Slot1_19_1_8827	QVGSGVTTDQVQAEAK		K	E	16	2	517.6485	1616.8029	1616.8019	809.4087	809.4082	1616.8005	809.4075	0.0013	3.17206e-09	37.578	13.217	1.0	2	0	154	169	0.0								0.9968	False	sp|P01871|IGHM_HUMAN	P01871	IGHM_HUMAN	IGHM	Immunoglobulin heavy constant mu		sp|P01871-2|IGHM_HUMAN, sp|P0DOX6|IGM_HUMAN	Controle_19_Slot1-19_1_8827	7613
Controle_19_Slot1_19_1_8827	EEQFNSTY	EEQFN[2174]STY	R	R	8	3	518.8249	3076.15	3076.1528	1026.3906	1026.3915	1016.4087	339.8102	2059.7441	0.001641089	24.306	14.443	0.9943	1	0	173	180	0.0	5N(2059.7350)	HexNAc-4_Hex-5_Fuc-1_NeuAc-1	-6.6579	0.0059326056003796	EEQFNSTY	21.558176	24.306557	0.9748	True	sp|P01861|IGHG4_HUMAN	P01861	IGHG4_HUMAN	IGHG4	Immunoglobulin heavy constant gamma 4			Controle_19_Slot1-19_1_8827	7626
Controle_19_Slot1_19_1_8827	QVGSGVTTDQVQAEAK		K	E	16	2	518.8249	1616.8004	1616.7996	809.4075	809.4071	1616.8005	809.4075	-0.0009	3.02323e-09	35.962	10.745	1.0	2	0	154	169	0.0								0.9995	False	sp|P01871|IGHM_HUMAN	P01871	IGHM_HUMAN	IGHM	Immunoglobulin heavy constant mu		sp|P01871-2|IGHM_HUMAN, sp|P0DOX6|IGM_HUMAN	Controle_19_Slot1-19_1_8827	7631
Controle_19_Slot1_19_1_8827	EEQFNSTY	EEQFN[1518]STY	R	R	8	2	518.8249	2419.9104	2419.9146	1210.9625	1210.9646	1016.4087	509.2116	1403.5058	0.03220433	16.435	12.228	0.919	1	0	173	180	0.0	5N(1403.5074)	HexNAc-3_Hex-4_Fuc-1	-2.5492	0.0013161358252171	EEQFNSTY	15.550226	16.435432	1.1292	True	sp|P01861|IGHG4_HUMAN	P01861	IGHG4_HUMAN	IGHG4	Immunoglobulin heavy constant gamma 4			Controle_19_Slot1-19_1_8827	7638
Controle_19_Slot1_19_1_8827	MDGASNVTCIN	MDGASN[2465]VTCIN	K	S	11	3	518.8249	3531.3179	3531.3232	1178.1132	1178.115	1180.4852	394.5023	2350.8378	0.003577687	16.491	10.842	0.9907	1	0	1024	1034	0.0	9C(57.0215), 6N(2350.8304)	HexNAc-4_Hex-5_Fuc-1_NeuAc-2	0.2958	0.0	MDGASNVTCIN	13.718669	16.491144	1.0149	True	sp|P08603|CFAH_HUMAN	P08603	CFAH_HUMAN	CFH	Complement factor H			Controle_19_Slot1-19_1_8827	7640
Controle_19_Slot1_19_1_8827	EEQFNSTY	EEQFN[1721]STY	R	R	8	3	518.8249	2623.0037	2623.0034	875.3418	875.3417	1016.4087	339.8102	1606.5947	2.786428e-05	22.769	13.216	1.0	1	0	173	180	0.0	5N(1606.5867)	HexNAc-4_Hex-4_Fuc-1	-4.2215	0.0029769288017861	EEQFNSTY	14.701452	22.769745	0.9554	True	sp|P01861|IGHG4_HUMAN	P01861	IGHG4_HUMAN	IGHG4	Immunoglobulin heavy constant gamma 4			Controle_19_Slot1-19_1_8827	7641
Controle_19_Slot1_19_1_8827	EEQFNSTY	EEQFN[2086]STY	R	R	8	2	518.8249	2988.115	2988.1292	1495.0648	1495.0719	1016.4087	509.2116	1971.7204	0.003071029	17.523	13.951	0.9751	1	0	173	180	0.0	5N(1971.7189)	HexNAc-5_Hex-5_Fuc-1	-2.6093	0.0013161358252171	EEQFNSTY	15.573661	17.5238	1.2862	True	sp|P01861|IGHG4_HUMAN	P01861	IGHG4_HUMAN	IGHG4	Immunoglobulin heavy constant gamma 4			Controle_19_Slot1-19_1_8827	7643
Controle_19_Slot1_19_1_8827	MDGASNVTCIN	MDGASN[2319]VTCIN	K	S	11	3	518.8249	3388.2634	3388.268	1130.4284	1130.4299	1180.4852	394.5023	2207.7827	0.0001424123	26.398	13.069	0.9991	1	0	1024	1034	0.0	9C(57.0215), 6N(2204.7725)	HexNAc-4_Hex-5_NeuAc-2	4.5558	0.0	MDGASNVTCIN	20.502533	26.398815	0.994	True	sp|P08603|CFAH_HUMAN	P08603	CFAH_HUMAN	CFH	Complement factor H			Controle_19_Slot1-19_1_8827	7652
Controle_19_Slot1_19_1_8827	CSGEEQSLEQCQHR	C[143]SGEEQSLEQCQHR	R	F	14	2	518.8249	1729.6844	1729.6842	865.8495	865.8494	1729.6785	865.8465	0.0057	0.2077304	9.23	0.0	0.9768	2	0	315	328	0.0	11C(57.0215), 1C(-17.0265)							1.0473	True	sp|O43866|CD5L_HUMAN	O43866	CD5L_HUMAN	CD5L	CD5 antigen-like			Controle_19_Slot1-19_1_8827	7653
Controle_19_Slot1_19_1_8827	MDGASNVTCINS	MDGASN[2319]VTCINS	K	R	12	2	518.8249	3473.2559	3473.2751	1737.6352	1737.6448	1267.5172	634.7659	2205.7578	0.005577349	16.816	8.018	0.9768	1	0	1024	1035	0.0	9C(57.0215), 6N(2204.7725)	HexNAc-4_Hex-5_NeuAc-2	2.6077	0.0	MDGASnVTCINS	16.816212	16.482927	1.3942	True	sp|P08603|CFAH_HUMAN	P08603	CFAH_HUMAN	CFH	Complement factor H			Controle_19_Slot1-19_1_8827	7654
Controle_19_Slot1_19_1_8827	MDGASNVTCIN	MDGASN[2319]VTCIN	K	S	11	3	520.0025	3385.262	3385.2664	1129.4279	1129.4294	1180.4852	394.5023	2204.7812	2.912869e-05	26.132	15.143	1.0	1	0	1024	1034	0.0	9C(57.0215), 6N(2204.7725)	HexNAc-4_Hex-5_NeuAc-2	4.8311	0.0	MDGASNVTCIN	22.116276	26.132141	1.0235	True	sp|P08603|CFAH_HUMAN	P08603	CFAH_HUMAN	CFH	Complement factor H			Controle_19_Slot1-19_1_8827	7665
Controle_19_Slot1_19_1_8827	EEQFNSTY	EEQFN[2174]STY	R	R	8	2	520.0025	3079.1404	3079.155	1540.5775	1540.5848	1016.4087	509.2116	2062.7463	1.984926e-06	23.997	17.981	1.0	1	0	173	180	0.0	5N(2059.7350)	HexNAc-4_Hex-5_Fuc-1_NeuAc-1	-2.7227	0.0013161358252171	EEQFnSTY	23.997547	19.42891	1.2788	True	sp|P01861|IGHG4_HUMAN	P01861	IGHG4_HUMAN	IGHG4	Immunoglobulin heavy constant gamma 4			Controle_19_Slot1-19_1_8827	7676
Controle_19_Slot1_19_1_8827	VDNALQSGNSQESVTEQDSK		K	D	20	2	520.0025	2135.9524	2135.9548	1068.9835	1068.9847	2134.9614	1068.488	0.9934	1.479e-11	35.08	8.683	1.0	2	0	43	62	0.0		Mod1: First isotopic peak (PeakApex: 1.0014, Theoretical: 1.0024); Mod1: Deamidation (PeakApex: 0.9852, Theoretical: 0.9840)						1.1056	False	sp|P01834|IGKC_HUMAN	P01834	IGKC_HUMAN	IGKC	Immunoglobulin kappa constant		sp|P0DOX7|IGK_HUMAN	Controle_19_Slot1-19_1_8827	7679
Controle_19_Slot1_19_1_8827	EEQFNSTY	EEQFN[2084]STY	R	R	8	3	520.0025	2988.136	2988.1387	997.0526	997.0535	1016.4087	339.8102	1971.7299	0.08073895	15.833	11.46	0.962	1	0	173	180	0.0	5N(1969.7033)	HexNAc-3_Hex-3_Fuc-2_NeuAc-2	-4.4718	0.0036891293654697	EEQFNSTY	14.7005	15.833873	0.9435	True	sp|P01861|IGHG4_HUMAN	P01861	IGHG4_HUMAN	IGHG4	Immunoglobulin heavy constant gamma 4			Controle_19_Slot1-19_1_8827	7681
Controle_19_Slot1_19_1_8827	EEQFNSTY	EEQFN[2174]STY	R	R	8	3	520.0025	3077.1584	3077.1614	1026.7267	1026.7277	1016.4087	339.8102	2060.7526	2.157903e-05	25.887	18.437	1.0	1	0	173	180	0.0	5N(2059.7350)	HexNAc-4_Hex-5_Fuc-1_NeuAc-1	-2.291	0.0013161358252171	EEQFNSTY	25.882393	25.887634	0.9195	True	sp|P01861|IGHG4_HUMAN	P01861	IGHG4_HUMAN	IGHG4	Immunoglobulin heavy constant gamma 4			Controle_19_Slot1-19_1_8827	7686
Controle_19_Slot1_19_1_8827	EEQFNSTY	EEQFN[2174]STY	R	R	8	2	520.0025	3079.1487	3079.163	1540.5816	1540.5888	1016.4087	509.2116	2062.7543	0.003782928	18.811	13.548	0.9908	1	0	173	180	0.0	5N(2059.7350)	HexNAc-4_Hex-5_Fuc-1_NeuAc-1	-4.9271	0.0041443198439785	EEQFnSTY	18.811474	13.94225	1.3236	True	sp|P01861|IGHG4_HUMAN	P01861	IGHG4_HUMAN	IGHG4	Immunoglobulin heavy constant gamma 4			Controle_19_Slot1-19_1_8827	7688
Controle_19_Slot1_19_1_8827	EEQFNSTY	EEQFN[2086]STY	R	R	8	2	520.0025	2987.1184	2987.1326	1494.5665	1494.5736	1016.4087	509.2116	1970.7238	0.05091704	18.569	16.749	0.9999	1	0	173	180	0.0	5N(1971.7189)	HexNAc-5_Hex-5_Fuc-1	-4.4926	0.0036891293654697	EEQFNSTY	16.540287	18.5694	1.2607	True	sp|P01861|IGHG4_HUMAN	P01861	IGHG4_HUMAN	IGHG4	Immunoglobulin heavy constant gamma 4			Controle_19_Slot1-19_1_8827	7691
Controle_19_Slot1_19_1_8827	EEQFNSTFR	EEQFN[1721]STFR	R	V	9	3	521.18	2763.109	2763.1094	922.0436	922.0437	1156.5148	386.5122	1606.5946	1.501015	14.74	13.674	0.8972	2	0	172	180	0.0	5N(1606.5867)	HexNAc-4_Hex-4_Fuc-1	-2.6316	0.0013161358252171	EEQFNSTFR	11.899036	14.740219	1.002	True	sp|P01859|IGHG2_HUMAN	P01859	IGHG2_HUMAN	IGHG2	Immunoglobulin heavy constant gamma 2			Controle_19_Slot1-19_1_8827	7709
Controle_19_Slot1_19_1_8827	EEQFNSTFR	EEQFN[1721]STFR	R	V	9	3	521.18	2763.1094	2763.1104	922.0437	922.0441	1156.5148	386.5122	1606.5955	0.6977878	15.129	14.928	0.9606	2	0	172	180	0.0	5N(1606.5867)	HexNAc-4_Hex-4_Fuc-1	-2.5679	0.0013161358252171	EEQFnSTFR	15.129454	13.907149	0.9414	True	sp|P01859|IGHG2_HUMAN	P01859	IGHG2_HUMAN	IGHG2	Immunoglobulin heavy constant gamma 2			Controle_19_Slot1-19_1_8827	7710
Controle_19_Slot1_19_1_8827	CDDVNECETPGICGPGTCYNTVGNYTCICPPDYMQVNGGNNCMDMR	CDDVNECETPGICGPGTCYNTVGN[2116]YTCICPPDYM[147]QVNGGNNCM[147]DMR	V	R	46	5	521.18	7399.832	7399.8677	1480.9737	1480.9808	5397.041	1080.4155	2002.8266	1.191471	9.356	9.356	0.9091	1	0	1646	1691	0.0	13C(57.0215), 18C(57.0215), 1C(57.0215), 27C(57.0215), 29C(57.0215), 34M(15.9949), 42C(57.0215), 43M(15.9949), 7C(57.0215), 24N(2001.6932)	HexNAc-3_Hex-5_NeuAc-2	-1.2423	0.0005861664712778429	CDDVNECETPGICGPGTCYNTVGnYTCICPPDYMQVNGGNNCMDMR	9.356376	7.74848	0.8762	True	sp|P35555|FBN1_HUMAN	P35555	FBN1_HUMAN	FBN1	Fibrillin-1			Controle_19_Slot1-19_1_8827	7725
Controle_19_Slot1_19_1_8827	EEQFNSTY	EEQFN[1721]STY	R	R	8	3	522.3568	2622.9937	2622.9937	875.3385	875.3385	1016.4087	339.8102	1606.5849	0.0001571572	23.793	15.225	0.9983	1	0	173	180	0.0	5N(1606.5867)	HexNAc-4_Hex-4_Fuc-1	-2.4298	0.0013161358252171	EEQFNSTY	17.639793	23.793318	0.9372	True	sp|P01861|IGHG4_HUMAN	P01861	IGHG4_HUMAN	IGHG4	Immunoglobulin heavy constant gamma 4			Controle_19_Slot1-19_1_8827	7732
Controle_19_Slot1_19_1_8827	EEQFNSTY	EEQFN[1924]STY	R	R	8	2	522.3568	2826.0571	2826.0708	1414.0358	1414.0427	1016.4087	509.2116	1809.6621	4.160098e-05	22.556	18.528	1.0	1	0	173	180	0.0	5N(1809.6661)	HexNAc-5_Hex-4_Fuc-1	-3.5772	0.0025484199796126	EEQFnSTY	22.556746	18.618053	1.231	True	sp|P01861|IGHG4_HUMAN	P01861	IGHG4_HUMAN	IGHG4	Immunoglobulin heavy constant gamma 4			Controle_19_Slot1-19_1_8827	7734
Controle_19_Slot1_19_1_8827	EEQFNSTY	EEQFN[1721]STY	R	R	8	3	522.3568	2622.9995	2622.9993	875.3404	875.3404	1016.4087	339.8102	1606.5905	0.02254247	14.632	9.997	0.9676	1	0	173	180	0.0	5N(1606.5867)	HexNAc-4_Hex-4_Fuc-1	-3.7418	0.0029769288017861	EEQFNSTY	13.921451	14.632061	0.9125	True	sp|P01861|IGHG4_HUMAN	P01861	IGHG4_HUMAN	IGHG4	Immunoglobulin heavy constant gamma 4			Controle_19_Slot1-19_1_8827	7735
Controle_19_Slot1_19_1_8827	MDGASNVTCIN	MDGASN[2319]VTCIN	K	S	11	2	522.3568	3385.2344	3385.2522	1693.6245	1693.6334	1180.4852	591.2499	2204.767	0.02557334	13.999	8.301	0.9698	1	0	1024	1034	0.0	9C(57.0215), 6N(2204.7725)	HexNAc-4_Hex-5_NeuAc-2	3.5743	0.0	MDGASnVTCIN	13.999698	12.359181	1.34	True	sp|P08603|CFAH_HUMAN	P08603	CFAH_HUMAN	CFH	Complement factor H			Controle_19_Slot1-19_1_8827	7754
Controle_19_Slot1_19_1_8827	EEQFNSTY	EEQFN[1924]STY	R	R	8	3	523.5341	2826.0789	2826.08	943.0336	943.0339	1016.4087	339.8102	1809.6713	0.002732404	16.22	13.372	0.9908	1	0	173	180	0.0	5N(1809.6661)	HexNAc-5_Hex-4_Fuc-1	-2.377	0.0013161358252171	EEQFnSTY	16.220592	15.085578	0.9634	True	sp|P01861|IGHG4_HUMAN	P01861	IGHG4_HUMAN	IGHG4	Immunoglobulin heavy constant gamma 4			Controle_19_Slot1-19_1_8827	7763
Controle_19_Slot1_19_1_8827	EEQFNSTFR	EEQFN[2174]STFR	R	V	9	3	523.5341	3216.245	3216.2485	1073.0889	1073.0901	1156.5148	386.5122	2059.7338	1.061142	18.381	12.579	0.9479	2	0	172	180	0.0	5N(2059.7350)	HexNAc-4_Hex-5_Fuc-1_NeuAc-1	0.8942	0.0	EEQFnSTFR	18.381264	18.381264	0.9744	True	sp|P01859|IGHG2_HUMAN	P01859	IGHG2_HUMAN	IGHG2	Immunoglobulin heavy constant gamma 2			Controle_19_Slot1-19_1_8827	7780
Controle_19_Slot1_19_1_8827	EEQFNSTY	EEQFN[1559]STY	R	R	8	2	523.5341	2460.938	2460.943	1231.4763	1231.4788	1016.4087	509.2116	1444.5344	0.001415294	25.054	14.96	0.9838	1	0	173	180	0.0	5N(1444.5339)	HexNAc-4_Hex-3_Fuc-1	-0.8614	0.0	EEQFNSTY	24.633095	25.054806	1.1438	True	sp|P01861|IGHG4_HUMAN	P01861	IGHG4_HUMAN	IGHG4	Immunoglobulin heavy constant gamma 4			Controle_19_Slot1-19_1_8827	7781
Controle_19_Slot1_19_1_8827	EEQFNSTY	EEQFN[2012]STY	R	R	8	2	523.5341	2914.084	2914.098	1458.0493	1458.0563	1016.4087	509.2116	1897.6892	0.0005410184	24.553	16.586	0.9993	1	0	173	180	0.0	5N(1897.6821)	HexNAc-4_Hex-4_Fuc-1_NeuAc-1	-1.8325	0.0011043622308117	EEQFNSTY	24.005808	24.553162	1.2652	True	sp|P01861|IGHG4_HUMAN	P01861	IGHG4_HUMAN	IGHG4	Immunoglobulin heavy constant gamma 4			Controle_19_Slot1-19_1_8827	7792
Controle_19_Slot1_19_1_8827	EEQFNSTY	EEQFN[1721]STY	R	R	8	2	524.7127	2622.9885	2622.9976	1312.5015	1312.5061	1016.4087	509.2116	1606.5888	0.001993682	24.039	15.038	0.9765	1	0	173	180	0.0	5N(1606.5867)	HexNAc-4_Hex-4_Fuc-1	-1.4791	0.0005861664712778429	EEQFNSTY	23.822685	24.039139	1.1991	True	sp|P01861|IGHG4_HUMAN	P01861	IGHG4_HUMAN	IGHG4	Immunoglobulin heavy constant gamma 4			Controle_19_Slot1-19_1_8827	7799
Controle_19_Slot1_19_1_8827	EEQFNSTY	EEQFN[1924]STY	R	R	8	3	524.7127	2826.0735	2826.0745	943.0318	943.0321	1016.4087	339.8102	1809.6657	0.005336744	19.001	12.796	0.9863	1	0	173	180	0.0	5N(1809.6661)	HexNAc-5_Hex-4_Fuc-1	-1.6647	0.0011043622308117	EEQFnSTY	19.001366	17.767536	0.9305	True	sp|P01861|IGHG4_HUMAN	P01861	IGHG4_HUMAN	IGHG4	Immunoglobulin heavy constant gamma 4			Controle_19_Slot1-19_1_8827	7801
Controle_19_Slot1_19_1_8827	EEQFNSTY	EEQFN[2012]STY	R	R	8	2	524.7127	2914.078	2914.0918	1458.0463	1458.0532	1016.4087	509.2116	1897.6831	0.00020205	21.455	13.825	1.0	1	0	173	180	0.0	5N(1897.6821)	HexNAc-4_Hex-4_Fuc-1_NeuAc-1	0.1507	0.0	EEQFNSTY	17.742031	21.455616	1.265	True	sp|P01861|IGHG4_HUMAN	P01861	IGHG4_HUMAN	IGHG4	Immunoglobulin heavy constant gamma 4			Controle_19_Slot1-19_1_8827	7808
Controle_19_Slot1_19_1_8827	EEQFNSTY	EEQFN[2012]STY	R	R	8	3	524.7127	2914.0908	2914.0925	972.3709	972.3714	1016.4087	339.8102	1897.6838	8.662847e-08	29.142	18.423	1.0	1	0	173	180	0.0	5N(1897.6821)	HexNAc-4_Hex-4_Fuc-1_NeuAc-1	-1.604	0.0011043622308117	EEQFNSTY	23.994375	29.142467	0.9427	True	sp|P01861|IGHG4_HUMAN	P01861	IGHG4_HUMAN	IGHG4	Immunoglobulin heavy constant gamma 4			Controle_19_Slot1-19_1_8827	7819
Controle_19_Slot1_19_1_8827	PGSTGTWNPGSSER		R	G	14	2	525.8904	1431.6368	1431.6354	716.8257	716.825	1431.6378	716.8262	-0.0024	2.857905e-07	30.099	9.184	1.0	1	0	354	367	0.0								0.9171	False	sp|P02671-2|FIBA_HUMAN	P02671-2	FIBA_HUMAN	FGA	Isoform 2 of Fibrinogen alpha chain		sp|P02671|FIBA_HUMAN	Controle_19_Slot1-19_1_8827	7849
Controle_19_Slot1_19_1_8827	GGSSGWSGGLAQNR	GGSSGWSGGLAQN[2028]R	R	S	14	3	525.8904	3246.292	3246.2954	1083.1046	1083.1057	1332.617	445.2129	1913.6784	0.0001817041	22.751	9.474	0.9997	2	0	425	438	0.0	13N(1913.6771)	HexNAc-4_Hex-5_NeuAc-1	6.1102	0.0	GGSSGWSGGLAQnR	22.751055	20.643772	0.9686	True	sp|P07357|CO8A_HUMAN	P07357	CO8A_HUMAN	C8A	Complement component C8 alpha chain			Controle_19_Slot1-19_1_8827	7852
Controle_19_Slot1_19_1_8827	QCVDSNAYVASFPFGQCMEWYTMSTCPPENCSGY	QCVDSNAYVASFPFGQCMEWYTMSTCPPEN[2960]CSGY	K	C	34	5	525.8904	6888.626	6888.6567	1378.7325	1378.7386	4042.571	809.5215	2846.0856	0.9340711	10.588	10.098	0.9995	1	0	957	990	0.0	17C(57.0215), 26C(57.0215), 2C(57.0215), 31C(57.0215), 30N(2846.0256)	HexNAc-5_Hex-5_Fuc-3_NeuAc-2	-5.305	0.0046071774975751	QCVDSNAYVASFPFGQCMEWYTMSTCPPEnCSGY	10.588779	4.811501	0.8988	False	sp|O75882-2|ATRN_HUMAN	O75882-2	ATRN_HUMAN	ATRN	Isoform 2 of Attractin		sp|O75882-3|ATRN_HUMAN, sp|O75882|ATRN_HUMAN	Controle_19_Slot1-19_1_8827	7869
Controle_19_Slot1_19_1_8827	EEQFNSTY	EEQFN[1721]STY	R	R	8	3	525.8904	2622.9993	2622.9988	875.3404	875.3402	1016.4087	339.8102	1606.59	0.01644048	18.087	12.432	0.9724	1	0	173	180	0.0	5N(1606.5867)	HexNAc-4_Hex-4_Fuc-1	-3.0851	0.0015507883173946	EEQFnSTY	18.087643	16.637295	0.8899	True	sp|P01861|IGHG4_HUMAN	P01861	IGHG4_HUMAN	IGHG4	Immunoglobulin heavy constant gamma 4			Controle_19_Slot1-19_1_8827	7880
Controle_19_Slot1_19_1_8827	EEQFNSTY	EEQFN[1559]STY	R	R	8	2	527.0671	2460.938	2460.943	1231.4763	1231.4788	1016.4087	509.2116	1444.5344	0.0001182474	26.841	15.871	1.0	1	0	173	180	0.0	5N(1444.5339)	HexNAc-4_Hex-3_Fuc-1	-0.1683	0.0	EEQFNSTY	22.048843	26.841671	1.1457	True	sp|P01861|IGHG4_HUMAN	P01861	IGHG4_HUMAN	IGHG4	Immunoglobulin heavy constant gamma 4			Controle_19_Slot1-19_1_8827	7883
Controle_19_Slot1_19_1_8827	RPGGEPSPEGTTGQSYNQYSQ		R	R	21	2	527.0671	2238.9756	2238.9785	1120.4951	1120.4965	2238.9778	1120.4962	0.0007	0.03708943	16.223	0.0	0.9478	1	0	2125	2145	0.0								1.0881	False	sp|P02751-10|FINC_HUMAN	P02751-10	FINC_HUMAN	FN1	Isoform 10 of Fibronectin		sp|P02751-11|FINC_HUMAN, sp|P02751-12|FINC_HUMAN, sp|P02751-13|FINC_HUMAN, sp|P02751-14|FINC_HUMAN, sp|P02751-17|FINC_HUMAN, sp|P02751-1|FINC_HUMAN, sp|P02751-3|FINC_HUMAN, sp|P02751-5|FINC_HUMAN, sp|P02751-6|FINC_HUMAN, sp|P02751-7|FINC_HUMAN, sp|P02751-8|FINC_HUMAN, sp|P02751-9|FINC_HUMAN, sp|P02751|FINC_HUMAN	Controle_19_Slot1-19_1_8827	7884
Controle_19_Slot1_19_1_8827	EEQFNSTFR	EEQFN[1559]STFR	R	V	9	2	527.0671	2601.0417	2601.05	1301.5281	1301.5323	1156.5148	579.2647	1444.5352	0.3809737	18.363	13.297	0.9233	2	0	172	180	0.0	5N(1444.5339)	HexNAc-4_Hex-3_Fuc-1	0.0659	0.0	EEQFnSTFR	18.363512	18.363512	1.1776	True	sp|P01859|IGHG2_HUMAN	P01859	IGHG2_HUMAN	IGHG2	Immunoglobulin heavy constant gamma 2			Controle_19_Slot1-19_1_8827	7899
Controle_19_Slot1_19_1_8827	QGFGNVATNTDGK		K	N	13	2	527.0671	1307.6118	1307.6102	654.8132	654.8124	1307.6105	654.8125	-0.0002	8.926649e-06	23.331	8.676	1.0	2	0	301	313	0.0								0.9356	True	sp|P02675|FIBB_HUMAN	P02675	FIBB_HUMAN	FGB	Fibrinogen beta chain			Controle_19_Slot1-19_1_8827	7904
Controle_19_Slot1_19_1_8827	EEQFNSTY	EEQFN[2012]STY	R	R	8	2	527.0671	2915.0898	2915.1038	1458.5522	1458.5592	1016.4087	509.2116	1898.695	4.138509e-06	22.898	17.883	1.0	1	0	173	180	0.0	5N(1897.6821)	HexNAc-4_Hex-4_Fuc-1_NeuAc-1	-3.4649	0.0025484199796126	EEQFNSTY	22.544739	22.898087	1.2943	True	sp|P01861|IGHG4_HUMAN	P01861	IGHG4_HUMAN	IGHG4	Immunoglobulin heavy constant gamma 4			Controle_19_Slot1-19_1_8827	7913
Controle_19_Slot1_19_1_8827	EEQFNSTY	EEQFN[1762]STY	R	R	8	2	528.2441	2664.0137	2664.0237	1333.0141	1333.0191	1016.4087	509.2116	1647.6149	0.00869568	24.849	16.775	0.9546	1	0	173	180	0.0	5N(1647.6132)	HexNAc-5_Hex-3_Fuc-1	-1.7876	0.0011043622308117	EEQFNSTY	18.925493	24.84905	1.1951	True	sp|P01861|IGHG4_HUMAN	P01861	IGHG4_HUMAN	IGHG4	Immunoglobulin heavy constant gamma 4			Controle_19_Slot1-19_1_8827	7922
Controle_19_Slot1_19_1_8827	GGSSGWSGGLAQNR	GGSSGWSGGLAQN[2319]R	R	S	14	3	528.2441	3537.3853	3537.3904	1180.1357	1180.1374	1332.617	445.2129	2204.7734	0.002425396	19.079	12.21	0.9986	2	0	425	438	0.0	13N(2204.7725)	HexNAc-4_Hex-5_NeuAc-2	9.086	0.0	GGSSGWSGGLAQnR	19.079206	15.002523	1.0123	True	sp|P07357|CO8A_HUMAN	P07357	CO8A_HUMAN	C8A	Complement component C8 alpha chain			Controle_19_Slot1-19_1_8827	7926
Controle_19_Slot1_19_1_8827	LTIGEGQQHHLGGAK		R	Q	15	3	528.2441	1544.8048	1544.803	515.9422	515.9416	1544.8059	515.9426	-0.0029	0.01659423	14.295	0.0	0.9907	2	0	418	432	0.0								0.8091	False	sp|P02679-2|FIBG_HUMAN	P02679-2	FIBG_HUMAN	FGG	Isoform Gamma-A of Fibrinogen gamma chain		sp|P02679|FIBG_HUMAN	Controle_19_Slot1-19_1_8827	7944
Controle_19_Slot1_19_1_8827	GGSSGWSGGLAQNR	GGSSGWSGGLAQN[2319]R	R	S	14	4	529.4224	3537.3867	3537.3865	885.354	885.3539	1332.617	334.1615	2204.7695	0.004725714	17.911	11.467	0.9993	2	0	425	438	0.0	13N(2204.7725)	HexNAc-4_Hex-5_NeuAc-2	-4.4444	0.0036891293654697	GGSSGWSGGLAQnR	17.91127	10.244778	0.9619	True	sp|P07357|CO8A_HUMAN	P07357	CO8A_HUMAN	C8A	Complement component C8 alpha chain			Controle_19_Slot1-19_1_8827	7964
Controle_19_Slot1_19_1_8827	EEQFNSTY	EEQFN[1762]STY	R	R	8	3	529.4224	2664.021	2664.021	889.0143	889.0143	1016.4087	339.8102	1647.6123	0.0008198196	21.375	12.948	0.9971	1	0	173	180	0.0	5N(1647.6132)	HexNAc-5_Hex-3_Fuc-1	-2.6334	0.0013161358252171	EEQFNSTY	17.086718	21.375645	0.9487	True	sp|P01861|IGHG4_HUMAN	P01861	IGHG4_HUMAN	IGHG4	Immunoglobulin heavy constant gamma 4			Controle_19_Slot1-19_1_8827	7990
Controle_19_Slot1_19_1_8827	EEQYNSTF	EEQYN[1883]STF	R	R	8	2	530.6015	2785.043	2785.0562	1393.5288	1393.5354	1016.4087	509.2116	1768.6474	0.0001109323	23.403	18.261	1.0	1	0	223	230	0.0	5N(1768.6396)	HexNAc-4_Hex-5_Fuc-1	-2.949	0.0015507883173946	EEQYNSTF	19.433937	23.403263	1.2243	True	sp|P01860|IGHG3_HUMAN	P01860	IGHG3_HUMAN	IGHG3	Immunoglobulin heavy constant gamma 3			Controle_19_Slot1-19_1_8827	8008
Controle_19_Slot1_19_1_8827	EEQFNSTY	EEQFN[1762]STY	R	R	8	3	530.6015	2664.0251	2664.0251	889.0156	889.0156	1016.4087	339.8102	1647.6164	0.005606198	17.159	10.834	0.9863	1	0	173	180	0.0	5N(1647.6132)	HexNAc-5_Hex-3_Fuc-1	-3.9365	0.0029769288017861	EEQFNSTY	12.993535	17.159964	0.9567	True	sp|P01861|IGHG4_HUMAN	P01861	IGHG4_HUMAN	IGHG4	Immunoglobulin heavy constant gamma 4			Controle_19_Slot1-19_1_8827	8017
Controle_19_Slot1_19_1_8827	GGSSGWSGGLAQNR	GGSSGWSGGLAQN[2319]R	R	S	14	3	531.7783	3537.394	3537.3992	1180.1386	1180.1403	1332.617	445.2129	2204.7822	0.0004089286	25.202	12.763	0.9996	2	0	425	438	0.0	13N(2204.7725)	HexNAc-4_Hex-5_NeuAc-2	6.113	0.0	GGSSGWSGGLAQnR	25.202606	21.269768	1.0114	True	sp|P07357|CO8A_HUMAN	P07357	CO8A_HUMAN	C8A	Complement component C8 alpha chain			Controle_19_Slot1-19_1_8827	8039
Controle_19_Slot1_19_1_8827	YFYNGTSM	YFYN[2319]GTSM[147]	R	A	8	3	532.9552	3202.147	3202.1504	1068.3896	1068.3907	997.3851	333.469	2204.7653	0.001033648	20.757	16.242	0.9968	1	0	247	254	0.0	8M(15.9949), 4N(2204.7725)	HexNAc-4_Hex-5_NeuAc-2	4.2482	0.0	YFYNGTSM	16.500805	20.757977	0.988	True	sp|P02760|AMBP_HUMAN	P02760	AMBP_HUMAN	AMBP	Protein AMBP			Controle_19_Slot1-19_1_8827	8079
Controle_19_Slot1_19_1_8827	GGSSGWSGGLAQNR	GGSSGWSGGLAQN[2319]R	R	S	14	3	534.1331	3538.3909	3538.396	1180.4709	1180.4726	1332.617	445.2129	2205.779	0.04955767	15.878	10.392	0.9954	2	0	425	438	0.0	13N(2204.7725)	HexNAc-4_Hex-5_NeuAc-2	7.1846	0.0	GGSSGWSGGLAQnR	15.878948	10.020375	1.0264	True	sp|P07357|CO8A_HUMAN	P07357	CO8A_HUMAN	C8A	Complement component C8 alpha chain			Controle_19_Slot1-19_1_8827	8104
Controle_19_Slot1_19_1_8827	SHNMTTTLNYR	SHN[2319]MTTTLNYR	N	D	11	4	534.1331	3541.4075	3541.4072	886.3592	886.3591	1336.6194	335.1621	2204.7878	0.0003957571	24.967	14.435	0.9994	1	0	820	830	0.0	3N(2204.7725)	HexNAc-4_Hex-5_NeuAc-2	3.5955	0.0	SHNMTTTLNYR	20.296669	24.96702	0.8868	True	sp|P08603|CFAH_HUMAN	P08603	CFAH_HUMAN	CFH	Complement factor H			Controle_19_Slot1-19_1_8827	8134
Controle_19_Slot1_19_1_8827	GGSSGWSGGLAQNR	GGSSGWSGGLAQN[2319]R	R	S	14	3	535.3102	3540.379	3540.3845	1181.1336	1181.1354	1332.617	445.2129	2207.7675	0.4660392	13.269	12.93	0.947	2	0	425	438	0.0	13N(2204.7725)	HexNAc-4_Hex-5_NeuAc-2	3.0935	0.0	GGSSGWSGGLAQnR	13.269886	9.444292	1.0155	True	sp|P07357|CO8A_HUMAN	P07357	CO8A_HUMAN	C8A	Complement component C8 alpha chain			Controle_19_Slot1-19_1_8827	8143
[truncated: 55,596 more rows]
